# Supplementary material for: On the use of local weather types classification to improve climate understanding: An application on the urban climate of Toulouse
Source: PLoS One. 2018 Dec 12;13(12):e0208138. doi: 10.1371/journal.pone.0208138 (PMC6291111; doi:10.1371/journal.pone.0208138)
Supplement: S1 File — (ZIP) [file pone.0208138.s002.zip]

Archive with 13 entries (10 files):
- LWT_Method_Test_case20181116/
- LWT_Method_Test_case20181116/OBS/
- LWT_Method_Test_case20181116/OBS/Blagnac_1998_2008_DD.txt
- LWT_Method_Test_case20181116/OBS/Blagnac_1998_2008_FF.txt
- LWT_Method_Test_case20181116/OBS/Blagnac_1998_2008_RR.txt
- LWT_Method_Test_case20181116/OBS/Blagnac_1998_2008_q.txt
- LWT_Method_Test_case20181116/OBS/Blagnac_1998_2008_T.txt
- LWT_Method_Test_case20181116/script/
- LWT_Method_Test_case20181116/script/00_MAIN.R
- LWT_Method_Test_case20181116/script/FFDDuv.R
- LWT_Method_Test_case20181116/script/reconstruction_data_day2hour.R
- LWT_Method_Test_case20181116/script/search_seasonal_indices.R
- LWT_Method_Test_case20181116/script/license.txt
