# Supplementary material for: On the use of local weather types classification to improve climate understanding: An application on the urban climate of Toulouse
Source: PLoS One. 2018 Dec 12;13(12):e0208138. doi: 10.1371/journal.pone.0208138 (PMC6291111; doi:10.1371/journal.pone.0208138)
Supplement: S1 File — (ZIP) [file pone.0208138.s002.zip › LWT_Method_Test_case20181116/OBS/Blagnac_1998_2008_DD.txt]

  290.000
  280.000
  290.000
  320.000
  280.000
  260.000
  220.000
  220.000
  220.000
  200.000
    0.000
    0.000
    0.000
    0.000
  160.000
    0.000
  150.000
  150.000
  150.000
  140.000
  180.000
  200.000
  170.000
  200.000
  170.000
  240.000
  120.000
  160.000
  180.000
  170.000
  130.000
  160.000
  180.000
  170.000
  140.000
  180.000
  180.000
  210.000
  320.000
  280.000
  290.000
  280.000
  280.000
  260.000
  270.000
  260.000
  260.000
  260.000
  220.000
  250.000
  220.000
  220.000
    0.000
  140.000
  180.000
  200.000
  200.000
  180.000
  210.000
  190.000
  150.000
  170.000
  220.000
  210.000
  290.000
  310.000
  350.000
  320.000
  310.000
  330.000
  300.000
  280.000
  270.000
  220.000
  170.000
  170.000
  130.000
  120.000
  160.000
  140.000
  140.000
  150.000
  140.000
  160.000
  150.000
  150.000
  180.000
  170.000
  330.000
  300.000
  320.000
  300.000
  230.000
  260.000
  260.000
  250.000
  220.000
  250.000
  210.000
  220.000
  210.000
  210.000
  210.000
  190.000
  190.000
  200.000
  190.000
  170.000
  180.000
  190.000
  210.000
  230.000
  230.000
  220.000
  180.000
  200.000
  210.000
  180.000
  200.000
  200.000
  200.000
  190.000
  210.000
  200.000
  190.000
  190.000
  170.000
  170.000
  170.000
  190.000
  210.000
  170.000
  210.000
  190.000
    0.000
    0.000
    0.000
   60.000
  130.000
    0.000
  180.000
  190.000
  200.000
  190.000
  200.000
  200.000
  230.000
  180.000
  190.000
  190.000
  170.000
  180.000
  170.000
  170.000
    0.000
  140.000
    0.000
    0.000
    0.000
    0.000
    0.000
    0.000
   70.000
    0.000
    0.000
  230.000
  200.000
  190.000
  170.000
  230.000
  180.000
  160.000
  160.000
  190.000
  180.000
  200.000
  170.000
  190.000
  170.000
  150.000
  130.000
  140.000
  130.000
  120.000
  140.000
  150.000
  180.000
  150.000
  140.000
  150.000
  150.000
  150.000
  140.000
  140.000
  140.000
  140.000
  150.000
  150.000
  130.000
  130.000
  120.000
  140.000
  140.000
  140.000
  140.000
  140.000
  150.000
  140.000
  140.000
  130.000
  140.000
  140.000
  140.000
  140.000
  140.000
  140.000
  140.000
  140.000
  130.000
  140.000
  140.000
  140.000
  130.000
  140.000
  130.000
  140.000
  130.000
  130.000
  130.000
  130.000
  130.000
  130.000
  130.000
  130.000
  130.000
  130.000
  120.000
  130.000
  130.000
  130.000
  130.000
  130.000
  130.000
  130.000
  130.000
  130.000
  130.000
  130.000
  130.000
  140.000
  130.000
  130.000
  140.000
  130.000
  130.000
  130.000
  120.000
  120.000
  120.000
  120.000
  110.000
  120.000
  120.000
  130.000
  130.000
  130.000
  130.000
  130.000
  140.000
  140.000
  140.000
  130.000
  130.000
  130.000
  130.000
  130.000
  130.000
  130.000
  120.000
  130.000
  130.000
  130.000
  120.000
  130.000
  130.000
  130.000
  130.000
  130.000
  130.000
  130.000
  130.000
  130.000
  130.000
  140.000
  130.000
  130.000
  140.000
  140.000
  150.000
  140.000
  150.000
  140.000
  290.000
  320.000
  300.000
  320.000
  320.000
  280.000
  270.000
  290.000
  300.000
  290.000
  280.000
  250.000
  270.000
  250.000
  260.000
  250.000
  260.000
  270.000
  260.000
  260.000
  280.000
  270.000
  270.000
  270.000
  280.000
  270.000
  280.000
  270.000
  270.000
  260.000
  260.000
  260.000
  260.000
  260.000
  220.000
  210.000
  160.000
  180.000
  180.000
  190.000
  170.000
  180.000
  190.000
  170.000
  170.000
  170.000
  170.000
  140.000
  140.000
  140.000
  140.000
  130.000
  130.000
  140.000
  190.000
  150.000
  190.000
  190.000
  160.000
  150.000
  210.000
  200.000
  180.000
  180.000
  230.000
  190.000
  180.000
  220.000
  250.000
  270.000
  280.000
  280.000
  290.000
  280.000
  290.000
  280.000
  300.000
  280.000
  290.000
  280.000
  290.000
  290.000
  290.000
  280.000
  270.000
  270.000
  270.000
  270.000
  280.000
  280.000
  290.000
  330.000
  350.000
  340.000
  350.000
  340.000
  350.000
   30.000
   20.000
   60.000
   80.000
   90.000
  110.000
  150.000
  200.000
  150.000
  180.000
  190.000
  140.000
  180.000
  170.000
  210.000
  190.000
  200.000
  200.000
  210.000
  190.000
  230.000
  180.000
  190.000
  170.000
  180.000
  170.000
  190.000
  200.000
  200.000
  240.000
  240.000
  240.000
  220.000
  220.000
  210.000
  230.000
  270.000
  270.000
  280.000
  270.000
  260.000
  260.000
  260.000
  260.000
  270.000
  340.000
  300.000
  320.000
  320.000
  340.000
  320.000
  290.000
  270.000
  270.000
  260.000
  270.000
  300.000
  280.000
  260.000
  270.000
  270.000
  300.000
  300.000
  310.000
  310.000
  330.000
  320.000
  310.000
  300.000
  300.000
  300.000
  320.000
  320.000
  310.000
  320.000
  310.000
  300.000
  300.000
  310.000
  300.000
  300.000
  300.000
  280.000
  270.000
  280.000
  280.000
  280.000
  280.000
  280.000
  260.000
  260.000
  280.000
  300.000
  290.000
  310.000
  310.000
  340.000
  330.000
  310.000
  290.000
  280.000
  270.000
  280.000
  300.000
  280.000
  290.000
  310.000
  280.000
  270.000
  300.000
  280.000
  280.000
  270.000
    0.000
  270.000
  330.000
  290.000
  280.000
  330.000
  320.000
  330.000
  340.000
  350.000
  360.000
  300.000
  210.000
  280.000
  260.000
  190.000
  190.000
  170.000
  210.000
  190.000
  170.000
  200.000
    0.000
  190.000
   70.000
  150.000
  140.000
  110.000
  110.000
   90.000
  120.000
  130.000
  140.000
  130.000
  140.000
  120.000
    0.000
   70.000
   70.000
   50.000
   80.000
  250.000
  100.000
  160.000
  140.000
  210.000
  200.000
  220.000
    0.000
    0.000
  240.000
  220.000
  190.000
  290.000
  290.000
  270.000
  270.000
  280.000
  280.000
  260.000
  270.000
  280.000
  280.000
  280.000
  290.000
  300.000
  300.000
  310.000
  310.000
  300.000
  300.000
  280.000
  270.000
  280.000
  290.000
  300.000
  320.000
  300.000
  310.000
  290.000
  290.000
  290.000
  260.000
  220.000
  220.000
  200.000
    0.000
  210.000
    0.000
    0.000
  340.000
    0.000
  190.000
  200.000
  210.000
    0.000
  180.000
  320.000
    0.000
    0.000
  310.000
   30.000
  310.000
  320.000
  300.000
  320.000
   40.000
   40.000
  310.000
    0.000
    0.000
  310.000
   50.000
  310.000
  330.000
  330.000
   20.000
    0.000
   60.000
  350.000
  340.000
  330.000
  140.000
  140.000
  140.000
  140.000
  140.000
  130.000
  130.000
  120.000
  130.000
  120.000
  130.000
  120.000
  120.000
  120.000
  120.000
  120.000
  120.000
  120.000
  130.000
  120.000
  120.000
  120.000
  130.000
  130.000
  130.000
  130.000
  130.000
  130.000
  140.000
  130.000
  120.000
  120.000
  130.000
  120.000
   70.000
  130.000
  100.000
   90.000
  120.000
  350.000
  310.000
  350.000
   60.000
    0.000
    0.000
    0.000
    0.000
    0.000
  140.000
  140.000
  140.000
  150.000
  140.000
  150.000
  150.000
  150.000
  150.000
  160.000
  160.000
  140.000
  130.000
    0.000
  110.000
  110.000
  100.000
    0.000
  210.000
  190.000
  150.000
  120.000
  140.000
  130.000
  140.000
  140.000
  140.000
  150.000
  140.000
  140.000
  150.000
  140.000
  140.000
  140.000
  140.000
  140.000
  140.000
  140.000
   30.000
  360.000
    0.000
  340.000
    0.000
  320.000
   10.000
  310.000
  350.000
   30.000
   40.000
   20.000
   30.000
   20.000
   30.000
   10.000
  360.000
    0.000
  140.000
  140.000
  140.000
  140.000
  150.000
  150.000
   90.000
  110.000
  120.000
  130.000
  130.000
  140.000
  140.000
  140.000
  140.000
  130.000
  130.000
  140.000
  150.000
  140.000
  130.000
  130.000
  130.000
  150.000
  130.000
  140.000
  160.000
  150.000
  150.000
  140.000
  140.000
  150.000
  130.000
   70.000
  310.000
   30.000
   20.000
   40.000
   40.000
   70.000
  150.000
  130.000
  130.000
  140.000
  140.000
  150.000
  140.000
  130.000
  150.000
  150.000
   90.000
  100.000
   60.000
   90.000
  150.000
  360.000
   40.000
   40.000
   20.000
   60.000
   40.000
   40.000
   50.000
   40.000
   10.000
   10.000
   10.000
  130.000
  140.000
  150.000
  150.000
  160.000
  150.000
  150.000
  130.000
  140.000
  140.000
  140.000
  140.000
  140.000
   50.000
   30.000
  340.000
    0.000
    0.000
  230.000
  210.000
  220.000
  230.000
  240.000
  270.000
  310.000
  290.000
  330.000
  290.000
  290.000
  290.000
  300.000
  310.000
  330.000
  320.000
  280.000
  290.000
  300.000
  290.000
  260.000
  260.000
  340.000
  310.000
  270.000
  330.000
  310.000
  290.000
  290.000
  310.000
  300.000
  330.000
  320.000
  330.000
  310.000
  340.000
  340.000
  350.000
  330.000
  210.000
  210.000
  170.000
    0.000
    0.000
  200.000
  190.000
  190.000
  180.000
  180.000
  200.000
    0.000
    0.000
  100.000
   90.000
  310.000
   40.000
   30.000
  340.000
  320.000
   10.000
    0.000
  260.000
    0.000
    0.000
  170.000
  190.000
  190.000
  180.000
  180.000
  180.000
  160.000
  170.000
  170.000
  170.000
  200.000
  180.000
  290.000
  290.000
  310.000
  280.000
  290.000
  300.000
  270.000
  240.000
  220.000
  210.000
  220.000
  190.000
  190.000
  220.000
    0.000
  200.000
  200.000
  210.000
  200.000
  190.000
  200.000
  180.000
  210.000
  180.000
    0.000
   90.000
   80.000
   70.000
   90.000
  100.000
   70.000
   60.000
  100.000
  130.000
  130.000
  130.000
  130.000
  120.000
  120.000
  120.000
  130.000
  130.000
  130.000
  140.000
  140.000
  140.000
  140.000
  130.000
  130.000
  130.000
  140.000
  130.000
  130.000
  120.000
  120.000
  120.000
  130.000
  130.000
  130.000
  130.000
  140.000
  140.000
  140.000
  130.000
  140.000
  140.000
  140.000
  150.000
  140.000
  140.000
  140.000
  140.000
  150.000
  130.000
  140.000
  150.000
  140.000
  140.000
  130.000
  130.000
  130.000
  140.000
  140.000
  140.000
  140.000
  130.000
  140.000
  130.000
  150.000
  140.000
  150.000
  140.000
  150.000
  140.000
  140.000
  140.000
  140.000
  140.000
  130.000
  150.000
  150.000
  140.000
  130.000
  140.000
  140.000
  130.000
  140.000
  140.000
  150.000
  150.000
  140.000
  140.000
  140.000
  140.000
  140.000
  140.000
  140.000
  140.000
  140.000
  140.000
  140.000
  140.000
  130.000
  150.000
  160.000
  140.000
  150.000
  150.000
  150.000
  150.000
  140.000
  160.000
  150.000
  150.000
  160.000
  160.000
  180.000
  180.000
  150.000
  150.000
  170.000
  130.000
  200.000
  220.000
  150.000
  150.000
  130.000
  120.000
  160.000
  140.000
  150.000
  140.000
  170.000
  170.000
  190.000
  180.000
  110.000
  170.000
  180.000
  180.000
  180.000
    0.000
  200.000
  170.000
  160.000
  190.000
  190.000
  150.000
    0.000
  120.000
  340.000
   90.000
    0.000
  330.000
  350.000
  340.000
    0.000
    0.000
    0.000
    0.000
  190.000
    0.000
  180.000
  180.000
  160.000
  190.000
  170.000
  180.000
  160.000
  150.000
  150.000
    0.000
    0.000
    0.000
   30.000
  350.000
  350.000
   10.000
  330.000
  310.000
  260.000
  190.000
  190.000
  160.000
  190.000
  170.000
  180.000
  180.000
  180.000
  200.000
  190.000
  200.000
  200.000
  190.000
  190.000
  190.000
   20.000
    0.000
  300.000
  320.000
  300.000
  280.000
  310.000
  300.000
  300.000
  270.000
  280.000
  300.000
  320.000
  290.000
  310.000
  280.000
  320.000
  300.000
  310.000
  300.000
  310.000
  300.000
  320.000
  340.000
  320.000
  320.000
  310.000
  330.000
  360.000
  350.000
  340.000
  290.000
  230.000
  240.000
  180.000
  200.000
  180.000
  200.000
    0.000
  190.000
    0.000
  330.000
   10.000
    0.000
  340.000
    0.000
  150.000
  140.000
  140.000
  140.000
  140.000
  120.000
  140.000
  130.000
  140.000
  150.000
  170.000
  160.000
  160.000
  140.000
  190.000
  200.000
  190.000
  160.000
  180.000
  150.000
  210.000
    0.000
  180.000
  200.000
    0.000
  100.000
   40.000
    0.000
   50.000
    0.000
  290.000
  340.000
   30.000
  150.000
  180.000
  160.000
  140.000
  150.000
  150.000
  140.000
  140.000
  140.000
  140.000
  150.000
  150.000
  150.000
  150.000
  150.000
  140.000
  150.000
  150.000
  150.000
  150.000
  150.000
  140.000
  150.000
  150.000
  150.000
  140.000
  140.000
  160.000
  150.000
  140.000
  140.000
  140.000
  140.000
  130.000
  140.000
  140.000
  150.000
  140.000
  140.000
  140.000
  150.000
  140.000
  150.000
  160.000
  150.000
  150.000
  160.000
  160.000
  160.000
  170.000
  170.000
  210.000
  270.000
  270.000
  240.000
  270.000
  290.000
  240.000
  260.000
  290.000
  280.000
  260.000
  260.000
  250.000
  260.000
  260.000
  270.000
  280.000
  270.000
  290.000
  270.000
  270.000
  270.000
  280.000
  260.000
  280.000
  280.000
  290.000
  300.000
  300.000
  300.000
  280.000
  290.000
  290.000
  290.000
  300.000
  330.000
  310.000
  290.000
  290.000
  290.000
  310.000
  310.000
  310.000
  300.000
  300.000
  310.000
  300.000
  290.000
  280.000
  280.000
  300.000
  290.000
  290.000
  270.000
  280.000
  280.000
  290.000
  280.000
  280.000
  280.000
  280.000
  310.000
  320.000
  300.000
  290.000
  290.000
  290.000
  280.000
  260.000
  260.000
  260.000
  270.000
  270.000
  280.000
  280.000
  270.000
  250.000
  270.000
  280.000
  280.000
  270.000
  270.000
  280.000
  280.000
  300.000
  260.000
  330.000
  310.000
   30.000
   30.000
  270.000
  220.000
  240.000
  270.000
  260.000
  240.000
  210.000
  190.000
  170.000
  190.000
  200.000
  180.000
  190.000
  180.000
  210.000
  200.000
  200.000
    0.000
  200.000
    0.000
    0.000
   50.000
  330.000
  310.000
  350.000
  310.000
  320.000
  330.000
  300.000
  320.000
  330.000
  190.000
  190.000
  200.000
  200.000
  200.000
  200.000
  190.000
  190.000
  200.000
  190.000
  200.000
  200.000
  330.000
  310.000
  300.000
  330.000
  330.000
  320.000
  310.000
  280.000
   10.000
  340.000
  300.000
  200.000
    0.000
  200.000
  180.000
  190.000
  200.000
  210.000
  200.000
  220.000
  190.000
  210.000
  200.000
  210.000
  240.000
  300.000
  290.000
  300.000
  290.000
  280.000
  290.000
  290.000
  310.000
  300.000
  310.000
  310.000
  300.000
  280.000
  270.000
  260.000
  260.000
  280.000
  280.000
  300.000
  280.000
  270.000
  270.000
  290.000
  300.000
  290.000
  310.000
  290.000
  280.000
  330.000
  330.000
  340.000
  340.000
  310.000
  300.000
  290.000
  260.000
  210.000
  250.000
  310.000
  340.000
  320.000
  310.000
  210.000
  180.000
  300.000
  280.000
  300.000
    0.000
  340.000
  310.000
  310.000
  360.000
  340.000
  330.000
   80.000
   30.000
  100.000
  120.000
  130.000
  220.000
  200.000
  200.000
  170.000
  180.000
  200.000
  190.000
  190.000
  180.000
  190.000
  190.000
  210.000
  140.000
  150.000
  150.000
  140.000
  150.000
  140.000
  130.000
  140.000
  150.000
  150.000
  150.000
  150.000
  150.000
  150.000
  160.000
  150.000
  150.000
  150.000
  150.000
  150.000
  150.000
  150.000
  150.000
  140.000
  150.000
  150.000
  140.000
  140.000
  160.000
  150.000
  150.000
  140.000
  150.000
  150.000
  160.000
  160.000
  170.000
  240.000
  260.000
  210.000
  250.000
  240.000
  280.000
  330.000
  330.000
  330.000
  310.000
  330.000
  340.000
  330.000
  300.000
  320.000
  330.000
  310.000
  310.000
  300.000
    0.000
  220.000
    0.000
  190.000
  170.000
  190.000
  190.000
  150.000
  180.000
  150.000
  210.000
  230.000
  200.000
  160.000
    0.000
   80.000
  130.000
  150.000
   90.000
   50.000
  130.000
  220.000
  230.000
  210.000
  190.000
  180.000
  270.000
  190.000
  180.000
  180.000
  180.000
  180.000
    0.000
  240.000
  230.000
  280.000
  280.000
  270.000
  220.000
  210.000
  200.000
  230.000
  260.000
  260.000
  280.000
  300.000
  290.000
  280.000
  280.000
  290.000
  270.000
  270.000
  270.000
  260.000
  260.000
  260.000
  260.000
  270.000
  270.000
  270.000
  270.000
  260.000
  270.000
  270.000
  250.000
  260.000
  260.000
  270.000
  280.000
  280.000
  290.000
  300.000
  280.000
  280.000
  280.000
  270.000
  270.000
  270.000
  280.000
  290.000
  300.000
  300.000
  320.000
  300.000
  300.000
  300.000
  300.000
  300.000
  300.000
  300.000
  310.000
  320.000
  330.000
  340.000
  340.000
  310.000
  280.000
  310.000
  330.000
  340.000
  350.000
   10.000
  320.000
    0.000
  310.000
  330.000
  340.000
  320.000
    0.000
  240.000
  150.000
   70.000
   80.000
   30.000
   50.000
   90.000
   80.000
    0.000
  330.000
  320.000
    0.000
  200.000
  180.000
  210.000
  170.000
  200.000
  190.000
  190.000
  200.000
  210.000
  200.000
  230.000
  280.000
  290.000
  270.000
  270.000
  280.000
  280.000
  280.000
  300.000
  300.000
  330.000
  300.000
  310.000
  320.000
  300.000
  300.000
  290.000
  290.000
  290.000
  290.000
  290.000
  290.000
  320.000
  320.000
  320.000
  310.000
  310.000
  320.000
  310.000
  320.000
  320.000
  330.000
  310.000
  320.000
  300.000
  330.000
  310.000
  320.000
  310.000
  310.000
  300.000
  300.000
  290.000
  310.000
  280.000
  280.000
  290.000
  300.000
  290.000
  280.000
  270.000
  290.000
  290.000
  310.000
  330.000
  300.000
  290.000
  310.000
  300.000
  300.000
  280.000
  300.000
  280.000
  260.000
  270.000
  260.000
  270.000
  210.000
  180.000
  200.000
  170.000
  230.000
    0.000
  180.000
  210.000
  330.000
  340.000
  330.000
  330.000
  320.000
  340.000
  320.000
  330.000
  310.000
  320.000
  310.000
  300.000
  290.000
  290.000
  290.000
  300.000
  300.000
  330.000
  320.000
  310.000
  290.000
  270.000
  270.000
  300.000
  280.000
  290.000
  280.000
  310.000
  300.000
  300.000
  290.000
  290.000
  300.000
  290.000
  270.000
  270.000
  270.000
  280.000
  270.000
  280.000
  270.000
  280.000
  280.000
  270.000
  280.000
  280.000
    0.000
  310.000
  280.000
  300.000
  310.000
  310.000
  310.000
  270.000
  290.000
  330.000
  330.000
  310.000
  290.000
  270.000
  260.000
  270.000
  220.000
  200.000
  240.000
  210.000
  180.000
  290.000
  290.000
  300.000
  280.000
  290.000
  280.000
  280.000
  270.000
  320.000
  320.000
  310.000
  330.000
  320.000
  320.000
  310.000
  280.000
  280.000
  280.000
  230.000
  260.000
  240.000
  260.000
  220.000
  270.000
  280.000
  280.000
  270.000
  270.000
  290.000
  270.000
  280.000
  300.000
  300.000
  320.000
  310.000
  330.000
  310.000
  320.000
  330.000
  330.000
  270.000
  260.000
  260.000
  210.000
  180.000
  210.000
  190.000
  200.000
  190.000
  200.000
    0.000
  200.000
  190.000
  220.000
  330.000
  310.000
  320.000
  340.000
  320.000
  330.000
  340.000
  310.000
  340.000
  320.000
  280.000
  270.000
  280.000
  300.000
  310.000
  340.000
  330.000
  340.000
  330.000
  330.000
  320.000
  310.000
  300.000
  340.000
  320.000
  330.000
  320.000
  340.000
  330.000
  350.000
  330.000
  340.000
  330.000
  310.000
  270.000
  280.000
  280.000
  310.000
  340.000
  350.000
  340.000
  360.000
  330.000
  330.000
  230.000
  230.000
    0.000
  340.000
  330.000
  330.000
  330.000
  330.000
  330.000
  330.000
   20.000
  320.000
  340.000
  340.000
   10.000
   10.000
   10.000
  330.000
  320.000
  310.000
  330.000
  340.000
    0.000
  210.000
    0.000
   20.000
  180.000
  120.000
  140.000
  140.000
  130.000
  140.000
  120.000
   70.000
   90.000
  140.000
  150.000
  150.000
  160.000
  150.000
  150.000
  170.000
  190.000
  130.000
  150.000
  140.000
   40.000
  330.000
    0.000
    0.000
   60.000
    0.000
  140.000
  130.000
  110.000
  160.000
  310.000
  350.000
  320.000
  330.000
  330.000
  330.000
  310.000
  300.000
  330.000
  340.000
  330.000
  320.000
  300.000
  280.000
  300.000
  300.000
  290.000
  290.000
  290.000
  280.000
  280.000
  300.000
  300.000
  300.000
  320.000
  300.000
  320.000
  300.000
  300.000
  280.000
  280.000
  290.000
  280.000
  300.000
    0.000
  240.000
  200.000
    0.000
    0.000
  210.000
  180.000
  200.000
  190.000
    0.000
  340.000
    0.000
  340.000
  310.000
  330.000
  330.000
  320.000
  320.000
   10.000
  360.000
  310.000
  270.000
  210.000
  200.000
  210.000
  180.000
  180.000
    0.000
  190.000
  190.000
  210.000
  230.000
  190.000
  180.000
  130.000
  140.000
   80.000
   80.000
  150.000
  260.000
  330.000
  340.000
  340.000
  360.000
  350.000
  280.000
  250.000
  220.000
  200.000
  190.000
  200.000
  190.000
  230.000
  170.000
  160.000
  200.000
  170.000
  170.000
  130.000
  130.000
  130.000
   90.000
  140.000
   70.000
   30.000
   40.000
   80.000
  100.000
   90.000
  140.000
  140.000
  140.000
  150.000
  170.000
  130.000
  160.000
  140.000
  140.000
  140.000
  140.000
  140.000
  140.000
  130.000
  140.000
  140.000
  140.000
  140.000
  130.000
  140.000
  130.000
  130.000
  140.000
  130.000
  130.000
  140.000
  140.000
  140.000
  140.000
  130.000
  130.000
  130.000
  130.000
  130.000
  130.000
  130.000
  140.000
  140.000
  130.000
  130.000
  130.000
  140.000
  130.000
  120.000
  130.000
  140.000
  130.000
  140.000
  130.000
  130.000
  140.000
  140.000
  130.000
  140.000
  140.000
  150.000
  150.000
  140.000
  150.000
  180.000
  150.000
  160.000
  210.000
  260.000
  270.000
  280.000
  260.000
  240.000
  250.000
  200.000
  140.000
  130.000
  170.000
  150.000
  110.000
  150.000
  110.000
  120.000
  120.000
  120.000
  130.000
  140.000
  140.000
  130.000
  130.000
  140.000
  140.000
  140.000
  150.000
  140.000
  130.000
  150.000
  140.000
  130.000
  130.000
  130.000
  140.000
  140.000
  220.000
  290.000
  120.000
  120.000
  160.000
  190.000
  150.000
  180.000
  180.000
  160.000
  160.000
  190.000
  210.000
  290.000
  280.000
  310.000
  320.000
  320.000
  330.000
  330.000
   20.000
    0.000
   80.000
   90.000
  120.000
  150.000
  140.000
  150.000
  160.000
  140.000
  160.000
  150.000
  200.000
  270.000
  100.000
  130.000
  170.000
  230.000
  140.000
  260.000
  170.000
    0.000
  140.000
  140.000
  150.000
  140.000
  130.000
  130.000
  140.000
  160.000
  170.000
  160.000
  150.000
  160.000
  150.000
  150.000
  150.000
  160.000
  150.000
  140.000
  140.000
  140.000
  140.000
  160.000
  140.000
  150.000
  140.000
  140.000
  140.000
  140.000
  320.000
  330.000
  320.000
  340.000
  330.000
  320.000
  340.000
   80.000
  160.000
   80.000
    0.000
   50.000
  130.000
  150.000
  160.000
  330.000
  290.000
  280.000
  280.000
  300.000
  290.000
  300.000
  280.000
  330.000
    0.000
  140.000
  130.000
  120.000
  140.000
  140.000
  180.000
  180.000
  200.000
  300.000
  330.000
  360.000
  330.000
  330.000
  360.000
  330.000
  260.000
  280.000
  200.000
  200.000
  190.000
  200.000
  220.000
  210.000
  200.000
  220.000
  210.000
  210.000
  200.000
  190.000
  190.000
  180.000
  190.000
  250.000
  180.000
  170.000
  180.000
  150.000
  140.000
  150.000
  130.000
  150.000
   40.000
  190.000
  200.000
  140.000
  140.000
  140.000
  140.000
  140.000
  140.000
  150.000
  160.000
  140.000
  140.000
  140.000
  280.000
  300.000
  280.000
  250.000
  250.000
  260.000
  270.000
  270.000
  280.000
  290.000
  290.000
  270.000
  280.000
  300.000
  280.000
  290.000
    0.000
  260.000
  210.000
  260.000
  270.000
  190.000
  170.000
  210.000
  200.000
  200.000
  200.000
  190.000
  190.000
  250.000
  250.000
  270.000
  290.000
  300.000
  300.000
  310.000
  300.000
  300.000
  280.000
  280.000
  270.000
  270.000
  240.000
  210.000
  190.000
  200.000
  200.000
  190.000
  190.000
  190.000
  170.000
  180.000
  290.000
  350.000
  300.000
  310.000
  340.000
  320.000
  280.000
  290.000
  280.000
  160.000
  170.000
  170.000
  160.000
  210.000
  170.000
  110.000
  150.000
  190.000
  150.000
  180.000
  140.000
  130.000
  120.000
  190.000
  180.000
  200.000
  260.000
  250.000
  280.000
  250.000
  270.000
  280.000
  280.000
  300.000
  290.000
  280.000
  270.000
  270.000
  270.000
  260.000
  270.000
  240.000
  240.000
  260.000
  270.000
  260.000
  260.000
  270.000
  290.000
  290.000
  290.000
  290.000
  280.000
  290.000
  300.000
  280.000
  280.000
  280.000
  270.000
  260.000
  250.000
  250.000
  260.000
  250.000
  240.000
  250.000
  250.000
  260.000
  260.000
  260.000
  260.000
  270.000
  260.000
  260.000
  260.000
  290.000
  260.000
  290.000
  270.000
  280.000
  260.000
  250.000
  250.000
  270.000
  250.000
  270.000
  260.000
  270.000
  220.000
  240.000
  250.000
  260.000
  250.000
  270.000
  280.000
  280.000
  270.000
  270.000
  280.000
  280.000
  270.000
  280.000
  260.000
  290.000
  280.000
  260.000
  270.000
   40.000
  200.000
  230.000
  260.000
  190.000
  220.000
  170.000
  170.000
  190.000
  200.000
  170.000
  130.000
  190.000
  120.000
  150.000
  140.000
  130.000
  140.000
  130.000
  120.000
  120.000
  140.000
  130.000
  120.000
  120.000
  120.000
   80.000
   90.000
  100.000
  330.000
    0.000
    0.000
  210.000
  200.000
  220.000
  300.000
  330.000
  350.000
  360.000
  330.000
  300.000
  260.000
  200.000
  260.000
  250.000
  250.000
  270.000
  310.000
  310.000
  280.000
  270.000
  250.000
  250.000
  240.000
  250.000
  240.000
  150.000
  160.000
  140.000
  170.000
  210.000
  160.000
  130.000
  150.000
  140.000
  140.000
  140.000
  140.000
  150.000
  150.000
  140.000
  150.000
  330.000
  120.000
  180.000
  160.000
  250.000
  260.000
  270.000
  260.000
  280.000
  270.000
  270.000
  270.000
  270.000
  260.000
  270.000
  270.000
  300.000
  270.000
  260.000
  270.000
  270.000
  260.000
  270.000
  270.000
  260.000
  260.000
  270.000
  280.000
  280.000
  280.000
  280.000
  280.000
  270.000
  270.000
  260.000
  260.000
  260.000
  270.000
  280.000
  270.000
  280.000
  300.000
  290.000
  280.000
  290.000
  280.000
  270.000
  290.000
  260.000
  270.000
  270.000
  260.000
  270.000
  200.000
  170.000
  190.000
  200.000
  200.000
    0.000
  140.000
  180.000
  150.000
  120.000
  150.000
  130.000
   80.000
  170.000
  170.000
   90.000
  100.000
   20.000
   40.000
  100.000
  120.000
  120.000
  120.000
  170.000
  170.000
  170.000
  180.000
  190.000
  170.000
  200.000
  190.000
  210.000
  160.000
  150.000
  120.000
  260.000
  320.000
  350.000
  340.000
  340.000
  320.000
  330.000
  330.000
  350.000
   60.000
  110.000
  160.000
  160.000
  150.000
  140.000
  140.000
  140.000
  140.000
  150.000
  150.000
  140.000
  140.000
  140.000
  130.000
  130.000
  140.000
  140.000
  140.000
  140.000
  150.000
  150.000
  150.000
  140.000
  140.000
  140.000
  130.000
  140.000
  140.000
  140.000
  140.000
  140.000
  140.000
  140.000
  130.000
  130.000
  130.000
  140.000
  140.000
  140.000
  140.000
  140.000
  140.000
  130.000
  150.000
  130.000
  150.000
  160.000
  150.000
  180.000
  220.000
  250.000
  280.000
  280.000
  280.000
  280.000
  290.000
  280.000
  290.000
  300.000
  300.000
  290.000
  290.000
  300.000
  290.000
  300.000
  290.000
  280.000
  290.000
  270.000
  270.000
  260.000
  300.000
  280.000
  260.000
  260.000
  250.000
  270.000
  270.000
  290.000
  290.000
  290.000
  280.000
  290.000
  280.000
  270.000
  290.000
  280.000
  280.000
  290.000
  300.000
  310.000
  310.000
  320.000
  330.000
  340.000
  340.000
  290.000
  260.000
  260.000
  200.000
  170.000
  190.000
  150.000
  170.000
  180.000
  140.000
  150.000
  110.000
  130.000
  110.000
   90.000
   70.000
   70.000
   80.000
  110.000
  150.000
  150.000
  140.000
  140.000
  140.000
  130.000
  140.000
  230.000
  230.000
  220.000
  220.000
  210.000
  260.000
  270.000
  280.000
  270.000
    0.000
  290.000
  230.000
  250.000
  310.000
  310.000
  330.000
  310.000
  310.000
  330.000
  320.000
  280.000
  280.000
  260.000
  240.000
  250.000
  250.000
  260.000
  250.000
  270.000
  280.000
  270.000
  270.000
  280.000
  270.000
  270.000
  270.000
  270.000
  270.000
  280.000
  280.000
  330.000
  290.000
  330.000
  270.000
  260.000
  270.000
  270.000
  260.000
  270.000
  260.000
  260.000
  260.000
  260.000
  260.000
  270.000
  260.000
  190.000
  250.000
  290.000
  280.000
  270.000
  270.000
  270.000
  260.000
  280.000
  260.000
   40.000
   50.000
  100.000
  120.000
  120.000
  130.000
  120.000
  130.000
  150.000
  140.000
  130.000
  140.000
  140.000
  140.000
  150.000
  160.000
  150.000
  200.000
  210.000
  230.000
  280.000
  310.000
  300.000
  270.000
  240.000
  210.000
  210.000
  260.000
  260.000
  210.000
  220.000
  210.000
  240.000
  260.000
  240.000
  270.000
  180.000
    0.000
  190.000
  300.000
  300.000
  330.000
  320.000
  360.000
  320.000
  350.000
  320.000
  350.000
   10.000
  360.000
  300.000
  140.000
  170.000
  200.000
  190.000
  200.000
  210.000
  220.000
  260.000
  270.000
  270.000
  280.000
  280.000
  280.000
  240.000
  270.000
  150.000
  290.000
  300.000
  320.000
  220.000
  260.000
  300.000
  330.000
  340.000
  170.000
  180.000
  180.000
  180.000
  230.000
  260.000
  180.000
  210.000
  200.000
  170.000
  180.000
  210.000
  180.000
  260.000
  260.000
  280.000
  270.000
  260.000
  290.000
  270.000
  270.000
  280.000
  280.000
  270.000
  260.000
  260.000
  270.000
  280.000
  280.000
  280.000
  280.000
  280.000
  280.000
  290.000
  290.000
  290.000
  300.000
  280.000
  280.000
  280.000
  290.000
  300.000
  290.000
  270.000
  310.000
  290.000
  300.000
  290.000
  310.000
  300.000
  300.000
  290.000
  290.000
  290.000
  290.000
  290.000
  290.000
  290.000
  290.000
  300.000
  290.000
  290.000
  290.000
  300.000
  280.000
  280.000
  280.000
  290.000
  290.000
  280.000
  280.000
  280.000
  290.000
  290.000
  300.000
  280.000
  270.000
  280.000
  270.000
  270.000
  270.000
  260.000
  270.000
  280.000
  270.000
  280.000
  290.000
  300.000
  300.000
  300.000
  290.000
  290.000
  290.000
  300.000
  280.000
  280.000
  280.000
  290.000
  290.000
  280.000
  270.000
  290.000
  280.000
  290.000
  300.000
  290.000
  280.000
  280.000
  290.000
  290.000
  300.000
  300.000
  310.000
  310.000
  350.000
  360.000
  350.000
   10.000
   10.000
   30.000
   60.000
  110.000
  110.000
  190.000
  210.000
  190.000
  100.000
  200.000
  130.000
  210.000
  210.000
  120.000
   90.000
  130.000
  120.000
   90.000
  130.000
  130.000
  140.000
  120.000
  140.000
  140.000
  150.000
  130.000
  130.000
  140.000
  140.000
  130.000
  130.000
  140.000
  140.000
  140.000
  140.000
  140.000
  140.000
  140.000
  140.000
  140.000
  130.000
  120.000
  140.000
  130.000
  130.000
  130.000
  130.000
  130.000
  130.000
  140.000
  140.000
  140.000
  140.000
  130.000
  120.000
  140.000
  140.000
  130.000
  140.000
  140.000
  130.000
  140.000
  140.000
  140.000
  150.000
  140.000
  140.000
  140.000
  140.000
  140.000
  150.000
  140.000
  130.000
  130.000
  130.000
  140.000
  130.000
  140.000
  130.000
  140.000
  150.000
  140.000
  140.000
  140.000
  140.000
  140.000
  140.000
  140.000
  140.000
  130.000
  130.000
  140.000
  150.000
  130.000
  130.000
  130.000
  140.000
  150.000
  150.000
  140.000
  140.000
  140.000
  140.000
  140.000
  150.000
  140.000
  140.000
  140.000
  140.000
  170.000
  160.000
  160.000
  140.000
  140.000
  120.000
  130.000
  110.000
  130.000
  120.000
  130.000
  130.000
  130.000
  140.000
  140.000
  140.000
  150.000
  150.000
  160.000
  160.000
  190.000
  200.000
  180.000
  180.000
  150.000
  140.000
  150.000
  140.000
  130.000
  140.000
  150.000
  160.000
  160.000
  140.000
  120.000
  170.000
  160.000
  130.000
  160.000
    0.000
    0.000
   20.000
    0.000
    0.000
  100.000
  110.000
  170.000
  200.000
  150.000
  140.000
  140.000
  130.000
  140.000
  130.000
  120.000
  140.000
  130.000
  140.000
  130.000
  130.000
  160.000
  120.000
  130.000
  150.000
  140.000
  220.000
  230.000
  110.000
    0.000
  210.000
  200.000
  190.000
    0.000
  340.000
  330.000
  320.000
  290.000
  310.000
  340.000
  320.000
  330.000
  330.000
  330.000
  330.000
  300.000
  270.000
  280.000
  280.000
  200.000
  280.000
  290.000
  300.000
  270.000
  270.000
  290.000
  320.000
  330.000
  300.000
  280.000
  270.000
  250.000
  260.000
  260.000
  290.000
  300.000
  300.000
  290.000
  270.000
  260.000
  260.000
  270.000
  230.000
  230.000
  260.000
  310.000
  310.000
  290.000
  300.000
  270.000
  290.000
  290.000
  280.000
  280.000
  290.000
  260.000
  270.000
  280.000
  280.000
  270.000
  280.000
  280.000
  270.000
  260.000
  260.000
  280.000
  260.000
  260.000
  280.000
  280.000
  280.000
  290.000
  300.000
  300.000
  300.000
  290.000
  300.000
  280.000
  290.000
  270.000
  310.000
  290.000
  280.000
  300.000
  310.000
  290.000
  280.000
  270.000
  260.000
  240.000
  240.000
  210.000
  210.000
  160.000
  190.000
  190.000
  190.000
  180.000
    0.000
  250.000
  280.000
  230.000
  170.000
  120.000
  330.000
   30.000
  220.000
   10.000
   60.000
  340.000
   60.000
   60.000
  320.000
  250.000
  190.000
  210.000
  220.000
  140.000
  150.000
  170.000
    0.000
    0.000
    0.000
    0.000
  120.000
  140.000
  150.000
  130.000
  110.000
   30.000
   40.000
   10.000
   20.000
   50.000
   50.000
  140.000
  160.000
  170.000
  170.000
  190.000
  190.000
  180.000
    0.000
    0.000
    0.000
  130.000
  170.000
  150.000
  180.000
  180.000
  200.000
  110.000
  170.000
  120.000
  100.000
  130.000
  210.000
  240.000
  260.000
  250.000
  210.000
  180.000
  210.000
  170.000
  240.000
  220.000
  220.000
  220.000
  210.000
  170.000
  220.000
  290.000
  300.000
  290.000
  270.000
  290.000
  300.000
  310.000
  330.000
  310.000
  300.000
  310.000
  300.000
  270.000
  280.000
  280.000
  280.000
  270.000
  280.000
  280.000
  280.000
  270.000
  270.000
  270.000
  270.000
  280.000
  300.000
  290.000
  310.000
  300.000
  300.000
  300.000
  320.000
  310.000
  300.000
  290.000
  290.000
  290.000
  290.000
  320.000
  320.000
  320.000
  290.000
  280.000
  260.000
  290.000
  280.000
  260.000
  310.000
  310.000
  300.000
  280.000
  290.000
  310.000
  310.000
  300.000
  320.000
  320.000
  320.000
  300.000
  310.000
  300.000
  290.000
  260.000
  260.000
  270.000
  270.000
  270.000
  270.000
  280.000
  290.000
  280.000
  300.000
  300.000
  300.000
  290.000
  290.000
  280.000
  310.000
  300.000
  300.000
  300.000
  310.000
  310.000
  300.000
  310.000
  320.000
  310.000
  310.000
  300.000
  270.000
  280.000
  290.000
  300.000
  270.000
  280.000
  270.000
  290.000
  300.000
  330.000
  340.000
  300.000
  310.000
  320.000
  340.000
  300.000
  280.000
  290.000
  290.000
  300.000
  300.000
  280.000
  280.000
  270.000
  270.000
  290.000
  290.000
  300.000
  280.000
  280.000
  280.000
  280.000
  290.000
  290.000
  290.000
  270.000
  280.000
  290.000
  250.000
  290.000
  280.000
  290.000
  280.000
  270.000
  250.000
  240.000
  230.000
  250.000
  270.000
  270.000
  320.000
    0.000
    0.000
  280.000
  300.000
   30.000
   90.000
   90.000
   50.000
   70.000
  100.000
  120.000
  100.000
  170.000
  260.000
  200.000
  250.000
  290.000
  270.000
  280.000
  280.000
  290.000
  290.000
  270.000
  280.000
  290.000
  270.000
  280.000
  260.000
  260.000
  290.000
  280.000
  280.000
  280.000
  270.000
  260.000
  220.000
  230.000
  260.000
  280.000
  280.000
  210.000
  230.000
  220.000
  210.000
  210.000
  200.000
  280.000
  260.000
  310.000
    0.000
  200.000
  210.000
  220.000
   80.000
  110.000
  100.000
   90.000
  110.000
  100.000
  120.000
  130.000
  120.000
  120.000
  120.000
  120.000
  140.000
  130.000
  140.000
  140.000
  120.000
  140.000
  140.000
  140.000
  120.000
  130.000
  140.000
  150.000
  150.000
  160.000
  240.000
  330.000
  320.000
  300.000
  300.000
  310.000
  330.000
  340.000
  360.000
   20.000
  330.000
    0.000
    0.000
  200.000
  140.000
  220.000
  180.000
  210.000
  150.000
  100.000
    0.000
  120.000
  300.000
  330.000
  330.000
  280.000
  290.000
  210.000
   10.000
  230.000
  280.000
   30.000
  330.000
   20.000
  100.000
   90.000
  100.000
  110.000
  130.000
  130.000
  130.000
  140.000
  140.000
  140.000
  150.000
  140.000
  130.000
  130.000
  140.000
  150.000
  160.000
  130.000
  150.000
  130.000
  150.000
  140.000
  130.000
  140.000
  140.000
  140.000
  150.000
  150.000
  150.000
  170.000
   80.000
   90.000
  150.000
  290.000
    0.000
  340.000
  330.000
  200.000
  230.000
   20.000
  340.000
   10.000
  340.000
  340.000
  320.000
  330.000
  340.000
  340.000
  360.000
  310.000
  270.000
  290.000
  310.000
  330.000
  330.000
  320.000
  340.000
  320.000
  330.000
   20.000
   30.000
   80.000
  340.000
  330.000
  240.000
   90.000
   60.000
  150.000
  100.000
  110.000
  130.000
  150.000
  190.000
  140.000
  140.000
  150.000
  120.000
  130.000
  250.000
  110.000
   30.000
   10.000
   90.000
   30.000
   30.000
  110.000
  130.000
  110.000
  110.000
  120.000
  110.000
  120.000
  120.000
  130.000
  150.000
  130.000
  130.000
  130.000
  140.000
  140.000
  190.000
  150.000
  140.000
  140.000
  130.000
  140.000
  140.000
  140.000
  160.000
  150.000
  150.000
  140.000
  150.000
  140.000
  130.000
  140.000
  150.000
  160.000
  130.000
  160.000
  130.000
  130.000
  140.000
  140.000
  160.000
  180.000
  230.000
  230.000
  240.000
  170.000
  250.000
  270.000
  320.000
  340.000
  340.000
  330.000
  230.000
  270.000
  270.000
  260.000
  300.000
  290.000
  300.000
  330.000
  290.000
  290.000
  300.000
  280.000
  280.000
  290.000
  280.000
  280.000
  300.000
  280.000
  280.000
  240.000
  250.000
  260.000
  270.000
  310.000
  280.000
  300.000
  280.000
  280.000
  300.000
  290.000
  260.000
  270.000
  260.000
  280.000
  280.000
  280.000
  300.000
  320.000
  300.000
  300.000
  300.000
  200.000
  180.000
  340.000
  360.000
  320.000
  310.000
  350.000
  340.000
  330.000
  290.000
  300.000
  290.000
  300.000
  310.000
  330.000
  340.000
  280.000
  280.000
    0.000
  210.000
  190.000
  190.000
  170.000
  180.000
  190.000
  180.000
  180.000
  180.000
   80.000
  100.000
  100.000
  130.000
  130.000
  120.000
  240.000
  190.000
  100.000
  130.000
  110.000
  120.000
  130.000
  200.000
  200.000
  300.000
  280.000
  270.000
  260.000
  280.000
  280.000
  300.000
  310.000
  320.000
  280.000
  290.000
  290.000
  300.000
  310.000
  280.000
  310.000
  260.000
  240.000
  250.000
  260.000
  240.000
  260.000
  260.000
  270.000
  270.000
  270.000
  260.000
  260.000
  270.000
  280.000
  280.000
  260.000
  280.000
  290.000
  280.000
  290.000
  290.000
  270.000
  310.000
  300.000
  290.000
  300.000
  300.000
  300.000
  290.000
  290.000
  280.000
  280.000
  280.000
  280.000
  270.000
  270.000
  280.000
  270.000
  270.000
  270.000
  280.000
  290.000
  310.000
  310.000
  310.000
  300.000
  310.000
  300.000
  290.000
  330.000
  300.000
  280.000
  280.000
  270.000
  260.000
  270.000
  280.000
  300.000
  270.000
  270.000
  240.000
  200.000
  200.000
  120.000
  190.000
  290.000
  270.000
  290.000
  280.000
  300.000
  270.000
  280.000
  250.000
  210.000
  210.000
  210.000
  260.000
  270.000
  280.000
  270.000
  300.000
  300.000
  310.000
  250.000
  250.000
  270.000
  270.000
  290.000
  270.000
  280.000
  260.000
  270.000
  270.000
  270.000
  280.000
  300.000
  300.000
  280.000
  280.000
  290.000
  290.000
  280.000
  280.000
  260.000
  270.000
  280.000
  230.000
  240.000
  270.000
  170.000
  180.000
  250.000
  280.000
  280.000
  290.000
  260.000
  260.000
  270.000
  280.000
  300.000
  290.000
  310.000
  290.000
  290.000
  270.000
  280.000
  270.000
  270.000
  260.000
  270.000
  270.000
  270.000
  280.000
  280.000
  280.000
  340.000
  340.000
  340.000
  330.000
  330.000
  330.000
  330.000
  330.000
  330.000
  350.000
  340.000
  330.000
  340.000
  330.000
  320.000
  310.000
  260.000
  270.000
  310.000
  220.000
  190.000
  210.000
  210.000
    0.000
  340.000
  240.000
  350.000
   60.000
   10.000
   20.000
   20.000
   20.000
  330.000
  340.000
  350.000
  360.000
  340.000
  350.000
  340.000
  330.000
  330.000
  320.000
  190.000
  170.000
  190.000
  190.000
  180.000
  180.000
  190.000
  100.000
  140.000
  110.000
   60.000
   30.000
   80.000
   90.000
  120.000
   80.000
  360.000
   40.000
   60.000
  120.000
  180.000
  200.000
    0.000
  190.000
  170.000
  150.000
  180.000
  190.000
  180.000
  160.000
  110.000
  120.000
  110.000
  100.000
  130.000
   90.000
  100.000
  120.000
   80.000
  120.000
  120.000
  120.000
  130.000
  140.000
  140.000
  140.000
  140.000
  140.000
  140.000
  150.000
  130.000
  140.000
  140.000
  140.000
  140.000
  150.000
  140.000
  140.000
  130.000
  130.000
  140.000
  140.000
  140.000
  140.000
  140.000
  140.000
  150.000
  140.000
  150.000
  150.000
  150.000
  150.000
  150.000
  180.000
  180.000
  190.000
  190.000
  150.000
  140.000
  150.000
  160.000
  140.000
  150.000
  150.000
  180.000
  170.000
  170.000
  220.000
  290.000
  290.000
  310.000
  300.000
  280.000
  280.000
  300.000
  290.000
  310.000
  300.000
  310.000
  300.000
  300.000
  310.000
  300.000
  330.000
  310.000
  300.000
  320.000
  290.000
  310.000
  300.000
  300.000
  300.000
  310.000
  300.000
  300.000
  270.000
  270.000
  290.000
  280.000
  300.000
  300.000
  310.000
  270.000
  270.000
  270.000
  280.000
  310.000
  310.000
  330.000
  310.000
  310.000
  300.000
  320.000
  320.000
  300.000
  320.000
  330.000
  360.000
  340.000
  320.000
  320.000
  330.000
  340.000
    0.000
  320.000
  200.000
  210.000
  210.000
  200.000
  190.000
  230.000
  320.000
    0.000
   30.000
  360.000
  300.000
  290.000
   40.000
  280.000
  320.000
  300.000
  330.000
  340.000
  300.000
  290.000
  300.000
  300.000
  300.000
  290.000
  280.000
  280.000
  270.000
  280.000
  290.000
  290.000
  300.000
  300.000
  300.000
  280.000
  310.000
  330.000
  360.000
   10.000
  320.000
  330.000
  320.000
  330.000
  330.000
  290.000
  300.000
  290.000
  300.000
  310.000
  320.000
  320.000
  360.000
  270.000
  300.000
  330.000
  330.000
  320.000
   10.000
   10.000
  340.000
  330.000
  340.000
  310.000
  320.000
  320.000
  330.000
  310.000
  320.000
  300.000
  310.000
  310.000
  310.000
   20.000
   60.000
  200.000
  210.000
  200.000
    0.000
  290.000
   70.000
   30.000
  170.000
   50.000
  290.000
  300.000
  360.000
  340.000
  340.000
  310.000
  310.000
  310.000
  320.000
  300.000
  300.000
  310.000
  290.000
  330.000
  330.000
  330.000
  310.000
  270.000
  280.000
  310.000
  310.000
   10.000
  340.000
  320.000
  330.000
  310.000
  280.000
  320.000
  340.000
  340.000
  340.000
  340.000
  330.000
  330.000
  340.000
  340.000
  350.000
  310.000
  310.000
  330.000
  330.000
  210.000
    0.000
  160.000
   90.000
   50.000
   60.000
  330.000
  340.000
   20.000
  350.000
  340.000
  270.000
  340.000
  340.000
  340.000
  340.000
  330.000
  300.000
  250.000
   30.000
  120.000
  320.000
  260.000
  260.000
  270.000
  270.000
  270.000
  270.000
  300.000
  290.000
  280.000
  320.000
  280.000
  300.000
  300.000
  290.000
  290.000
  310.000
  280.000
  290.000
  300.000
  310.000
  290.000
  290.000
  150.000
  180.000
  260.000
  300.000
  160.000
  100.000
  130.000
  130.000
  110.000
   70.000
  190.000
   90.000
  330.000
  310.000
  260.000
  300.000
  340.000
  320.000
  310.000
  340.000
  300.000
  230.000
  220.000
  280.000
  290.000
  300.000
  280.000
  340.000
  220.000
  150.000
  180.000
  180.000
  130.000
  140.000
  180.000
  330.000
   40.000
  300.000
  340.000
  340.000
  340.000
  340.000
  320.000
   10.000
  330.000
  180.000
  190.000
  280.000
   30.000
    0.000
  220.000
  210.000
  240.000
  330.000
  200.000
  260.000
  240.000
  310.000
  290.000
  290.000
  280.000
  310.000
  330.000
  300.000
  320.000
  320.000
  320.000
  310.000
  290.000
  270.000
  280.000
  270.000
  280.000
  280.000
  270.000
  270.000
  260.000
  280.000
  290.000
  300.000
  280.000
  290.000
  290.000
  310.000
  300.000
  330.000
  330.000
  310.000
  300.000
  320.000
  300.000
  270.000
  270.000
  280.000
  280.000
  280.000
  290.000
  280.000
  280.000
  280.000
  270.000
  270.000
  270.000
  280.000
  320.000
  310.000
  340.000
  280.000
  300.000
  340.000
  320.000
  340.000
  350.000
  340.000
  340.000
  310.000
  300.000
  280.000
  300.000
  320.000
  190.000
  210.000
  210.000
  180.000
  190.000
  200.000
  240.000
   50.000
  250.000
  360.000
  360.000
  340.000
  250.000
   30.000
   20.000
  160.000
   40.000
  150.000
  120.000
   50.000
   20.000
   20.000
  340.000
  330.000
  250.000
  240.000
  280.000
  290.000
  310.000
  260.000
  290.000
  300.000
  290.000
  290.000
  300.000
  290.000
  310.000
  270.000
  270.000
  260.000
  280.000
  290.000
  280.000
  280.000
  270.000
  280.000
  270.000
  280.000
  270.000
  270.000
  280.000
  280.000
  280.000
  280.000
  280.000
  300.000
  300.000
  290.000
  300.000
  300.000
  300.000
  300.000
  290.000
  280.000
  290.000
  300.000
  280.000
  280.000
  280.000
  280.000
  280.000
  290.000
  300.000
  270.000
  270.000
  280.000
  270.000
  280.000
  280.000
  310.000
  310.000
  310.000
  310.000
  340.000
  330.000
  330.000
  330.000
  330.000
  310.000
  320.000
  340.000
  320.000
  310.000
  300.000
  300.000
  280.000
  320.000
  330.000
  320.000
  330.000
  310.000
  320.000
  320.000
  330.000
  340.000
  300.000
  300.000
  320.000
  320.000
  300.000
  300.000
  310.000
  320.000
  270.000
  280.000
  280.000
  270.000
  270.000
  280.000
  290.000
  290.000
  300.000
  280.000
  280.000
  280.000
  290.000
  280.000
  270.000
  290.000
  300.000
  300.000
  280.000
  280.000
  280.000
  260.000
  280.000
  260.000
  270.000
  270.000
  270.000
  260.000
  270.000
  300.000
  300.000
  320.000
  290.000
  290.000
  270.000
  310.000
  330.000
  330.000
  330.000
  320.000
  280.000
  290.000
  350.000
   20.000
  350.000
  360.000
  330.000
  310.000
  300.000
  280.000
  270.000
  340.000
  260.000
  200.000
  190.000
  200.000
  190.000
  200.000
    0.000
  230.000
  210.000
  320.000
  310.000
  300.000
  300.000
  280.000
  310.000
  280.000
  300.000
  260.000
  280.000
  260.000
  300.000
  320.000
  310.000
  300.000
  290.000
  290.000
  290.000
  300.000
  330.000
  300.000
  300.000
  280.000
  280.000
  280.000
  290.000
  280.000
  310.000
  290.000
  300.000
  310.000
  300.000
  300.000
  300.000
  330.000
  320.000
  300.000
  300.000
  300.000
  300.000
  300.000
  290.000
  300.000
  290.000
  290.000
  260.000
  270.000
  280.000
  270.000
  300.000
  290.000
  310.000
  300.000
  340.000
  350.000
  350.000
  340.000
  320.000
  310.000
  320.000
  340.000
  330.000
  320.000
  330.000
  180.000
  200.000
  190.000
  210.000
  180.000
  220.000
  180.000
  180.000
  220.000
  270.000
  310.000
  260.000
  270.000
  300.000
  290.000
  290.000
  290.000
  300.000
  290.000
  300.000
  310.000
  280.000
  270.000
  280.000
  330.000
  300.000
  300.000
  280.000
  280.000
  270.000
  280.000
  260.000
  270.000
  250.000
  260.000
  280.000
  360.000
  290.000
  360.000
  320.000
  350.000
  360.000
  360.000
  350.000
   10.000
   20.000
   10.000
    0.000
    0.000
  200.000
  190.000
  180.000
  190.000
  190.000
  200.000
  200.000
    0.000
  110.000
  110.000
   70.000
   60.000
   50.000
   90.000
   30.000
  100.000
  160.000
   20.000
  360.000
   10.000
  160.000
  160.000
  180.000
  180.000
   20.000
  120.000
  140.000
  150.000
  150.000
  150.000
  140.000
  140.000
  140.000
  120.000
  140.000
  140.000
  130.000
  130.000
  150.000
  140.000
  150.000
  150.000
  140.000
  150.000
  150.000
  150.000
  140.000
  140.000
  140.000
  150.000
  140.000
  140.000
  140.000
  140.000
  130.000
  140.000
  140.000
  140.000
  140.000
  140.000
  140.000
  140.000
  130.000
  130.000
  140.000
  130.000
  130.000
  140.000
  140.000
  200.000
  260.000
  260.000
  260.000
  250.000
  260.000
  270.000
  270.000
  280.000
  310.000
  320.000
  320.000
  330.000
  310.000
  320.000
  340.000
  320.000
  340.000
  300.000
  300.000
  300.000
  270.000
  270.000
  260.000
  250.000
  210.000
  180.000
  210.000
  260.000
  180.000
  200.000
  200.000
  200.000
  230.000
    0.000
    0.000
  150.000
  330.000
  150.000
  150.000
  280.000
   50.000
  260.000
   10.000
   40.000
   40.000
  330.000
   30.000
   60.000
  200.000
    0.000
  190.000
  220.000
  300.000
  260.000
  210.000
  210.000
  220.000
  300.000
  310.000
  350.000
  320.000
  350.000
  340.000
  330.000
  310.000
  320.000
  280.000
  320.000
  340.000
  330.000
  310.000
  320.000
  310.000
  310.000
  300.000
  310.000
  310.000
  300.000
  310.000
  280.000
  290.000
  300.000
  290.000
  290.000
  300.000
  300.000
  320.000
  310.000
  290.000
  280.000
  260.000
  270.000
  270.000
  270.000
  260.000
  260.000
  270.000
  290.000
  300.000
  280.000
  270.000
  290.000
  290.000
  290.000
  290.000
  290.000
  310.000
  300.000
  330.000
  330.000
  310.000
  320.000
  300.000
  330.000
  330.000
   20.000
  320.000
  300.000
  300.000
  280.000
  290.000
  310.000
  250.000
  200.000
  210.000
  200.000
  210.000
  200.000
  210.000
  300.000
  340.000
   70.000
   60.000
  340.000
   40.000
  140.000
   40.000
   50.000
   20.000
  350.000
  200.000
  260.000
  340.000
  300.000
  280.000
  300.000
  280.000
  300.000
  270.000
  280.000
  280.000
  270.000
  240.000
  290.000
  290.000
  290.000
  300.000
  300.000
  310.000
  330.000
  290.000
  270.000
  250.000
  230.000
  240.000
  240.000
  250.000
  260.000
  280.000
  290.000
  290.000
  290.000
  290.000
  300.000
  290.000
  270.000
  270.000
  280.000
  300.000
  310.000
  310.000
  310.000
  310.000
  310.000
  310.000
  300.000
  280.000
  300.000
  290.000
  290.000
  280.000
  290.000
  290.000
  300.000
  270.000
  280.000
  270.000
  300.000
  270.000
  300.000
  300.000
  330.000
  320.000
  320.000
  310.000
  310.000
  320.000
  310.000
  320.000
  310.000
  310.000
  290.000
  300.000
  300.000
  280.000
  290.000
  280.000
  320.000
  310.000
  300.000
  280.000
  290.000
  260.000
  270.000
  310.000
  280.000
  270.000
  280.000
  300.000
  330.000
  330.000
  330.000
  330.000
  310.000
  330.000
  320.000
  330.000
  330.000
  310.000
  310.000
  300.000
  300.000
  290.000
  300.000
  330.000
  330.000
  330.000
  340.000
  330.000
  310.000
  300.000
  300.000
  320.000
  320.000
  340.000
  330.000
  320.000
  340.000
  330.000
  330.000
  330.000
  330.000
  330.000
  330.000
  330.000
  330.000
  300.000
  310.000
   70.000
  280.000
  290.000
  320.000
  260.000
   70.000
  240.000
  300.000
  260.000
  250.000
  270.000
  300.000
  300.000
  300.000
  280.000
  260.000
  240.000
  260.000
  220.000
  210.000
  270.000
  260.000
  210.000
  260.000
  250.000
  220.000
  250.000
  240.000
  260.000
  290.000
  290.000
  270.000
  270.000
  260.000
  250.000
   20.000
  110.000
  210.000
  230.000
  220.000
  270.000
  280.000
  280.000
  270.000
  270.000
  260.000
  270.000
  280.000
  280.000
  290.000
  280.000
  300.000
  280.000
  280.000
  290.000
  290.000
  300.000
  300.000
  320.000
  330.000
  330.000
  330.000
  320.000
  320.000
  320.000
  290.000
  290.000
  280.000
  280.000
  280.000
  280.000
  290.000
  280.000
  290.000
  290.000
  290.000
  290.000
  290.000
  300.000
  290.000
  320.000
  310.000
  320.000
  310.000
  300.000
  330.000
  300.000
  340.000
  310.000
  310.000
  330.000
  320.000
  310.000
  220.000
  310.000
  270.000
  280.000
  300.000
  310.000
  300.000
  320.000
  310.000
  310.000
  300.000
  320.000
  330.000
  330.000
  330.000
  320.000
  330.000
  320.000
  320.000
  310.000
  320.000
  280.000
  300.000
  310.000
  310.000
    0.000
  220.000
  210.000
  230.000
    0.000
  230.000
  160.000
  290.000
  330.000
   20.000
  330.000
  340.000
   30.000
  300.000
  340.000
  340.000
  330.000
   90.000
   80.000
  300.000
  300.000
  290.000
  230.000
  200.000
  180.000
  200.000
  200.000
  190.000
  180.000
  180.000
  170.000
  180.000
  150.000
  220.000
  110.000
  210.000
   90.000
   50.000
   80.000
   20.000
   30.000
   40.000
   60.000
   50.000
   70.000
  220.000
  170.000
  150.000
  140.000
  150.000
  120.000
   80.000
  110.000
    0.000
  110.000
  130.000
  140.000
  120.000
  140.000
  140.000
  140.000
  140.000
  130.000
  110.000
  140.000
  130.000
  140.000
  150.000
  150.000
  170.000
  160.000
  150.000
  140.000
  120.000
  130.000
  140.000
  130.000
  140.000
  150.000
  180.000
  130.000
  130.000
  140.000
  140.000
  110.000
  150.000
  120.000
  150.000
  170.000
  150.000
  140.000
  140.000
  140.000
  140.000
  170.000
  190.000
  190.000
  200.000
    0.000
  180.000
  160.000
  180.000
  190.000
  160.000
  120.000
  110.000
  150.000
  140.000
  120.000
  120.000
  100.000
  100.000
  160.000
  140.000
  160.000
  160.000
  150.000
  170.000
  180.000
  200.000
  200.000
  210.000
  180.000
  190.000
  200.000
  170.000
  200.000
  200.000
   90.000
  170.000
  160.000
   50.000
  110.000
  160.000
  170.000
   90.000
   10.000
  360.000
   60.000
   70.000
    0.000
  160.000
  150.000
  220.000
    0.000
  240.000
  280.000
  290.000
  300.000
  300.000
  300.000
  340.000
  320.000
  320.000
  300.000
  300.000
  280.000
  270.000
  270.000
  280.000
  290.000
  310.000
  280.000
  280.000
  270.000
  270.000
  270.000
  270.000
  280.000
  280.000
  280.000
  270.000
  260.000
  280.000
  280.000
  260.000
  270.000
  270.000
  290.000
  280.000
  290.000
  290.000
  280.000
  310.000
  290.000
  260.000
  260.000
  260.000
  270.000
  260.000
  280.000
  270.000
  270.000
  260.000
  260.000
  230.000
  200.000
  240.000
  220.000
  270.000
  250.000
  350.000
  340.000
   40.000
  280.000
   50.000
   10.000
  350.000
  350.000
   30.000
   30.000
  350.000
   20.000
    0.000
    0.000
    0.000
  180.000
  180.000
  190.000
  180.000
  190.000
  190.000
  220.000
  180.000
  150.000
  130.000
  120.000
  100.000
   10.000
   40.000
  320.000
  300.000
  310.000
   70.000
  220.000
  250.000
  230.000
  310.000
  250.000
  130.000
  210.000
  210.000
   80.000
   80.000
   60.000
  130.000
   90.000
  210.000
  210.000
  210.000
  240.000
  200.000
  200.000
  280.000
  250.000
  280.000
  260.000
  310.000
  320.000
  300.000
  300.000
  270.000
  280.000
  310.000
  220.000
  210.000
  250.000
  190.000
  190.000
  210.000
  210.000
  250.000
  320.000
  270.000
  340.000
  330.000
  340.000
  330.000
  340.000
  330.000
  330.000
  330.000
  320.000
  330.000
  300.000
  290.000
  320.000
  270.000
  270.000
  280.000
  260.000
  310.000
  280.000
  280.000
  270.000
  270.000
  270.000
  300.000
  270.000
  300.000
  230.000
  330.000
  300.000
  310.000
  310.000
  270.000
  230.000
  230.000
  260.000
  270.000
  270.000
  280.000
  270.000
  260.000
  210.000
  250.000
  270.000
  220.000
  280.000
  300.000
  300.000
  340.000
  330.000
  340.000
  310.000
  340.000
  350.000
  360.000
  340.000
  330.000
  340.000
  310.000
  280.000
  270.000
  270.000
  280.000
  260.000
  260.000
  260.000
  270.000
  260.000
  270.000
  210.000
  270.000
  310.000
  290.000
  290.000
  290.000
  280.000
  320.000
  290.000
  300.000
  320.000
  280.000
  280.000
  280.000
  270.000
  300.000
  300.000
  290.000
  270.000
  270.000
  260.000
  270.000
  270.000
  300.000
  300.000
  290.000
  290.000
  260.000
  290.000
  310.000
  300.000
  270.000
  300.000
  280.000
  290.000
  280.000
  280.000
  270.000
  270.000
  270.000
  270.000
  270.000
  280.000
  280.000
  280.000
  270.000
  260.000
  270.000
  270.000
  260.000
  270.000
  280.000
  280.000
  290.000
  290.000
  290.000
  290.000
  290.000
  290.000
  290.000
  300.000
  290.000
  280.000
  280.000
  280.000
  290.000
  260.000
  270.000
  260.000
  280.000
  270.000
  270.000
  270.000
  270.000
  280.000
  280.000
  290.000
  280.000
  290.000
  290.000
  270.000
  290.000
  310.000
  330.000
  350.000
  340.000
  320.000
  310.000
  300.000
  310.000
  310.000
  330.000
  300.000
  290.000
  290.000
  300.000
  300.000
  300.000
  320.000
  350.000
  350.000
  260.000
  290.000
  290.000
  300.000
  290.000
  290.000
  300.000
  280.000
  300.000
  300.000
  340.000
  320.000
  340.000
  310.000
  290.000
  280.000
  290.000
  280.000
  330.000
   20.000
  330.000
  330.000
  330.000
  330.000
  320.000
   10.000
  320.000
  330.000
  340.000
  340.000
  340.000
  350.000
  360.000
   10.000
  350.000
  320.000
  300.000
    0.000
  190.000
  200.000
  210.000
  200.000
  190.000
  170.000
  200.000
  150.000
  120.000
  310.000
  340.000
  360.000
  350.000
  360.000
   40.000
   20.000
  310.000
   70.000
   20.000
  360.000
  300.000
  320.000
  250.000
   70.000
  200.000
  220.000
  200.000
  280.000
  300.000
  280.000
  270.000
  260.000
  310.000
  290.000
  340.000
  310.000
  300.000
  300.000
  320.000
  320.000
  320.000
  320.000
  330.000
  340.000
  330.000
  330.000
  340.000
  330.000
  320.000
  310.000
  310.000
  310.000
  310.000
  310.000
  320.000
  320.000
  320.000
  330.000
  320.000
  330.000
  310.000
  330.000
  330.000
  330.000
  320.000
  310.000
  300.000
  300.000
  330.000
  330.000
  340.000
  340.000
  320.000
  290.000
  310.000
  310.000
  230.000
  200.000
  310.000
  330.000
  300.000
  300.000
  320.000
  290.000
  360.000
   10.000
  340.000
  340.000
  340.000
  340.000
  330.000
  320.000
  220.000
    0.000
  190.000
  190.000
  180.000
  170.000
  190.000
  190.000
  180.000
  150.000
  170.000
  120.000
  120.000
  140.000
  150.000
  130.000
  110.000
  110.000
  150.000
  160.000
  150.000
  150.000
  150.000
  150.000
  150.000
  160.000
  150.000
  150.000
  150.000
  140.000
  150.000
  150.000
  150.000
  140.000
  140.000
  140.000
  120.000
  120.000
  140.000
  140.000
  150.000
  150.000
  140.000
  150.000
  150.000
  130.000
  140.000
  140.000
  140.000
  150.000
  140.000
  150.000
  170.000
  180.000
  160.000
  150.000
  140.000
  140.000
  140.000
  130.000
  140.000
  120.000
  130.000
  120.000
  150.000
  150.000
  140.000
  140.000
  140.000
  140.000
  130.000
  140.000
  140.000
  140.000
  130.000
  140.000
  140.000
  140.000
  130.000
  130.000
  120.000
   90.000
  140.000
  140.000
  130.000
  130.000
  130.000
  130.000
  160.000
  130.000
  140.000
  130.000
  130.000
  150.000
  220.000
  140.000
  180.000
  220.000
  240.000
  290.000
  230.000
  220.000
  270.000
  270.000
  260.000
  260.000
  310.000
  320.000
   20.000
   20.000
   50.000
  360.000
   10.000
  330.000
   40.000
   80.000
   40.000
   30.000
   70.000
   30.000
    0.000
  100.000
  130.000
  110.000
  140.000
  130.000
  130.000
  120.000
    0.000
  180.000
  130.000
  140.000
  140.000
  160.000
  230.000
  270.000
  280.000
  280.000
  290.000
  330.000
  340.000
  350.000
  340.000
  310.000
  270.000
  230.000
  230.000
  230.000
  210.000
  260.000
  270.000
  280.000
  260.000
  270.000
  270.000
  270.000
  280.000
  290.000
  280.000
  280.000
  280.000
  290.000
  270.000
  290.000
  290.000
  290.000
  280.000
  240.000
  270.000
  260.000
  180.000
  210.000
  190.000
  200.000
  170.000
  200.000
    0.000
  150.000
  120.000
  110.000
  120.000
  120.000
  110.000
  110.000
  130.000
  120.000
   90.000
  100.000
  160.000
  160.000
   80.000
  130.000
  160.000
  200.000
  130.000
  130.000
    0.000
  280.000
  240.000
  130.000
  180.000
  330.000
  290.000
  320.000
  290.000
  310.000
  280.000
  250.000
  300.000
  310.000
  300.000
  270.000
  270.000
  270.000
  270.000
  260.000
  260.000
  260.000
  270.000
  260.000
  240.000
  270.000
  270.000
  260.000
  260.000
  270.000
  270.000
  290.000
  290.000
  300.000
  310.000
  300.000
  320.000
  340.000
  300.000
  330.000
  330.000
   10.000
   60.000
   70.000
   90.000
  130.000
  190.000
  200.000
  190.000
  180.000
  180.000
  160.000
  150.000
  160.000
  140.000
  130.000
  140.000
  150.000
  140.000
  140.000
  140.000
  140.000
  150.000
  150.000
  150.000
  160.000
  160.000
  160.000
  230.000
  210.000
  150.000
  140.000
  120.000
  120.000
   80.000
  100.000
  110.000
  140.000
  200.000
  330.000
  330.000
  340.000
  330.000
  320.000
  340.000
  320.000
  320.000
  320.000
  310.000
  310.000
  280.000
  270.000
  270.000
  210.000
  220.000
  190.000
  220.000
  280.000
  200.000
  210.000
  220.000
  200.000
  250.000
  160.000
  260.000
  260.000
  250.000
  270.000
  290.000
  300.000
  290.000
  280.000
  270.000
  230.000
  190.000
  210.000
  220.000
  270.000
  300.000
  290.000
  300.000
  280.000
  280.000
  280.000
  290.000
  280.000
  280.000
  280.000
  290.000
  300.000
  290.000
  290.000
  280.000
  280.000
  260.000
  270.000
  270.000
  260.000
  260.000
  250.000
  250.000
  260.000
  270.000
  280.000
  340.000
  340.000
  330.000
  270.000
  270.000
  240.000
  260.000
  270.000
  270.000
  270.000
  310.000
  290.000
  270.000
  300.000
  280.000
  290.000
  290.000
  290.000
  290.000
  290.000
  280.000
  270.000
  260.000
  240.000
  260.000
  260.000
  260.000
  260.000
  270.000
  260.000
  260.000
  270.000
  270.000
  280.000
  280.000
  280.000
  320.000
  330.000
  300.000
  280.000
  270.000
  280.000
  280.000
  270.000
  270.000
  280.000
  270.000
  260.000
  260.000
  260.000
  260.000
  260.000
  260.000
  270.000
  270.000
  270.000
  280.000
  280.000
  280.000
  290.000
  290.000
  290.000
  270.000
  270.000
  280.000
  280.000
  260.000
  240.000
  240.000
  250.000
  220.000
  240.000
  200.000
  220.000
  220.000
  210.000
  270.000
  250.000
  250.000
  270.000
  300.000
  300.000
  310.000
  290.000
  280.000
  280.000
  310.000
  300.000
  310.000
  290.000
  290.000
  290.000
  280.000
  300.000
  300.000
  290.000
  290.000
  300.000
  280.000
  280.000
  200.000
  180.000
  260.000
  320.000
  300.000
  330.000
  330.000
  350.000
  330.000
   10.000
  350.000
  340.000
  340.000
  340.000
   10.000
  320.000
  310.000
  300.000
  290.000
    0.000
  190.000
  200.000
  350.000
  200.000
  200.000
  210.000
    0.000
  350.000
  340.000
   20.000
   10.000
  360.000
  360.000
  350.000
   40.000
  350.000
   10.000
  310.000
  290.000
  250.000
  320.000
    0.000
  190.000
  190.000
  200.000
  220.000
  210.000
  190.000
  190.000
    0.000
  240.000
    0.000
  140.000
  120.000
  110.000
  100.000
  140.000
  100.000
  140.000
  130.000
  150.000
  150.000
  150.000
  130.000
  130.000
  130.000
  140.000
  120.000
  140.000
  130.000
   90.000
  140.000
   90.000
   10.000
   30.000
  140.000
  130.000
  120.000
  110.000
  120.000
  130.000
  120.000
  130.000
  140.000
  130.000
  140.000
  140.000
  140.000
  140.000
  140.000
  130.000
   80.000
  130.000
  180.000
  140.000
   30.000
   10.000
   70.000
   60.000
   70.000
  130.000
  120.000
  130.000
  130.000
  130.000
  140.000
  130.000
  130.000
  130.000
  120.000
  120.000
  120.000
  130.000
  120.000
  100.000
  320.000
  130.000
   80.000
   70.000
  110.000
  120.000
  130.000
  140.000
  150.000
  140.000
  140.000
  150.000
  140.000
  130.000
  150.000
  130.000
  130.000
  140.000
  130.000
  130.000
  130.000
  130.000
  140.000
  140.000
  130.000
  130.000
   60.000
  110.000
  120.000
  100.000
   70.000
  130.000
  130.000
  140.000
  140.000
  140.000
  130.000
  140.000
  130.000
  130.000
  130.000
  120.000
  140.000
  140.000
  140.000
  130.000
  130.000
  130.000
  130.000
  130.000
  130.000
  140.000
  140.000
  160.000
  160.000
  140.000
  140.000
  150.000
  150.000
  130.000
  140.000
  140.000
  130.000
  130.000
  130.000
  130.000
  120.000
  130.000
  130.000
  130.000
  130.000
  120.000
  130.000
  130.000
  130.000
  130.000
  130.000
  130.000
  130.000
  140.000
  160.000
  130.000
  140.000
  140.000
  150.000
  140.000
  140.000
  130.000
  130.000
  140.000
  140.000
  140.000
  140.000
  130.000
  130.000
  130.000
  120.000
  130.000
  140.000
  150.000
  150.000
  150.000
  160.000
  270.000
   20.000
   10.000
   70.000
   50.000
   70.000
  120.000
   90.000
  200.000
  320.000
  320.000
  310.000
  300.000
  340.000
  350.000
  130.000
  130.000
  130.000
  180.000
  330.000
  200.000
  280.000
  160.000
  220.000
  200.000
  210.000
  220.000
  280.000
  280.000
  280.000
  280.000
  270.000
  280.000
  280.000
  290.000
  270.000
  280.000
  260.000
  240.000
  260.000
  250.000
  190.000
  220.000
  180.000
  170.000
  210.000
  150.000
  190.000
  170.000
  210.000
  290.000
  280.000
  290.000
  290.000
  280.000
  270.000
  260.000
  260.000
  340.000
  330.000
  260.000
  240.000
    0.000
  250.000
  290.000
  270.000
  190.000
  180.000
  180.000
  230.000
  150.000
  150.000
  140.000
  110.000
  120.000
  110.000
  120.000
  120.000
  140.000
  120.000
  120.000
  130.000
  140.000
  160.000
  150.000
  150.000
  200.000
  240.000
  290.000
  290.000
  260.000
  230.000
  210.000
  220.000
  230.000
  250.000
  270.000
  270.000
  270.000
  270.000
  280.000
  280.000
  280.000
  300.000
  300.000
  300.000
  300.000
  270.000
    0.000
  360.000
  210.000
  220.000
  270.000
  150.000
  220.000
  160.000
  180.000
  170.000
  150.000
  150.000
  160.000
  170.000
  200.000
  280.000
  270.000
  270.000
  190.000
  230.000
  270.000
  270.000
  300.000
  270.000
  230.000
  250.000
  250.000
  220.000
  270.000
  260.000
  270.000
  270.000
  260.000
  270.000
  250.000
  250.000
  270.000
  270.000
  270.000
  270.000
  270.000
  270.000
  270.000
  270.000
  270.000
  270.000
  270.000
  270.000
  270.000
  270.000
  280.000
  280.000
  280.000
  280.000
  280.000
  280.000
  300.000
  300.000
  310.000
  290.000
  300.000
  290.000
  300.000
  300.000
  290.000
  300.000
  320.000
  330.000
  350.000
   20.000
  330.000
  350.000
  280.000
  280.000
  280.000
  200.000
  200.000
  180.000
  200.000
  200.000
  140.000
  180.000
  270.000
  250.000
  180.000
  180.000
  240.000
  210.000
  180.000
  180.000
  190.000
    0.000
  180.000
  180.000
    0.000
    0.000
  130.000
  140.000
    0.000
  240.000
  240.000
  100.000
  160.000
  180.000
    0.000
    0.000
  150.000
  330.000
   10.000
  340.000
   10.000
   50.000
   30.000
   10.000
   30.000
   60.000
   10.000
   10.000
   20.000
  350.000
  340.000
  350.000
  320.000
  320.000
  320.000
  180.000
  240.000
  250.000
  260.000
  260.000
  260.000
  280.000
  290.000
  260.000
  270.000
  260.000
  280.000
  280.000
  260.000
  260.000
  270.000
  260.000
  310.000
  310.000
  270.000
  260.000
  260.000
  260.000
  260.000
  260.000
  280.000
  260.000
  260.000
  260.000
  260.000
  260.000
  310.000
  310.000
  280.000
  310.000
  310.000
  310.000
  320.000
  320.000
  310.000
  330.000
  310.000
  320.000
  260.000
  260.000
  310.000
  290.000
  290.000
  300.000
  290.000
  290.000
  310.000
  260.000
  290.000
  310.000
  310.000
  310.000
  310.000
  310.000
  290.000
  260.000
  270.000
  300.000
  270.000
  300.000
  260.000
  270.000
  300.000
  260.000
  260.000
  260.000
  240.000
  240.000
  250.000
  260.000
  260.000
  180.000
  220.000
  350.000
  350.000
  310.000
  320.000
  170.000
  310.000
  280.000
  310.000
   50.000
  340.000
  250.000
  320.000
   10.000
   70.000
  110.000
    0.000
  160.000
  180.000
  200.000
  180.000
  180.000
  260.000
  260.000
  250.000
  200.000
  170.000
  180.000
  180.000
  220.000
  260.000
  240.000
  260.000
  280.000
  240.000
  240.000
  320.000
  260.000
  270.000
  240.000
  250.000
  260.000
  260.000
  270.000
  260.000
  260.000
  260.000
  260.000
  260.000
  260.000
  260.000
  260.000
  260.000
  260.000
  280.000
  280.000
  310.000
  270.000
  310.000
  280.000
  260.000
  290.000
  260.000
  260.000
  260.000
  260.000
  260.000
  260.000
  260.000
  260.000
  260.000
  260.000
  260.000
  260.000
  270.000
  340.000
  320.000
  330.000
  320.000
  320.000
  320.000
  310.000
  310.000
  310.000
  310.000
  310.000
  260.000
  260.000
  260.000
  260.000
  270.000
  230.000
  260.000
  260.000
    0.000
  320.000
  200.000
  230.000
  180.000
  310.000
  320.000
  340.000
  330.000
  320.000
  290.000
  340.000
  340.000
  360.000
  320.000
  320.000
  310.000
  310.000
  180.000
  180.000
  150.000
  180.000
  240.000
  200.000
  180.000
  240.000
  230.000
  240.000
  240.000
  240.000
    0.000
    0.000
  260.000
  330.000
  350.000
  330.000
  340.000
  330.000
   10.000
  340.000
  320.000
  310.000
  360.000
    0.000
  190.000
  190.000
  170.000
  170.000
  180.000
  170.000
  240.000
  240.000
  210.000
  190.000
  220.000
    0.000
  100.000
   20.000
   40.000
  360.000
   20.000
  360.000
  310.000
  310.000
  340.000
  340.000
  340.000
  260.000
  170.000
  170.000
  180.000
  170.000
  170.000
  200.000
  160.000
  180.000
  160.000
  150.000
  140.000
  140.000
  140.000
  130.000
  130.000
  140.000
  150.000
  150.000
  150.000
  150.000
  150.000
  150.000
  150.000
  150.000
  150.000
  150.000
  140.000
  140.000
  160.000
  140.000
  150.000
  150.000
  150.000
  140.000
  150.000
  150.000
  140.000
  140.000
  150.000
  150.000
  160.000
  160.000
  290.000
  310.000
  280.000
  260.000
  240.000
  260.000
  260.000
  340.000
  340.000
  330.000
  290.000
  310.000
  250.000
  350.000
   30.000
   60.000
   60.000
   50.000
  350.000
  350.000
  350.000
  330.000
  350.000
   10.000
  360.000
   10.000
   60.000
  360.000
  310.000
  310.000
  310.000
  100.000
  260.000
  270.000
  310.000
  260.000
  270.000
  310.000
  260.000
  260.000
  300.000
  310.000
  320.000
  310.000
  320.000
  320.000
  320.000
  310.000
  310.000
  290.000
  310.000
  310.000
  310.000
  310.000
  310.000
  310.000
  260.000
  260.000
  260.000
  260.000
  280.000
  270.000
  270.000
  300.000
  270.000
  290.000
  310.000
  320.000
  340.000
  360.000
  360.000
  360.000
   20.000
  360.000
  120.000
  120.000
  100.000
  160.000
  250.000
  180.000
    0.000
  170.000
  180.000
  190.000
  180.000
    0.000
  180.000
  290.000
  240.000
  150.000
  150.000
  150.000
  150.000
  150.000
  150.000
  150.000
  150.000
  150.000
  150.000
  150.000
  150.000
  150.000
  120.000
  360.000
   40.000
  180.000
    0.000
    0.000
  160.000
  240.000
  180.000
  180.000
  150.000
  160.000
  160.000
  150.000
  140.000
  150.000
  150.000
  160.000
  150.000
  150.000
  150.000
  150.000
  150.000
  150.000
  150.000
  150.000
  230.000
  190.000
  240.000
  170.000
  230.000
  210.000
  210.000
  240.000
  180.000
  170.000
  170.000
  160.000
  180.000
  270.000
  270.000
  250.000
  270.000
  260.000
  240.000
  240.000
  250.000
  230.000
  250.000
  270.000
  310.000
  310.000
  320.000
  330.000
    0.000
  180.000
  230.000
   50.000
  100.000
  120.000
  150.000
   90.000
  140.000
  200.000
    0.000
   70.000
   90.000
  150.000
  160.000
  170.000
  180.000
  210.000
  180.000
  180.000
  180.000
  180.000
  230.000
  230.000
  310.000
  310.000
  340.000
  340.000
  350.000
  310.000
  260.000
  260.000
  250.000
  260.000
  260.000
  260.000
  260.000
  260.000
  260.000
  260.000
  260.000
  260.000
  280.000
  260.000
  260.000
  260.000
  260.000
  260.000
  260.000
  260.000
  260.000
  310.000
  260.000
  260.000
  260.000
  270.000
  270.000
  260.000
  260.000
  260.000
  290.000
  270.000
  290.000
  260.000
  260.000
  260.000
  260.000
  260.000
  260.000
  260.000
  250.000
  350.000
    0.000
  180.000
  170.000
  180.000
  180.000
    0.000
   80.000
  120.000
  150.000
  160.000
  170.000
  150.000
  150.000
  150.000
  130.000
  180.000
  180.000
  180.000
  210.000
  170.000
  180.000
  160.000
  180.000
  160.000
  170.000
  180.000
  180.000
  180.000
  180.000
  270.000
  300.000
  310.000
  290.000
  310.000
  320.000
  330.000
  320.000
    0.000
  250.000
    0.000
  200.000
  180.000
  240.000
  180.000
  180.000
  180.000
  180.000
  160.000
  180.000
  190.000
  190.000
  180.000
  190.000
  250.000
  280.000
  320.000
  310.000
  260.000
  260.000
  260.000
  260.000
  260.000
  260.000
  260.000
  260.000
  260.000
  310.000
  260.000
  260.000
  250.000
  260.000
  260.000
  290.000
  260.000
    0.000
  170.000
  230.000
  260.000
  300.000
  310.000
  330.000
  300.000
  310.000
  310.000
  260.000
  260.000
  260.000
  260.000
  260.000
  250.000
  230.000
  170.000
  210.000
  180.000
  160.000
  240.000
  230.000
  180.000
  180.000
  180.000
  180.000
    0.000
  170.000
  140.000
   20.000
  310.000
  340.000
    0.000
  110.000
  110.000
  150.000
  180.000
  180.000
  180.000
  180.000
  330.000
  160.000
  170.000
  170.000
  170.000
  180.000
  170.000
  200.000
  240.000
  260.000
  260.000
  260.000
  260.000
  260.000
  260.000
  260.000
  260.000
  260.000
  260.000
  260.000
  290.000
  310.000
  310.000
  310.000
  310.000
  320.000
  310.000
  250.000
  260.000
  260.000
  240.000
  150.000
  150.000
  170.000
  180.000
  170.000
  180.000
  170.000
  230.000
  240.000
  260.000
  260.000
  310.000
  310.000
  120.000
  170.000
  130.000
  170.000
  320.000
  320.000
  270.000
  260.000
  220.000
  170.000
  230.000
  230.000
  190.000
  230.000
  230.000
  240.000
  250.000
  240.000
  260.000
  260.000
  310.000
  340.000
   10.000
  360.000
  320.000
  320.000
  320.000
  330.000
  350.000
  340.000
  340.000
  330.000
  310.000
  260.000
  300.000
  320.000
  290.000
  260.000
  250.000
  260.000
  260.000
  260.000
  250.000
  240.000
  320.000
  250.000
  260.000
  260.000
  260.000
  260.000
  170.000
  240.000
  260.000
  260.000
  330.000
  260.000
  260.000
    0.000
  260.000
  170.000
  240.000
  350.000
   20.000
    0.000
    0.000
  350.000
  340.000
  320.000
  320.000
  360.000
  320.000
  310.000
  250.000
  250.000
  250.000
    0.000
    0.000
  310.000
  240.000
  180.000
  230.000
  230.000
  230.000
  240.000
  240.000
  320.000
  330.000
   30.000
  310.000
  300.000
  340.000
  350.000
   10.000
  330.000
   20.000
  230.000
  220.000
  180.000
  180.000
  180.000
  240.000
  240.000
  240.000
  150.000
  170.000
  190.000
  170.000
    0.000
    0.000
    0.000
  190.000
  320.000
   70.000
   90.000
  130.000
  120.000
  140.000
  160.000
  130.000
  150.000
  140.000
  150.000
  150.000
  150.000
  150.000
  150.000
  150.000
  150.000
  180.000
    0.000
  320.000
    0.000
  150.000
  150.000
  150.000
  150.000
  150.000
  150.000
  150.000
  150.000
  150.000
  150.000
  150.000
  150.000
  150.000
  150.000
  150.000
  150.000
  160.000
  240.000
  240.000
  160.000
  230.000
  150.000
  140.000
    0.000
  150.000
  240.000
    0.000
    0.000
  170.000
  270.000
  360.000
   20.000
  350.000
    0.000
  200.000
  240.000
    0.000
  170.000
  180.000
  150.000
    0.000
  180.000
  240.000
    0.000
    0.000
  150.000
  320.000
  170.000
  220.000
  250.000
  260.000
  310.000
  310.000
  300.000
  260.000
  260.000
  260.000
  300.000
  300.000
  310.000
  310.000
  310.000
  300.000
  310.000
  310.000
  320.000
  310.000
  320.000
  310.000
  310.000
  250.000
  260.000
  250.000
  280.000
  360.000
   10.000
  310.000
  320.000
  330.000
  350.000
  360.000
  350.000
  320.000
    0.000
  310.000
  170.000
  170.000
  200.000
  170.000
  160.000
  160.000
  250.000
  180.000
  180.000
  150.000
  280.000
  280.000
  280.000
  270.000
  270.000
  260.000
  310.000
  270.000
  300.000
  280.000
  310.000
  310.000
  310.000
  260.000
  340.000
  260.000
  230.000
  260.000
   60.000
  160.000
  150.000
  160.000
  170.000
  100.000
  130.000
  150.000
  130.000
  150.000
  150.000
  130.000
  160.000
  160.000
  170.000
  150.000
  150.000
  160.000
  170.000
  200.000
  260.000
  260.000
  260.000
  260.000
  260.000
  260.000
  260.000
  260.000
  260.000
  260.000
  260.000
  260.000
  260.000
  260.000
  310.000
  270.000
  310.000
  260.000
  310.000
  310.000
  280.000
  290.000
  310.000
  310.000
  260.000
  260.000
  260.000
  260.000
  260.000
  260.000
  260.000
  260.000
  260.000
  270.000
  260.000
  260.000
  260.000
  280.000
  270.000
  310.000
  310.000
  300.000
  310.000
  310.000
  320.000
  310.000
  310.000
  310.000
  260.000
  190.000
  230.000
  180.000
  240.000
    0.000
  230.000
    0.000
  250.000
  330.000
  310.000
    0.000
    0.000
  350.000
  360.000
   10.000
  340.000
  340.000
  350.000
  340.000
  340.000
  330.000
  330.000
  320.000
  330.000
  350.000
  320.000
  240.000
  330.000
   10.000
  360.000
    0.000
  330.000
  290.000
    0.000
    0.000
   20.000
   30.000
   70.000
   20.000
   40.000
   10.000
   10.000
  360.000
  330.000
  330.000
  250.000
  320.000
  320.000
  320.000
  230.000
  330.000
  320.000
  310.000
  310.000
  230.000
  260.000
  220.000
  230.000
  230.000
  310.000
  310.000
  310.000
  310.000
  310.000
  300.000
  320.000
  320.000
  350.000
  310.000
  330.000
  320.000
  310.000
  310.000
  310.000
  260.000
  260.000
  260.000
  320.000
  320.000
  300.000
  260.000
  240.000
  260.000
  260.000
  260.000
  280.000
  320.000
  310.000
  310.000
  300.000
  320.000
  350.000
   10.000
   20.000
    0.000
  180.000
  220.000
  180.000
  180.000
    0.000
  240.000
  210.000
  240.000
    0.000
  320.000
  220.000
  230.000
  230.000
  330.000
   10.000
  330.000
  350.000
  320.000
  340.000
  360.000
  330.000
  320.000
  280.000
  180.000
  240.000
  170.000
  240.000
  230.000
  240.000
    0.000
  240.000
  240.000
  240.000
  240.000
  240.000
  230.000
  230.000
    0.000
    0.000
  350.000
  340.000
  350.000
   10.000
  330.000
  320.000
  310.000
  310.000
  300.000
  180.000
  240.000
  150.000
    0.000
    0.000
  210.000
  240.000
  240.000
  230.000
  230.000
    0.000
  330.000
  210.000
  200.000
  160.000
  100.000
  130.000
  140.000
  150.000
  160.000
  150.000
  150.000
  150.000
  150.000
  150.000
  150.000
  150.000
  140.000
  160.000
   30.000
    0.000
  310.000
  320.000
  350.000
   10.000
   10.000
  340.000
  310.000
  310.000
  320.000
  330.000
  340.000
  340.000
  330.000
  310.000
  260.000
  260.000
  260.000
  260.000
  230.000
  230.000
  230.000
  170.000
  240.000
  240.000
  210.000
  180.000
  230.000
  240.000
  200.000
  180.000
  200.000
   80.000
  340.000
  330.000
  320.000
  320.000
  310.000
  320.000
  330.000
    0.000
  180.000
  180.000
  170.000
  100.000
  110.000
  150.000
  150.000
    0.000
  150.000
  150.000
    0.000
  100.000
  150.000
  180.000
  170.000
    0.000
  340.000
  330.000
  270.000
  260.000
  260.000
  260.000
  260.000
  260.000
  260.000
  260.000
  260.000
  260.000
  250.000
  260.000
  260.000
  260.000
  310.000
  310.000
  320.000
  310.000
  310.000
  310.000
  310.000
  310.000
  300.000
  310.000
  310.000
  310.000
  320.000
  320.000
  320.000
  320.000
  310.000
  280.000
  320.000
  260.000
  260.000
  260.000
  260.000
  260.000
  260.000
  260.000
  260.000
  260.000
  260.000
  260.000
  300.000
  310.000
  310.000
  310.000
  310.000
  310.000
  270.000
  260.000
  260.000
  270.000
  260.000
  260.000
  260.000
  260.000
  270.000
  280.000
  300.000
  340.000
  310.000
  310.000
  310.000
  310.000
  310.000
  310.000
  310.000
  300.000
  300.000
  260.000
  260.000
  270.000
  270.000
  290.000
  260.000
  230.000
  230.000
  250.000
  260.000
  320.000
  260.000
  260.000
  310.000
  310.000
  300.000
  320.000
  310.000
  310.000
  270.000
  290.000
  280.000
  310.000
  320.000
  320.000
  320.000
  320.000
  320.000
  320.000
  310.000
  310.000
  310.000
  310.000
  300.000
  310.000
  310.000
  310.000
  290.000
  260.000
  310.000
  310.000
  270.000
  290.000
  310.000
  310.000
  310.000
  300.000
  280.000
  270.000
  300.000
  260.000
  260.000
  260.000
  280.000
  270.000
  260.000
  270.000
  270.000
  300.000
   10.000
  340.000
  360.000
  330.000
  340.000
  350.000
  260.000
  310.000
  320.000
  320.000
  330.000
  330.000
  340.000
  320.000
  330.000
  320.000
  310.000
  270.000
  260.000
  260.000
  260.000
  250.000
  260.000
  260.000
  260.000
  260.000
  260.000
  260.000
  210.000
  310.000
  340.000
  320.000
    0.000
   80.000
  100.000
  140.000
  100.000
  360.000
   20.000
   80.000
   90.000
   60.000
   50.000
   70.000
   60.000
   70.000
   10.000
   10.000
   10.000
  340.000
  340.000
  310.000
  310.000
  320.000
  310.000
  290.000
  310.000
  260.000
  310.000
  310.000
  260.000
  280.000
  260.000
  260.000
  280.000
  260.000
  270.000
  260.000
  280.000
  260.000
  260.000
  260.000
  250.000
  270.000
  270.000
  280.000
  290.000
  310.000
  270.000
  300.000
  280.000
  290.000
  280.000
  290.000
  290.000
  310.000
  310.000
  300.000
  310.000
  300.000
  310.000
  340.000
  310.000
  320.000
  310.000
  280.000
  270.000
  340.000
  340.000
  340.000
  330.000
   20.000
  260.000
  260.000
  260.000
  280.000
  300.000
  320.000
  320.000
  310.000
  310.000
  260.000
  280.000
  260.000
  260.000
  260.000
  260.000
  260.000
  170.000
  190.000
  180.000
  180.000
  180.000
  240.000
  240.000
  170.000
  160.000
  340.000
  260.000
  260.000
  300.000
  310.000
  310.000
  280.000
  310.000
  310.000
  310.000
  280.000
  280.000
  310.000
  310.000
  310.000
  310.000
  310.000
  340.000
  310.000
  320.000
  320.000
  290.000
  250.000
    0.000
  250.000
    0.000
    0.000
    0.000
    0.000
  350.000
  350.000
   10.000
  350.000
  330.000
  330.000
  310.000
  170.000
  170.000
  240.000
  180.000
  170.000
  170.000
  160.000
  170.000
  180.000
    0.000
  180.000
  170.000
    0.000
  160.000
    0.000
    0.000
  200.000
   90.000
   80.000
   70.000
   30.000
   20.000
   60.000
  350.000
    0.000
  310.000
  310.000
  210.000
  180.000
  180.000
  170.000
  180.000
  170.000
  180.000
  180.000
  180.000
  170.000
  180.000
  170.000
  180.000
  180.000
  170.000
  170.000
  340.000
  180.000
  150.000
  150.000
  150.000
  150.000
  150.000
  150.000
  100.000
  150.000
  160.000
  170.000
  160.000
  220.000
  240.000
    0.000
  220.000
  180.000
  180.000
  170.000
  180.000
  180.000
  160.000
  170.000
  100.000
  130.000
  100.000
  120.000
  100.000
  100.000
  150.000
  260.000
  250.000
  250.000
  260.000
  270.000
  300.000
  260.000
  270.000
  260.000
  280.000
  260.000
  250.000
  260.000
  260.000
  290.000
  310.000
  310.000
  330.000
  330.000
   20.000
   70.000
   30.000
    0.000
  320.000
  240.000
  240.000
  170.000
    0.000
  180.000
  230.000
  170.000
  180.000
  170.000
  180.000
  170.000
  240.000
  260.000
  260.000
  270.000
  260.000
  260.000
  260.000
  250.000
  260.000
  230.000
  250.000
  250.000
  260.000
  240.000
  240.000
  180.000
  230.000
  240.000
  230.000
  240.000
  240.000
  320.000
  230.000
  230.000
  230.000
  240.000
  180.000
  230.000
  180.000
  210.000
  240.000
  230.000
  240.000
  240.000
  230.000
  230.000
    0.000
  240.000
  180.000
  180.000
  150.000
   90.000
   80.000
   80.000
   90.000
   60.000
   30.000
  150.000
  170.000
  190.000
  170.000
  130.000
   10.000
   30.000
   10.000
   10.000
  320.000
  230.000
  230.000
  180.000
  170.000
  240.000
    0.000
  180.000
  180.000
  230.000
  180.000
  180.000
  180.000
  180.000
  180.000
    0.000
    0.000
  180.000
  180.000
  340.000
   20.000
  350.000
  320.000
  360.000
  330.000
  320.000
  360.000
   10.000
   10.000
  210.000
  170.000
  180.000
  180.000
  180.000
  150.000
    0.000
  310.000
  350.000
  330.000
  330.000
  240.000
  230.000
  240.000
   80.000
   80.000
   70.000
   50.000
   30.000
   30.000
  170.000
  240.000
  360.000
  350.000
    0.000
  180.000
  190.000
  170.000
  140.000
  150.000
  150.000
  160.000
  150.000
  120.000
  110.000
  200.000
  240.000
  180.000
  250.000
  150.000
  140.000
  140.000
  150.000
  150.000
  160.000
  160.000
  160.000
  160.000
  160.000
  160.000
  170.000
  150.000
  160.000
    0.000
  170.000
  230.000
  230.000
  160.000
  210.000
  180.000
  180.000
  170.000
  170.000
  150.000
  110.000
  130.000
  130.000
  180.000
  170.000
  160.000
  160.000
  180.000
  170.000
  180.000
  170.000
  180.000
  180.000
  180.000
  180.000
  260.000
  260.000
  250.000
  260.000
  250.000
  260.000
  260.000
  290.000
  310.000
  310.000
  330.000
  340.000
  310.000
  260.000
  260.000
  260.000
  250.000
  260.000
  260.000
  230.000
  170.000
  240.000
  180.000
  170.000
  180.000
  180.000
  180.000
  180.000
  170.000
  230.000
  260.000
  250.000
  260.000
  260.000
  260.000
  290.000
  310.000
  310.000
  310.000
  310.000
  320.000
  320.000
  330.000
  320.000
  320.000
  320.000
  310.000
  310.000
  310.000
  310.000
  310.000
  310.000
  310.000
  310.000
  310.000
  310.000
  310.000
  300.000
  310.000
  310.000
  310.000
  300.000
  310.000
  310.000
  310.000
  310.000
  310.000
  330.000
  320.000
  310.000
  240.000
  260.000
  230.000
  170.000
  240.000
  220.000
  240.000
  230.000
  180.000
  220.000
  320.000
   10.000
   10.000
   10.000
   20.000
   70.000
    0.000
  160.000
    0.000
   70.000
    0.000
  320.000
  320.000
   30.000
    0.000
   20.000
  310.000
  310.000
  120.000
  150.000
  150.000
  140.000
  150.000
  150.000
  150.000
  150.000
  150.000
  150.000
  160.000
  170.000
  190.000
  170.000
  230.000
  180.000
  230.000
  180.000
  150.000
  190.000
  180.000
  180.000
  180.000
  190.000
  190.000
  260.000
  180.000
  260.000
  270.000
  310.000
  310.000
  310.000
  340.000
  310.000
  320.000
  340.000
  330.000
  260.000
    0.000
  250.000
  180.000
  230.000
  200.000
  240.000
  240.000
  180.000
  180.000
  160.000
  160.000
  160.000
  280.000
  250.000
  160.000
   50.000
   30.000
  100.000
   60.000
   20.000
   10.000
  350.000
  310.000
  310.000
    0.000
  280.000
  230.000
    0.000
    0.000
  180.000
  110.000
  120.000
    0.000
  180.000
  160.000
  180.000
  160.000
    0.000
   90.000
  120.000
   40.000
  120.000
  160.000
    0.000
  290.000
  180.000
  170.000
  150.000
  150.000
  160.000
  110.000
  170.000
  160.000
  160.000
  160.000
  160.000
  150.000
  150.000
  150.000
  150.000
  150.000
  150.000
  150.000
  160.000
  150.000
  150.000
  150.000
  150.000
  150.000
  150.000
  150.000
  150.000
  150.000
  150.000
  150.000
  140.000
  140.000
  150.000
  150.000
  150.000
  160.000
  150.000
  150.000
   90.000
  140.000
  150.000
  350.000
  350.000
  350.000
  150.000
  330.000
  260.000
  260.000
  330.000
  340.000
   20.000
    0.000
    0.000
  180.000
  230.000
    0.000
   50.000
    0.000
    0.000
    0.000
  140.000
   70.000
  150.000
  140.000
  130.000
  130.000
  130.000
  150.000
  150.000
  140.000
  130.000
  120.000
  120.000
  130.000
  140.000
  140.000
  150.000
  120.000
  140.000
  130.000
  140.000
  140.000
  150.000
  140.000
  140.000
  150.000
  150.000
  140.000
  150.000
  140.000
  140.000
  140.000
  140.000
  150.000
  140.000
  120.000
  150.000
  150.000
  150.000
  150.000
  150.000
  150.000
  150.000
  120.000
  120.000
  130.000
  140.000
  160.000
  160.000
  160.000
  140.000
  150.000
  150.000
  150.000
  150.000
  150.000
  140.000
  130.000
  120.000
  120.000
  140.000
  130.000
  140.000
  130.000
  120.000
  140.000
  150.000
  150.000
  150.000
  140.000
  150.000
  150.000
  140.000
  180.000
  240.000
  150.000
  180.000
  200.000
  240.000
  140.000
  140.000
  140.000
  150.000
  140.000
  150.000
  150.000
  150.000
  150.000
  150.000
  150.000
  140.000
  110.000
  250.000
  150.000
  170.000
  180.000
  170.000
  110.000
    0.000
    0.000
  180.000
  180.000
  180.000
  190.000
  240.000
  230.000
  210.000
  230.000
  230.000
  240.000
  270.000
  260.000
  260.000
  250.000
  250.000
  240.000
  230.000
  230.000
  250.000
  230.000
  240.000
  230.000
  230.000
  180.000
  230.000
  230.000
  250.000
  260.000
  270.000
  260.000
  270.000
  260.000
  260.000
  270.000
  260.000
  280.000
  180.000
  180.000
  170.000
  180.000
  180.000
  180.000
  160.000
  180.000
  160.000
  180.000
  160.000
  220.000
  170.000
  180.000
    0.000
  150.000
  140.000
  140.000
  110.000
  100.000
   70.000
   90.000
  100.000
  150.000
  110.000
  100.000
  150.000
    0.000
    0.000
    0.000
    0.000
  320.000
  170.000
  180.000
  180.000
  150.000
  150.000
  150.000
  150.000
  150.000
  150.000
  150.000
  150.000
  150.000
  150.000
  150.000
  150.000
  150.000
  150.000
  150.000
  150.000
  150.000
  150.000
  150.000
  150.000
  150.000
  150.000
  150.000
  150.000
  150.000
  150.000
  150.000
  150.000
  150.000
  150.000
  150.000
  150.000
  150.000
  150.000
  150.000
  150.000
  150.000
  150.000
  150.000
  150.000
  160.000
  150.000
  160.000
  170.000
  170.000
  180.000
  180.000
  190.000
  200.000
  170.000
  230.000
  220.000
  210.000
  210.000
  220.000
  260.000
  260.000
  240.000
  230.000
  260.000
  230.000
  180.000
  180.000
  180.000
  180.000
  240.000
  230.000
  230.000
  190.000
  240.000
  230.000
  230.000
  230.000
  180.000
  220.000
  240.000
  260.000
  270.000
  260.000
  260.000
  260.000
  260.000
  290.000
  320.000
  290.000
  260.000
  260.000
  260.000
  270.000
  260.000
  260.000
  260.000
  260.000
  240.000
  260.000
  260.000
  290.000
  260.000
  260.000
  260.000
  310.000
  270.000
  320.000
   40.000
   70.000
   90.000
   90.000
   90.000
  130.000
  150.000
   50.000
   10.000
  360.000
   10.000
   20.000
   30.000
   20.000
   10.000
   10.000
  360.000
  340.000
  320.000
  310.000
  270.000
  310.000
  310.000
  290.000
  300.000
  290.000
  300.000
  270.000
  270.000
  290.000
  300.000
  310.000
  310.000
  270.000
  260.000
  270.000
  310.000
  310.000
  310.000
  300.000
  310.000
  280.000
  300.000
  270.000
  310.000
  290.000
  290.000
  310.000
  320.000
  320.000
  320.000
   10.000
  300.000
  310.000
  310.000
  290.000
  330.000
  320.000
  310.000
  260.000
  310.000
  320.000
  260.000
  260.000
  260.000
  260.000
  260.000
  300.000
  190.000
  340.000
  110.000
  310.000
  320.000
    0.000
  110.000
  150.000
  150.000
  150.000
  160.000
  160.000
  180.000
  170.000
  180.000
  180.000
  180.000
  260.000
  240.000
  320.000
  260.000
  260.000
  260.000
  310.000
  320.000
  310.000
  310.000
  310.000
   10.000
  310.000
  320.000
  260.000
  250.000
  240.000
  260.000
  320.000
   20.000
  140.000
    0.000
  180.000
  240.000
  180.000
  180.000
  220.000
  230.000
  240.000
  250.000
  260.000
  260.000
  310.000
  330.000
  340.000
  330.000
  270.000
  260.000
  310.000
  330.000
  310.000
  310.000
  310.000
  310.000
  280.000
  330.000
  340.000
  240.000
  230.000
  180.000
    0.000
  180.000
  180.000
  240.000
  230.000
  150.000
  140.000
  150.000
  130.000
  150.000
  150.000
  140.000
  150.000
  150.000
  150.000
  150.000
  150.000
  150.000
  150.000
  160.000
  150.000
  150.000
  150.000
  150.000
  150.000
  150.000
  150.000
  150.000
  150.000
  150.000
  150.000
  150.000
  150.000
  150.000
  150.000
  150.000
  150.000
  150.000
   90.000
  150.000
  110.000
  100.000
  100.000
   80.000
   80.000
   40.000
    0.000
  160.000
  190.000
  350.000
   80.000
   60.000
   10.000
  340.000
  340.000
  340.000
  340.000
  330.000
  290.000
  310.000
  310.000
  260.000
  260.000
  260.000
  250.000
  260.000
  260.000
  260.000
  260.000
  260.000
  300.000
  260.000
  260.000
  280.000
  260.000
  260.000
  260.000
  270.000
  300.000
  300.000
  320.000
  310.000
  310.000
   10.000
  360.000
   10.000
   50.000
  150.000
  150.000
    0.000
  260.000
  260.000
  260.000
  260.000
    0.000
  260.000
  330.000
  110.000
    0.000
  160.000
  140.000
  130.000
  100.000
   80.000
   50.000
   30.000
   70.000
   60.000
  130.000
  100.000
    0.000
   90.000
   90.000
    0.000
   60.000
    0.000
    0.000
    0.000
  320.000
  320.000
    0.000
    0.000
  320.000
    0.000
  140.000
  150.000
  150.000
  150.000
  150.000
  150.000
  150.000
  150.000
  150.000
  150.000
  150.000
  140.000
  150.000
  130.000
  150.000
  150.000
  140.000
   70.000
   80.000
   20.000
   50.000
   10.000
  330.000
    0.000
   60.000
  350.000
   90.000
  120.000
  150.000
  150.000
  140.000
  150.000
  150.000
  150.000
  150.000
  150.000
  150.000
  150.000
   70.000
   10.000
  150.000
   10.000
  330.000
  320.000
  340.000
   20.000
  350.000
  360.000
  320.000
   40.000
  150.000
  150.000
  140.000
  150.000
  150.000
  150.000
  150.000
  150.000
  150.000
  150.000
  150.000
  150.000
  160.000
  160.000
  110.000
  150.000
  180.000
  180.000
  170.000
  180.000
  170.000
  160.000
  150.000
  150.000
  160.000
  140.000
  130.000
  120.000
  100.000
  130.000
  150.000
  150.000
  160.000
  160.000
    0.000
  170.000
    0.000
  170.000
  180.000
  180.000
  180.000
  180.000
  150.000
  170.000
  170.000
  160.000
  160.000
  130.000
  130.000
  130.000
    0.000
   60.000
  360.000
   10.000
    0.000
  250.000
  250.000
    0.000
  180.000
  170.000
  180.000
  170.000
  160.000
  160.000
  150.000
  170.000
  170.000
  150.000
  180.000
  170.000
  200.000
  170.000
  160.000
  150.000
  150.000
    0.000
   90.000
   20.000
    0.000
    0.000
    0.000
  160.000
  180.000
  180.000
  150.000
  170.000
  160.000
  170.000
  170.000
  180.000
  180.000
  180.000
  180.000
  180.000
  180.000
  180.000
    0.000
  310.000
  260.000
  260.000
  240.000
  250.000
  310.000
  260.000
  260.000
  260.000
  260.000
  260.000
  260.000
  260.000
  260.000
  250.000
  260.000
  250.000
  260.000
  260.000
  260.000
  260.000
  260.000
  340.000
  320.000
  320.000
  320.000
  310.000
  290.000
  260.000
  260.000
  260.000
  260.000
  260.000
  360.000
    0.000
  310.000
  310.000
  310.000
  280.000
  290.000
  290.000
  290.000
  290.000
  260.000
  260.000
  260.000
  280.000
  280.000
  290.000
  290.000
  300.000
  280.000
  280.000
  310.000
  290.000
  310.000
  310.000
  310.000
  310.000
  300.000
  310.000
  310.000
  310.000
  310.000
  310.000
  310.000
  310.000
  310.000
  290.000
  310.000
  310.000
  350.000
  340.000
  330.000
  320.000
  320.000
  320.000
  330.000
  320.000
  310.000
  320.000
  310.000
  310.000
  310.000
  310.000
  260.000
  260.000
  260.000
  250.000
  310.000
  320.000
  320.000
  340.000
  330.000
  310.000
  330.000
  320.000
  320.000
  340.000
  330.000
  320.000
  310.000
  310.000
  310.000
  340.000
  340.000
  350.000
  330.000
  330.000
  310.000
  310.000
  310.000
  310.000
  310.000
  310.000
  310.000
  320.000
  320.000
  320.000
  330.000
  320.000
  320.000
  310.000
  320.000
  310.000
  260.000
  260.000
  260.000
  260.000
  260.000
  280.000
  260.000
  260.000
  260.000
  260.000
  260.000
  260.000
  260.000
  260.000
  260.000
  260.000
  300.000
  270.000
  300.000
  270.000
  320.000
  310.000
  260.000
  260.000
  260.000
  260.000
  260.000
  260.000
  260.000
  260.000
  260.000
  260.000
  260.000
  260.000
  240.000
  310.000
  260.000
  250.000
  250.000
  260.000
  260.000
  260.000
  270.000
  270.000
  260.000
  260.000
  260.000
  240.000
  260.000
  260.000
  260.000
  260.000
  260.000
  260.000
  260.000
  260.000
  260.000
  310.000
  260.000
  260.000
  260.000
  260.000
  260.000
  260.000
  260.000
  270.000
  260.000
  310.000
  310.000
  310.000
  300.000
  310.000
  260.000
  260.000
  260.000
  260.000
  260.000
  250.000
  260.000
  260.000
  300.000
  260.000
  260.000
  260.000
  260.000
  260.000
  280.000
  290.000
  270.000
  270.000
  310.000
  320.000
  310.000
  310.000
  310.000
  310.000
  300.000
  280.000
  260.000
  280.000
  260.000
  260.000
  260.000
  270.000
  260.000
  260.000
  260.000
  260.000
  260.000
  260.000
  260.000
  260.000
  250.000
  260.000
  260.000
  260.000
  260.000
  260.000
  260.000
  260.000
  260.000
  300.000
  320.000
  310.000
  310.000
  310.000
  260.000
  260.000
  260.000
  260.000
  260.000
  260.000
  260.000
  260.000
  270.000
  270.000
  320.000
  270.000
  310.000
  280.000
  290.000
  300.000
  300.000
  310.000
  260.000
  260.000
  260.000
  260.000
  260.000
  260.000
  260.000
  260.000
  260.000
  260.000
  260.000
  260.000
  260.000
  260.000
  260.000
  260.000
  260.000
  260.000
  260.000
  270.000
  270.000
  280.000
  310.000
  310.000
  310.000
  330.000
  320.000
  300.000
  310.000
  260.000
  260.000
  260.000
  260.000
  300.000
  310.000
  310.000
  260.000
  260.000
  260.000
  260.000
  260.000
  260.000
  270.000
  260.000
  260.000
  260.000
  260.000
  260.000
  250.000
  260.000
  260.000
  260.000
  260.000
  260.000
  260.000
  260.000
  250.000
  250.000
  260.000
  250.000
  180.000
  230.000
  230.000
  210.000
  260.000
  250.000
  260.000
  310.000
  310.000
  310.000
  320.000
  320.000
  310.000
  300.000
  310.000
  310.000
  310.000
  310.000
  310.000
  310.000
  320.000
  310.000
  290.000
  310.000
  310.000
  260.000
  260.000
  260.000
  260.000
  280.000
  280.000
  310.000
  310.000
  310.000
  320.000
  310.000
  320.000
  320.000
  310.000
  260.000
  260.000
  270.000
  280.000
  260.000
  260.000
  290.000
  310.000
  310.000
  270.000
  290.000
  290.000
  300.000
  310.000
  290.000
  310.000
  310.000
  310.000
  320.000
  310.000
  310.000
  310.000
  310.000
  250.000
  300.000
  310.000
  310.000
  300.000
  270.000
  310.000
  310.000
  310.000
  310.000
  290.000
  270.000
  310.000
  320.000
  330.000
  320.000
  310.000
  320.000
  310.000
  310.000
  320.000
  320.000
  310.000
  310.000
  310.000
  320.000
  320.000
  330.000
  320.000
  310.000
  310.000
  310.000
  310.000
  310.000
  310.000
  310.000
  310.000
  290.000
  310.000
  310.000
  310.000
  310.000
  320.000
  340.000
  320.000
  310.000
  310.000
  310.000
  310.000
  320.000
  320.000
  310.000
  310.000
  270.000
  260.000
  250.000
  250.000
  260.000
  260.000
  250.000
  280.000
  310.000
  310.000
  310.000
  300.000
  300.000
  310.000
  310.000
  310.000
  310.000
  310.000
  260.000
  240.000
  250.000
  260.000
  260.000
  260.000
  290.000
  260.000
  260.000
  260.000
  310.000
  260.000
  250.000
  240.000
  290.000
  240.000
  270.000
  230.000
  260.000
  310.000
  260.000
  230.000
  300.000
  250.000
  230.000
  220.000
  180.000
  180.000
  180.000
  180.000
  180.000
  180.000
  180.000
  180.000
  230.000
  250.000
  250.000
  260.000
  260.000
  260.000
  260.000
  270.000
  260.000
  260.000
  260.000
  310.000
  310.000
  260.000
  260.000
  260.000
  250.000
  260.000
  260.000
  260.000
  280.000
  310.000
  310.000
  290.000
  260.000
  310.000
  310.000
  310.000
  310.000
  320.000
  310.000
  310.000
  300.000
  270.000
  260.000
  260.000
  270.000
  270.000
  260.000
  260.000
  260.000
  280.000
  300.000
  260.000
  270.000
  260.000
  260.000
  260.000
  260.000
  260.000
  260.000
  260.000
  260.000
  260.000
  300.000
  310.000
  300.000
  330.000
  310.000
  300.000
  310.000
  260.000
  330.000
  260.000
  280.000
  310.000
  260.000
  260.000
  260.000
  260.000
  260.000
  260.000
  260.000
  260.000
  260.000
  230.000
  260.000
  260.000
  290.000
  280.000
  290.000
  260.000
  300.000
  270.000
  280.000
  260.000
  260.000
  260.000
  260.000
  260.000
  260.000
  260.000
  260.000
  260.000
  260.000
  240.000
  250.000
  240.000
  260.000
  260.000
  260.000
  260.000
  260.000
  280.000
  260.000
  260.000
  260.000
  260.000
  260.000
  260.000
  260.000
  260.000
  260.000
  260.000
  260.000
  260.000
  260.000
  260.000
  260.000
  260.000
  260.000
  260.000
  260.000
  260.000
  270.000
  260.000
  270.000
  260.000
  280.000
  260.000
  270.000
  260.000
  260.000
  270.000
  260.000
  260.000
  260.000
  280.000
  260.000
  260.000
  260.000
  300.000
  310.000
  310.000
  300.000
  280.000
  320.000
  280.000
  280.000
  300.000
  310.000
  310.000
  310.000
  310.000
  290.000
  290.000
  310.000
  290.000
  280.000
  290.000
  290.000
  280.000
  270.000
  270.000
  270.000
  280.000
  280.000
  280.000
  270.000
  270.000
  270.000
  270.000
  270.000
  280.000
  280.000
  290.000
  290.000
  290.000
  290.000
  280.000
  280.000
  270.000
  280.000
  280.000
  270.000
  290.000
  290.000
  180.000
  150.000
  190.000
  250.000
  250.000
  270.000
  260.000
  280.000
  210.000
  210.000
  200.000
  180.000
  160.000
  160.000
  180.000
  180.000
  130.000
  200.000
   60.000
   90.000
  130.000
  110.000
  170.000
  170.000
  140.000
  210.000
  190.000
  220.000
  170.000
  360.000
  290.000
  320.000
  240.000
  320.000
  340.000
  300.000
  300.000
  310.000
  330.000
  340.000
  320.000
  320.000
  320.000
  310.000
  340.000
  340.000
  350.000
  330.000
  270.000
  220.000
  260.000
  180.000
  220.000
  230.000
  270.000
    0.000
   40.000
   10.000
  100.000
   90.000
   40.000
  100.000
   70.000
   40.000
  110.000
  160.000
    0.000
  170.000
  130.000
  130.000
  140.000
  140.000
  130.000
  130.000
  130.000
  130.000
  130.000
  140.000
  140.000
  140.000
  140.000
  140.000
  130.000
  130.000
  130.000
  140.000
  150.000
  130.000
  140.000
  140.000
  150.000
  140.000
  140.000
  160.000
  170.000
  290.000
  330.000
  330.000
  310.000
  300.000
  300.000
  290.000
  320.000
  340.000
  320.000
  310.000
  290.000
  290.000
  310.000
  330.000
  310.000
  310.000
  290.000
  300.000
  280.000
  280.000
  290.000
  280.000
  270.000
  200.000
  200.000
  190.000
  200.000
  190.000
  200.000
  200.000
  200.000
  210.000
  200.000
  200.000
  200.000
  340.000
  320.000
  340.000
  320.000
  330.000
  340.000
  310.000
  320.000
  310.000
  270.000
    0.000
  210.000
  200.000
  260.000
  180.000
  220.000
  270.000
    0.000
  200.000
  200.000
  210.000
  190.000
  200.000
  190.000
  250.000
  310.000
  330.000
  320.000
  360.000
  320.000
  280.000
  290.000
  220.000
  230.000
  220.000
  210.000
  230.000
  180.000
  200.000
  160.000
  160.000
  170.000
  170.000
  180.000
  180.000
  220.000
  220.000
  200.000
  230.000
  350.000
  330.000
  350.000
  340.000
  320.000
  330.000
  310.000
  300.000
  290.000
  190.000
  200.000
  200.000
  190.000
  210.000
  210.000
  230.000
  250.000
  260.000
  270.000
  270.000
  260.000
  260.000
  270.000
  270.000
  270.000
  280.000
  270.000
  260.000
  290.000
  270.000
  260.000
  260.000
  260.000
  260.000
  270.000
  270.000
  270.000
  270.000
  270.000
  260.000
  270.000
  260.000
  270.000
  260.000
  260.000
  260.000
  270.000
  270.000
  260.000
  270.000
  260.000
  270.000
  270.000
  270.000
  270.000
  270.000
  270.000
  260.000
  260.000
  270.000
  270.000
  270.000
  260.000
  270.000
  260.000
  250.000
  260.000
  240.000
  250.000
  260.000
  270.000
  270.000
  270.000
  270.000
  260.000
  270.000
  270.000
  270.000
  280.000
  280.000
  270.000
  250.000
  250.000
  250.000
  260.000
  270.000
  260.000
  270.000
  280.000
  260.000
  270.000
  270.000
  280.000
  270.000
  260.000
  250.000
  240.000
  240.000
  220.000
  240.000
  240.000
  250.000
  190.000
  160.000
  150.000
  160.000
  150.000
  130.000
  140.000
  140.000
  150.000
  150.000
  140.000
  150.000
  140.000
  140.000
  150.000
  150.000
  150.000
  150.000
  150.000
  140.000
  140.000
  140.000
  150.000
  150.000
  150.000
  150.000
  160.000
  150.000
  140.000
  140.000
  140.000
  140.000
  140.000
  140.000
  140.000
  140.000
  140.000
  150.000
  140.000
  140.000
  150.000
  130.000
  140.000
  150.000
  140.000
  140.000
  140.000
  130.000
  130.000
  130.000
  130.000
  130.000
  120.000
  140.000
  140.000
  130.000
  130.000
  130.000
  140.000
  140.000
  130.000
  120.000
  130.000
  130.000
  140.000
  140.000
  150.000
  150.000
  140.000
  150.000
  140.000
  140.000
  130.000
  130.000
  130.000
  140.000
  130.000
  140.000
  140.000
  140.000
  140.000
  140.000
  140.000
  140.000
  140.000
  150.000
  150.000
  140.000
  150.000
  140.000
  140.000
  140.000
  150.000
  140.000
  150.000
  140.000
  150.000
  140.000
  150.000
  150.000
  140.000
  140.000
  140.000
  140.000
  140.000
  140.000
  140.000
  150.000
  140.000
  150.000
  130.000
  120.000
  130.000
  130.000
  120.000
  120.000
  130.000
  140.000
  130.000
  140.000
  140.000
  150.000
  140.000
  140.000
  150.000
  140.000
  150.000
  140.000
  150.000
  150.000
  150.000
  140.000
  130.000
  130.000
  120.000
  130.000
  120.000
  130.000
  130.000
  120.000
  110.000
   90.000
  140.000
  150.000
  150.000
  150.000
  140.000
  150.000
  150.000
  180.000
  160.000
  210.000
    0.000
  150.000
  210.000
    0.000
    0.000
  210.000
  190.000
  220.000
    0.000
   70.000
  260.000
  190.000
  290.000
   30.000
   20.000
  360.000
  350.000
  330.000
  340.000
  330.000
  320.000
   20.000
  350.000
  320.000
  330.000
  270.000
  310.000
  210.000
  210.000
  210.000
  210.000
  190.000
  180.000
  230.000
  170.000
  170.000
  290.000
  320.000
  350.000
  310.000
  310.000
  310.000
  320.000
  250.000
  180.000
  200.000
  180.000
  200.000
  190.000
  190.000
  180.000
  310.000
  290.000
  300.000
  310.000
  290.000
  290.000
  290.000
  270.000
  310.000
  300.000
  280.000
  270.000
  270.000
  240.000
  220.000
  220.000
  260.000
  270.000
  280.000
  270.000
  270.000
  270.000
  290.000
  290.000
  280.000
  260.000
  270.000
  280.000
  280.000
  290.000
  280.000
  300.000
  290.000
  300.000
  320.000
  300.000
  270.000
  270.000
  220.000
  210.000
  260.000
  280.000
  280.000
  300.000
  280.000
  270.000
  280.000
  300.000
  300.000
  270.000
  280.000
  280.000
  270.000
  270.000
  290.000
  290.000
  300.000
  290.000
  300.000
  300.000
  280.000
  300.000
  300.000
  300.000
  280.000
  280.000
  280.000
  270.000
  260.000
  260.000
  260.000
  270.000
  270.000
  280.000
  280.000
  290.000
  310.000
  330.000
  320.000
  330.000
  320.000
  310.000
  300.000
  310.000
  300.000
  320.000
  320.000
  300.000
  290.000
  290.000
  310.000
  310.000
  310.000
  320.000
  300.000
  290.000
  270.000
  300.000
  300.000
  330.000
  320.000
  310.000
  300.000
  330.000
  330.000
  330.000
  330.000
  310.000
  310.000
  300.000
  290.000
  270.000
  270.000
  280.000
  280.000
  280.000
  230.000
  210.000
  200.000
  150.000
  200.000
  310.000
  270.000
  290.000
  280.000
  300.000
  300.000
  280.000
  290.000
  280.000
  300.000
  280.000
  280.000
  280.000
  280.000
  280.000
  280.000
  270.000
  260.000
  260.000
  250.000
  270.000
  270.000
  280.000
  270.000
  270.000
  300.000
  300.000
  320.000
  320.000
  310.000
  290.000
  280.000
  290.000
  310.000
  300.000
  290.000
  290.000
  290.000
  300.000
  280.000
  280.000
  290.000
  290.000
  280.000
  280.000
  280.000
  290.000
  280.000
  200.000
  260.000
  300.000
  280.000
  310.000
  320.000
  350.000
  330.000
  320.000
  360.000
  350.000
   30.000
   20.000
   60.000
  100.000
    0.000
    0.000
   80.000
   70.000
   70.000
   70.000
  100.000
    0.000
    0.000
  210.000
    0.000
   90.000
  130.000
  130.000
  130.000
  130.000
  140.000
  130.000
  130.000
  120.000
  120.000
  120.000
  120.000
  130.000
  120.000
  130.000
  130.000
  140.000
  130.000
  140.000
  150.000
  150.000
  130.000
  140.000
  150.000
  260.000
  300.000
  280.000
  280.000
  280.000
  300.000
  260.000
  180.000
   40.000
  110.000
  100.000
   80.000
   80.000
  360.000
  110.000
  120.000
  190.000
  280.000
  310.000
  320.000
  270.000
  270.000
  260.000
  270.000
  260.000
  270.000
  290.000
  270.000
  260.000
  280.000
  280.000
  290.000
  290.000
  280.000
  280.000
  250.000
  260.000
  270.000
  270.000
  260.000
  250.000
  240.000
  180.000
  210.000
  200.000
  170.000
  180.000
  210.000
  250.000
  250.000
  250.000
  300.000
  270.000
  290.000
  280.000
  270.000
  280.000
  280.000
  270.000
  270.000
  260.000
  270.000
  250.000
  260.000
  280.000
  270.000
  270.000
  290.000
  310.000
  300.000
  300.000
  290.000
  290.000
  290.000
  300.000
  300.000
  300.000
  300.000
  310.000
  300.000
  300.000
  300.000
  280.000
  280.000
  280.000
  280.000
  280.000
  290.000
  290.000
  280.000
  280.000
  280.000
  270.000
  280.000
  190.000
  310.000
  330.000
  310.000
  280.000
  320.000
  330.000
  330.000
  330.000
  340.000
  330.000
  320.000
  350.000
  350.000
  250.000
  240.000
  180.000
  200.000
  190.000
  180.000
  180.000
  200.000
  180.000
  200.000
  190.000
  180.000
  160.000
  160.000
  170.000
  280.000
  300.000
   30.000
  350.000
  330.000
  300.000
  320.000
  300.000
  300.000
  270.000
  270.000
  190.000
  190.000
  180.000
  180.000
  180.000
  180.000
  200.000
  170.000
  160.000
  190.000
  150.000
  140.000
  130.000
  120.000
  140.000
  130.000
  130.000
  110.000
  140.000
  130.000
  140.000
  140.000
  140.000
  150.000
  140.000
  140.000
  140.000
  150.000
  150.000
  140.000
  150.000
  140.000
  140.000
  130.000
  140.000
  140.000
  140.000
  140.000
  130.000
  140.000
  130.000
  150.000
  150.000
  170.000
  170.000
  180.000
  190.000
  180.000
  200.000
  140.000
  140.000
  130.000
  120.000
  170.000
    0.000
    0.000
  210.000
  190.000
  180.000
  210.000
  170.000
  260.000
  310.000
  310.000
  290.000
  310.000
  310.000
  330.000
  330.000
  320.000
  310.000
  320.000
  310.000
  300.000
  310.000
    0.000
  260.000
  190.000
  190.000
  180.000
  220.000
  180.000
  280.000
  350.000
   20.000
    0.000
  210.000
  270.000
  290.000
  300.000
  300.000
  320.000
  290.000
  280.000
  280.000
  290.000
  290.000
  270.000
  280.000
  280.000
  290.000
  310.000
  320.000
  310.000
  330.000
  340.000
  340.000
  340.000
  320.000
  320.000
  330.000
  320.000
  340.000
  360.000
  360.000
   10.000
  350.000
  300.000
  290.000
  290.000
  300.000
  210.000
  220.000
  200.000
  330.000
  200.000
  200.000
  210.000
  180.000
  200.000
    0.000
    0.000
  300.000
  320.000
  310.000
  320.000
  310.000
  320.000
  320.000
   20.000
   10.000
  350.000
  300.000
  250.000
  190.000
  200.000
  190.000
  190.000
  180.000
  170.000
  190.000
  180.000
  180.000
  170.000
    0.000
  120.000
  120.000
  150.000
  130.000
  170.000
  240.000
  280.000
  300.000
  270.000
  270.000
  280.000
  280.000
  270.000
  290.000
  280.000
  280.000
  280.000
  270.000
  260.000
  240.000
  260.000
  280.000
  280.000
  280.000
  290.000
  300.000
  280.000
  340.000
  320.000
  310.000
  320.000
  310.000
  300.000
  290.000
  280.000
  290.000
  280.000
  280.000
  280.000
  290.000
  280.000
  290.000
  280.000
  300.000
  300.000
  300.000
  320.000
  320.000
  310.000
  320.000
  330.000
  330.000
  330.000
  320.000
  320.000
  310.000
  330.000
  310.000
  300.000
  300.000
  290.000
  280.000
  300.000
  310.000
  300.000
  330.000
  300.000
  300.000
  290.000
  280.000
  280.000
  280.000
  310.000
  320.000
  320.000
  330.000
  330.000
  330.000
  320.000
  300.000
  300.000
  280.000
  280.000
  280.000
  260.000
  270.000
  280.000
  290.000
  310.000
  290.000
  280.000
  280.000
  210.000
  280.000
  280.000
  300.000
  310.000
  290.000
  330.000
  300.000
  310.000
  330.000
  320.000
  280.000
  290.000
  290.000
  320.000
  320.000
  310.000
  310.000
  280.000
  280.000
  260.000
  270.000
  270.000
  310.000
  300.000
  280.000
  280.000
  300.000
  300.000
  300.000
  310.000
  300.000
  280.000
  280.000
  310.000
  280.000
  280.000
  280.000
  270.000
  270.000
  280.000
  260.000
  280.000
  270.000
  270.000
  270.000
  280.000
  280.000
  270.000
  240.000
  230.000
  270.000
  260.000
  270.000
  270.000
  250.000
  270.000
  260.000
  270.000
  260.000
  270.000
  280.000
  280.000
  280.000
  270.000
  280.000
  290.000
  290.000
  280.000
  270.000
  270.000
  270.000
  270.000
  280.000
  280.000
  300.000
  290.000
  310.000
  290.000
  290.000
  300.000
  310.000
  320.000
  290.000
  280.000
  280.000
  270.000
  260.000
  270.000
  260.000
  270.000
  280.000
  280.000
  260.000
  250.000
  260.000
  220.000
  200.000
  200.000
  220.000
  220.000
  180.000
  240.000
  180.000
  160.000
  200.000
  210.000
  240.000
  190.000
  200.000
  310.000
  300.000
  320.000
  320.000
  290.000
  290.000
  260.000
  320.000
  260.000
  220.000
  210.000
  220.000
  220.000
  200.000
  210.000
  220.000
  260.000
  250.000
  260.000
  300.000
  290.000
  320.000
  330.000
  320.000
  280.000
  300.000
  310.000
  300.000
  260.000
  220.000
  230.000
  220.000
  200.000
  180.000
  190.000
  200.000
  170.000
  210.000
  360.000
  100.000
  310.000
  150.000
  130.000
   90.000
  110.000
   80.000
  120.000
   30.000
   60.000
   90.000
  120.000
  140.000
  180.000
  250.000
  300.000
  280.000
  290.000
  270.000
  280.000
  250.000
  260.000
  270.000
  270.000
  270.000
  260.000
  250.000
  270.000
  260.000
  260.000
  280.000
  280.000
  280.000
  270.000
  270.000
  290.000
  280.000
  270.000
  300.000
  280.000
  260.000
  260.000
  270.000
  260.000
  280.000
  280.000
  330.000
  280.000
  290.000
  310.000
  300.000
  270.000
  280.000
  290.000
  260.000
  250.000
  260.000
  280.000
  280.000
  280.000
  290.000
  260.000
  240.000
  220.000
  240.000
  210.000
  220.000
  180.000
  190.000
  210.000
  220.000
  330.000
  320.000
   70.000
  360.000
  310.000
   80.000
  110.000
  350.000
   50.000
   80.000
   80.000
   90.000
  130.000
  150.000
  150.000
  140.000
  140.000
  120.000
  140.000
  170.000
  140.000
  140.000
  130.000
  140.000
  140.000
  150.000
  150.000
  150.000
  150.000
  140.000
  150.000
  150.000
  140.000
  150.000
  140.000
  150.000
  170.000
  190.000
   10.000
   30.000
    0.000
  220.000
    0.000
  130.000
  120.000
  190.000
  160.000
  160.000
  150.000
   90.000
  150.000
  230.000
  210.000
  260.000
  310.000
  360.000
  350.000
  360.000
  360.000
  310.000
  280.000
  270.000
  200.000
  280.000
  160.000
  190.000
  140.000
  220.000
  260.000
  250.000
   10.000
  350.000
  340.000
  310.000
  190.000
  180.000
  270.000
  240.000
  210.000
   10.000
   30.000
   50.000
  110.000
  140.000
  130.000
  130.000
  140.000
  130.000
  130.000
  150.000
  130.000
  210.000
  160.000
  170.000
  120.000
  230.000
  350.000
  270.000
  220.000
  220.000
  230.000
  250.000
  270.000
  310.000
  280.000
  300.000
  270.000
  270.000
  270.000
  270.000
  260.000
  270.000
  260.000
  270.000
  270.000
  260.000
  270.000
  280.000
  280.000
  290.000
  290.000
  340.000
  280.000
  290.000
  290.000
  310.000
  300.000
  300.000
  280.000
  280.000
  280.000
  280.000
  230.000
  230.000
    0.000
  170.000
  160.000
  190.000
  200.000
  160.000
  170.000
  130.000
  120.000
  130.000
  130.000
  140.000
  130.000
  150.000
  160.000
  140.000
  140.000
  150.000
  140.000
  190.000
  280.000
  300.000
  290.000
  270.000
  230.000
  220.000
  250.000
  210.000
  220.000
  220.000
  190.000
  220.000
    0.000
   10.000
  350.000
  320.000
   20.000
  350.000
   50.000
   50.000
   50.000
  110.000
   90.000
  110.000
  130.000
  140.000
  160.000
  140.000
  120.000
  120.000
  120.000
   60.000
   50.000
   80.000
   70.000
   80.000
   80.000
   90.000
  100.000
  130.000
  120.000
   80.000
   80.000
   90.000
  110.000
  130.000
  140.000
  140.000
  130.000
  130.000
  130.000
  110.000
   80.000
  100.000
   90.000
  110.000
   80.000
  100.000
  110.000
  110.000
  120.000
  120.000
  120.000
  110.000
  100.000
  120.000
  120.000
  120.000
  120.000
  120.000
  140.000
  120.000
  120.000
  110.000
  110.000
  110.000
  120.000
  140.000
  150.000
  120.000
  160.000
  280.000
  320.000
  240.000
  270.000
  320.000
  150.000
  130.000
  110.000
  110.000
  100.000
   90.000
  100.000
   70.000
  140.000
  200.000
  280.000
   90.000
  130.000
  110.000
  170.000
    0.000
   40.000
  130.000
  100.000
  110.000
  130.000
  130.000
  110.000
  140.000
  140.000
  100.000
  110.000
   70.000
   70.000
   60.000
   30.000
   60.000
   20.000
   20.000
   70.000
   50.000
  130.000
  150.000
  190.000
    0.000
  120.000
  120.000
  120.000
  210.000
  170.000
  130.000
  140.000
  130.000
  130.000
  130.000
  120.000
  140.000
  150.000
  150.000
  150.000
  160.000
  140.000
  150.000
  160.000
  150.000
  130.000
  150.000
  200.000
  170.000
   50.000
  190.000
    0.000
  100.000
  130.000
   70.000
  130.000
  150.000
  110.000
  110.000
  130.000
  120.000
  130.000
   90.000
   90.000
  100.000
  120.000
  120.000
  130.000
  130.000
  130.000
  130.000
  130.000
  120.000
  110.000
  130.000
  130.000
  150.000
  160.000
  220.000
   90.000
  140.000
   90.000
   50.000
   40.000
   70.000
  110.000
  110.000
   70.000
  130.000
  140.000
  170.000
  200.000
  280.000
  270.000
  290.000
  260.000
  270.000
  280.000
  280.000
  290.000
  280.000
  280.000
  280.000
  280.000
  280.000
  290.000
  290.000
  290.000
  290.000
  290.000
  280.000
  280.000
  270.000
  270.000
  270.000
  270.000
  270.000
  270.000
  290.000
  280.000
  260.000
    0.000
  270.000
    0.000
    0.000
   40.000
  130.000
  160.000
  110.000
  210.000
  190.000
  280.000
  260.000
   10.000
  330.000
  340.000
  350.000
  340.000
  320.000
   20.000
  170.000
  320.000
    0.000
  320.000
  280.000
  260.000
  320.000
  220.000
  170.000
  300.000
  210.000
  180.000
  140.000
  130.000
  130.000
  130.000
  110.000
  120.000
  100.000
  140.000
  150.000
  150.000
  150.000
  140.000
  150.000
  150.000
  140.000
  150.000
  150.000
  150.000
  150.000
  150.000
  150.000
  150.000
  160.000
  150.000
  130.000
  140.000
  140.000
  140.000
  150.000
  140.000
  170.000
  160.000
  170.000
  160.000
  200.000
  340.000
  310.000
   60.000
  190.000
  160.000
  300.000
  280.000
  340.000
  320.000
  290.000
  300.000
  290.000
  310.000
  310.000
   20.000
  350.000
   20.000
  340.000
  300.000
  310.000
  340.000
  320.000
  320.000
  350.000
   10.000
  300.000
  360.000
  200.000
    0.000
  180.000
  150.000
  150.000
  170.000
  180.000
  120.000
  120.000
  120.000
  130.000
  140.000
  140.000
  130.000
  120.000
  120.000
  130.000
  150.000
  140.000
  140.000
  140.000
  140.000
  140.000
  140.000
  140.000
  140.000
  150.000
  150.000
  150.000
  150.000
  150.000
  150.000
  160.000
  150.000
  150.000
  150.000
  150.000
  150.000
  140.000
  150.000
  150.000
  150.000
  140.000
  150.000
  150.000
  140.000
  150.000
  140.000
  150.000
  140.000
  160.000
  130.000
  150.000
  150.000
  140.000
  150.000
  150.000
  150.000
  150.000
  150.000
  140.000
  150.000
  140.000
  150.000
  170.000
  230.000
  290.000
  300.000
  330.000
  360.000
   50.000
   80.000
  150.000
    0.000
  110.000
   90.000
  350.000
  330.000
  340.000
  350.000
    0.000
  190.000
  120.000
  140.000
   90.000
  130.000
  100.000
  210.000
  290.000
  280.000
  280.000
  270.000
  270.000
  280.000
  320.000
  300.000
  290.000
  280.000
  270.000
  290.000
  280.000
  300.000
  290.000
  290.000
  220.000
   30.000
   50.000
   50.000
   30.000
   50.000
   80.000
   90.000
   60.000
  140.000
   10.000
  320.000
  340.000
  360.000
  200.000
  190.000
  170.000
  270.000
  310.000
  360.000
  330.000
  260.000
  280.000
  270.000
  300.000
  300.000
  320.000
  330.000
  310.000
  320.000
  310.000
  330.000
  320.000
  320.000
  320.000
  330.000
  330.000
  330.000
  300.000
  310.000
  340.000
  360.000
  320.000
  330.000
  330.000
  320.000
  300.000
  290.000
  320.000
  320.000
  320.000
  300.000
  320.000
  310.000
  310.000
  330.000
  320.000
  340.000
  320.000
  280.000
  280.000
  270.000
  270.000
  260.000
  260.000
  260.000
  240.000
  210.000
  190.000
  230.000
  160.000
  140.000
   10.000
   80.000
   80.000
   60.000
   80.000
   80.000
   70.000
   90.000
  100.000
  100.000
  150.000
  120.000
  120.000
  120.000
  110.000
  120.000
  130.000
  150.000
  170.000
  220.000
  220.000
  230.000
  210.000
  270.000
    0.000
  250.000
  260.000
  200.000
  270.000
  260.000
  220.000
  100.000
  100.000
  100.000
  100.000
  130.000
  120.000
   90.000
   80.000
   90.000
   70.000
  110.000
  130.000
  210.000
   60.000
   30.000
   70.000
  330.000
   30.000
    0.000
  360.000
   10.000
   20.000
   90.000
  320.000
  350.000
   30.000
   40.000
   30.000
  270.000
  310.000
  270.000
  290.000
  310.000
  220.000
    0.000
  220.000
  250.000
  270.000
  320.000
  280.000
  260.000
  190.000
  210.000
  270.000
  280.000
  260.000
  260.000
  250.000
  280.000
  280.000
  280.000
  270.000
  260.000
  260.000
  270.000
  260.000
  260.000
  260.000
  260.000
  260.000
  260.000
  250.000
  270.000
  260.000
  270.000
  270.000
  270.000
  290.000
  280.000
  280.000
  260.000
  270.000
  270.000
  270.000
  260.000
  270.000
  270.000
  270.000
  280.000
  280.000
  270.000
  270.000
  270.000
  270.000
  270.000
  280.000
  280.000
  280.000
  280.000
  280.000
  280.000
  290.000
  290.000
  290.000
  300.000
  290.000
  290.000
  300.000
  290.000
  280.000
  290.000
  290.000
  280.000
  280.000
  270.000
  280.000
  280.000
  270.000
  290.000
  300.000
  300.000
  290.000
  280.000
  280.000
  270.000
  280.000
  280.000
  290.000
  290.000
  280.000
  280.000
  280.000
  280.000
  280.000
  280.000
  290.000
  280.000
  280.000
  290.000
  300.000
  280.000
  290.000
  290.000
  280.000
  260.000
  270.000
  300.000
  310.000
  310.000
  310.000
  310.000
  330.000
  330.000
  360.000
  300.000
  310.000
  290.000
  300.000
  310.000
  310.000
  290.000
  280.000
  280.000
  270.000
  230.000
  200.000
  150.000
  200.000
  210.000
  190.000
  200.000
  170.000
  200.000
  140.000
  340.000
  240.000
  240.000
   20.000
  310.000
  320.000
  330.000
  300.000
  320.000
  320.000
   10.000
  360.000
   20.000
  320.000
  320.000
  180.000
  190.000
  210.000
  270.000
  300.000
  280.000
  280.000
  300.000
  280.000
  230.000
  310.000
  280.000
  260.000
  310.000
  330.000
  320.000
  320.000
  330.000
  320.000
  320.000
  300.000
  320.000
  340.000
    0.000
  220.000
  180.000
  150.000
  190.000
  160.000
  140.000
  150.000
  140.000
  100.000
  120.000
  130.000
  140.000
  130.000
  130.000
  110.000
  120.000
  150.000
  150.000
  130.000
  130.000
  130.000
  140.000
  130.000
  140.000
  140.000
  150.000
  140.000
  140.000
  140.000
  130.000
  140.000
  130.000
  140.000
  140.000
  140.000
  140.000
  130.000
  150.000
  150.000
  140.000
  140.000
  140.000
  140.000
  150.000
  150.000
  140.000
  270.000
  120.000
  150.000
  140.000
  150.000
  130.000
  130.000
  140.000
  140.000
  150.000
  150.000
  140.000
  150.000
  150.000
  140.000
  120.000
  130.000
  140.000
  120.000
  130.000
  140.000
  130.000
  140.000
  140.000
  130.000
  140.000
  140.000
  140.000
  140.000
  140.000
  130.000
  140.000
  140.000
  140.000
  140.000
  150.000
  140.000
  150.000
  150.000
  140.000
  130.000
  150.000
  140.000
  150.000
  140.000
  150.000
  130.000
  140.000
  140.000
  150.000
  150.000
  140.000
  140.000
  130.000
  140.000
  150.000
  150.000
  150.000
  140.000
  150.000
  140.000
  140.000
  150.000
  150.000
  150.000
  150.000
  150.000
  150.000
  150.000
  150.000
  140.000
  140.000
  150.000
  150.000
  140.000
  160.000
  130.000
  160.000
  130.000
  140.000
  250.000
  140.000
  150.000
  140.000
  120.000
  140.000
  120.000
  130.000
  150.000
  150.000
  140.000
  130.000
  140.000
  140.000
  140.000
  140.000
  170.000
  140.000
  250.000
  180.000
  190.000
  140.000
  120.000
  130.000
  110.000
  110.000
  130.000
  120.000
  120.000
  110.000
  140.000
  200.000
  210.000
  170.000
  150.000
  120.000
  150.000
  140.000
  140.000
  270.000
   80.000
  100.000
  150.000
  190.000
  110.000
  150.000
  220.000
  290.000
  250.000
  220.000
  260.000
  340.000
  300.000
  340.000
  300.000
  300.000
  310.000
  310.000
  310.000
  290.000
  300.000
  300.000
  360.000
  190.000
  110.000
    0.000
  120.000
  110.000
  120.000
  120.000
  130.000
  140.000
  140.000
  120.000
  150.000
  130.000
  150.000
  310.000
  340.000
  320.000
  310.000
  310.000
  310.000
  310.000
  310.000
  290.000
  270.000
  260.000
  230.000
  230.000
  250.000
  270.000
  240.000
  220.000
  240.000
  240.000
  250.000
  270.000
  290.000
  280.000
  290.000
  280.000
  290.000
  310.000
  290.000
  320.000
  260.000
  300.000
  320.000
  330.000
   10.000
   50.000
  110.000
   30.000
   30.000
  330.000
  330.000
  340.000
  300.000
  290.000
  290.000
  290.000
  330.000
  290.000
  320.000
  300.000
  300.000
  310.000
  350.000
  360.000
   20.000
  360.000
  340.000
  350.000
  320.000
  250.000
  220.000
  280.000
  200.000
  220.000
  210.000
  210.000
  210.000
  190.000
  200.000
  190.000
  210.000
  210.000
  210.000
  210.000
  300.000
  190.000
  260.000
  300.000
  290.000
  300.000
  290.000
  300.000
  280.000
  280.000
  270.000
  180.000
  210.000
  180.000
  210.000
  230.000
  190.000
  310.000
  330.000
  350.000
  310.000
  320.000
  330.000
  340.000
  340.000
  330.000
  340.000
  320.000
  330.000
  330.000
  330.000
  330.000
  310.000
  310.000
  300.000
  290.000
  280.000
  270.000
  270.000
  280.000
  280.000
  270.000
  300.000
  320.000
  330.000
  320.000
  310.000
  300.000
  290.000
  330.000
  310.000
  300.000
  330.000
  330.000
  350.000
  340.000
  310.000
  310.000
  270.000
  290.000
  310.000
  280.000
    0.000
  240.000
  200.000
    0.000
  190.000
  200.000
  140.000
   90.000
   10.000
  350.000
  300.000
  360.000
  350.000
  320.000
  310.000
  300.000
  310.000
  330.000
  300.000
  310.000
  320.000
  320.000
  330.000
  330.000
  270.000
  270.000
  280.000
  290.000
  280.000
  280.000
  280.000
  260.000
  270.000
  290.000
  280.000
  320.000
  330.000
  310.000
  310.000
  320.000
  300.000
  300.000
  280.000
  260.000
  270.000
  270.000
  280.000
  280.000
  280.000
  270.000
  280.000
  270.000
  270.000
  280.000
  280.000
  270.000
  280.000
  310.000
  330.000
  320.000
  320.000
  340.000
  330.000
  360.000
  340.000
  320.000
  320.000
  320.000
  280.000
  260.000
  220.000
  270.000
  240.000
  300.000
  280.000
  280.000
  280.000
  280.000
  310.000
  280.000
  270.000
  310.000
  310.000
   10.000
   70.000
  260.000
  310.000
  250.000
  290.000
  290.000
  290.000
  320.000
  310.000
  310.000
  310.000
  320.000
  290.000
  280.000
  280.000
  290.000
  290.000
  310.000
  280.000
  290.000
  290.000
  280.000
  270.000
  300.000
  270.000
  280.000
  300.000
  270.000
  250.000
  240.000
  250.000
  270.000
  280.000
  280.000
  280.000
  280.000
  290.000
  280.000
  280.000
  290.000
  280.000
  290.000
  270.000
  270.000
  310.000
  300.000
  300.000
  300.000
  330.000
  320.000
  320.000
  320.000
  310.000
  310.000
  300.000
  290.000
  300.000
  300.000
  310.000
  300.000
  280.000
  280.000
  170.000
  220.000
  220.000
  280.000
  280.000
  270.000
  290.000
  310.000
  310.000
  320.000
  330.000
  320.000
  330.000
  310.000
  330.000
  320.000
  280.000
  270.000
  280.000
  240.000
  210.000
  200.000
  170.000
  210.000
  190.000
  220.000
  210.000
    0.000
    0.000
   70.000
  350.000
  330.000
  330.000
  350.000
  350.000
  310.000
  340.000
  340.000
  360.000
  300.000
  280.000
  280.000
  190.000
  190.000
  270.000
  190.000
  210.000
  220.000
  220.000
  310.000
  290.000
  290.000
  290.000
  270.000
  280.000
  300.000
  270.000
  280.000
  310.000
  270.000
  270.000
  270.000
  260.000
  260.000
  260.000
  270.000
  270.000
  270.000
  250.000
  260.000
  280.000
  280.000
  290.000
  280.000
  270.000
  280.000
  280.000
  280.000
  280.000
  290.000
  300.000
  310.000
  320.000
  320.000
  280.000
  310.000
  280.000
  280.000
  280.000
  280.000
  280.000
  280.000
  280.000
  280.000
  280.000
  280.000
  280.000
  280.000
  280.000
  300.000
  280.000
  290.000
  290.000
  300.000
  300.000
  300.000
  300.000
  310.000
  330.000
  310.000
  310.000
  280.000
  280.000
  280.000
  270.000
  270.000
  280.000
  280.000
  280.000
  280.000
  280.000
  280.000
  290.000
  290.000
  280.000
  300.000
  280.000
  290.000
  300.000
  300.000
  310.000
  310.000
  300.000
  310.000
  290.000
  290.000
  310.000
  310.000
  290.000
  290.000
  290.000
  290.000
  280.000
  270.000
  270.000
  270.000
  270.000
  280.000
  280.000
  290.000
  320.000
  300.000
  290.000
  310.000
  310.000
  320.000
  310.000
  310.000
  320.000
  330.000
  340.000
  320.000
  310.000
  300.000
  290.000
  320.000
  350.000
  330.000
  220.000
  240.000
  270.000
  330.000
  350.000
   20.000
  350.000
   20.000
  330.000
  350.000
  350.000
  330.000
  360.000
  330.000
  340.000
  320.000
  310.000
  320.000
  320.000
  330.000
  320.000
  330.000
  290.000
  200.000
  160.000
  180.000
  180.000
    0.000
  310.000
  280.000
  290.000
  300.000
   10.000
  340.000
   50.000
   40.000
   30.000
   30.000
  350.000
  320.000
  360.000
  320.000
   80.000
  180.000
  150.000
  160.000
  170.000
  150.000
    0.000
  190.000
  170.000
  140.000
  140.000
  140.000
  130.000
  130.000
  140.000
  100.000
  110.000
  110.000
  160.000
  140.000
  150.000
  140.000
  150.000
  150.000
  140.000
  140.000
  140.000
  150.000
  160.000
  140.000
  150.000
  150.000
  160.000
  140.000
  140.000
  140.000
  130.000
  130.000
  140.000
  140.000
  150.000
  150.000
  150.000
  120.000
  130.000
  140.000
  150.000
  260.000
  310.000
  130.000
   10.000
  150.000
  160.000
  160.000
  210.000
  260.000
  350.000
  230.000
  100.000
  160.000
  190.000
  170.000
  210.000
  300.000
  150.000
  170.000
  160.000
  150.000
  170.000
  150.000
  150.000
  150.000
  180.000
  170.000
  170.000
  200.000
  140.000
  170.000
  220.000
  240.000
  310.000
  320.000
  100.000
  160.000
    0.000
  140.000
  190.000
  260.000
  320.000
  310.000
  300.000
  290.000
  320.000
  290.000
  270.000
  280.000
  290.000
  280.000
  280.000
  270.000
  280.000
  250.000
  240.000
  230.000
  270.000
  270.000
  250.000
  290.000
  300.000
  300.000
   10.000
  280.000
   90.000
   70.000
   60.000
   40.000
   50.000
   90.000
   60.000
   70.000
   70.000
   90.000
  130.000
  110.000
  110.000
  120.000
  150.000
  320.000
    0.000
  340.000
   60.000
  120.000
  160.000
  120.000
  330.000
   40.000
  330.000
  340.000
  290.000
  310.000
  290.000
  300.000
  280.000
  280.000
  300.000
  310.000
  310.000
  300.000
  280.000
  270.000
  280.000
  310.000
  290.000
  300.000
  300.000
  300.000
  290.000
  290.000
  310.000
  280.000
  320.000
  300.000
  290.000
  320.000
  330.000
  310.000
  310.000
  310.000
  300.000
  310.000
  310.000
  220.000
  200.000
  190.000
  210.000
  180.000
  190.000
  180.000
  110.000
   50.000
   70.000
   60.000
   30.000
   60.000
   60.000
   30.000
   10.000
   20.000
   30.000
  360.000
  310.000
   60.000
   70.000
   80.000
  170.000
  340.000
   10.000
  210.000
  100.000
  100.000
  120.000
  130.000
  130.000
  140.000
  150.000
  150.000
  140.000
  150.000
  140.000
  170.000
  150.000
  160.000
  150.000
  250.000
  280.000
  290.000
  290.000
  280.000
  300.000
  270.000
  290.000
  290.000
  260.000
  300.000
  310.000
  330.000
  190.000
  270.000
  290.000
  190.000
  270.000
  310.000
   70.000
  120.000
  220.000
   10.000
  320.000
  360.000
   30.000
  140.000
  130.000
  140.000
  130.000
  140.000
  160.000
  150.000
  160.000
  150.000
  140.000
  140.000
  160.000
  180.000
  210.000
  230.000
  230.000
  230.000
  210.000
  270.000
  280.000
  270.000
  280.000
  290.000
  300.000
  300.000
  240.000
  290.000
  240.000
  270.000
  320.000
  310.000
  310.000
  360.000
  310.000
  290.000
  320.000
  280.000
    0.000
  230.000
   30.000
  360.000
   10.000
  320.000
  310.000
  320.000
  270.000
  280.000
  290.000
  260.000
  240.000
  220.000
  170.000
  210.000
  240.000
  280.000
  280.000
  280.000
  270.000
  280.000
  290.000
  290.000
  270.000
  270.000
  280.000
  280.000
  300.000
  310.000
  320.000
  290.000
  270.000
  280.000
  280.000
  270.000
  270.000
  280.000
  290.000
  300.000
  280.000
  280.000
  280.000
  280.000
  280.000
  280.000
  280.000
  280.000
  310.000
  310.000
  310.000
  320.000
  330.000
  340.000
  330.000
  340.000
  330.000
  330.000
  300.000
  300.000
  290.000
  290.000
  300.000
  300.000
  320.000
  310.000
  300.000
  220.000
  270.000
  270.000
  300.000
  270.000
  330.000
  320.000
  330.000
  330.000
  340.000
  330.000
  300.000
  300.000
  310.000
  310.000
  300.000
  320.000
  320.000
  330.000
  330.000
  320.000
  320.000
  310.000
  270.000
  300.000
  290.000
  340.000
  340.000
  280.000
  290.000
  310.000
  340.000
  350.000
  360.000
  320.000
  350.000
  350.000
  310.000
  320.000
  300.000
  310.000
  330.000
  330.000
  330.000
  320.000
  330.000
  320.000
  290.000
  330.000
  320.000
  330.000
  290.000
  290.000
  310.000
  330.000
  320.000
  330.000
  340.000
  330.000
  340.000
  340.000
  340.000
  360.000
  330.000
  330.000
  330.000
  330.000
  310.000
  270.000
  210.000
  230.000
  220.000
  310.000
  290.000
  250.000
  310.000
  340.000
  350.000
  330.000
  300.000
  360.000
   50.000
   70.000
   50.000
  300.000
  300.000
  320.000
   10.000
  150.000
  180.000
  160.000
  150.000
  130.000
  150.000
  160.000
  200.000
  160.000
  210.000
  150.000
  160.000
  160.000
  120.000
  120.000
  110.000
  110.000
  120.000
  110.000
  140.000
  160.000
  180.000
  300.000
  330.000
  270.000
  310.000
  240.000
  270.000
  290.000
   40.000
  230.000
  230.000
  260.000
  230.000
  270.000
  280.000
  260.000
  260.000
  290.000
  290.000
  290.000
  290.000
  280.000
  300.000
  250.000
  270.000
  260.000
  270.000
  270.000
  280.000
  270.000
  280.000
  280.000
  270.000
  270.000
  270.000
  290.000
  280.000
  310.000
  290.000
  300.000
  300.000
  290.000
  290.000
  280.000
  320.000
  290.000
  290.000
  290.000
  290.000
  280.000
  280.000
  270.000
  290.000
  320.000
  320.000
  300.000
  290.000
  290.000
  290.000
  280.000
  280.000
  290.000
  310.000
  310.000
  330.000
  310.000
  310.000
  300.000
  300.000
  300.000
  340.000
  340.000
  320.000
  320.000
  300.000
  300.000
  270.000
  310.000
  320.000
  320.000
  300.000
  310.000
  310.000
  320.000
  330.000
  340.000
  360.000
  340.000
  350.000
   40.000
   10.000
   20.000
  330.000
  320.000
   10.000
  360.000
   40.000
   30.000
  320.000
  340.000
  340.000
  240.000
  170.000
  200.000
  160.000
  200.000
  210.000
  170.000
   60.000
  100.000
  110.000
  110.000
  120.000
  120.000
  140.000
  120.000
  120.000
  170.000
  160.000
  160.000
  150.000
  150.000
  150.000
  180.000
  280.000
  280.000
  280.000
  250.000
  280.000
  320.000
  270.000
  250.000
  360.000
    0.000
   70.000
  110.000
  150.000
  130.000
  140.000
  140.000
   40.000
  330.000
  200.000
  190.000
  190.000
  200.000
  220.000
  280.000
  260.000
  250.000
  110.000
  130.000
  280.000
  190.000
  210.000
  250.000
  270.000
  270.000
  280.000
  310.000
  290.000
  330.000
  220.000
  350.000
  310.000
  310.000
   30.000
  340.000
  130.000
  240.000
  210.000
  210.000
  210.000
  210.000
  190.000
  190.000
  200.000
  210.000
  210.000
  190.000
  200.000
  180.000
    0.000
  280.000
  100.000
   80.000
  120.000
   10.000
   20.000
   30.000
  350.000
  330.000
  360.000
  340.000
  330.000
  330.000
  300.000
  300.000
  300.000
  300.000
  300.000
  290.000
  290.000
  290.000
  280.000
  290.000
  310.000
  290.000
  320.000
  350.000
  330.000
  360.000
  320.000
  310.000
  330.000
  310.000
  290.000
  280.000
  280.000
  290.000
  280.000
  290.000
  320.000
  320.000
  330.000
  310.000
  310.000
  310.000
  310.000
  320.000
  300.000
  300.000
  310.000
  300.000
  320.000
  310.000
  300.000
  290.000
  310.000
  330.000
  330.000
  330.000
  330.000
  320.000
  330.000
  340.000
  330.000
  320.000
  330.000
  320.000
  310.000
  310.000
  300.000
  330.000
  310.000
  340.000
  330.000
  300.000
  320.000
  340.000
  310.000
  320.000
  310.000
  310.000
  330.000
  330.000
  340.000
  330.000
  350.000
  360.000
  360.000
  330.000
  340.000
  320.000
  340.000
  320.000
  340.000
   30.000
   90.000
   40.000
  320.000
  320.000
  340.000
  330.000
  360.000
  350.000
   20.000
   60.000
   80.000
  320.000
  330.000
  280.000
  210.000
  160.000
  190.000
  180.000
  210.000
  210.000
  190.000
   60.000
  190.000
  110.000
  100.000
  120.000
  130.000
  120.000
  130.000
  100.000
  140.000
  160.000
   70.000
   70.000
   40.000
   60.000
  150.000
  180.000
  160.000
  200.000
  220.000
  220.000
  170.000
  150.000
  180.000
  180.000
  180.000
  150.000
  140.000
  130.000
  140.000
  150.000
  110.000
  110.000
  120.000
  140.000
  120.000
  150.000
  150.000
  150.000
  140.000
  150.000
  140.000
  150.000
  150.000
  210.000
  100.000
  110.000
  140.000
  120.000
  160.000
  160.000
  150.000
  130.000
  150.000
  140.000
  150.000
  100.000
  140.000
  150.000
  150.000
  150.000
  170.000
  300.000
  310.000
   50.000
  230.000
  260.000
  320.000
  330.000
  280.000
  250.000
  240.000
  270.000
  280.000
  290.000
  270.000
  270.000
  290.000
  340.000
  310.000
  330.000
  300.000
  300.000
  300.000
  300.000
  300.000
  340.000
  290.000
  280.000
  270.000
  280.000
  260.000
  290.000
  320.000
  300.000
  310.000
  270.000
  290.000
  300.000
  310.000
  290.000
  280.000
  290.000
  300.000
  300.000
  360.000
  300.000
  310.000
  300.000
  290.000
  300.000
  280.000
  270.000
  270.000
  280.000
  280.000
  290.000
  280.000
  290.000
  280.000
  270.000
  280.000
  300.000
  260.000
  250.000
  280.000
  290.000
  280.000
  280.000
  330.000
  330.000
  320.000
  320.000
  320.000
  320.000
  290.000
  270.000
  280.000
  310.000
  270.000
  190.000
  200.000
  210.000
  190.000
  280.000
  250.000
  280.000
  280.000
  270.000
  320.000
  300.000
  300.000
  330.000
  350.000
  360.000
  190.000
  100.000
  190.000
  230.000
  240.000
  330.000
  340.000
  140.000
  150.000
  200.000
    0.000
    0.000
  210.000
  210.000
  200.000
  260.000
  260.000
  290.000
  120.000
   50.000
   30.000
   10.000
   20.000
  360.000
  350.000
   40.000
  360.000
  330.000
  320.000
    0.000
    0.000
  190.000
  180.000
  200.000
  170.000
  140.000
  120.000
  130.000
  150.000
  140.000
  160.000
  140.000
  110.000
  150.000
  130.000
  180.000
  190.000
  180.000
  290.000
  310.000
  330.000
   10.000
  290.000
  270.000
  230.000
  220.000
  220.000
  330.000
  330.000
  310.000
  310.000
   80.000
   80.000
   80.000
  110.000
   80.000
  110.000
   70.000
   70.000
  110.000
  100.000
  120.000
  130.000
  150.000
  190.000
  110.000
  140.000
  100.000
  100.000
  140.000
  130.000
  160.000
  140.000
  140.000
  150.000
  140.000
  150.000
  140.000
  140.000
  130.000
  140.000
  130.000
  130.000
  140.000
  140.000
  150.000
  140.000
  150.000
  130.000
  150.000
  230.000
  160.000
  180.000
  170.000
  230.000
  260.000
  270.000
  290.000
  280.000
  280.000
  330.000
  340.000
  300.000
  310.000
  290.000
  340.000
  120.000
  100.000
   10.000
  110.000
  150.000
   70.000
  120.000
  120.000
  130.000
  150.000
  120.000
  130.000
  130.000
  130.000
  130.000
  130.000
  330.000
   30.000
   60.000
   80.000
  120.000
  140.000
  140.000
  130.000
  130.000
  130.000
  160.000
   50.000
   60.000
   30.000
   90.000
  150.000
  170.000
  160.000
  160.000
  200.000
  150.000
    0.000
  360.000
   90.000
   70.000
   90.000
  160.000
   50.000
  150.000
  130.000
  130.000
  130.000
  150.000
  140.000
  140.000
  150.000
  150.000
  140.000
  140.000
  140.000
  160.000
  160.000
  120.000
  210.000
  350.000
  350.000
   30.000
   70.000
  150.000
  200.000
  190.000
    0.000
  100.000
   90.000
   70.000
   80.000
   40.000
   60.000
   40.000
   40.000
   40.000
   10.000
  360.000
  340.000
  350.000
   60.000
  110.000
  170.000
  200.000
  170.000
  260.000
  360.000
    0.000
  350.000
  100.000
  140.000
   90.000
   70.000
   90.000
   90.000
  240.000
  350.000
  320.000
  330.000
  320.000
  310.000
  310.000
  310.000
  300.000
  290.000
  290.000
  300.000
  310.000
  310.000
    0.000
  210.000
  210.000
  240.000
  270.000
  270.000
  290.000
  290.000
  290.000
  290.000
  280.000
  280.000
  280.000
  320.000
  290.000
  310.000
  300.000
  310.000
  310.000
  280.000
  300.000
  280.000
  280.000
  290.000
  280.000
  280.000
  300.000
  270.000
  280.000
  320.000
   10.000
  360.000
  330.000
  330.000
  330.000
  360.000
  360.000
  350.000
  320.000
  340.000
  320.000
  320.000
  310.000
  320.000
  300.000
  290.000
  270.000
  190.000
  200.000
  220.000
    0.000
  200.000
  210.000
  260.000
  250.000
  260.000
  270.000
  290.000
  310.000
  320.000
  310.000
  320.000
  330.000
  320.000
  320.000
  330.000
  320.000
  310.000
  270.000
  290.000
  270.000
  260.000
  280.000
  270.000
  310.000
  210.000
  220.000
  280.000
  300.000
  270.000
  310.000
  330.000
  360.000
  350.000
  330.000
  340.000
  330.000
  330.000
  340.000
  330.000
  360.000
  290.000
  270.000
   20.000
  180.000
  200.000
  200.000
  190.000
  100.000
  210.000
  200.000
  250.000
  300.000
  310.000
  310.000
  250.000
  260.000
  270.000
  310.000
  280.000
  280.000
  290.000
  290.000
  300.000
  280.000
  250.000
  220.000
  210.000
  220.000
  270.000
  270.000
  280.000
  310.000
  330.000
  320.000
  340.000
  340.000
  330.000
   40.000
   30.000
  340.000
   70.000
  360.000
   60.000
   10.000
  100.000
   50.000
   60.000
   70.000
  100.000
   90.000
  100.000
    0.000
  360.000
  360.000
   10.000
   30.000
  330.000
   40.000
  360.000
    0.000
  240.000
  300.000
  310.000
  310.000
  290.000
  300.000
  310.000
  290.000
  310.000
  290.000
  290.000
  280.000
  240.000
  250.000
  270.000
  280.000
  300.000
  310.000
  290.000
  320.000
  340.000
  300.000
  320.000
  330.000
  340.000
   50.000
  350.000
  310.000
  340.000
  320.000
  350.000
  330.000
  340.000
  360.000
  320.000
   10.000
   70.000
  200.000
  190.000
  220.000
  350.000
    0.000
    0.000
    0.000
  320.000
  260.000
  270.000
  300.000
  320.000
  250.000
  270.000
  260.000
  290.000
  260.000
  260.000
  330.000
  320.000
  330.000
  310.000
  310.000
  290.000
  280.000
  290.000
  300.000
  300.000
  270.000
  270.000
  290.000
  300.000
  330.000
   50.000
   10.000
  360.000
  350.000
   10.000
   20.000
   50.000
  350.000
  340.000
   10.000
  360.000
  360.000
  360.000
  340.000
  320.000
  310.000
  320.000
  320.000
  320.000
  310.000
  290.000
  280.000
  290.000
  300.000
  300.000
  320.000
  310.000
  320.000
  320.000
  330.000
  350.000
  310.000
  310.000
  330.000
  300.000
  310.000
  320.000
  320.000
  320.000
  320.000
  320.000
  320.000
  310.000
  210.000
  210.000
  180.000
  210.000
  210.000
  210.000
  290.000
  240.000
   70.000
  130.000
  350.000
  360.000
  360.000
  330.000
  340.000
  310.000
  320.000
  330.000
  320.000
  330.000
  340.000
  330.000
  200.000
  220.000
  180.000
  190.000
  200.000
  210.000
  190.000
  180.000
  140.000
   90.000
   90.000
   70.000
   70.000
   20.000
   70.000
   10.000
  360.000
  330.000
  350.000
  350.000
  340.000
  320.000
  280.000
  270.000
  280.000
  270.000
  250.000
  270.000
  280.000
  290.000
  270.000
  270.000
  340.000
  100.000
  260.000
   10.000
   20.000
  360.000
   90.000
   70.000
   40.000
  130.000
  340.000
  330.000
   90.000
  140.000
  140.000
  110.000
  120.000
  130.000
  140.000
  140.000
  150.000
  140.000
  150.000
  140.000
  150.000
  130.000
  140.000
  140.000
  150.000
  130.000
  130.000
  140.000
  140.000
  130.000
  150.000
  140.000
  150.000
  150.000
  140.000
  130.000
  140.000
  140.000
  150.000
  150.000
  150.000
  140.000
  140.000
  130.000
  150.000
  140.000
  140.000
  150.000
  150.000
  150.000
  130.000
  140.000
  140.000
  140.000
  160.000
  250.000
  140.000
  140.000
  170.000
  140.000
  160.000
  150.000
  290.000
   80.000
  140.000
  170.000
   10.000
   20.000
  240.000
  280.000
  330.000
  330.000
  310.000
   70.000
  140.000
  130.000
  140.000
  130.000
  120.000
  300.000
  310.000
  330.000
  340.000
  340.000
  330.000
  340.000
  350.000
  330.000
  320.000
  320.000
   30.000
    0.000
    0.000
  100.000
  140.000
  120.000
   70.000
   80.000
   50.000
  320.000
  350.000
  350.000
  330.000
  330.000
  340.000
  340.000
  330.000
  310.000
  310.000
  310.000
  310.000
  310.000
  220.000
  290.000
  300.000
  300.000
  310.000
   10.000
  330.000
  340.000
  330.000
  310.000
  320.000
  330.000
  290.000
  240.000
   80.000
  230.000
  200.000
  230.000
  240.000
  230.000
  170.000
  150.000
  180.000
  180.000
  210.000
  210.000
  200.000
  220.000
  290.000
  290.000
  270.000
  300.000
  290.000
  300.000
  320.000
  300.000
  310.000
  320.000
  330.000
  310.000
  290.000
  300.000
  260.000
  210.000
  260.000
  260.000
  210.000
  180.000
  200.000
  200.000
  190.000
  280.000
  290.000
  310.000
  310.000
  310.000
  330.000
  350.000
  320.000
  320.000
  320.000
  330.000
  330.000
  330.000
  330.000
  300.000
  310.000
  230.000
  200.000
  200.000
  190.000
  200.000
  200.000
  200.000
  170.000
    0.000
  320.000
  320.000
  340.000
  360.000
  360.000
  320.000
  310.000
  330.000
  330.000
  310.000
  310.000
  300.000
  320.000
  320.000
  320.000
  190.000
  200.000
  210.000
  200.000
  200.000
  200.000
  210.000
  190.000
  200.000
  320.000
  340.000
  250.000
   30.000
   60.000
  340.000
  350.000
  340.000
  360.000
   10.000
  360.000
  310.000
  320.000
  320.000
   20.000
  290.000
  200.000
  180.000
  220.000
  200.000
  200.000
  210.000
  150.000
  200.000
  210.000
  180.000
  360.000
   10.000
   10.000
   20.000
   10.000
   20.000
   30.000
  360.000
  310.000
  280.000
  310.000
  320.000
  350.000
  190.000
  200.000
  200.000
  220.000
  180.000
  170.000
  190.000
  170.000
  190.000
  260.000
  260.000
  270.000
  280.000
  270.000
  280.000
  280.000
  280.000
  150.000
  150.000
  150.000
  160.000
  140.000
  150.000
  160.000
  150.000
  150.000
  160.000
  160.000
  170.000
  170.000
  150.000
  150.000
  160.000
  150.000
  120.000
  170.000
  160.000
  150.000
  160.000
  140.000
  120.000
   80.000
  150.000
  170.000
  150.000
  140.000
  150.000
  150.000
  150.000
  150.000
  140.000
  140.000
   60.000
   40.000
   50.000
  150.000
  150.000
  130.000
  140.000
  150.000
  150.000
  140.000
  150.000
  150.000
  150.000
  140.000
  140.000
  140.000
  130.000
  140.000
  190.000
  120.000
  150.000
  180.000
   40.000
   30.000
   50.000
   40.000
  360.000
   90.000
   80.000
  140.000
  150.000
  160.000
  190.000
  150.000
  160.000
   60.000
  140.000
  150.000
  150.000
  150.000
  150.000
  150.000
   20.000
   90.000
  200.000
  150.000
   40.000
   70.000
  320.000
    0.000
  330.000
  300.000
  290.000
  260.000
  280.000
  300.000
  300.000
  340.000
  360.000
   10.000
  350.000
  360.000
  340.000
  340.000
  340.000
  330.000
  320.000
  330.000
  360.000
  330.000
  230.000
  200.000
  170.000
  180.000
  220.000
  230.000
  190.000
  140.000
   90.000
   40.000
   50.000
   40.000
  110.000
  350.000
   70.000
  340.000
  360.000
  330.000
  360.000
   90.000
  250.000
  290.000
    0.000
  190.000
  180.000
  180.000
  190.000
  210.000
  170.000
  210.000
  190.000
  280.000
  260.000
  280.000
  280.000
  340.000
  330.000
  320.000
  350.000
  350.000
  330.000
  320.000
  310.000
  310.000
  320.000
  190.000
  210.000
  200.000
  200.000
  190.000
  230.000
  190.000
  170.000
  180.000
  180.000
  160.000
    0.000
   80.000
  110.000
   20.000
  100.000
  140.000
  120.000
  130.000
  100.000
  150.000
  140.000
  140.000
  150.000
  150.000
  140.000
  140.000
  150.000
  150.000
  140.000
  140.000
  150.000
  150.000
  140.000
  150.000
  140.000
  140.000
  160.000
  170.000
  150.000
  140.000
  130.000
  140.000
  150.000
  150.000
  150.000
  160.000
  160.000
  180.000
  220.000
  200.000
  290.000
  290.000
  320.000
  290.000
  320.000
  330.000
  280.000
  360.000
  100.000
   80.000
  110.000
   90.000
   60.000
  100.000
   80.000
  120.000
  110.000
  160.000
  150.000
  150.000
  140.000
  170.000
  140.000
  150.000
  160.000
  200.000
  190.000
  190.000
  270.000
  290.000
  280.000
  270.000
  190.000
  120.000
  140.000
  130.000
  190.000
  180.000
  300.000
  350.000
  130.000
  120.000
  130.000
  130.000
  260.000
  330.000
  310.000
  340.000
  280.000
  250.000
  260.000
  260.000
  230.000
  250.000
  250.000
  250.000
  270.000
  300.000
  310.000
  320.000
   20.000
   30.000
   40.000
  350.000
  320.000
  320.000
  300.000
  300.000
  310.000
  320.000
  320.000
  320.000
  310.000
  310.000
  300.000
  300.000
  290.000
  270.000
  280.000
  290.000
  280.000
  280.000
  300.000
  280.000
  290.000
  280.000
  300.000
  280.000
  310.000
  320.000
  310.000
  310.000
  310.000
  180.000
  220.000
  210.000
  190.000
  210.000
  170.000
  210.000
  190.000
  200.000
  190.000
  210.000
  150.000
  280.000
  320.000
   20.000
  340.000
   40.000
   60.000
  350.000
   20.000
   10.000
   10.000
   30.000
    0.000
    0.000
  170.000
  210.000
  160.000
  210.000
  250.000
  180.000
  260.000
  300.000
  320.000
  350.000
  240.000
  220.000
  220.000
  240.000
  300.000
  290.000
  300.000
  310.000
  300.000
  310.000
  290.000
  280.000
  270.000
  280.000
  210.000
  170.000
  180.000
  150.000
  170.000
  260.000
  180.000
  210.000
  170.000
  130.000
  130.000
  120.000
  110.000
  120.000
  120.000
  160.000
  110.000
  140.000
  140.000
  140.000
  130.000
  140.000
  140.000
  150.000
  150.000
  150.000
  140.000
  140.000
  130.000
  130.000
  120.000
  150.000
  140.000
  140.000
  140.000
  140.000
  150.000
  130.000
  140.000
  130.000
    0.000
   90.000
  160.000
  280.000
  280.000
  280.000
  270.000
  260.000
  280.000
  270.000
  170.000
  170.000
  180.000
  200.000
  160.000
  200.000
  170.000
  130.000
  180.000
  170.000
  220.000
  260.000
  160.000
  360.000
  280.000
  280.000
  240.000
  190.000
  200.000
  150.000
  160.000
  170.000
  230.000
  140.000
  130.000
  180.000
  200.000
  200.000
  170.000
  170.000
  200.000
  130.000
  140.000
  130.000
  140.000
  140.000
  140.000
  140.000
  150.000
  160.000
  170.000
  150.000
  150.000
  150.000
  160.000
  150.000
  150.000
  140.000
  140.000
  140.000
  160.000
  150.000
  140.000
  130.000
  120.000
  120.000
  140.000
  150.000
  150.000
  140.000
  140.000
  150.000
  150.000
  150.000
  160.000
  150.000
  150.000
  130.000
  140.000
  130.000
  140.000
  140.000
  130.000
  150.000
  150.000
  180.000
  220.000
  150.000
  150.000
  140.000
  110.000
  100.000
  160.000
  130.000
  130.000
   10.000
  140.000
  340.000
  340.000
  340.000
  140.000
  150.000
  160.000
  150.000
  150.000
  120.000
  140.000
  130.000
  140.000
  140.000
  130.000
  120.000
  130.000
  130.000
  140.000
  140.000
  150.000
  110.000
  160.000
  150.000
  170.000
  150.000
  140.000
  160.000
  150.000
  160.000
  120.000
   90.000
  270.000
  360.000
   50.000
  250.000
  180.000
  230.000
  260.000
  320.000
  300.000
   20.000
   20.000
   30.000
  100.000
  220.000
  230.000
  180.000
   70.000
  240.000
  290.000
  300.000
  290.000
  300.000
  260.000
  270.000
  260.000
  270.000
  270.000
  270.000
  230.000
  220.000
  220.000
  210.000
  190.000
  250.000
  270.000
  310.000
  250.000
  260.000
  310.000
  360.000
  290.000
  330.000
  320.000
  330.000
   10.000
   30.000
  120.000
  140.000
    0.000
  160.000
  170.000
  160.000
  160.000
  180.000
  190.000
  190.000
  150.000
  140.000
  150.000
  140.000
  120.000
  150.000
  130.000
  120.000
  120.000
  240.000
  280.000
  330.000
  340.000
  300.000
  280.000
  290.000
  250.000
  210.000
  210.000
  220.000
  200.000
  210.000
  200.000
  210.000
  210.000
  220.000
  230.000
  260.000
  260.000
  300.000
  280.000
  300.000
  300.000
  300.000
  310.000
  320.000
  320.000
    0.000
  110.000
  180.000
  180.000
  170.000
  190.000
  190.000
  180.000
  210.000
  170.000
  170.000
  190.000
  180.000
  170.000
  160.000
  120.000
  120.000
  100.000
  110.000
  210.000
  270.000
  350.000
   30.000
  140.000
  150.000
  150.000
  150.000
  150.000
  160.000
  160.000
  160.000
  180.000
  250.000
  280.000
  290.000
  260.000
  230.000
  250.000
  270.000
  270.000
  270.000
  260.000
  260.000
  260.000
  260.000
  250.000
  270.000
  270.000
  260.000
  270.000
  260.000
  260.000
  270.000
  280.000
  260.000
  260.000
  250.000
  260.000
  250.000
  240.000
  240.000
  270.000
  280.000
  300.000
  320.000
  310.000
  300.000
  330.000
  300.000
  280.000
  300.000
  340.000
   10.000
  260.000
  210.000
    0.000
   60.000
    0.000
    0.000
  190.000
    0.000
    0.000
  230.000
    0.000
  120.000
  110.000
  160.000
  120.000
  130.000
  150.000
  140.000
  140.000
  150.000
  170.000
  160.000
  170.000
  180.000
  300.000
  240.000
  330.000
  280.000
  270.000
  260.000
  270.000
  330.000
  310.000
  290.000
  280.000
  290.000
  320.000
  320.000
  260.000
  250.000
  210.000
  250.000
  250.000
  250.000
  250.000
  250.000
  270.000
  250.000
  240.000
  250.000
  250.000
  240.000
  260.000
  260.000
  240.000
  260.000
  240.000
  240.000
  260.000
  270.000
  280.000
  280.000
  290.000
  270.000
  280.000
  280.000
  270.000
  270.000
  300.000
  310.000
  260.000
  280.000
  270.000
  270.000
  270.000
  150.000
  200.000
  160.000
  190.000
  240.000
   10.000
  190.000
    0.000
   20.000
  360.000
  350.000
  360.000
   20.000
  360.000
  350.000
   10.000
  340.000
  360.000
  330.000
  330.000
  350.000
  320.000
  310.000
  340.000
  330.000
  230.000
  200.000
  150.000
    0.000
    0.000
  180.000
  210.000
  190.000
  250.000
  340.000
   20.000
  240.000
  320.000
  140.000
   50.000
  360.000
   50.000
   20.000
  340.000
  340.000
  340.000
    0.000
  180.000
  190.000
  190.000
  180.000
  170.000
  170.000
  180.000
  180.000
    0.000
  100.000
    0.000
  130.000
  140.000
   90.000
   20.000
  320.000
   40.000
  330.000
  340.000
  310.000
  310.000
  310.000
  290.000
    0.000
  200.000
  210.000
  190.000
  210.000
  210.000
  190.000
  210.000
  200.000
  190.000
  200.000
  320.000
  330.000
  320.000
  280.000
  290.000
  330.000
  320.000
  310.000
  330.000
  320.000
  310.000
  300.000
  270.000
  260.000
  250.000
  180.000
  200.000
  200.000
  210.000
  190.000
  200.000
  200.000
  200.000
  200.000
    0.000
   10.000
   40.000
   10.000
  350.000
   10.000
   30.000
   10.000
  330.000
  330.000
  360.000
   10.000
  340.000
  210.000
  190.000
  210.000
  200.000
  180.000
  200.000
  210.000
  200.000
  200.000
  200.000
  190.000
  320.000
  330.000
   20.000
  340.000
  340.000
  360.000
  340.000
   30.000
  350.000
   10.000
  290.000
    0.000
    0.000
  200.000
  190.000
  180.000
  200.000
  160.000
  180.000
  180.000
  180.000
  170.000
  180.000
  200.000
  200.000
  130.000
   50.000
   40.000
  120.000
   10.000
   20.000
   20.000
  360.000
  360.000
  360.000
   80.000
    0.000
  230.000
  160.000
  330.000
    0.000
    0.000
    0.000
  190.000
  130.000
    0.000
  120.000
  100.000
   70.000
   70.000
   60.000
   90.000
  140.000
  140.000
  130.000
  130.000
  140.000
  140.000
  110.000
   60.000
   20.000
   30.000
  360.000
   60.000
  130.000
  140.000
  150.000
  150.000
  160.000
  150.000
  130.000
  140.000
  150.000
  140.000
  150.000
  140.000
  150.000
  140.000
  150.000
  150.000
  150.000
  150.000
  160.000
  150.000
  140.000
  160.000
  180.000
  110.000
  340.000
  360.000
   40.000
  100.000
  140.000
  110.000
  120.000
  110.000
  120.000
  130.000
  130.000
  120.000
   80.000
   50.000
  140.000
  170.000
  220.000
  240.000
  280.000
    0.000
    0.000
  210.000
  190.000
  200.000
  210.000
  200.000
  180.000
  210.000
  200.000
  210.000
  210.000
    0.000
  320.000
  350.000
  350.000
  360.000
  350.000
   10.000
  340.000
  330.000
  340.000
  310.000
  300.000
  270.000
  350.000
  340.000
  100.000
  200.000
  170.000
  210.000
  160.000
  200.000
    0.000
  180.000
  170.000
  120.000
  120.000
   80.000
   20.000
   50.000
   80.000
   60.000
   80.000
   60.000
   30.000
   60.000
   80.000
  140.000
  140.000
  150.000
  140.000
  130.000
  150.000
  140.000
  140.000
    0.000
    0.000
  350.000
    0.000
  320.000
   90.000
   30.000
  170.000
  120.000
  140.000
  140.000
  110.000
  360.000
  320.000
   30.000
   80.000
    0.000
  330.000
  270.000
  330.000
  210.000
   30.000
    0.000
  210.000
  280.000
  270.000
  260.000
  270.000
  270.000
  240.000
  260.000
  270.000
  260.000
  240.000
  270.000
  260.000
  260.000
  250.000
  250.000
  260.000
  250.000
  240.000
  240.000
  250.000
  260.000
  260.000
  260.000
  260.000
  250.000
  250.000
  190.000
  210.000
  180.000
  220.000
  220.000
  240.000
  110.000
  190.000
  160.000
  150.000
  140.000
   90.000
  330.000
   30.000
  110.000
   70.000
   60.000
  270.000
  110.000
  120.000
  100.000
  110.000
  120.000
  120.000
  120.000
  120.000
  130.000
  140.000
  130.000
  130.000
  130.000
  130.000
  130.000
  130.000
  130.000
  140.000
  180.000
  250.000
  180.000
  290.000
   90.000
  190.000
  290.000
  310.000
  290.000
  280.000
  280.000
  220.000
  240.000
  150.000
  260.000
  260.000
  280.000
  290.000
  310.000
  320.000
  340.000
  340.000
  110.000
  110.000
  120.000
  110.000
  130.000
  150.000
  150.000
  140.000
  130.000
  130.000
  130.000
  140.000
  140.000
  140.000
  140.000
  140.000
  130.000
  140.000
  140.000
  150.000
  140.000
  140.000
  150.000
  330.000
  360.000
  280.000
  130.000
  140.000
  150.000
  130.000
  310.000
  330.000
   50.000
   80.000
  170.000
  190.000
  140.000
  180.000
  160.000
  170.000
  190.000
  180.000
  200.000
  110.000
  100.000
  150.000
  340.000
  120.000
  300.000
   70.000
  120.000
  130.000
  130.000
  140.000
  140.000
  120.000
  140.000
  140.000
  150.000
  170.000
  160.000
  150.000
  140.000
  140.000
  160.000
  230.000
  320.000
   40.000
  100.000
    0.000
  250.000
  230.000
  130.000
   70.000
  110.000
  340.000
   80.000
  140.000
  330.000
  160.000
  230.000
  110.000
  250.000
  200.000
  190.000
  170.000
  200.000
  190.000
  200.000
  190.000
  120.000
  100.000
   60.000
   70.000
   40.000
   60.000
   30.000
   10.000
   10.000
   30.000
    0.000
  320.000
    0.000
  340.000
  210.000
  200.000
  180.000
  180.000
  190.000
  190.000
  210.000
    0.000
  240.000
    0.000
  150.000
   20.000
  140.000
   70.000
   90.000
  110.000
  120.000
   90.000
  160.000
  130.000
  120.000
   20.000
  320.000
   70.000
  340.000
  350.000
   10.000
  320.000
  330.000
    0.000
  160.000
  180.000
  200.000
   90.000
   80.000
  120.000
   90.000
   60.000
  180.000
  140.000
  150.000
  150.000
  150.000
  140.000
  140.000
  140.000
  120.000
  150.000
  130.000
  120.000
   20.000
  310.000
   50.000
  110.000
  130.000
  190.000
  190.000
  200.000
  190.000
  130.000
  140.000
  120.000
  110.000
  110.000
  140.000
  150.000
  140.000
  120.000
  130.000
  130.000
  130.000
  150.000
  130.000
  130.000
  140.000
  140.000
  140.000
   80.000
  120.000
  140.000
  130.000
  150.000
  150.000
  150.000
  140.000
  140.000
  160.000
  150.000
  150.000
  150.000
  150.000
  200.000
  140.000
  160.000
  150.000
  150.000
  150.000
  150.000
  130.000
   70.000
   10.000
  190.000
  140.000
  130.000
  140.000
  150.000
  150.000
  150.000
  160.000
  130.000
  140.000
  150.000
  140.000
  150.000
  160.000
  240.000
  200.000
  300.000
  310.000
  270.000
  300.000
  270.000
  280.000
  280.000
  270.000
  260.000
  300.000
  340.000
  360.000
  360.000
   10.000
   40.000
   90.000
   80.000
   70.000
   70.000
   40.000
   50.000
   70.000
    0.000
  130.000
  120.000
  130.000
  190.000
  140.000
  220.000
  160.000
  140.000
  140.000
  140.000
  140.000
  160.000
  150.000
  150.000
  140.000
  150.000
  140.000
  140.000
  140.000
  140.000
  140.000
  130.000
  130.000
  140.000
  140.000
  150.000
  140.000
  140.000
  150.000
  140.000
  140.000
  140.000
  140.000
  130.000
  140.000
  170.000
  260.000
  180.000
  190.000
  190.000
  240.000
  300.000
  300.000
  300.000
  290.000
  300.000
  310.000
  310.000
  310.000
  310.000
  280.000
  300.000
  280.000
  280.000
  270.000
  270.000
  270.000
  280.000
  270.000
  280.000
  280.000
  300.000
  300.000
  310.000
  300.000
  320.000
  350.000
  310.000
  310.000
  300.000
  300.000
  290.000
  300.000
  300.000
  210.000
  210.000
  230.000
  200.000
  210.000
  200.000
  190.000
  210.000
  200.000
  200.000
  160.000
  210.000
  230.000
  280.000
  330.000
  300.000
  350.000
   70.000
  300.000
   10.000
   90.000
   80.000
  150.000
  210.000
  180.000
  190.000
  160.000
  200.000
  200.000
  190.000
  190.000
  210.000
  200.000
  170.000
  190.000
  190.000
  170.000
  190.000
  140.000
  140.000
  150.000
  150.000
  150.000
  170.000
  180.000
  170.000
  180.000
  190.000
  170.000
  170.000
  180.000
  170.000
  190.000
  140.000
  190.000
  260.000
  290.000
  280.000
  290.000
  300.000
  300.000
  290.000
  310.000
  300.000
  320.000
  290.000
  310.000
  300.000
  280.000
  290.000
  290.000
  280.000
  290.000
  290.000
  300.000
  280.000
  300.000
  280.000
  290.000
  270.000
  280.000
  280.000
  280.000
  290.000
  280.000
  300.000
  310.000
  310.000
  320.000
  300.000
  310.000
  290.000
  290.000
  290.000
  270.000
  260.000
  270.000
  280.000
  290.000
  300.000
  280.000
  280.000
  280.000
  290.000
  270.000
  270.000
  270.000
  270.000
  280.000
  290.000
  290.000
  300.000
  330.000
  310.000
  300.000
  290.000
  280.000
  270.000
  300.000
  290.000
  290.000
  290.000
  270.000
  270.000
  270.000
  270.000
  270.000
  280.000
  280.000
  280.000
  280.000
  280.000
  320.000
  300.000
  300.000
  280.000
  300.000
  290.000
  280.000
  280.000
  270.000
  310.000
  300.000
  320.000
  310.000
  290.000
  300.000
  290.000
  300.000
  300.000
  280.000
  280.000
  290.000
  280.000
  280.000
  280.000
  290.000
  300.000
  280.000
  290.000
  300.000
  300.000
  330.000
  320.000
  320.000
  310.000
  300.000
  280.000
  280.000
  300.000
  260.000
  270.000
  260.000
  300.000
  290.000
  240.000
  250.000
  250.000
  270.000
  240.000
  260.000
  300.000
  290.000
  300.000
  240.000
  270.000
  300.000
  280.000
  190.000
  170.000
  180.000
  200.000
  180.000
    0.000
  140.000
   30.000
  100.000
   60.000
   60.000
   60.000
   90.000
   10.000
  360.000
  360.000
   20.000
  300.000
  340.000
   30.000
   40.000
  230.000
  250.000
  210.000
  210.000
  270.000
  350.000
  280.000
  310.000
  270.000
  260.000
  260.000
  270.000
  280.000
  240.000
  280.000
  210.000
  240.000
  200.000
  230.000
  210.000
  310.000
  300.000
  270.000
  330.000
  290.000
  290.000
  260.000
  310.000
  260.000
  230.000
  180.000
  200.000
  200.000
  220.000
  200.000
  200.000
    0.000
  240.000
  240.000
  190.000
  260.000
  260.000
  290.000
    0.000
   60.000
   80.000
  340.000
  330.000
  340.000
  280.000
  300.000
  300.000
  190.000
  230.000
  270.000
  290.000
  170.000
  210.000
  230.000
  250.000
  120.000
  200.000
  280.000
  200.000
  200.000
  250.000
  260.000
  260.000
  290.000
  280.000
  290.000
  310.000
  270.000
  270.000
  250.000
  260.000
  260.000
  260.000
  270.000
  280.000
  280.000
  280.000
  270.000
  270.000
  280.000
  270.000
  260.000
  270.000
  260.000
  270.000
  270.000
  270.000
  270.000
  280.000
  270.000
  290.000
  310.000
  300.000
  290.000
  260.000
  270.000
  260.000
  250.000
  270.000
  230.000
  350.000
  330.000
  260.000
  240.000
  250.000
  230.000
  270.000
  280.000
  280.000
  280.000
  280.000
  290.000
  270.000
  270.000
  290.000
  280.000
  260.000
  290.000
  270.000
  280.000
  270.000
  280.000
  280.000
  270.000
  280.000
  270.000
  260.000
  260.000
  270.000
  270.000
  260.000
  260.000
  250.000
  250.000
  250.000
  260.000
  260.000
  260.000
  260.000
  260.000
  260.000
  270.000
  260.000
  260.000
  260.000
  270.000
  330.000
  340.000
  340.000
  330.000
  330.000
  320.000
  300.000
  270.000
  270.000
  280.000
  260.000
  270.000
  280.000
  270.000
  260.000
  280.000
  280.000
  260.000
  250.000
  250.000
  280.000
  240.000
  270.000
  260.000
  270.000
  290.000
  290.000
  330.000
  320.000
  320.000
  310.000
  310.000
  310.000
  310.000
  310.000
  310.000
  310.000
  300.000
  270.000
  280.000
  290.000
  280.000
  290.000
  280.000
  290.000
  280.000
  290.000
  290.000
  300.000
  280.000
  310.000
  290.000
  290.000
  280.000
  350.000
  320.000
  310.000
  310.000
  300.000
  290.000
  310.000
  300.000
  290.000
  280.000
  270.000
  280.000
  300.000
  300.000
  290.000
  270.000
  280.000
  270.000
  280.000
  290.000
  270.000
  270.000
  290.000
  290.000
  280.000
  250.000
  260.000
  270.000
  290.000
  300.000
  300.000
  310.000
  290.000
  300.000
  300.000
  290.000
  290.000
  270.000
  250.000
  240.000
  260.000
  270.000
  270.000
  300.000
  290.000
  190.000
    0.000
  160.000
    0.000
  180.000
  150.000
  160.000
  120.000
  150.000
    0.000
   30.000
   30.000
   30.000
  100.000
   50.000
   50.000
   40.000
   50.000
   50.000
  360.000
  330.000
  340.000
  360.000
  350.000
   10.000
  300.000
  310.000
  300.000
    0.000
  250.000
  220.000
    0.000
  320.000
  330.000
  300.000
   10.000
  350.000
  360.000
   10.000
   10.000
   30.000
  140.000
  260.000
  300.000
  190.000
  210.000
  220.000
  230.000
  210.000
  200.000
  170.000
  230.000
  180.000
  130.000
  170.000
  190.000
  190.000
  200.000
  190.000
  190.000
  210.000
  320.000
  330.000
  330.000
    0.000
  250.000
   90.000
   80.000
  120.000
  140.000
  120.000
   90.000
  140.000
  110.000
  100.000
   60.000
   40.000
   80.000
  110.000
  130.000
  130.000
  140.000
  140.000
  140.000
  150.000
  140.000
  150.000
  150.000
  150.000
  150.000
  140.000
  150.000
  150.000
  200.000
  210.000
  190.000
  180.000
  190.000
  200.000
  180.000
  210.000
  160.000
  180.000
  130.000
  190.000
  200.000
  140.000
   90.000
   80.000
  140.000
  120.000
   90.000
   80.000
   70.000
  130.000
  140.000
  120.000
  120.000
  110.000
    0.000
   10.000
  340.000
  330.000
  330.000
  130.000
  130.000
  130.000
  140.000
  140.000
  130.000
  130.000
  130.000
  130.000
  120.000
  120.000
  120.000
  120.000
  130.000
  130.000
  130.000
  130.000
  140.000
  140.000
  140.000
  130.000
  130.000
  130.000
  130.000
  140.000
  140.000
  140.000
  130.000
  140.000
  130.000
  130.000
  130.000
  130.000
  120.000
  120.000
  110.000
  120.000
  120.000
  100.000
   90.000
    0.000
  360.000
  360.000
  350.000
  360.000
   10.000
  350.000
  350.000
  340.000
  320.000
  340.000
    0.000
   90.000
  100.000
  180.000
  240.000
  190.000
  210.000
  230.000
  230.000
  330.000
  190.000
  200.000
  300.000
  190.000
  230.000
  200.000
  190.000
  190.000
  170.000
  210.000
  200.000
  200.000
  190.000
  190.000
  220.000
    0.000
  330.000
  340.000
  350.000
  320.000
  350.000
   10.000
  350.000
  330.000
    0.000
    0.000
   10.000
  340.000
    0.000
  220.000
    0.000
  190.000
  220.000
  230.000
  190.000
  210.000
  170.000
  180.000
  180.000
  190.000
  160.000
  210.000
  220.000
  220.000
  330.000
  350.000
  350.000
  360.000
  360.000
    0.000
  210.000
    0.000
  190.000
  180.000
  220.000
  190.000
  190.000
  210.000
  190.000
  190.000
  210.000
  210.000
  180.000
  200.000
  190.000
  150.000
  190.000
  180.000
  200.000
  170.000
  170.000
  180.000
   60.000
    0.000
    0.000
  360.000
  350.000
  100.000
  170.000
  180.000
  200.000
    0.000
  150.000
  160.000
  150.000
  110.000
    0.000
  180.000
  150.000
  190.000
  200.000
  220.000
  210.000
  250.000
  270.000
  260.000
  250.000
  260.000
  270.000
  300.000
  280.000
  280.000
  290.000
  280.000
  280.000
  290.000
  290.000
  280.000
  290.000
  290.000
  320.000
  310.000
  320.000
  320.000
  330.000
  350.000
  340.000
  320.000
  330.000
  310.000
  300.000
  290.000
  290.000
  300.000
  320.000
  300.000
  200.000
  280.000
  320.000
  180.000
  190.000
  190.000
  200.000
  190.000
  180.000
  200.000
  150.000
  110.000
   90.000
  100.000
   70.000
  100.000
   60.000
   40.000
   60.000
   70.000
   60.000
   20.000
  150.000
  180.000
  200.000
  180.000
  210.000
  180.000
  190.000
  170.000
  200.000
  180.000
  180.000
  170.000
  160.000
  160.000
  170.000
  290.000
    0.000
  110.000
  110.000
  140.000
   90.000
  170.000
  170.000
  180.000
  180.000
  170.000
    0.000
  180.000
  180.000
  140.000
  180.000
  170.000
  180.000
  160.000
  180.000
  210.000
  210.000
  160.000
  120.000
  270.000
   60.000
  160.000
   10.000
    0.000
  260.000
  110.000
  180.000
  200.000
  180.000
  170.000
  170.000
  200.000
  190.000
  160.000
  180.000
  160.000
  170.000
  170.000
  170.000
  180.000
  190.000
  180.000
  170.000
  200.000
  150.000
  150.000
  180.000
  210.000
  200.000
  220.000
  260.000
  250.000
  270.000
  260.000
  250.000
  260.000
  250.000
  250.000
  250.000
  260.000
  260.000
  260.000
  260.000
  260.000
  250.000
  270.000
  270.000
  270.000
  270.000
  270.000
  270.000
  260.000
  250.000
  250.000
  240.000
  250.000
  240.000
  180.000
  230.000
  250.000
  240.000
  250.000
  250.000
  260.000
  250.000
  250.000
  260.000
  260.000
  270.000
  270.000
  270.000
  270.000
  280.000
  270.000
  270.000
  260.000
  240.000
  240.000
  210.000
  190.000
  190.000
  190.000
  190.000
  170.000
  200.000
  170.000
  200.000
  210.000
  300.000
  150.000
  210.000
  280.000
  270.000
  270.000
  270.000
  270.000
  290.000
  290.000
  290.000
  270.000
  270.000
  260.000
  270.000
  260.000
  270.000
  260.000
  260.000
  260.000
  260.000
  240.000
  240.000
  250.000
  240.000
  250.000
  250.000
  250.000
  250.000
  270.000
  280.000
  250.000
  260.000
  260.000
  240.000
  200.000
  190.000
  180.000
  190.000
  190.000
  190.000
  180.000
  170.000
  170.000
  200.000
  320.000
    0.000
  190.000
  190.000
  160.000
  190.000
  160.000
  160.000
  180.000
  220.000
  180.000
  200.000
  200.000
  210.000
  200.000
  200.000
  220.000
  230.000
  340.000
  360.000
  350.000
   10.000
  360.000
  320.000
  280.000
  290.000
  270.000
  260.000
  260.000
  290.000
  320.000
  310.000
  310.000
  310.000
  320.000
  320.000
  360.000
  310.000
  290.000
  310.000
  320.000
  320.000
  310.000
  310.000
  310.000
  310.000
  310.000
  310.000
  300.000
  300.000
  300.000
  300.000
  310.000
  310.000
  310.000
  330.000
  320.000
  320.000
  340.000
  320.000
  310.000
  310.000
  310.000
  310.000
  310.000
  310.000
  290.000
  280.000
  270.000
  290.000
  280.000
  270.000
  260.000
  260.000
  260.000
  270.000
  300.000
  320.000
  330.000
  340.000
  360.000
  350.000
  330.000
  330.000
    0.000
    0.000
  100.000
  160.000
  140.000
  110.000
  130.000
  130.000
  140.000
  180.000
  180.000
  160.000
  180.000
  200.000
  200.000
  210.000
  220.000
  230.000
  240.000
  250.000
  250.000
  250.000
  250.000
  250.000
  250.000
  250.000
  250.000
  250.000
  250.000
  260.000
  250.000
  250.000
  250.000
  250.000
  250.000
  250.000
  260.000
  260.000
  250.000
  240.000
  230.000
  230.000
  250.000
  250.000
  250.000
  250.000
  260.000
  270.000
  270.000
  270.000
  280.000
  280.000
  300.000
  320.000
  300.000
  270.000
  290.000
  340.000
  330.000
  330.000
  320.000
  310.000
  300.000
  300.000
  290.000
  270.000
  280.000
  300.000
  280.000
  290.000
  300.000
  300.000
  310.000
  300.000
  300.000
  260.000
  220.000
    0.000
    0.000
  220.000
  190.000
  170.000
  220.000
  140.000
    0.000
  320.000
    0.000
   10.000
   10.000
  300.000
  180.000
  190.000
  170.000
    0.000
   40.000
   50.000
   30.000
   10.000
   20.000
   60.000
  100.000
  150.000
  140.000
  150.000
  130.000
  140.000
  170.000
  210.000
  180.000
  130.000
  150.000
  150.000
  170.000
  150.000
  140.000
  150.000
  150.000
  150.000
  150.000
  160.000
  140.000
  150.000
  140.000
  140.000
  140.000
  140.000
  140.000
  130.000
  140.000
  140.000
  150.000
  150.000
  150.000
  140.000
  160.000
  190.000
  200.000
  200.000
  200.000
  200.000
  200.000
  170.000
  200.000
  190.000
  150.000
  180.000
  200.000
  180.000
  150.000
  150.000
  170.000
  170.000
  150.000
  200.000
  170.000
  150.000
  160.000
  180.000
  170.000
  210.000
  180.000
  160.000
  160.000
  150.000
  140.000
  140.000
  150.000
  150.000
  150.000
  150.000
  140.000
  140.000
  150.000
  140.000
  140.000
  150.000
  150.000
  150.000
  160.000
  160.000
  170.000
  160.000
  170.000
  180.000
  170.000
  180.000
  180.000
  180.000
  190.000
  260.000
  300.000
  310.000
  300.000
  270.000
  240.000
  220.000
  220.000
  220.000
  220.000
  220.000
  210.000
  190.000
  190.000
  200.000
  160.000
  140.000
  150.000
  200.000
  180.000
  260.000
  270.000
  280.000
  280.000
  280.000
  290.000
  280.000
  290.000
  290.000
  290.000
  280.000
  300.000
  290.000
  290.000
  280.000
  260.000
  260.000
  260.000
  290.000
  300.000
  310.000
  290.000
  270.000
  260.000
  220.000
  200.000
  150.000
  140.000
  150.000
  140.000
  130.000
  140.000
  150.000
   80.000
  130.000
  280.000
  270.000
  270.000
  270.000
  280.000
  280.000
  280.000
  280.000
  290.000
  280.000
  290.000
  290.000
  270.000
  280.000
  280.000
  280.000
  280.000
  280.000
  280.000
  290.000
  320.000
  260.000
  270.000
  280.000
  250.000
  260.000
  290.000
  270.000
  280.000
  280.000
  270.000
  280.000
  280.000
  270.000
  290.000
  330.000
  320.000
  320.000
  310.000
  330.000
  290.000
  320.000
  330.000
  340.000
  340.000
  330.000
  330.000
  310.000
  280.000
  270.000
  280.000
  240.000
  180.000
  300.000
  180.000
  170.000
  200.000
  200.000
  110.000
  150.000
    0.000
  220.000
  200.000
  190.000
  210.000
   10.000
    0.000
  320.000
  360.000
   30.000
   70.000
   40.000
  110.000
  110.000
   30.000
  170.000
  180.000
  170.000
  170.000
  180.000
  160.000
  160.000
  190.000
  160.000
  190.000
  200.000
  190.000
  210.000
  260.000
  260.000
  260.000
  250.000
  260.000
  260.000
  260.000
  260.000
  260.000
  270.000
  270.000
  270.000
  270.000
  270.000
  270.000
  280.000
  270.000
  270.000
  270.000
  280.000
  310.000
  260.000
  310.000
  330.000
   20.000
  350.000
  330.000
  320.000
  360.000
  360.000
    0.000
  330.000
   40.000
   30.000
    0.000
    0.000
  280.000
  340.000
  360.000
  220.000
    0.000
  280.000
  300.000
  310.000
  280.000
  250.000
    0.000
  260.000
  290.000
  330.000
  310.000
  320.000
  350.000
  320.000
  260.000
  310.000
  240.000
  140.000
  180.000
    0.000
  160.000
  130.000
  140.000
  140.000
  140.000
  130.000
  120.000
  130.000
  140.000
  140.000
  140.000
  140.000
  140.000
  140.000
  140.000
  150.000
  130.000
  140.000
  140.000
  140.000
  140.000
  150.000
  150.000
  140.000
  170.000
  200.000
  170.000
  160.000
  200.000
  230.000
  190.000
  230.000
  190.000
  170.000
  190.000
    0.000
    0.000
  160.000
  190.000
  190.000
  200.000
  200.000
  200.000
  360.000
  350.000
  320.000
  200.000
  160.000
  160.000
  160.000
  190.000
  200.000
  180.000
  180.000
  170.000
  180.000
  180.000
  160.000
  210.000
  210.000
    0.000
   10.000
   20.000
   40.000
   70.000
   80.000
  100.000
  120.000
  130.000
  100.000
  130.000
  140.000
  150.000
  140.000
  200.000
  220.000
  210.000
  210.000
  240.000
    0.000
  320.000
  340.000
  340.000
  150.000
  130.000
  120.000
  140.000
  140.000
   80.000
   20.000
   10.000
  340.000
  350.000
  320.000
    0.000
  210.000
  190.000
  200.000
  180.000
  270.000
    0.000
  190.000
  200.000
  200.000
  190.000
  200.000
  200.000
  170.000
  160.000
   50.000
   40.000
   60.000
  110.000
    0.000
   30.000
  360.000
   80.000
    0.000
  210.000
    0.000
  190.000
  350.000
  100.000
  150.000
  110.000
  150.000
  110.000
  170.000
  190.000
  180.000
  190.000
  190.000
    0.000
  160.000
  150.000
  180.000
    0.000
  210.000
    0.000
  210.000
    0.000
  190.000
  220.000
    0.000
  200.000
  170.000
  190.000
  170.000
  180.000
  200.000
   20.000
  200.000
  190.000
  310.000
  210.000
  240.000
  290.000
  320.000
  310.000
  290.000
  290.000
  280.000
  300.000
  300.000
  290.000
  270.000
  270.000
  270.000
  290.000
  300.000
  300.000
  290.000
  290.000
  280.000
  270.000
  270.000
  260.000
  270.000
  270.000
  280.000
  280.000
  270.000
  300.000
  280.000
  300.000
  270.000
  240.000
  240.000
  260.000
  210.000
  220.000
  240.000
  270.000
  260.000
  210.000
  210.000
  220.000
  160.000
  280.000
  290.000
  270.000
    0.000
  240.000
  180.000
    0.000
  150.000
    0.000
  260.000
  310.000
  320.000
  360.000
    0.000
  290.000
  170.000
  240.000
  250.000
  280.000
  230.000
  230.000
  230.000
  220.000
  240.000
  210.000
  220.000
  230.000
  180.000
  210.000
  200.000
  220.000
  170.000
  180.000
   60.000
   60.000
  220.000
  230.000
  220.000
  210.000
  210.000
  220.000
  220.000
  260.000
  240.000
  310.000
  180.000
  170.000
  130.000
  130.000
  120.000
   70.000
   80.000
  110.000
  110.000
  110.000
  120.000
  130.000
  150.000
  140.000
  140.000
  140.000
  140.000
  140.000
  150.000
  140.000
  120.000
  140.000
  110.000
    0.000
  130.000
  130.000
  110.000
  120.000
  210.000
    0.000
  330.000
  350.000
  140.000
  140.000
  130.000
  130.000
  130.000
  140.000
  140.000
  130.000
  110.000
  120.000
  120.000
  120.000
  100.000
  120.000
  110.000
  110.000
  100.000
  100.000
  100.000
  360.000
   80.000
  160.000
   60.000
   30.000
  130.000
  170.000
  120.000
  100.000
  100.000
  120.000
   90.000
   90.000
  170.000
  180.000
  310.000
  330.000
    0.000
  230.000
  350.000
  300.000
  210.000
  200.000
  210.000
  220.000
  200.000
  210.000
  220.000
  290.000
  340.000
  310.000
  290.000
  300.000
  300.000
  280.000
  270.000
  260.000
  240.000
  230.000
  210.000
  270.000
  130.000
  280.000
  220.000
  270.000
  200.000
  340.000
  310.000
  260.000
  270.000
  280.000
  320.000
  280.000
  310.000
  310.000
  310.000
  330.000
  310.000
  290.000
  300.000
  290.000
  280.000
  260.000
  240.000
  240.000
  260.000
  280.000
  260.000
  280.000
  270.000
  270.000
  260.000
  280.000
  270.000
  270.000
  270.000
  270.000
  270.000
  270.000
  270.000
  280.000
  290.000
  280.000
  290.000
  270.000
  270.000
  270.000
  270.000
  270.000
  260.000
  270.000
  260.000
  260.000
  270.000
  260.000
  260.000
  270.000
  270.000
  270.000
  270.000
  270.000
  270.000
  270.000
  280.000
  260.000
  290.000
  270.000
  270.000
  260.000
  260.000
  270.000
  280.000
  290.000
  300.000
  280.000
  280.000
  330.000
  280.000
  300.000
    0.000
  230.000
  220.000
  270.000
    0.000
  310.000
  350.000
  290.000
  300.000
  300.000
  280.000
  300.000
  310.000
  300.000
  300.000
  290.000
  260.000
  300.000
  230.000
  190.000
  180.000
  320.000
  250.000
  260.000
  220.000
  230.000
  250.000
  270.000
  280.000
  280.000
  270.000
  310.000
  320.000
  310.000
  300.000
  280.000
  270.000
  250.000
  250.000
  260.000
  260.000
  260.000
  260.000
  280.000
  270.000
  270.000
  270.000
  270.000
  260.000
  260.000
  260.000
  270.000
  270.000
  270.000
  270.000
  270.000
  270.000
  270.000
  270.000
  290.000
  270.000
  270.000
  260.000
  260.000
  250.000
  250.000
  250.000
  260.000
  270.000
  280.000
  290.000
  300.000
  290.000
  290.000
  290.000
  280.000
  290.000
  280.000
  300.000
  290.000
  310.000
  300.000
  300.000
  300.000
  300.000
  280.000
  280.000
  280.000
  270.000
  280.000
  280.000
  300.000
  290.000
  290.000
  280.000
  300.000
  270.000
  260.000
  270.000
  270.000
  270.000
  280.000
  270.000
  270.000
  300.000
  310.000
  320.000
  330.000
  320.000
  350.000
  330.000
  310.000
  290.000
  270.000
  260.000
  200.000
  230.000
  250.000
    0.000
  200.000
  200.000
  320.000
  290.000
    0.000
  200.000
  160.000
  180.000
  170.000
  150.000
  200.000
  320.000
   30.000
   50.000
   50.000
   10.000
   20.000
   40.000
   30.000
  360.000
  330.000
   20.000
   50.000
  340.000
  320.000
   40.000
  340.000
  120.000
  120.000
  120.000
  120.000
  110.000
  130.000
  140.000
  140.000
  130.000
  130.000
  130.000
  140.000
  130.000
  130.000
  140.000
  160.000
  150.000
  150.000
  150.000
  160.000
   80.000
    0.000
  140.000
  150.000
  140.000
  150.000
  200.000
  150.000
  150.000
  150.000
  140.000
  140.000
  150.000
  150.000
  150.000
  150.000
  150.000
  150.000
  150.000
  140.000
  150.000
  140.000
  130.000
  190.000
  190.000
  190.000
  190.000
  190.000
  200.000
  170.000
  160.000
  180.000
  170.000
  130.000
  150.000
  290.000
  310.000
  350.000
   50.000
   40.000
  310.000
    0.000
  220.000
  180.000
  190.000
  210.000
  200.000
  200.000
  180.000
  190.000
  180.000
  190.000
  200.000
  160.000
  200.000
  210.000
  260.000
  270.000
  270.000
  280.000
  270.000
  280.000
  270.000
  260.000
  260.000
  270.000
  270.000
  260.000
  260.000
  260.000
  260.000
  270.000
  270.000
  280.000
  270.000
  280.000
  270.000
  270.000
  260.000
  260.000
  270.000
  280.000
  270.000
  280.000
  280.000
  280.000
  300.000
  310.000
  310.000
  270.000
  270.000
  270.000
  200.000
  210.000
  190.000
  200.000
  190.000
  170.000
  170.000
    0.000
    0.000
   60.000
  130.000
  200.000
  120.000
  100.000
   20.000
   10.000
   30.000
   50.000
   20.000
   10.000
  320.000
  340.000
  350.000
    0.000
  270.000
  110.000
  200.000
  200.000
  190.000
  200.000
    0.000
  160.000
  190.000
  190.000
  170.000
  190.000
  200.000
  140.000
  140.000
  130.000
  140.000
  150.000
  150.000
  140.000
  150.000
  150.000
  150.000
  160.000
  150.000
  170.000
  190.000
  210.000
  190.000
  190.000
  180.000
  170.000
  180.000
  190.000
  160.000
  250.000
  270.000
  260.000
  270.000
  270.000
  270.000
  270.000
  270.000
  280.000
  280.000
  280.000
  280.000
  290.000
  300.000
  290.000
  300.000
  280.000
  280.000
  280.000
  280.000
  290.000
  260.000
  270.000
  280.000
  310.000
  310.000
  280.000
  320.000
  290.000
  300.000
  290.000
  310.000
  320.000
  300.000
  300.000
  310.000
  290.000
  320.000
  180.000
  210.000
  170.000
  200.000
  210.000
  190.000
  170.000
  200.000
  120.000
   50.000
    0.000
    0.000
  310.000
   80.000
  360.000
  350.000
   20.000
   80.000
   60.000
   80.000
  120.000
  130.000
  140.000
  140.000
  150.000
  150.000
  140.000
  150.000
  150.000
  150.000
  140.000
  150.000
  150.000
  140.000
  140.000
  140.000
  140.000
  130.000
  140.000
  120.000
  140.000
  150.000
  140.000
  150.000
  170.000
  160.000
  170.000
  170.000
  160.000
  170.000
  190.000
  180.000
  210.000
  210.000
  210.000
  190.000
  190.000
  180.000
  180.000
  140.000
  130.000
  130.000
  150.000
  130.000
  140.000
  160.000
  160.000
  160.000
  170.000
  170.000
  190.000
  210.000
  200.000
  220.000
  270.000
  220.000
  220.000
  260.000
  280.000
  280.000
  280.000
  250.000
  280.000
  280.000
  280.000
  280.000
  280.000
  290.000
  280.000
  270.000
  240.000
  220.000
  280.000
  260.000
  260.000
  250.000
  240.000
  270.000
  260.000
  260.000
  270.000
  260.000
  270.000
  270.000
  240.000
  260.000
  270.000
  260.000
  280.000
  300.000
  300.000
  290.000
  290.000
  280.000
  240.000
  250.000
  280.000
  270.000
  270.000
  280.000
  280.000
  280.000
  280.000
  290.000
  300.000
  290.000
  300.000
  310.000
  310.000
  270.000
  290.000
  300.000
  300.000
  330.000
  330.000
  290.000
  310.000
  310.000
  340.000
  360.000
  320.000
  220.000
  200.000
  190.000
  160.000
  140.000
  110.000
    0.000
  180.000
  190.000
  180.000
  210.000
    0.000
    0.000
  150.000
  150.000
  220.000
  250.000
    0.000
   20.000
  100.000
   70.000
   50.000
   70.000
   60.000
  290.000
  270.000
  240.000
  260.000
  270.000
  250.000
  240.000
  230.000
  260.000
  260.000
  310.000
  310.000
  310.000
  330.000
  300.000
  270.000
  280.000
  280.000
  280.000
  320.000
  320.000
  340.000
  300.000
  290.000
  260.000
  240.000
  230.000
  280.000
  260.000
  270.000
  270.000
  320.000
  260.000
  260.000
  290.000
  290.000
  270.000
  280.000
  280.000
  280.000
  300.000
  310.000
  310.000
  280.000
  290.000
  290.000
  260.000
  270.000
  290.000
  230.000
  200.000
  210.000
  190.000
  200.000
  210.000
  180.000
  170.000
  190.000
  180.000
  200.000
  160.000
  160.000
  220.000
   10.000
  100.000
  230.000
  340.000
  350.000
  290.000
  220.000
  200.000
  200.000
  180.000
  200.000
  250.000
  260.000
  260.000
  270.000
  270.000
  280.000
  280.000
  290.000
  300.000
  280.000
  280.000
  290.000
  300.000
  280.000
  290.000
  280.000
  270.000
  270.000
  270.000
  260.000
  260.000
  270.000
  270.000
  270.000
  270.000
  270.000
  270.000
  270.000
  280.000
  290.000
  280.000
  280.000
  280.000
  280.000
  260.000
  270.000
  270.000
  270.000
  260.000
  270.000
  260.000
  270.000
  260.000
  270.000
  270.000
  280.000
  280.000
  280.000
  250.000
  250.000
  250.000
  240.000
  240.000
  250.000
  280.000
  270.000
  270.000
  280.000
  280.000
  280.000
  280.000
  310.000
  300.000
  290.000
  310.000
  280.000
  280.000
  280.000
  280.000
  280.000
  290.000
  280.000
  280.000
  280.000
  280.000
  280.000
  280.000
  280.000
  290.000
  300.000
  280.000
  270.000
  230.000
  150.000
   50.000
  330.000
  300.000
  320.000
  310.000
  310.000
  330.000
  300.000
  290.000
  290.000
  280.000
  280.000
  280.000
  280.000
  280.000
  270.000
  270.000
  270.000
  260.000
  260.000
  270.000
  290.000
  280.000
  270.000
  270.000
  280.000
  280.000
  280.000
  270.000
  270.000
  270.000
  270.000
  270.000
  260.000
  250.000
  260.000
  260.000
  260.000
  260.000
  260.000
  260.000
  260.000
  270.000
  280.000
  280.000
  270.000
  260.000
  260.000
  330.000
  300.000
  290.000
  300.000
  320.000
  310.000
  300.000
  280.000
  290.000
  290.000
  280.000
  290.000
  280.000
  270.000
  270.000
  280.000
  290.000
  280.000
  280.000
  310.000
  330.000
  310.000
  320.000
  300.000
  320.000
  340.000
  330.000
  310.000
  350.000
  330.000
  330.000
  330.000
  350.000
   20.000
  250.000
  260.000
    0.000
   50.000
   40.000
  340.000
   20.000
  350.000
  350.000
    0.000
    0.000
  330.000
    0.000
   80.000
   10.000
  350.000
  340.000
  330.000
  340.000
  320.000
  330.000
  310.000
  310.000
  300.000
  300.000
  200.000
  180.000
  230.000
  200.000
  200.000
  170.000
  200.000
  180.000
  150.000
  180.000
  190.000
  190.000
  250.000
  270.000
  330.000
  320.000
  300.000
  310.000
  320.000
  310.000
  300.000
  270.000
  320.000
  270.000
  280.000
  280.000
  240.000
  240.000
  170.000
  190.000
  190.000
  190.000
  200.000
  190.000
  180.000
  180.000
  200.000
  250.000
  280.000
  280.000
  300.000
  340.000
  330.000
  320.000
  300.000
  310.000
  290.000
  260.000
  200.000
  220.000
  220.000
  210.000
  270.000
  290.000
  300.000
  270.000
  300.000
  290.000
  210.000
  260.000
  270.000
  290.000
  330.000
  330.000
  340.000
   10.000
   50.000
   30.000
   60.000
   50.000
   80.000
  150.000
  130.000
  150.000
  160.000
  150.000
    0.000
    0.000
    0.000
  170.000
  190.000
  180.000
    0.000
    0.000
    0.000
  100.000
  310.000
   30.000
  300.000
  310.000
  340.000
  360.000
  360.000
   10.000
  310.000
  360.000
    0.000
    0.000
  200.000
  190.000
  200.000
  210.000
  190.000
  190.000
  180.000
  170.000
    0.000
    0.000
    0.000
  330.000
  360.000
   50.000
   20.000
   10.000
   50.000
   20.000
   20.000
  360.000
    0.000
  340.000
    0.000
  150.000
  110.000
  190.000
  110.000
  190.000
  130.000
  150.000
  190.000
  180.000
    0.000
  140.000
  130.000
  130.000
  160.000
  150.000
  140.000
  140.000
  150.000
  140.000
  140.000
  140.000
  150.000
  150.000
  150.000
  150.000
  140.000
  150.000
  140.000
  150.000
  140.000
  140.000
  140.000
  140.000
  150.000
  140.000
  140.000
  150.000
  150.000
  150.000
  160.000
  150.000
  160.000
  160.000
  150.000
  160.000
  150.000
  180.000
  160.000
  170.000
  190.000
  210.000
  220.000
  190.000
  200.000
  170.000
  180.000
  150.000
  160.000
  150.000
  160.000
  150.000
  150.000
  190.000
  190.000
  270.000
  300.000
  260.000
  280.000
  280.000
  260.000
  270.000
  250.000
  260.000
  250.000
  240.000
  220.000
  210.000
  190.000
  200.000
  260.000
  260.000
  270.000
  270.000
  280.000
  280.000
  290.000
  300.000
  300.000
  280.000
  290.000
  280.000
  300.000
  290.000
  340.000
  290.000
  290.000
  280.000
  290.000
  280.000
  280.000
  270.000
  280.000
  270.000
  270.000
  270.000
  270.000
  290.000
  320.000
  310.000
  300.000
  310.000
  300.000
  310.000
  310.000
  320.000
  310.000
  350.000
    0.000
    0.000
    0.000
  190.000
  180.000
  170.000
  180.000
  180.000
  180.000
  170.000
  170.000
  160.000
  160.000
  180.000
  160.000
  190.000
  170.000
  150.000
   20.000
  280.000
  310.000
  280.000
  290.000
  290.000
  250.000
  250.000
  270.000
  290.000
  260.000
  250.000
  200.000
  220.000
  210.000
  230.000
  250.000
  260.000
  260.000
  260.000
  260.000
  270.000
  270.000
  280.000
  310.000
  320.000
  310.000
  310.000
  310.000
  300.000
  310.000
  330.000
  300.000
  290.000
  290.000
  300.000
  310.000
  310.000
  310.000
  300.000
  260.000
  220.000
  310.000
  320.000
  360.000
   60.000
   30.000
  340.000
  360.000
   10.000
   10.000
  340.000
  350.000
  300.000
  290.000
  280.000
  250.000
    0.000
  200.000
  170.000
  180.000
  170.000
  180.000
  130.000
  150.000
  200.000
  220.000
  140.000
  120.000
  110.000
  130.000
  120.000
  140.000
  120.000
  150.000
  160.000
  150.000
  150.000
  150.000
  150.000
  150.000
  140.000
  140.000
  150.000
  140.000
  160.000
  210.000
  220.000
  200.000
    0.000
  200.000
  190.000
  180.000
  160.000
  180.000
  180.000
  230.000
  310.000
  310.000
  320.000
  320.000
  310.000
  320.000
  320.000
  300.000
  280.000
    0.000
  210.000
  180.000
  190.000
  170.000
  190.000
  190.000
  200.000
  200.000
  200.000
    0.000
    0.000
  290.000
  350.000
  350.000
  320.000
  340.000
  350.000
  340.000
  360.000
  340.000
  230.000
  210.000
  190.000
  180.000
  200.000
  180.000
  180.000
  190.000
  200.000
  210.000
  150.000
  210.000
  190.000
  190.000
  140.000
  340.000
  320.000
  340.000
  350.000
  330.000
  330.000
  320.000
  310.000
  260.000
  270.000
  270.000
  260.000
  290.000
  220.000
  190.000
  200.000
  200.000
  190.000
  200.000
  170.000
  190.000
  190.000
  250.000
  320.000
  300.000
  320.000
  320.000
  320.000
  330.000
  300.000
  320.000
  310.000
  310.000
  300.000
  270.000
  220.000
  250.000
  200.000
  200.000
  200.000
  200.000
  190.000
  200.000
  200.000
  200.000
  180.000
  150.000
  310.000
  280.000
  320.000
  340.000
   10.000
  350.000
  350.000
  350.000
  300.000
  290.000
  300.000
    0.000
  210.000
  200.000
  200.000
  200.000
  200.000
  190.000
  190.000
  190.000
  200.000
  200.000
  190.000
    0.000
    0.000
   10.000
   10.000
  350.000
  340.000
  360.000
  360.000
  320.000
  290.000
  300.000
  120.000
  180.000
  200.000
  180.000
  200.000
  190.000
  200.000
  210.000
  180.000
  190.000
  190.000
  330.000
  270.000
  310.000
  300.000
  240.000
  270.000
  260.000
  260.000
  290.000
  280.000
  280.000
  280.000
  270.000
  230.000
  260.000
  270.000
  270.000
  240.000
  260.000
  260.000
  240.000
  270.000
  270.000
  280.000
  290.000
  280.000
  270.000
  290.000
  280.000
  280.000
  290.000
  290.000
  290.000
  300.000
  310.000
  290.000
  290.000
  260.000
  280.000
  270.000
  270.000
  280.000
  270.000
  280.000
  280.000
  310.000
  290.000
  290.000
  290.000
  300.000
  310.000
  310.000
  310.000
  300.000
  310.000
  310.000
  300.000
  300.000
  300.000
  290.000
  280.000
  280.000
  290.000
  310.000
  330.000
  330.000
  310.000
  300.000
  270.000
  260.000
  270.000
  280.000
  290.000
  320.000
  320.000
  330.000
  330.000
  320.000
  290.000
  300.000
  320.000
  310.000
  290.000
  280.000
  270.000
  260.000
  270.000
  270.000
  280.000
  310.000
  280.000
  290.000
  260.000
  210.000
  270.000
    0.000
  290.000
  290.000
  300.000
  290.000
  290.000
  300.000
  310.000
  340.000
  310.000
  310.000
  290.000
  290.000
  280.000
  280.000
  280.000
  300.000
  280.000
  270.000
  260.000
  270.000
  270.000
  270.000
  270.000
  270.000
  280.000
  280.000
  280.000
  280.000
  300.000
  300.000
  270.000
  280.000
  280.000
  280.000
  280.000
  290.000
  300.000
  310.000
  310.000
  330.000
  330.000
  330.000
  340.000
  280.000
  250.000
  270.000
  260.000
  270.000
  280.000
  280.000
  310.000
  300.000
  260.000
  290.000
  320.000
  320.000
  340.000
  310.000
  300.000
   10.000
   10.000
  280.000
  300.000
  340.000
  210.000
  200.000
  210.000
  260.000
  290.000
  200.000
  210.000
  210.000
  210.000
  210.000
  210.000
  250.000
  270.000
   80.000
  140.000
  130.000
  140.000
  130.000
  120.000
  120.000
  120.000
  120.000
  130.000
  120.000
  110.000
  120.000
  120.000
  120.000
  130.000
  130.000
  120.000
  130.000
  120.000
  130.000
  130.000
  140.000
  140.000
  140.000
  140.000
  130.000
  140.000
  140.000
  130.000
  140.000
  140.000
  130.000
  120.000
  140.000
  130.000
  130.000
  130.000
  130.000
  140.000
  140.000
  130.000
  140.000
  130.000
  130.000
  140.000
  130.000
  120.000
  130.000
  130.000
  130.000
  120.000
  130.000
  120.000
  130.000
  130.000
  130.000
  130.000
  120.000
  140.000
  130.000
  140.000
  140.000
  140.000
  140.000
  140.000
  140.000
  140.000
  130.000
  130.000
  130.000
  140.000
  130.000
  130.000
  140.000
  140.000
  140.000
  140.000
  140.000
  160.000
  300.000
  150.000
  230.000
  270.000
  270.000
  250.000
  290.000
  270.000
  260.000
  270.000
  260.000
  270.000
  250.000
  230.000
  270.000
  140.000
  190.000
  230.000
  360.000
  350.000
   30.000
   20.000
   50.000
   70.000
   90.000
   90.000
  160.000
  190.000
  170.000
  150.000
  360.000
    0.000
  170.000
    0.000
  100.000
  180.000
  170.000
  170.000
  270.000
  170.000
   60.000
  310.000
  300.000
  300.000
  300.000
  310.000
  300.000
  280.000
  290.000
  290.000
  270.000
  260.000
  240.000
  260.000
  260.000
  260.000
  280.000
  270.000
  270.000
  260.000
  260.000
  260.000
  270.000
  270.000
  280.000
  260.000
  260.000
  260.000
  270.000
  270.000
  290.000
  270.000
  270.000
  260.000
  250.000
  270.000
  270.000
  280.000
  290.000
  320.000
  270.000
  250.000
  280.000
  240.000
  280.000
  230.000
  250.000
  240.000
  240.000
  240.000
  250.000
  270.000
  270.000
  260.000
  260.000
  260.000
  260.000
  280.000
  270.000
  280.000
  280.000
  270.000
  280.000
  280.000
  290.000
  310.000
  320.000
  310.000
  310.000
  290.000
   10.000
  350.000
  330.000
  300.000
  350.000
  240.000
  270.000
  250.000
  260.000
  270.000
  270.000
  270.000
  270.000
  260.000
  270.000
  280.000
  260.000
  270.000
  260.000
  270.000
  270.000
  270.000
  300.000
  290.000
  300.000
  290.000
  300.000
  300.000
  270.000
  280.000
  320.000
  360.000
   60.000
   70.000
  300.000
  250.000
  210.000
  210.000
  220.000
  220.000
  180.000
  200.000
  160.000
  180.000
  170.000
  190.000
  180.000
  120.000
  100.000
  120.000
  130.000
   80.000
   60.000
   60.000
   90.000
  100.000
  110.000
  120.000
  160.000
  150.000
  180.000
  140.000
  110.000
  190.000
  160.000
  100.000
  350.000
    0.000
  350.000
   10.000
  350.000
   30.000
  320.000
  330.000
  300.000
  240.000
  250.000
  260.000
  270.000
  280.000
  270.000
  260.000
  270.000
  250.000
  260.000
  260.000
  260.000
  260.000
  250.000
  260.000
  360.000
  360.000
  150.000
  200.000
  260.000
  310.000
  320.000
   70.000
   70.000
   20.000
  120.000
   30.000
   50.000
   80.000
   80.000
   90.000
   90.000
  100.000
  130.000
  140.000
  140.000
  140.000
  130.000
  140.000
  130.000
  130.000
  140.000
  130.000
  140.000
  130.000
  140.000
  130.000
  130.000
  130.000
  120.000
  120.000
  130.000
  130.000
  130.000
  130.000
  130.000
  130.000
  130.000
  130.000
  130.000
  130.000
  130.000
  130.000
  140.000
  140.000
  180.000
  160.000
   40.000
  130.000
  140.000
  150.000
  180.000
  210.000
  230.000
   20.000
   20.000
  210.000
  180.000
  190.000
  180.000
  130.000
  130.000
  130.000
  170.000
  150.000
  170.000
  310.000
  310.000
  110.000
  350.000
  160.000
  280.000
  210.000
  230.000
  220.000
  240.000
  240.000
  260.000
  270.000
  260.000
  270.000
  270.000
  270.000
  280.000
  270.000
  260.000
  260.000
  260.000
  260.000
  260.000
  250.000
  260.000
  250.000
  260.000
  270.000
  290.000
  270.000
  280.000
  280.000
  290.000
  270.000
  280.000
  280.000
  340.000
  270.000
  240.000
  270.000
  270.000
  320.000
  270.000
  270.000
  270.000
  270.000
  280.000
  280.000
  280.000
  280.000
  300.000
  290.000
  280.000
  290.000
  290.000
  280.000
  300.000
  340.000
  340.000
  350.000
  360.000
  360.000
  360.000
  350.000
  320.000
  320.000
  330.000
  320.000
  300.000
  210.000
    0.000
  200.000
  190.000
  210.000
  210.000
  170.000
  320.000
  360.000
  340.000
   50.000
  120.000
   30.000
   20.000
   20.000
   60.000
  100.000
   70.000
  130.000
  140.000
  130.000
  120.000
  130.000
  120.000
  110.000
  100.000
  360.000
    0.000
  120.000
  120.000
  120.000
  130.000
  120.000
  120.000
  130.000
  130.000
  130.000
  130.000
  130.000
  140.000
  150.000
  120.000
   80.000
   90.000
  120.000
  130.000
  130.000
  130.000
  130.000
  130.000
  130.000
  150.000
  150.000
  150.000
  150.000
  150.000
  150.000
  140.000
  140.000
  130.000
  130.000
  130.000
  140.000
  150.000
  140.000
  150.000
  140.000
  130.000
  130.000
  140.000
  140.000
  140.000
  130.000
  130.000
  130.000
  130.000
  120.000
  130.000
   80.000
  110.000
  120.000
  150.000
  140.000
  140.000
  130.000
  140.000
  140.000
  120.000
  110.000
  130.000
  140.000
  150.000
  130.000
  120.000
  110.000
  100.000
  100.000
  240.000
  260.000
  270.000
  270.000
  270.000
  270.000
  270.000
  270.000
  260.000
  280.000
  270.000
  260.000
  290.000
  280.000
  270.000
  270.000
  270.000
  260.000
  250.000
  250.000
  240.000
  220.000
  220.000
  250.000
  280.000
  280.000
  280.000
  280.000
  250.000
  260.000
  220.000
  250.000
  240.000
  280.000
  210.000
  230.000
  210.000
  250.000
  300.000
  270.000
  280.000
  290.000
  290.000
  290.000
  300.000
  310.000
  360.000
  300.000
   10.000
  110.000
  160.000
  130.000
  120.000
  150.000
  130.000
   90.000
  160.000
  130.000
  300.000
  110.000
  160.000
  140.000
  120.000
  100.000
  160.000
  140.000
  150.000
  140.000
  140.000
  150.000
  140.000
  140.000
  140.000
  150.000
  140.000
  140.000
  150.000
  140.000
  130.000
  130.000
  130.000
  130.000
  130.000
  140.000
  140.000
  140.000
  140.000
  140.000
  150.000
  290.000
  310.000
  340.000
  120.000
  160.000
  290.000
  290.000
  250.000
  260.000
  190.000
  180.000
  200.000
  200.000
  190.000
  240.000
  290.000
  270.000
  280.000
  360.000
  360.000
  330.000
   20.000
   60.000
   80.000
   90.000
  120.000
  130.000
  130.000
  130.000
  140.000
  130.000
  130.000
  140.000
  150.000
  130.000
  130.000
  150.000
  140.000
  130.000
  150.000
  150.000
  140.000
   40.000
  360.000
  310.000
  330.000
  320.000
  350.000
   50.000
   80.000
  110.000
  220.000
  250.000
  270.000
  260.000
  250.000
  250.000
  270.000
  270.000
  270.000
  260.000
  280.000
  270.000
  280.000
  270.000
  270.000
  280.000
  290.000
  290.000
  300.000
  300.000
  320.000
   20.000
   80.000
  140.000
  220.000
   40.000
  320.000
  360.000
  200.000
  200.000
  190.000
  180.000
  180.000
  150.000
  150.000
  120.000
  150.000
  130.000
  130.000
  120.000
  130.000
  310.000
  290.000
  320.000
  320.000
  210.000
  220.000
  230.000
  260.000
  260.000
  270.000
  290.000
  260.000
  260.000
  300.000
  310.000
  310.000
  210.000
  340.000
   10.000
  360.000
  330.000
  270.000
  290.000
  310.000
  300.000
  310.000
  310.000
  310.000
  290.000
  310.000
  170.000
    0.000
  340.000
  190.000
  170.000
  230.000
  120.000
  210.000
  190.000
  170.000
  190.000
  150.000
  170.000
  140.000
   80.000
   20.000
  240.000
  290.000
  180.000
   70.000
  120.000
  170.000
  180.000
  160.000
  140.000
  170.000
  210.000
  200.000
  180.000
  140.000
  190.000
  180.000
  180.000
  280.000
  320.000
  360.000
   70.000
  120.000
  110.000
   80.000
  100.000
  120.000
  120.000
  140.000
  140.000
  130.000
  140.000
  140.000
  150.000
  150.000
  140.000
  150.000
  150.000
  140.000
  150.000
  140.000
  140.000
  140.000
  140.000
  150.000
  150.000
  120.000
  140.000
  130.000
  150.000
  150.000
  140.000
  150.000
  170.000
  140.000
  300.000
  320.000
  360.000
   90.000
  220.000
  230.000
  110.000
  180.000
  230.000
  270.000
  270.000
  270.000
  280.000
  260.000
  260.000
  270.000
  270.000
  270.000
  280.000
  290.000
  290.000
  290.000
  290.000
  280.000
  280.000
  270.000
  250.000
  270.000
  270.000
  260.000
  260.000
  150.000
  180.000
  180.000
  190.000
  190.000
  150.000
  130.000
  120.000
  100.000
  120.000
  130.000
   90.000
   80.000
   60.000
   70.000
  350.000
   40.000
   90.000
  100.000
  110.000
  150.000
  160.000
  170.000
  130.000
  130.000
   90.000
  190.000
  130.000
  140.000
  140.000
  140.000
  130.000
  150.000
  150.000
  130.000
  130.000
  150.000
  140.000
  150.000
  140.000
  140.000
  140.000
  140.000
  140.000
  140.000
  140.000
  140.000
  150.000
  220.000
  210.000
  170.000
  210.000
  200.000
  230.000
  260.000
  230.000
  220.000
  180.000
  140.000
  150.000
   80.000
  340.000
  340.000
  340.000
  360.000
  340.000
  320.000
  320.000
  320.000
  330.000
  360.000
  340.000
  300.000
   30.000
  130.000
  190.000
    0.000
  170.000
  220.000
  210.000
  220.000
  130.000
  180.000
  280.000
  270.000
  280.000
  260.000
  280.000
  270.000
  280.000
  230.000
  270.000
  270.000
  260.000
  250.000
  240.000
  270.000
  250.000
  260.000
  270.000
  260.000
  260.000
  270.000
  270.000
  300.000
  280.000
  270.000
  330.000
  290.000
  290.000
   10.000
  300.000
  290.000
  320.000
  280.000
  260.000
  230.000
  200.000
  200.000
  170.000
  190.000
  160.000
  110.000
  180.000
  130.000
  100.000
  140.000
  120.000
  120.000
  100.000
  110.000
   80.000
   50.000
  110.000
  110.000
  150.000
  150.000
  140.000
  140.000
  140.000
  130.000
  130.000
  140.000
  140.000
  130.000
  140.000
  130.000
   80.000
   60.000
   50.000
  140.000
  150.000
  150.000
  130.000
  150.000
  140.000
  130.000
  130.000
  160.000
  140.000
  150.000
  140.000
  130.000
  120.000
  130.000
  150.000
  140.000
  130.000
  100.000
  120.000
  110.000
    0.000
  120.000
  140.000
  110.000
  160.000
  150.000
  150.000
  110.000
  110.000
  120.000
  170.000
  130.000
  160.000
  140.000
  130.000
  130.000
  160.000
  210.000
  230.000
  180.000
  210.000
  180.000
  170.000
  170.000
  190.000
  200.000
    0.000
  150.000
  150.000
  130.000
  280.000
  220.000
  300.000
  320.000
  310.000
  220.000
  250.000
  240.000
  220.000
  220.000
  190.000
  190.000
  180.000
  170.000
  220.000
  180.000
  200.000
    0.000
  180.000
  130.000
  140.000
  130.000
  140.000
  120.000
  100.000
  140.000
  110.000
  120.000
  130.000
  160.000
  150.000
  150.000
  140.000
  130.000
  140.000
  130.000
  150.000
  130.000
  150.000
  160.000
  140.000
  140.000
  130.000
  140.000
  150.000
  140.000
  140.000
  140.000
  130.000
  140.000
  140.000
  130.000
  140.000
  130.000
  130.000
  120.000
  140.000
  150.000
  130.000
  130.000
  130.000
  150.000
  150.000
  160.000
  160.000
  150.000
  150.000
  140.000
  150.000
  130.000
  120.000
  140.000
  130.000
  130.000
  130.000
  130.000
  150.000
  140.000
  130.000
  150.000
  130.000
  180.000
  160.000
  160.000
  150.000
  190.000
  170.000
  150.000
  150.000
  160.000
  180.000
  120.000
   90.000
  130.000
  140.000
  100.000
  140.000
  190.000
  150.000
  140.000
  120.000
  140.000
  160.000
  150.000
  130.000
  140.000
  150.000
  200.000
  150.000
  140.000
  130.000
  120.000
  130.000
  130.000
  140.000
  150.000
  130.000
  140.000
  130.000
  120.000
  120.000
  120.000
  140.000
  150.000
  140.000
  140.000
  130.000
  130.000
  130.000
  120.000
  130.000
  130.000
  130.000
  150.000
  150.000
  140.000
  140.000
  140.000
  140.000
  130.000
  130.000
  120.000
  120.000
  120.000
  130.000
  120.000
  110.000
  130.000
  130.000
  140.000
  140.000
  130.000
  140.000
  130.000
  150.000
  140.000
  130.000
  140.000
  150.000
  170.000
  150.000
  120.000
  140.000
  120.000
   80.000
  120.000
  130.000
  150.000
  130.000
  140.000
  120.000
  150.000
  140.000
  140.000
  130.000
  130.000
  120.000
  120.000
  130.000
  110.000
  120.000
  120.000
  150.000
  150.000
  120.000
  120.000
  120.000
  130.000
  130.000
  160.000
  130.000
  130.000
  140.000
  140.000
  120.000
  130.000
  130.000
  130.000
  130.000
  130.000
  190.000
  190.000
  210.000
    0.000
  150.000
  190.000
  210.000
  230.000
  220.000
  230.000
  220.000
  220.000
  170.000
  170.000
  180.000
  170.000
  120.000
  140.000
   10.000
  350.000
  350.000
   20.000
   50.000
   40.000
   40.000
   10.000
  300.000
    0.000
  200.000
  120.000
  120.000
  320.000
  120.000
  130.000
  100.000
  110.000
   20.000
   60.000
   90.000
  120.000
  120.000
  120.000
   70.000
   30.000
   30.000
   30.000
  120.000
  160.000
  160.000
  140.000
  110.000
  100.000
  260.000
  310.000
  310.000
  360.000
  100.000
  210.000
  200.000
  150.000
  130.000
  110.000
  110.000
   40.000
   60.000
   10.000
   20.000
   20.000
   10.000
  320.000
  360.000
  330.000
  320.000
  320.000
  310.000
  340.000
  330.000
    0.000
  200.000
  190.000
  170.000
  180.000
  200.000
  140.000
  170.000
  120.000
  190.000
  100.000
   50.000
   40.000
   70.000
   20.000
  100.000
   50.000
   70.000
   80.000
  110.000
  140.000
  160.000
  150.000
  140.000
  140.000
  150.000
  120.000
   90.000
    0.000
  220.000
  140.000
  140.000
  150.000
  150.000
  140.000
  120.000
  120.000
  150.000
  140.000
  150.000
  160.000
  130.000
  130.000
  140.000
  130.000
  140.000
  140.000
  140.000
  140.000
  140.000
  160.000
  190.000
  220.000
  170.000
  170.000
  150.000
  140.000
  150.000
  150.000
  130.000
  140.000
  140.000
  140.000
  120.000
  160.000
  130.000
  130.000
  180.000
  150.000
  240.000
  170.000
  320.000
  260.000
   80.000
  290.000
  290.000
  330.000
  350.000
  280.000
  270.000
  310.000
  310.000
  310.000
  310.000
  330.000
  310.000
  310.000
  300.000
  290.000
  220.000
  240.000
  250.000
  270.000
  270.000
  270.000
  280.000
  280.000
  280.000
  310.000
  320.000
  330.000
  330.000
  320.000
  310.000
  310.000
  290.000
  290.000
  310.000
  290.000
  270.000
  340.000
  320.000
  300.000
  300.000
  300.000
  280.000
  270.000
  280.000
  280.000
  280.000
  280.000
  280.000
  280.000
  270.000
  280.000
  290.000
  290.000
  290.000
  290.000
  300.000
  300.000
  290.000
  280.000
  290.000
  300.000
  280.000
  290.000
  300.000
  280.000
  270.000
  280.000
  270.000
  280.000
  310.000
  300.000
  310.000
  310.000
  230.000
  170.000
  310.000
  300.000
  330.000
  310.000
  360.000
  300.000
  350.000
   30.000
   60.000
   10.000
  360.000
  350.000
  340.000
   60.000
  360.000
   10.000
   20.000
  310.000
  310.000
  340.000
  200.000
  220.000
  180.000
  190.000
  200.000
  190.000
  210.000
  340.000
  260.000
  210.000
  340.000
  330.000
  300.000
  320.000
  300.000
  300.000
  300.000
  300.000
  280.000
  270.000
  270.000
  270.000
  290.000
  310.000
  320.000
  280.000
  290.000
  280.000
  270.000
  260.000
  280.000
  290.000
  290.000
  330.000
  310.000
  290.000
  290.000
  290.000
  310.000
  290.000
  310.000
  300.000
  300.000
  310.000
  310.000
  340.000
  320.000
  310.000
  210.000
  200.000
  200.000
  190.000
  220.000
  200.000
    0.000
  340.000
  320.000
   20.000
  320.000
  320.000
   10.000
  330.000
  350.000
   30.000
  340.000
  340.000
  360.000
  360.000
   20.000
  340.000
  350.000
  180.000
  200.000
  180.000
    0.000
  210.000
  180.000
  180.000
  190.000
  160.000
   70.000
  190.000
   20.000
  250.000
  260.000
  280.000
  250.000
  310.000
  310.000
  350.000
   40.000
   80.000
    0.000
  210.000
  280.000
  280.000
  290.000
  280.000
  270.000
  260.000
  280.000
  280.000
  280.000
  260.000
  260.000
  290.000
  310.000
  290.000
  300.000
  290.000
  280.000
  290.000
  300.000
  280.000
  240.000
  260.000
  220.000
  250.000
  220.000
  190.000
  230.000
  200.000
  210.000
  170.000
  150.000
  270.000
  110.000
  100.000
  120.000
  140.000
  130.000
  110.000
  120.000
  190.000
  290.000
    0.000
  330.000
  320.000
  100.000
  300.000
  310.000
  290.000
  270.000
  270.000
  270.000
  250.000
  220.000
  260.000
  290.000
  260.000
  270.000
  300.000
  310.000
  280.000
  320.000
  330.000
  330.000
   20.000
  340.000
  320.000
  110.000
   80.000
  140.000
  110.000
  120.000
  120.000
  120.000
  180.000
  180.000
  240.000
  210.000
  340.000
  320.000
  280.000
  180.000
  200.000
  210.000
  180.000
  250.000
  250.000
  230.000
  270.000
  280.000
  280.000
  310.000
  310.000
  320.000
  330.000
  350.000
  350.000
  360.000
   10.000
   10.000
  300.000
  300.000
  320.000
  360.000
  350.000
  330.000
  340.000
  330.000
  330.000
  330.000
  330.000
  290.000
  290.000
  280.000
  290.000
  300.000
  300.000
  270.000
  270.000
  270.000
  270.000
  280.000
  290.000
  250.000
  200.000
  230.000
  250.000
  260.000
  260.000
  260.000
  270.000
  280.000
  280.000
  290.000
  310.000
  310.000
  300.000
  290.000
  320.000
  310.000
  300.000
  300.000
  330.000
  300.000
  280.000
  280.000
  300.000
  310.000
  260.000
  290.000
  280.000
  270.000
  290.000
  280.000
  270.000
  280.000
  260.000
  280.000
  300.000
  300.000
  310.000
  320.000
  320.000
  350.000
  360.000
  350.000
   10.000
   40.000
   10.000
  360.000
  350.000
   50.000
   30.000
   40.000
    0.000
    0.000
  150.000
   70.000
   90.000
   90.000
   80.000
  110.000
  120.000
  100.000
  140.000
  130.000
  130.000
  140.000
  130.000
  130.000
  140.000
  140.000
  150.000
  200.000
  150.000
  110.000
  130.000
  110.000
   60.000
  180.000
  120.000
  150.000
  150.000
  150.000
  150.000
  150.000
  140.000
  150.000
  140.000
  160.000
  160.000
  140.000
  150.000
  140.000
  120.000
  130.000
  110.000
  140.000
  200.000
  120.000
  160.000
  160.000
    0.000
  160.000
  190.000
  180.000
  180.000
  170.000
  140.000
  130.000
  160.000
  140.000
  140.000
  170.000
  160.000
  160.000
  170.000
  300.000
  300.000
  290.000
  270.000
  280.000
  310.000
  320.000
  320.000
  290.000
  290.000
  290.000
  330.000
  330.000
  340.000
  350.000
  350.000
  360.000
  350.000
  350.000
  290.000
  290.000
  310.000
  360.000
  290.000
  280.000
  300.000
  290.000
   20.000
   70.000
  300.000
  310.000
  300.000
  290.000
  270.000
  270.000
  280.000
  280.000
  300.000
  290.000
  280.000
  290.000
  310.000
  300.000
  300.000
  270.000
  280.000
  280.000
  260.000
  240.000
  260.000
  250.000
  250.000
  250.000
  260.000
  280.000
  300.000
  300.000
  280.000
  280.000
  280.000
  290.000
  300.000
  300.000
  300.000
  300.000
  300.000
  290.000
  290.000
  300.000
  290.000
  290.000
  280.000
  270.000
  270.000
  270.000
  290.000
  300.000
  300.000
  290.000
  290.000
  290.000
  300.000
  280.000
  280.000
  300.000
  290.000
  270.000
  300.000
  320.000
  320.000
  320.000
  330.000
  350.000
  310.000
  320.000
  340.000
  300.000
  270.000
  220.000
  210.000
  190.000
  180.000
  180.000
  170.000
    0.000
  220.000
  210.000
  200.000
  130.000
  140.000
  130.000
  130.000
  130.000
  130.000
  130.000
  140.000
  120.000
  130.000
  130.000
  130.000
  120.000
  120.000
  140.000
  140.000
  140.000
  140.000
  140.000
  140.000
  140.000
  160.000
  160.000
  170.000
  150.000
  150.000
  140.000
  140.000
  150.000
  140.000
  150.000
  170.000
  290.000
  300.000
  280.000
  260.000
  270.000
  310.000
  300.000
  310.000
  320.000
  310.000
  320.000
  300.000
  250.000
  260.000
  260.000
  280.000
  270.000
  260.000
  270.000
  280.000
  260.000
  300.000
  300.000
  290.000
  280.000
  290.000
  300.000
  300.000
  300.000
  300.000
  310.000
  300.000
  300.000
  310.000
  280.000
  290.000
  290.000
  280.000
  280.000
  280.000
  280.000
  280.000
  280.000
  290.000
  270.000
  270.000
  270.000
  260.000
  250.000
  230.000
  220.000
  220.000
  240.000
  270.000
  280.000
  270.000
  280.000
  290.000
  290.000
  320.000
  330.000
  310.000
  300.000
  310.000
  320.000
  300.000
  300.000
  280.000
  280.000
  300.000
  300.000
  300.000
  300.000
  300.000
  290.000
  290.000
  280.000
  280.000
  270.000
  270.000
  270.000
  270.000
  270.000
  290.000
  290.000
  280.000
  320.000
  330.000
  310.000
  290.000
  300.000
  310.000
  350.000
  320.000
   10.000
   10.000
  340.000
  280.000
  290.000
  280.000
  270.000
  230.000
  240.000
  230.000
  190.000
  270.000
  280.000
  240.000
  260.000
  260.000
  280.000
  280.000
  290.000
  290.000
  290.000
  270.000
  280.000
  280.000
  290.000
  280.000
  300.000
  280.000
  280.000
  280.000
  280.000
  270.000
  270.000
  270.000
  280.000
  270.000
  310.000
  280.000
  280.000
  280.000
  270.000
  280.000
  290.000
  270.000
  270.000
  280.000
  280.000
  290.000
  290.000
  320.000
  320.000
  320.000
  310.000
  300.000
  280.000
  270.000
  280.000
  270.000
  210.000
  180.000
  200.000
  190.000
  200.000
  210.000
  200.000
  190.000
  270.000
  360.000
  330.000
  320.000
  350.000
  320.000
  350.000
  340.000
  330.000
  310.000
  310.000
  320.000
  320.000
  300.000
  320.000
  320.000
  320.000
  270.000
    0.000
  210.000
  160.000
  160.000
  170.000
  290.000
   40.000
   70.000
   60.000
  100.000
   60.000
   20.000
   30.000
   70.000
   70.000
   90.000
   90.000
   80.000
   90.000
  130.000
  140.000
  130.000
  130.000
  140.000
  130.000
  140.000
  120.000
  140.000
  130.000
  140.000
  140.000
  150.000
  130.000
  150.000
  140.000
  150.000
  130.000
  130.000
  130.000
  130.000
  140.000
  130.000
  130.000
  130.000
  140.000
  140.000
  140.000
  150.000
  150.000
  150.000
  150.000
  150.000
  150.000
  140.000
  150.000
  150.000
  140.000
  130.000
  150.000
  130.000
  130.000
  120.000
  130.000
  130.000
  120.000
  120.000
  120.000
  120.000
  130.000
  130.000
  130.000
  140.000
  140.000
  140.000
  140.000
  140.000
  140.000
  140.000
  140.000
  140.000
  150.000
  150.000
  140.000
  150.000
  130.000
  150.000
  130.000
  140.000
  140.000
  130.000
  120.000
  120.000
  130.000
  130.000
  130.000
  140.000
  140.000
  160.000
  150.000
  150.000
  160.000
  150.000
  140.000
  140.000
  140.000
  140.000
  150.000
  150.000
  150.000
   80.000
  110.000
  140.000
  160.000
  160.000
  170.000
  170.000
  160.000
  160.000
  170.000
  160.000
  220.000
  320.000
  320.000
  310.000
  310.000
  320.000
  330.000
  330.000
  320.000
  330.000
  330.000
  330.000
  340.000
  320.000
  330.000
  320.000
  320.000
  300.000
  310.000
  310.000
  320.000
  320.000
  320.000
  330.000
  320.000
  310.000
  300.000
  300.000
  320.000
  330.000
  330.000
  330.000
  330.000
  330.000
  310.000
  320.000
  290.000
  270.000
  260.000
  280.000
  250.000
  260.000
  260.000
  260.000
  270.000
  280.000
  280.000
  280.000
  280.000
  300.000
  300.000
  300.000
  290.000
  290.000
  280.000
  280.000
  290.000
  290.000
  290.000
  280.000
  280.000
  310.000
  290.000
  290.000
  300.000
  290.000
  300.000
  270.000
  270.000
  280.000
  290.000
  290.000
  280.000
  280.000
  270.000
  270.000
  270.000
  260.000
  260.000
  300.000
  300.000
  270.000
  360.000
   60.000
  340.000
  360.000
  350.000
  320.000
   10.000
   10.000
   10.000
   40.000
   50.000
   60.000
   20.000
    0.000
  300.000
    0.000
   40.000
   70.000
  100.000
  160.000
  120.000
   70.000
   10.000
   40.000
   60.000
   50.000
   70.000
   30.000
   70.000
   70.000
   40.000
   80.000
   90.000
   70.000
  330.000
  300.000
  150.000
  160.000
  120.000
  130.000
  140.000
  100.000
  130.000
  130.000
  130.000
  140.000
  150.000
  160.000
  130.000
  190.000
  190.000
  100.000
  330.000
  290.000
  290.000
  280.000
  280.000
  300.000
  290.000
  270.000
  280.000
  280.000
  280.000
  280.000
  290.000
  300.000
  290.000
  300.000
  300.000
  280.000
  280.000
  300.000
  310.000
  330.000
  330.000
  330.000
  340.000
  340.000
  330.000
  330.000
  340.000
  330.000
  340.000
  330.000
  330.000
  330.000
  330.000
  300.000
  300.000
  330.000
  330.000
  340.000
  330.000
  340.000
  340.000
  300.000
  330.000
  330.000
  360.000
  330.000
  310.000
  320.000
  310.000
  330.000
  320.000
  320.000
  310.000
  300.000
  330.000
  350.000
  330.000
    0.000
  300.000
    0.000
  210.000
  170.000
  120.000
   60.000
   50.000
   30.000
   30.000
   10.000
  310.000
   30.000
   60.000
  310.000
  300.000
  100.000
   90.000
   90.000
   60.000
   80.000
  110.000
   60.000
  330.000
   60.000
  110.000
  180.000
  360.000
   60.000
   80.000
  130.000
  140.000
  140.000
  150.000
  150.000
  150.000
  150.000
  170.000
  150.000
  140.000
  150.000
  150.000
  150.000
  150.000
  130.000
  140.000
  130.000
  140.000
  140.000
  140.000
  150.000
  150.000
  140.000
  130.000
  130.000
  130.000
  150.000
  130.000
  140.000
  170.000
  160.000
  170.000
  170.000
  160.000
  160.000
  340.000
   10.000
  350.000
   60.000
   20.000
  320.000
  310.000
  340.000
  330.000
  330.000
  280.000
  280.000
  300.000
  290.000
  300.000
  250.000
  290.000
  270.000
   80.000
  260.000
  300.000
  330.000
  280.000
  220.000
   60.000
  360.000
  340.000
  290.000
  290.000
  330.000
  220.000
  220.000
  230.000
  260.000
  250.000
  260.000
  260.000
  260.000
  260.000
  280.000
  290.000
  290.000
  290.000
  290.000
  290.000
  290.000
  300.000
  290.000
  290.000
  270.000
  260.000
  260.000
  260.000
  230.000
  260.000
  220.000
  280.000
  190.000
    0.000
    0.000
  100.000
   40.000
   90.000
  360.000
  360.000
   50.000
   90.000
   60.000
   20.000
   40.000
   40.000
   40.000
   50.000
   30.000
   60.000
  130.000
   70.000
  100.000
  120.000
  150.000
  120.000
  120.000
  140.000
  120.000
  120.000
  130.000
  140.000
  140.000
  150.000
  150.000
  140.000
  150.000
  150.000
  150.000
  150.000
  150.000
  140.000
  150.000
  140.000
  150.000
  200.000
  220.000
  260.000
  270.000
  270.000
  260.000
  270.000
  270.000
  280.000
  280.000
  300.000
  290.000
  280.000
  290.000
  280.000
  290.000
  300.000
  280.000
  290.000
  280.000
  280.000
  280.000
  270.000
  250.000
  280.000
  270.000
  270.000
  260.000
  270.000
  270.000
  280.000
  270.000
  280.000
  280.000
  290.000
  330.000
  320.000
  300.000
  300.000
  310.000
  310.000
  300.000
  320.000
  320.000
  330.000
  310.000
  290.000
  290.000
  280.000
  280.000
  270.000
  270.000
  260.000
  190.000
  250.000
  250.000
  270.000
  290.000
  280.000
  260.000
  260.000
  280.000
  300.000
  290.000
  280.000
  320.000
  300.000
  300.000
  290.000
  290.000
  270.000
  180.000
  290.000
  200.000
  270.000
  220.000
  210.000
  220.000
  220.000
  200.000
  250.000
  210.000
  230.000
  250.000
  300.000
  290.000
  230.000
  250.000
  260.000
  270.000
  290.000
  280.000
  290.000
  270.000
  260.000
  250.000
  240.000
  260.000
  270.000
  270.000
  270.000
  270.000
  270.000
  270.000
  260.000
  270.000
  270.000
  280.000
  280.000
  300.000
  280.000
  270.000
  270.000
  260.000
  260.000
  270.000
  270.000
  280.000
  260.000
  270.000
  260.000
  280.000
  270.000
  280.000
  290.000
  280.000
  280.000
  280.000
  300.000
  290.000
  300.000
  300.000
  300.000
  300.000
  300.000
  280.000
  310.000
  320.000
  310.000
  320.000
  290.000
  290.000
  260.000
  260.000
  270.000
  290.000
  310.000
  310.000
  300.000
  270.000
  260.000
  260.000
  260.000
  270.000
  270.000
  270.000
  270.000
  270.000
  270.000
  270.000
  280.000
  270.000
  280.000
  270.000
  280.000
  280.000
  270.000
  280.000
  280.000
  260.000
  270.000
  260.000
  270.000
  270.000
  280.000
  280.000
  280.000
  280.000
  280.000
  270.000
  280.000
  270.000
  270.000
  270.000
  270.000
  280.000
  290.000
  280.000
  290.000
  280.000
  280.000
  290.000
  280.000
  280.000
  280.000
  290.000
  280.000
  280.000
  290.000
  280.000
  290.000
  290.000
  300.000
  300.000
  290.000
  310.000
  340.000
  340.000
  340.000
  360.000
  340.000
  340.000
  300.000
  300.000
  300.000
  310.000
  300.000
  260.000
  250.000
  210.000
  240.000
  240.000
  260.000
  300.000
  310.000
  330.000
  310.000
  320.000
  350.000
  350.000
  320.000
   10.000
  330.000
  330.000
  340.000
  340.000
  350.000
   10.000
  360.000
   20.000
  330.000
    0.000
   10.000
    0.000
    0.000
  330.000
   30.000
   40.000
   40.000
   50.000
   50.000
   50.000
   10.000
   60.000
   50.000
   60.000
  350.000
  100.000
  330.000
  340.000
  320.000
  310.000
  330.000
   20.000
  220.000
  170.000
  170.000
  200.000
  170.000
  170.000
  170.000
  190.000
  150.000
  140.000
  130.000
  120.000
  130.000
  150.000
   90.000
   10.000
  110.000
  330.000
  350.000
  350.000
  360.000
  330.000
  340.000
  320.000
    0.000
    0.000
  230.000
  220.000
  280.000
  300.000
    0.000
    0.000
  220.000
  330.000
   80.000
   10.000
  340.000
  360.000
  340.000
  310.000
  340.000
  320.000
  310.000
  310.000
  310.000
  350.000
  340.000
  350.000
  310.000
  320.000
  330.000
  330.000
  270.000
  210.000
  230.000
  280.000
  310.000
  290.000
  330.000
  320.000
  340.000
  310.000
  320.000
  320.000
  360.000
  340.000
  340.000
  300.000
  320.000
  320.000
  340.000
  320.000
  320.000
  320.000
   40.000
   60.000
  110.000
  100.000
  100.000
   50.000
   80.000
  110.000
  130.000
  130.000
  120.000
  120.000
  140.000
  130.000
  120.000
  130.000
  150.000
  140.000
  140.000
  140.000
  140.000
  130.000
  130.000
  120.000
  120.000
  140.000
  130.000
  130.000
  140.000
  130.000
  140.000
  140.000
  140.000
  140.000
  140.000
  160.000
  150.000
  130.000
  150.000
  160.000
  150.000
  150.000
  150.000
  150.000
  140.000
  150.000
  160.000
  160.000
  150.000
  130.000
   30.000
   50.000
   50.000
   80.000
  110.000
  120.000
  150.000
  150.000
  140.000
  130.000
  140.000
  140.000
  130.000
  110.000
  150.000
  170.000
  180.000
  140.000
  150.000
  300.000
  300.000
  130.000
  230.000
  180.000
  310.000
  310.000
  300.000
  270.000
  270.000
  280.000
  290.000
  290.000
  300.000
  290.000
  270.000
  280.000
  300.000
  340.000
  330.000
   10.000
   30.000
   90.000
  100.000
  130.000
  120.000
  100.000
  120.000
  130.000
  180.000
  100.000
  130.000
  120.000
   60.000
   30.000
  290.000
  320.000
  260.000
  130.000
  150.000
  160.000
  300.000
  270.000
  280.000
  260.000
  190.000
  350.000
  310.000
    0.000
  160.000
  150.000
  170.000
  230.000
  200.000
  170.000
  180.000
  160.000
    0.000
   30.000
  350.000
  350.000
  130.000
   10.000
  270.000
  260.000
  250.000
  290.000
  320.000
  310.000
  270.000
  270.000
  280.000
  300.000
  310.000
  320.000
  300.000
  180.000
  300.000
    0.000
    0.000
  350.000
   50.000
  120.000
  100.000
   70.000
   40.000
  110.000
  120.000
   50.000
  320.000
  340.000
  340.000
  320.000
  320.000
  300.000
  280.000
  270.000
  290.000
  270.000
  290.000
  330.000
  340.000
  330.000
  340.000
  350.000
  330.000
  330.000
  320.000
  300.000
  310.000
  300.000
  330.000
  290.000
  290.000
  310.000
  300.000
  290.000
  280.000
  290.000
  290.000
  270.000
  290.000
  290.000
  290.000
  280.000
  270.000
  280.000
  280.000
  270.000
  280.000
  300.000
  280.000
  290.000
  300.000
  350.000
  300.000
  330.000
  300.000
  300.000
  310.000
  300.000
  300.000
  280.000
  310.000
  310.000
  310.000
  330.000
  340.000
  330.000
    0.000
    0.000
    0.000
  210.000
  320.000
  310.000
  310.000
  290.000
  320.000
   20.000
   20.000
   30.000
  360.000
  330.000
  340.000
  320.000
  310.000
  300.000
  310.000
  320.000
  320.000
    0.000
  220.000
  200.000
  180.000
  180.000
  180.000
  160.000
  200.000
   80.000
  130.000
  110.000
  120.000
   20.000
  100.000
  110.000
  100.000
  150.000
  130.000
  150.000
  150.000
  140.000
  140.000
  150.000
  150.000
  150.000
  140.000
  150.000
  290.000
    0.000
  110.000
  210.000
  170.000
  150.000
  150.000
  150.000
  140.000
  170.000
  170.000
  150.000
  200.000
  190.000
  270.000
  290.000
  270.000
  250.000
  330.000
  300.000
  280.000
  280.000
  280.000
  280.000
  270.000
  300.000
  300.000
  310.000
  320.000
  340.000
  320.000
  330.000
  330.000
  310.000
  310.000
  330.000
  330.000
  330.000
  330.000
  320.000
  320.000
  290.000
  280.000
  280.000
  290.000
  300.000
  300.000
  290.000
  240.000
  300.000
  270.000
  240.000
  250.000
  270.000
  290.000
  310.000
  290.000
  290.000
  290.000
  290.000
  260.000
  250.000
  240.000
  220.000
  220.000
  220.000
  240.000
  260.000
  260.000
  280.000
  280.000
  280.000
  270.000
  270.000
  270.000
  250.000
  260.000
  290.000
  300.000
  270.000
  300.000
  330.000
  300.000
  330.000
  290.000
  280.000
  210.000
  290.000
  270.000
  280.000
  260.000
  270.000
  270.000
  260.000
  270.000
  270.000
  280.000
  280.000
  270.000
  280.000
  290.000
  290.000
  290.000
  290.000
  290.000
  310.000
  320.000
  310.000
  300.000
  290.000
  270.000
  290.000
  270.000
  280.000
  270.000
  270.000
  270.000
  280.000
  270.000
  290.000
  270.000
  280.000
  270.000
  280.000
  290.000
  280.000
  290.000
  290.000
  300.000
  310.000
  300.000
  300.000
  300.000
  330.000
  300.000
  270.000
  280.000
  260.000
  280.000
  290.000
  290.000
  280.000
  280.000
  310.000
  270.000
  270.000
  270.000
  270.000
  290.000
  290.000
  280.000
  290.000
  290.000
  330.000
  310.000
  300.000
  310.000
  300.000
  300.000
  290.000
  260.000
  260.000
  260.000
  270.000
    0.000
  200.000
  200.000
  190.000
  190.000
  190.000
  200.000
  200.000
  200.000
  310.000
   10.000
  330.000
  330.000
  240.000
  230.000
  320.000
  360.000
   10.000
  320.000
  300.000
  330.000
  340.000
  310.000
  320.000
    0.000
  330.000
  200.000
  200.000
  200.000
  220.000
  200.000
  180.000
    0.000
  350.000
  280.000
  280.000
  320.000
  340.000
  350.000
  290.000
  330.000
  330.000
  320.000
  320.000
  300.000
    0.000
  220.000
  200.000
  180.000
    0.000
    0.000
  180.000
  160.000
  150.000
  170.000
  170.000
  210.000
  180.000
  140.000
  160.000
  150.000
  150.000
  170.000
  170.000
  120.000
  140.000
   70.000
  170.000
  190.000
  180.000
  130.000
  130.000
  150.000
  130.000
  110.000
  110.000
  150.000
  110.000
  120.000
  120.000
  120.000
  150.000
  140.000
  130.000
  120.000
  120.000
  130.000
  150.000
  120.000
  130.000
  100.000
  160.000
  230.000
  220.000
  260.000
  270.000
  280.000
  330.000
  160.000
  230.000
  240.000
  260.000
  260.000
  270.000
  250.000
  270.000
  260.000
  250.000
  210.000
  240.000
  260.000
  290.000
  310.000
  280.000
  300.000
  300.000
  300.000
  290.000
  240.000
  280.000
  280.000
  280.000
  300.000
  280.000
  230.000
  250.000
  210.000
    0.000
  360.000
  320.000
  360.000
  330.000
  310.000
  190.000
   10.000
   10.000
  300.000
  260.000
  290.000
  280.000
  270.000
  270.000
  270.000
  280.000
  320.000
  310.000
  180.000
  200.000
  220.000
  280.000
  300.000
  260.000
  280.000
  250.000
  170.000
  250.000
  350.000
  340.000
  330.000
   30.000
  280.000
  320.000
  310.000
  350.000
  310.000
  310.000
  320.000
  310.000
  300.000
  300.000
  290.000
  270.000
  280.000
  280.000
  300.000
  300.000
  320.000
  350.000
  350.000
   10.000
  320.000
  320.000
  270.000
   10.000
  300.000
  350.000
  340.000
  320.000
  330.000
  330.000
  320.000
  290.000
  290.000
  310.000
  340.000
  320.000
    0.000
  310.000
  320.000
  360.000
   30.000
  360.000
   40.000
   40.000
   90.000
   10.000
   40.000
   20.000
  360.000
  310.000
  320.000
  320.000
  300.000
  280.000
  310.000
  300.000
  270.000
  280.000
  320.000
  290.000
  290.000
  290.000
  290.000
  310.000
  300.000
  330.000
  330.000
  340.000
  340.000
   20.000
  310.000
  270.000
  290.000
  300.000
  290.000
  280.000
  270.000
  260.000
  280.000
    0.000
  320.000
  300.000
    0.000
  190.000
    0.000
    0.000
  350.000
  310.000
   70.000
   40.000
   30.000
   60.000
  150.000
  150.000
  140.000
  130.000
  130.000
  150.000
  150.000
  160.000
  160.000
  160.000
  170.000
  190.000
  180.000
  190.000
  170.000
  180.000
  170.000
  140.000
  130.000
  140.000
  150.000
  150.000
  130.000
  140.000
  130.000
  140.000
  130.000
  130.000
  150.000
  160.000
  150.000
  140.000
  140.000
  130.000
  130.000
  140.000
  150.000
  310.000
  170.000
  170.000
  180.000
  200.000
  170.000
  210.000
  230.000
  220.000
  150.000
  160.000
  160.000
  140.000
  150.000
  170.000
  240.000
  150.000
  310.000
  320.000
  310.000
  280.000
  280.000
  290.000
  330.000
  330.000
  330.000
  320.000
  310.000
  320.000
  310.000
  320.000
  320.000
  330.000
   20.000
  330.000
  320.000
  350.000
  320.000
  310.000
  340.000
  340.000
  290.000
  260.000
  280.000
  330.000
  350.000
  330.000
    0.000
    0.000
    0.000
    0.000
    0.000
    0.000
    0.000
    0.000
    0.000
  100.000
   80.000
  120.000
  130.000
  110.000
  110.000
  140.000
  150.000
  140.000
  130.000
  120.000
  140.000
  150.000
  130.000
  130.000
  150.000
  120.000
  130.000
    0.000
  150.000
  140.000
  140.000
  140.000
  150.000
  150.000
  150.000
  130.000
  150.000
  120.000
  160.000
  150.000
  150.000
  160.000
  150.000
  150.000
  150.000
  150.000
  140.000
  160.000
  140.000
  130.000
  110.000
  100.000
  120.000
    0.000
    0.000
    0.000
  130.000
  130.000
  120.000
  100.000
  110.000
  130.000
  150.000
  150.000
  140.000
  120.000
  110.000
  140.000
  130.000
  140.000
  140.000
  140.000
  150.000
  140.000
  130.000
  120.000
  140.000
  130.000
  140.000
  140.000
  140.000
  140.000
  140.000
  150.000
  140.000
  150.000
  140.000
  130.000
  140.000
  140.000
  140.000
  130.000
  120.000
  160.000
  140.000
  220.000
  210.000
  250.000
  180.000
  190.000
  240.000
  260.000
  300.000
  140.000
  260.000
  270.000
  310.000
  270.000
  280.000
  280.000
  280.000
  280.000
  280.000
  260.000
  270.000
  260.000
  250.000
  250.000
  270.000
  280.000
  280.000
  270.000
  270.000
  270.000
  260.000
  240.000
  200.000
    0.000
  210.000
  290.000
  300.000
  300.000
  320.000
  270.000
  300.000
  320.000
  330.000
  310.000
  300.000
  290.000
  290.000
  290.000
  290.000
  290.000
  300.000
  320.000
  310.000
  310.000
  320.000
    0.000
    0.000
  310.000
  320.000
  320.000
  360.000
  350.000
  320.000
  350.000
  360.000
  340.000
  330.000
  330.000
  340.000
  300.000
  300.000
  300.000
    0.000
  350.000
  360.000
    0.000
    0.000
    0.000
    0.000
    0.000
    0.000
    0.000
   90.000
   60.000
   90.000
   70.000
  120.000
  130.000
  130.000
  110.000
  140.000
  160.000
  150.000
  150.000
  150.000
  150.000
  160.000
  220.000
  310.000
   90.000
  200.000
  320.000
  140.000
  130.000
   70.000
  350.000
   30.000
  180.000
  220.000
  230.000
  280.000
  290.000
  280.000
   50.000
  260.000
    0.000
  220.000
  270.000
  250.000
  240.000
  260.000
  260.000
  220.000
  230.000
  250.000
  260.000
  260.000
  260.000
  250.000
  270.000
  270.000
  270.000
  270.000
  280.000
  280.000
  290.000
  280.000
  280.000
  290.000
  320.000
  280.000
  290.000
  300.000
  320.000
  270.000
    0.000
  170.000
  210.000
  180.000
  180.000
  220.000
  200.000
  210.000
  180.000
  210.000
  260.000
  300.000
  320.000
  320.000
  270.000
  280.000
  300.000
  320.000
  260.000
  260.000
  300.000
  300.000
  300.000
  280.000
  290.000
  260.000
  230.000
  260.000
  220.000
  240.000
  230.000
  230.000
  220.000
  230.000
  270.000
  290.000
  260.000
  290.000
  260.000
  270.000
  270.000
  270.000
  290.000
  270.000
  280.000
  280.000
  270.000
  270.000
  280.000
  270.000
  270.000
  270.000
  260.000
  270.000
  300.000
  320.000
  280.000
  210.000
  280.000
  280.000
  280.000
  290.000
  320.000
  340.000
  310.000
  310.000
  290.000
  320.000
  300.000
  290.000
  270.000
  290.000
  280.000
  280.000
  280.000
  280.000
  290.000
  290.000
  270.000
  270.000
  280.000
  290.000
  290.000
  310.000
  310.000
  340.000
  310.000
  330.000
  340.000
  320.000
  320.000
  330.000
  330.000
  320.000
  320.000
  330.000
  310.000
  330.000
  320.000
  300.000
  310.000
  310.000
  260.000
  270.000
  210.000
    0.000
  330.000
  320.000
  320.000
  290.000
  340.000
  330.000
  300.000
  330.000
  330.000
  340.000
  340.000
  320.000
  310.000
  320.000
  310.000
  190.000
  200.000
  200.000
  180.000
  210.000
  180.000
  190.000
  200.000
  170.000
  170.000
  240.000
  340.000
  300.000
  200.000
   50.000
   40.000
  320.000
  320.000
  320.000
  300.000
  280.000
  270.000
  310.000
  270.000
  280.000
  280.000
  280.000
  260.000
  250.000
  230.000
  250.000
  250.000
  250.000
  260.000
  270.000
  300.000
  330.000
  310.000
  330.000
  330.000
  320.000
  290.000
  290.000
  300.000
  270.000
  270.000
  270.000
  280.000
  310.000
  280.000
  260.000
  210.000
  250.000
  350.000
  190.000
  210.000
  280.000
   10.000
   40.000
  350.000
   40.000
   30.000
   80.000
  120.000
   60.000
  350.000
   50.000
   70.000
   80.000
    0.000
  140.000
  190.000
  160.000
  160.000
  130.000
   90.000
   80.000
   30.000
  110.000
  350.000
   60.000
  110.000
  110.000
  140.000
  130.000
  130.000
  140.000
  170.000
  140.000
  130.000
  150.000
  150.000
  140.000
  140.000
  150.000
  130.000
  110.000
  130.000
  140.000
  120.000
  120.000
  340.000
  100.000
    0.000
  120.000
  120.000
  100.000
  130.000
  150.000
  130.000
  140.000
  170.000
  150.000
  160.000
  150.000
  150.000
  160.000
  170.000
  160.000
  150.000
  120.000
  140.000
  140.000
  160.000
  160.000
  100.000
  120.000
  120.000
  190.000
  160.000
  150.000
  160.000
  140.000
  160.000
  110.000
  300.000
  310.000
  360.000
  320.000
  330.000
  280.000
  280.000
  270.000
  210.000
  210.000
  290.000
  260.000
  270.000
  280.000
  310.000
  270.000
  280.000
  290.000
  270.000
  280.000
  320.000
  320.000
  330.000
   10.000
  340.000
   10.000
   40.000
   80.000
   30.000
  140.000
  210.000
  220.000
  280.000
  320.000
  310.000
  290.000
  310.000
  280.000
  270.000
    0.000
  180.000
  220.000
  190.000
  100.000
  120.000
  130.000
  160.000
   60.000
   60.000
   10.000
   10.000
  360.000
  340.000
  360.000
   30.000
    0.000
  150.000
    0.000
  210.000
  200.000
    0.000
    0.000
    0.000
  250.000
  190.000
  190.000
  180.000
  140.000
  160.000
  100.000
   60.000
  100.000
  140.000
  130.000
  160.000
  150.000
  150.000
  140.000
  150.000
  150.000
  150.000
  160.000
  140.000
  140.000
  140.000
  140.000
  230.000
  180.000
  180.000
  180.000
  180.000
  200.000
  260.000
  290.000
  300.000
  220.000
  220.000
  150.000
  250.000
  200.000
  180.000
  280.000
  130.000
  180.000
  240.000
  270.000
  330.000
  310.000
  280.000
  270.000
  270.000
  270.000
  270.000
  270.000
  300.000
  290.000
  210.000
  360.000
  310.000
  320.000
  360.000
  350.000
  340.000
  350.000
  340.000
  340.000
  360.000
  350.000
  320.000
  310.000
  310.000
  310.000
  200.000
    0.000
  320.000
  340.000
    0.000
  310.000
  300.000
  300.000
  280.000
  260.000
  310.000
  290.000
  290.000
  320.000
  330.000
  280.000
  300.000
  300.000
  310.000
  310.000
  290.000
  270.000
  260.000
  290.000
  240.000
  270.000
  270.000
  270.000
  210.000
  210.000
  260.000
  290.000
  260.000
  310.000
  340.000
  310.000
  260.000
  320.000
   10.000
  100.000
   50.000
   70.000
  100.000
  110.000
  120.000
  130.000
  130.000
  140.000
  130.000
  140.000
  140.000
  130.000
  140.000
  210.000
  140.000
  140.000
  150.000
  260.000
  290.000
  310.000
  280.000
  290.000
  280.000
  270.000
    0.000
  170.000
  140.000
  160.000
  150.000
  140.000
  110.000
  100.000
  120.000
   60.000
  110.000
  310.000
  300.000
  290.000
  270.000
  260.000
  260.000
  250.000
  240.000
  230.000
  170.000
  200.000
  270.000
  320.000
  270.000
  280.000
  270.000
  260.000
  250.000
  210.000
  200.000
  210.000
  170.000
  200.000
  200.000
  200.000
  160.000
  130.000
  190.000
  160.000
  110.000
  110.000
    0.000
   10.000
  350.000
   60.000
   20.000
   20.000
   50.000
   90.000
   90.000
  200.000
  200.000
  200.000
  170.000
  190.000
    0.000
  190.000
  190.000
  160.000
  190.000
  180.000
    0.000
   20.000
   50.000
   10.000
  360.000
   40.000
   60.000
   60.000
   50.000
   50.000
   30.000
   30.000
   20.000
  130.000
  130.000
  140.000
  150.000
  140.000
  140.000
  130.000
  120.000
  130.000
  130.000
  140.000
  140.000
  140.000
  140.000
  130.000
  150.000
  140.000
  140.000
  140.000
  150.000
  140.000
  140.000
  150.000
  140.000
  140.000
  140.000
  150.000
  140.000
  140.000
  140.000
  140.000
  190.000
  190.000
  190.000
  150.000
  210.000
  270.000
  290.000
  320.000
  310.000
   10.000
  320.000
  340.000
   30.000
   50.000
  320.000
  120.000
  170.000
  110.000
    0.000
  190.000
  330.000
   70.000
   80.000
   90.000
  170.000
  310.000
  190.000
  180.000
   40.000
   90.000
   90.000
   90.000
  130.000
  120.000
  110.000
  140.000
  160.000
  150.000
  150.000
  150.000
  150.000
  140.000
  150.000
  150.000
  150.000
  140.000
  150.000
  150.000
  150.000
  150.000
  150.000
  150.000
  150.000
  150.000
  150.000
  150.000
  150.000
  160.000
  140.000
  160.000
  170.000
  170.000
  180.000
  180.000
  250.000
  240.000
  360.000
  220.000
  240.000
  270.000
  280.000
  250.000
  280.000
  280.000
  230.000
  190.000
  230.000
  340.000
  360.000
   60.000
  110.000
  110.000
  100.000
  110.000
  180.000
  140.000
  130.000
  140.000
  140.000
  140.000
  150.000
  150.000
  150.000
  160.000
  140.000
  150.000
  150.000
  150.000
  140.000
  140.000
  140.000
  150.000
  130.000
  140.000
  150.000
  150.000
  140.000
  300.000
  300.000
   60.000
  290.000
  170.000
  110.000
  300.000
   30.000
  340.000
  340.000
   20.000
   20.000
   60.000
   70.000
   80.000
  110.000
    0.000
    0.000
  200.000
  290.000
  270.000
  270.000
  270.000
  280.000
  270.000
  200.000
  280.000
  290.000
  260.000
  250.000
  260.000
  240.000
  250.000
  150.000
  190.000
  120.000
  200.000
  160.000
  160.000
  180.000
  180.000
  180.000
  190.000
  170.000
  250.000
  250.000
  270.000
  220.000
  280.000
  270.000
  290.000
  280.000
  270.000
  240.000
  250.000
  220.000
  190.000
  210.000
  200.000
  170.000
  300.000
  330.000
  260.000
  210.000
  150.000
  240.000
  280.000
  300.000
  310.000
  360.000
   10.000
  290.000
  360.000
  300.000
  280.000
  280.000
  260.000
  280.000
  190.000
  190.000
  190.000
  210.000
  190.000
  270.000
  300.000
  270.000
  270.000
  310.000
  280.000
  280.000
  290.000
  310.000
  310.000
  320.000
  310.000
  310.000
  300.000
  290.000
  300.000
  300.000
  290.000
  290.000
  270.000
  270.000
  270.000
  270.000
  280.000
  290.000
  330.000
  320.000
  280.000
  280.000
  280.000
  300.000
  330.000
  330.000
  330.000
  330.000
  350.000
   10.000
  350.000
  360.000
  350.000
  360.000
  350.000
  310.000
  260.000
    0.000
  200.000
  200.000
  170.000
  220.000
  220.000
  200.000
  180.000
  180.000
  170.000
  270.000
  320.000
   20.000
   60.000
   90.000
   30.000
  340.000
   20.000
   10.000
   30.000
   20.000
    0.000
  250.000
  200.000
  310.000
  220.000
  200.000
  210.000
  200.000
  200.000
  210.000
  210.000
  260.000
  270.000
  310.000
  280.000
  280.000
  280.000
  280.000
  290.000
  290.000
  290.000
  320.000
  290.000
  240.000
  260.000
  280.000
  280.000
  250.000
  290.000
  280.000
  280.000
  270.000
  270.000
  280.000
  280.000
  290.000
  290.000
  330.000
  330.000
  330.000
  330.000
  300.000
  310.000
  310.000
  330.000
  320.000
  330.000
  320.000
  310.000
  330.000
  330.000
  320.000
  320.000
  300.000
  300.000
  280.000
  260.000
  190.000
  210.000
  190.000
  190.000
  330.000
  320.000
  300.000
  320.000
  310.000
  320.000
  320.000
  330.000
  320.000
  340.000
  340.000
  280.000
  290.000
  310.000
  190.000
  180.000
  210.000
  200.000
  210.000
  200.000
  200.000
  190.000
  200.000
  200.000
  210.000
  310.000
  330.000
  330.000
  330.000
  330.000
  320.000
  310.000
  310.000
  300.000
  330.000
  320.000
  290.000
  210.000
  220.000
  230.000
  280.000
  280.000
  270.000
  280.000
  300.000
  190.000
  290.000
  190.000
  210.000
   10.000
   40.000
  360.000
   50.000
  100.000
  120.000
  240.000
  270.000
  210.000
  190.000
  180.000
  170.000
  180.000
  170.000
  180.000
  190.000
  200.000
  260.000
  290.000
  280.000
  280.000
  290.000
  280.000
  280.000
  280.000
  310.000
  310.000
  320.000
  240.000
  290.000
  280.000
  260.000
  260.000
  180.000
  170.000
  160.000
  180.000
  130.000
  130.000
  140.000
  160.000
  150.000
  140.000
  140.000
  230.000
  270.000
  280.000
  290.000
  300.000
  220.000
  180.000
  180.000
  210.000
  190.000
  190.000
  200.000
  200.000
  180.000
  170.000
  170.000
  160.000
  160.000
  100.000
  130.000
  130.000
  150.000
   90.000
   40.000
   80.000
    0.000
  360.000
  320.000
  320.000
  340.000
  220.000
  160.000
  230.000
  230.000
  270.000
  250.000
  230.000
  210.000
  180.000
  310.000
  330.000
  270.000
  230.000
  140.000
  180.000
  200.000
  120.000
  190.000
  190.000
  230.000
  230.000
  180.000
  250.000
  290.000
  310.000
  300.000
  310.000
  330.000
  360.000
  320.000
  300.000
  290.000
  290.000
  280.000
  280.000
  270.000
  270.000
  270.000
  270.000
  260.000
  270.000
  270.000
  270.000
  290.000
  270.000
  260.000
  270.000
  270.000
  260.000
  240.000
  260.000
  270.000
  280.000
  270.000
  260.000
  260.000
  270.000
  270.000
  270.000
  280.000
  270.000
  280.000
  280.000
  270.000
  280.000
  270.000
  270.000
  270.000
  270.000
  260.000
  260.000
  260.000
  260.000
  260.000
  260.000
  260.000
  260.000
  250.000
  230.000
  230.000
  230.000
  250.000
  230.000
  230.000
  200.000
  200.000
  210.000
  200.000
  200.000
  190.000
  190.000
  160.000
  230.000
  200.000
  210.000
  240.000
  240.000
  250.000
  270.000
  280.000
  270.000
  260.000
  250.000
  260.000
  260.000
  240.000
  230.000
  180.000
  200.000
  200.000
  200.000
  180.000
  180.000
  200.000
  190.000
  180.000
  190.000
  190.000
  190.000
  220.000
  250.000
  290.000
  290.000
  360.000
  360.000
   10.000
   50.000
  120.000
  130.000
    0.000
  190.000
  180.000
  150.000
  190.000
  180.000
  190.000
  160.000
  150.000
  140.000
  210.000
  110.000
  160.000
  160.000
  180.000
  100.000
   90.000
  110.000
  130.000
  110.000
   80.000
   90.000
   90.000
  110.000
    0.000
  140.000
  170.000
  180.000
  170.000
  180.000
  160.000
  160.000
    0.000
  330.000
  170.000
  170.000
  160.000
  190.000
    0.000
   90.000
   10.000
   40.000
   70.000
   20.000
  360.000
   30.000
    0.000
  110.000
  100.000
  140.000
  140.000
  160.000
  140.000
  140.000
  140.000
  140.000
  130.000
  130.000
  120.000
  130.000
  130.000
  130.000
  130.000
  140.000
  130.000
  140.000
  130.000
  140.000
  140.000
  130.000
  130.000
  140.000
  130.000
  140.000
  130.000
  140.000
  140.000
  140.000
  130.000
  130.000
  120.000
  130.000
  120.000
  130.000
  160.000
  150.000
  150.000
  150.000
  130.000
  130.000
  120.000
  130.000
  150.000
  150.000
  140.000
  170.000
  200.000
  210.000
  210.000
  180.000
  210.000
  200.000
  150.000
  140.000
  150.000
  100.000
  140.000
  130.000
  140.000
  140.000
  130.000
  130.000
  120.000
  120.000
  120.000
  130.000
  120.000
  120.000
  120.000
  120.000
  120.000
  130.000
  140.000
  130.000
  130.000
  140.000
  130.000
  140.000
  160.000
  150.000
  140.000
  140.000
  130.000
  130.000
  130.000
  140.000
  120.000
  140.000
  130.000
  130.000
  150.000
  140.000
  130.000
  140.000
  140.000
  150.000
  160.000
  150.000
  180.000
  150.000
  150.000
  160.000
  160.000
  200.000
  200.000
  190.000
  140.000
  150.000
  140.000
  130.000
  150.000
  150.000
  130.000
  120.000
  150.000
  150.000
  140.000
  130.000
  120.000
  130.000
  110.000
  150.000
  140.000
  140.000
  150.000
  140.000
  140.000
  150.000
  150.000
  160.000
  150.000
  140.000
  160.000
  150.000
  140.000
  140.000
  130.000
  150.000
  140.000
  160.000
  160.000
  150.000
  160.000
  150.000
  140.000
  170.000
    0.000
  330.000
    0.000
   20.000
  110.000
    0.000
  240.000
  270.000
  310.000
  300.000
  280.000
  270.000
  270.000
  280.000
  270.000
  280.000
  280.000
  310.000
  240.000
  230.000
  260.000
  280.000
  310.000
  340.000
  330.000
  310.000
  320.000
  310.000
  270.000
  300.000
  290.000
  280.000
  260.000
  290.000
  340.000
  340.000
  360.000
  360.000
  350.000
  330.000
  340.000
  360.000
  350.000
  330.000
   50.000
   50.000
   50.000
   60.000
   90.000
   80.000
   80.000
  100.000
  350.000
  360.000
    0.000
    0.000
  120.000
  130.000
  140.000
  150.000
  150.000
  150.000
  150.000
  140.000
  150.000
  150.000
  150.000
  140.000
  150.000
  180.000
  220.000
  260.000
  210.000
  280.000
  320.000
  310.000
  270.000
  230.000
  240.000
  260.000
  260.000
  240.000
  260.000
  290.000
  280.000
  260.000
  250.000
  220.000
  240.000
  270.000
  300.000
  270.000
  210.000
  210.000
  210.000
  160.000
  300.000
  200.000
    0.000
    0.000
  170.000
  160.000
  200.000
  220.000
  180.000
  160.000
  140.000
  150.000
  150.000
  150.000
  150.000
  150.000
  160.000
  150.000
  160.000
  320.000
  340.000
  320.000
  320.000
  320.000
  300.000
  290.000
  220.000
  220.000
  270.000
  210.000
  230.000
  210.000
  210.000
  210.000
  260.000
  270.000
  270.000
  260.000
  270.000
  270.000
  270.000
  250.000
  250.000
  250.000
  240.000
  250.000
  270.000
  250.000
  250.000
  240.000
  260.000
  230.000
  210.000
  190.000
  180.000
  190.000
  190.000
  190.000
  190.000
  250.000
  270.000
  270.000
  280.000
  270.000
  330.000
  290.000
  360.000
  140.000
  200.000
  190.000
  210.000
  180.000
  170.000
  180.000
  140.000
  140.000
  140.000
  150.000
  150.000
  210.000
  190.000
  170.000
  170.000
  150.000
  180.000
  160.000
    0.000
  140.000
  100.000
  330.000
  350.000
   70.000
   80.000
  100.000
    0.000
  320.000
  350.000
  310.000
  100.000
  300.000
  260.000
  290.000
  240.000
  260.000
  260.000
  260.000
  250.000
  270.000
  270.000
  280.000
  270.000
  260.000
  270.000
  260.000
  250.000
  260.000
  260.000
  270.000
  230.000
  220.000
  220.000
  210.000
  210.000
  260.000
  250.000
  270.000
  250.000
  240.000
  240.000
  250.000
  270.000
  260.000
  260.000
  270.000
  260.000
  270.000
  280.000
  260.000
  210.000
  200.000
  220.000
  180.000
  150.000
  170.000
  110.000
  150.000
  130.000
  140.000
  130.000
  130.000
  130.000
  130.000
  140.000
  130.000
  140.000
  140.000
  140.000
  140.000
  130.000
  150.000
  160.000
  140.000
  140.000
  150.000
  140.000
  150.000
  140.000
  130.000
  150.000
  160.000
  300.000
  350.000
  160.000
  170.000
  140.000
  160.000
  190.000
  110.000
  170.000
  240.000
  270.000
  290.000
  260.000
  260.000
  240.000
  270.000
  260.000
  220.000
  270.000
  260.000
  260.000
  260.000
  260.000
  260.000
  260.000
  260.000
  270.000
  260.000
  260.000
  250.000
  260.000
  250.000
  260.000
  270.000
  270.000
  260.000
  270.000
  270.000
  270.000
  260.000
  250.000
  270.000
  280.000
  170.000
  250.000
  180.000
  180.000
  200.000
  190.000
  200.000
  180.000
  170.000
  200.000
  150.000
  200.000
  160.000
  180.000
  180.000
  210.000
  270.000
  270.000
  290.000
  280.000
  280.000
  280.000
  270.000
  270.000
  290.000
  190.000
  180.000
  180.000
  190.000
  200.000
  210.000
  180.000
  190.000
  230.000
  200.000
  200.000
  200.000
  200.000
  270.000
  240.000
  260.000
   90.000
  290.000
  260.000
  190.000
  170.000
  300.000
  150.000
  260.000
  310.000
  160.000
  190.000
  200.000
  180.000
  190.000
  210.000
  220.000
  180.000
  220.000
  180.000
  190.000
  200.000
  290.000
  300.000
  210.000
   10.000
  300.000
   10.000
   50.000
  100.000
  130.000
  110.000
  130.000
  160.000
  170.000
  180.000
  140.000
    0.000
    0.000
    0.000
  110.000
  130.000
   80.000
    0.000
  120.000
   50.000
   50.000
   70.000
  140.000
  140.000
  140.000
  140.000
  140.000
  160.000
  170.000
  180.000
  330.000
   10.000
  140.000
  180.000
  230.000
  200.000
  180.000
  180.000
  220.000
  190.000
  240.000
    0.000
  150.000
  150.000
  150.000
  160.000
  150.000
  150.000
  150.000
  160.000
  340.000
   30.000
   60.000
   90.000
   40.000
   70.000
  360.000
  350.000
  320.000
  340.000
  330.000
  130.000
  180.000
  230.000
  290.000
  310.000
  310.000
  320.000
  310.000
  310.000
  300.000
  270.000
  310.000
  290.000
  200.000
  210.000
  190.000
  210.000
  210.000
  200.000
  220.000
  210.000
  230.000
  200.000
  220.000
  240.000
  270.000
  150.000
  180.000
  220.000
  250.000
  250.000
  280.000
  340.000
    0.000
  280.000
  280.000
  340.000
   10.000
  300.000
    0.000
    0.000
  350.000
   20.000
  360.000
    0.000
  320.000
  330.000
  330.000
  360.000
  170.000
    0.000
    0.000
    0.000
  140.000
  230.000
    0.000
  310.000
  360.000
  250.000
  290.000
   30.000
  290.000
  280.000
  290.000
  200.000
  340.000
  210.000
  210.000
  180.000
  200.000
  210.000
  180.000
  220.000
  180.000
  180.000
  170.000
  150.000
  170.000
  180.000
  200.000
  160.000
  210.000
  250.000
  260.000
  300.000
  330.000
  300.000
  280.000
  260.000
  260.000
  270.000
  280.000
  270.000
  270.000
  270.000
  270.000
  280.000
  260.000
  270.000
  270.000
  270.000
  280.000
  290.000
  310.000
  310.000
  300.000
  300.000
  300.000
  270.000
  270.000
  270.000
  270.000
  260.000
  260.000
  270.000
  270.000
  270.000
  260.000
  270.000
  270.000
  270.000
  270.000
  270.000
  270.000
  260.000
  270.000
  280.000
  260.000
  280.000
  290.000
  270.000
  280.000
  270.000
  240.000
  240.000
  240.000
  200.000
  160.000
  180.000
  160.000
  190.000
  170.000
  190.000
  180.000
  200.000
  180.000
  180.000
  190.000
  190.000
  200.000
  210.000
  250.000
  250.000
  250.000
  250.000
  270.000
  280.000
  290.000
  280.000
  260.000
  250.000
  270.000
  260.000
  250.000
  260.000
  260.000
  270.000
  260.000
  270.000
  260.000
  240.000
  200.000
  210.000
  260.000
  260.000
  230.000
  230.000
  250.000
  220.000
  240.000
  270.000
  250.000
  250.000
  260.000
  270.000
  270.000
  260.000
  250.000
  260.000
  240.000
  210.000
  210.000
  190.000
  250.000
  200.000
  180.000
  200.000
  210.000
  180.000
  210.000
  160.000
  180.000
  180.000
  160.000
  160.000
  130.000
  150.000
  150.000
  160.000
  160.000
  180.000
  180.000
  190.000
  220.000
  160.000
  150.000
  140.000
  130.000
  140.000
  120.000
  140.000
  150.000
  140.000
  140.000
  150.000
  140.000
  140.000
  150.000
  160.000
  140.000
  140.000
  140.000
  140.000
  160.000
  150.000
  140.000
  130.000
  190.000
  130.000
  160.000
  150.000
  150.000
  130.000
  130.000
  270.000
  300.000
  300.000
  280.000
  240.000
  260.000
  250.000
  260.000
  250.000
  250.000
  260.000
  260.000
  250.000
  250.000
  260.000
  250.000
  250.000
  250.000
  250.000
  250.000
  270.000
  270.000
  260.000
  260.000
  270.000
  260.000
  290.000
  280.000
  290.000
  310.000
    0.000
   70.000
   90.000
   90.000
  110.000
  120.000
  160.000
   60.000
  180.000
  190.000
  210.000
   90.000
  170.000
  160.000
  180.000
  140.000
  170.000
  160.000
  170.000
  150.000
  120.000
  160.000
    0.000
  250.000
  240.000
  150.000
  150.000
  180.000
  160.000
    0.000
  250.000
  260.000
  230.000
  210.000
  230.000
  200.000
  180.000
  220.000
  210.000
  240.000
  290.000
  270.000
  280.000
  280.000
  270.000
  260.000
  270.000
  270.000
  280.000
  280.000
  290.000
  280.000
  260.000
  170.000
  190.000
  230.000
  230.000
  220.000
  130.000
  140.000
  150.000
  120.000
   80.000
  130.000
  130.000
  160.000
  180.000
  190.000
  190.000
  190.000
  200.000
  220.000
  270.000
  290.000
  300.000
  210.000
  210.000
  170.000
  200.000
  190.000
  170.000
  180.000
  210.000
  190.000
  170.000
  120.000
  220.000
  110.000
  130.000
  150.000
  150.000
  140.000
  150.000
  140.000
  140.000
  140.000
  150.000
  150.000
  150.000
  140.000
  140.000
  140.000
  140.000
  130.000
  140.000
  140.000
  140.000
  130.000
  130.000
  130.000
  140.000
  140.000
  140.000
  130.000
  130.000
  130.000
  130.000
  140.000
  140.000
  130.000
  130.000
  130.000
  130.000
  160.000
  110.000
  360.000
  360.000
   10.000
  350.000
  350.000
  320.000
  300.000
  280.000
  150.000
  210.000
  240.000
  250.000
  330.000
   50.000
   80.000
  110.000
  120.000
  150.000
  140.000
  130.000
  140.000
  120.000
  120.000
  140.000
  130.000
  140.000
  130.000
  130.000
  130.000
  130.000
  130.000
  130.000
  140.000
  130.000
  130.000
  130.000
  130.000
  140.000
  130.000
  140.000
  140.000
  140.000
  150.000
  140.000
  120.000
  140.000
  150.000
  160.000
  160.000
  260.000
  140.000
  150.000
  130.000
  140.000
  110.000
  120.000
  130.000
   70.000
  120.000
  160.000
  110.000
  130.000
  140.000
  170.000
  210.000
  240.000
  320.000
  290.000
  280.000
  300.000
  280.000
  290.000
  200.000
  220.000
  210.000
  220.000
  240.000
  250.000
  230.000
  210.000
  260.000
  270.000
  250.000
  210.000
  190.000
  190.000
  170.000
  200.000
    0.000
  340.000
  340.000
    0.000
  100.000
   90.000
   90.000
  100.000
  110.000
  100.000
  130.000
  180.000
  120.000
  140.000
  140.000
  150.000
  150.000
  150.000
  150.000
  150.000
  140.000
  140.000
  150.000
  150.000
  150.000
  150.000
  140.000
  140.000
  140.000
  160.000
  150.000
  160.000
  140.000
  140.000
  120.000
  140.000
  140.000
  140.000
  140.000
  140.000
  130.000
  140.000
  130.000
  140.000
  140.000
  130.000
  140.000
  140.000
  140.000
  130.000
  140.000
  130.000
  140.000
  140.000
  140.000
  140.000
  150.000
  180.000
  150.000
  150.000
  150.000
  140.000
  130.000
  130.000
  140.000
  140.000
  150.000
  140.000
  150.000
  160.000
  150.000
  140.000
  130.000
  140.000
  140.000
  150.000
  150.000
  150.000
  150.000
  120.000
  140.000
  120.000
  130.000
  130.000
  140.000
  130.000
  130.000
  130.000
  130.000
  130.000
  130.000
  140.000
  140.000
  130.000
  130.000
  140.000
  140.000
  140.000
  130.000
  140.000
  130.000
  110.000
  140.000
  140.000
  130.000
  140.000
  140.000
  130.000
  130.000
  330.000
   90.000
  250.000
  300.000
  320.000
  360.000
  280.000
  210.000
  180.000
  200.000
  190.000
  190.000
    0.000
    0.000
   70.000
   90.000
   40.000
   10.000
  330.000
    0.000
  240.000
  190.000
  180.000
  200.000
  190.000
  230.000
  150.000
   90.000
    0.000
  160.000
  200.000
  200.000
  200.000
  170.000
  160.000
  200.000
  160.000
  160.000
  110.000
   80.000
   90.000
   40.000
   70.000
  130.000
  180.000
  200.000
  160.000
  190.000
  160.000
  180.000
  210.000
  180.000
  190.000
  210.000
  180.000
  200.000
  220.000
  190.000
  190.000
  200.000
  170.000
  190.000
  170.000
  190.000
  200.000
  170.000
  190.000
  180.000
  160.000
  190.000
  190.000
  180.000
  180.000
  180.000
  180.000
  140.000
  260.000
    0.000
  140.000
  180.000
  190.000
  190.000
  240.000
  100.000
  140.000
  130.000
  140.000
  140.000
  130.000
  130.000
  140.000
  160.000
  140.000
  150.000
  150.000
  160.000
  140.000
  170.000
  210.000
  180.000
  190.000
  150.000
  140.000
  140.000
  140.000
  140.000
  150.000
  150.000
  150.000
  140.000
  150.000
  150.000
  150.000
  150.000
  160.000
  160.000
  160.000
  150.000
  150.000
  150.000
  160.000
  170.000
  210.000
  180.000
  220.000
  180.000
  190.000
  200.000
  190.000
  190.000
  210.000
  180.000
  210.000
  310.000
  270.000
  320.000
  280.000
    0.000
  180.000
  290.000
  150.000
  180.000
    0.000
  200.000
  170.000
  190.000
  180.000
   30.000
   20.000
    0.000
  280.000
  180.000
  180.000
  220.000
  290.000
  200.000
  200.000
  240.000
  270.000
  240.000
  300.000
  280.000
  270.000
  270.000
  240.000
  230.000
  230.000
  260.000
  250.000
  270.000
  250.000
  240.000
  250.000
  250.000
  250.000
  260.000
  240.000
  250.000
  260.000
  270.000
  260.000
  270.000
  270.000
  270.000
  260.000
  270.000
  260.000
  250.000
  260.000
  260.000
  260.000
  260.000
  260.000
  260.000
  260.000
  260.000
  260.000
  270.000
  260.000
  260.000
  260.000
  260.000
  260.000
  260.000
  280.000
  270.000
  280.000
  270.000
  260.000
  270.000
  250.000
  210.000
  240.000
  220.000
  210.000
  200.000
  210.000
  200.000
  200.000
  220.000
  200.000
  230.000
  210.000
  160.000
  180.000
  170.000
  160.000
  150.000
  120.000
  100.000
    0.000
   90.000
   80.000
   60.000
   70.000
   90.000
  110.000
  140.000
  170.000
  170.000
  120.000
  110.000
  150.000
    0.000
    0.000
  180.000
  180.000
  130.000
  170.000
  130.000
  170.000
  140.000
  130.000
  140.000
  140.000
  130.000
  160.000
  170.000
  170.000
  170.000
  170.000
  170.000
  160.000
  150.000
  150.000
  150.000
  150.000
  150.000
  130.000
  150.000
   70.000
   80.000
  130.000
  130.000
  130.000
  130.000
  140.000
  130.000
  140.000
  140.000
  140.000
  140.000
  140.000
  140.000
  150.000
  150.000
  160.000
  140.000
  150.000
  130.000
  120.000
   50.000
   50.000
    0.000
   60.000
  150.000
  140.000
  130.000
  130.000
  130.000
  120.000
  130.000
  130.000
  130.000
  140.000
  120.000
  120.000
  130.000
  140.000
  130.000
  140.000
  130.000
  130.000
  130.000
  130.000
  120.000
  130.000
  130.000
  130.000
  130.000
  120.000
  130.000
  140.000
  130.000
  130.000
  120.000
  130.000
  120.000
  130.000
  120.000
  110.000
  120.000
  120.000
  110.000
  120.000
  120.000
  120.000
  120.000
  130.000
  120.000
  120.000
  120.000
  120.000
  120.000
  120.000
  120.000
  120.000
  120.000
  120.000
  120.000
  110.000
  110.000
  110.000
  120.000
  120.000
  120.000
  120.000
  120.000
  110.000
  110.000
  110.000
  120.000
  120.000
  120.000
  120.000
  120.000
  110.000
  120.000
  120.000
  120.000
  110.000
  120.000
  120.000
  120.000
  120.000
  120.000
  130.000
  120.000
  120.000
  130.000
  110.000
  120.000
  130.000
  130.000
  130.000
  130.000
  140.000
  130.000
  130.000
  130.000
  130.000
  140.000
  140.000
  140.000
  140.000
  140.000
  140.000
  140.000
  130.000
  120.000
  130.000
  100.000
  120.000
  110.000
   20.000
  280.000
  250.000
  250.000
  310.000
  300.000
  240.000
  190.000
  160.000
  180.000
  190.000
  200.000
  190.000
  180.000
  170.000
  180.000
  190.000
  250.000
  260.000
  210.000
  210.000
  170.000
  150.000
  140.000
  150.000
  140.000
  140.000
  130.000
  130.000
  130.000
  140.000
  140.000
  180.000
  190.000
  220.000
  200.000
  160.000
  210.000
  140.000
  140.000
  140.000
  130.000
  150.000
  140.000
  150.000
  170.000
  210.000
  210.000
  160.000
  190.000
  140.000
  190.000
  220.000
  190.000
  340.000
    0.000
  180.000
  190.000
  180.000
  210.000
  190.000
  210.000
  210.000
  190.000
  180.000
    0.000
  300.000
  320.000
  310.000
  280.000
  240.000
  250.000
  280.000
  270.000
  240.000
  260.000
  280.000
  290.000
  290.000
  280.000
  270.000
  260.000
  270.000
  280.000
  270.000
  290.000
  350.000
    0.000
   90.000
  120.000
  130.000
   90.000
  110.000
   90.000
  140.000
  120.000
  170.000
  150.000
  180.000
  160.000
  200.000
  280.000
  300.000
  280.000
  300.000
  300.000
  300.000
  300.000
  300.000
  280.000
  280.000
  280.000
  270.000
  310.000
  300.000
  280.000
  270.000
  230.000
  220.000
  240.000
  230.000
  240.000
  200.000
  210.000
  190.000
  180.000
  110.000
  130.000
  180.000
  150.000
  180.000
  200.000
  180.000
  170.000
  130.000
  350.000
  340.000
  330.000
  310.000
  310.000
  300.000
  290.000
  290.000
  290.000
  300.000
  270.000
  270.000
  270.000
  270.000
  260.000
  260.000
  270.000
  260.000
  260.000
  330.000
   90.000
   40.000
  160.000
  120.000
   60.000
  100.000
  100.000
   90.000
  100.000
  120.000
  130.000
  130.000
  140.000
  150.000
  150.000
  150.000
  150.000
  140.000
  150.000
  140.000
  150.000
  140.000
  140.000
  140.000
  140.000
  140.000
  150.000
  140.000
  130.000
  140.000
  120.000
  130.000
  140.000
  150.000
  120.000
  110.000
   60.000
  140.000
  150.000
  150.000
  150.000
  150.000
  150.000
  140.000
  200.000
  180.000
  190.000
  190.000
  160.000
  170.000
  190.000
  230.000
  210.000
   60.000
   60.000
  110.000
  340.000
  300.000
  290.000
  340.000
  320.000
  310.000
  310.000
  300.000
  200.000
  200.000
  210.000
  190.000
  170.000
  190.000
  160.000
  180.000
  200.000
  170.000
  180.000
  160.000
  170.000
  130.000
  150.000
  150.000
  120.000
  140.000
  150.000
  140.000
  140.000
  160.000
  150.000
  150.000
  160.000
  150.000
  150.000
  150.000
  140.000
  160.000
  260.000
  270.000
  240.000
  220.000
  190.000
  270.000
  270.000
  270.000
  270.000
  290.000
  280.000
  250.000
  220.000
  130.000
  120.000
  150.000
  140.000
  160.000
  130.000
  140.000
  140.000
  150.000
  160.000
  150.000
  150.000
  150.000
  150.000
  160.000
  150.000
  150.000
  160.000
  150.000
  150.000
  150.000
  150.000
  150.000
  160.000
  150.000
  150.000
  150.000
  180.000
  280.000
  230.000
  220.000
  210.000
  220.000
  240.000
  300.000
  260.000
  290.000
  270.000
  290.000
  300.000
  300.000
  300.000
  300.000
  300.000
  310.000
  290.000
  270.000
  210.000
  240.000
  210.000
  220.000
  200.000
  200.000
  180.000
  200.000
  190.000
  170.000
  190.000
  180.000
  160.000
  240.000
  260.000
  250.000
  260.000
  260.000
  260.000
  280.000
  260.000
  260.000
  280.000
  270.000
  270.000
  280.000
  270.000
  260.000
  250.000
  230.000
  260.000
  260.000
  250.000
  240.000
  250.000
  250.000
  240.000
  250.000
  270.000
  270.000
  270.000
  290.000
  280.000
  280.000
  310.000
  280.000
  290.000
  280.000
  290.000
  290.000
  260.000
  310.000
  120.000
    0.000
   80.000
  160.000
  200.000
   90.000
  170.000
  190.000
  130.000
  110.000
  160.000
  180.000
  120.000
  140.000
  140.000
  140.000
  150.000
  140.000
  130.000
  140.000
  130.000
  140.000
  140.000
  140.000
  140.000
  140.000
  140.000
  190.000
  180.000
  180.000
  140.000
  130.000
  110.000
  140.000
  240.000
  320.000
   80.000
  120.000
  160.000
  150.000
  140.000
  130.000
  140.000
  140.000
  140.000
  140.000
  140.000
  150.000
  140.000
  140.000
  150.000
  150.000
  130.000
  140.000
  130.000
  120.000
  130.000
  130.000
  130.000
  130.000
  130.000
  140.000
  130.000
  140.000
  140.000
  140.000
  120.000
  120.000
  120.000
  110.000
  100.000
  120.000
  120.000
  140.000
  110.000
  130.000
  130.000
  140.000
  140.000
  140.000
  130.000
  140.000
  140.000
  150.000
  140.000
  140.000
  130.000
  140.000
  140.000
  140.000
  120.000
  130.000
  140.000
  140.000
  130.000
  120.000
  130.000
  120.000
   80.000
   80.000
  200.000
  350.000
   10.000
  320.000
  320.000
  310.000
  310.000
  270.000
  270.000
  270.000
  270.000
  270.000
  260.000
  280.000
  280.000
  290.000
  280.000
  280.000
  290.000
  340.000
  330.000
  320.000
  320.000
  320.000
  330.000
  340.000
  340.000
   10.000
  360.000
  330.000
  320.000
  330.000
  320.000
  260.000
  320.000
  290.000
  280.000
  340.000
  310.000
  280.000
  320.000
  240.000
  250.000
  310.000
  350.000
  130.000
   50.000
   60.000
  330.000
  180.000
  150.000
  130.000
  130.000
  270.000
  180.000
  180.000
  160.000
  170.000
  160.000
  130.000
  130.000
  120.000
  130.000
  120.000
  140.000
  100.000
  140.000
  110.000
   20.000
   30.000
   20.000
   30.000
  130.000
  140.000
  140.000
  130.000
  140.000
  150.000
  140.000
  140.000
  140.000
  130.000
  140.000
  150.000
  150.000
  140.000
  140.000
  130.000
  150.000
  140.000
  150.000
  150.000
  150.000
  150.000
  160.000
  160.000
  180.000
  220.000
  200.000
  190.000
  200.000
  180.000
  180.000
  170.000
  170.000
  190.000
  190.000
  210.000
  270.000
  310.000
  240.000
  260.000
  270.000
  290.000
  330.000
  150.000
  120.000
  170.000
  190.000
  130.000
  160.000
  140.000
  160.000
  120.000
  120.000
  120.000
  120.000
  120.000
  140.000
  150.000
  150.000
  150.000
  150.000
  130.000
  130.000
  140.000
  110.000
    0.000
  330.000
    0.000
  320.000
  310.000
  330.000
    0.000
  330.000
  340.000
  340.000
  340.000
  310.000
  270.000
  230.000
  230.000
  260.000
  250.000
  250.000
  290.000
  270.000
  300.000
  330.000
   50.000
    0.000
  130.000
  210.000
  230.000
  280.000
  180.000
  210.000
  240.000
  220.000
  320.000
  270.000
  260.000
  240.000
  240.000
  260.000
  260.000
  260.000
  280.000
  270.000
  280.000
  300.000
  280.000
  300.000
  320.000
  320.000
  360.000
   30.000
  170.000
  200.000
  260.000
  270.000
  270.000
  280.000
  280.000
  280.000
  280.000
  230.000
  140.000
  210.000
  180.000
  150.000
  150.000
  110.000
   90.000
   70.000
  100.000
  110.000
   60.000
   60.000
   60.000
  100.000
  150.000
  140.000
  140.000
  140.000
  140.000
  140.000
  140.000
  140.000
  140.000
  140.000
  150.000
  140.000
  140.000
  140.000
  140.000
  140.000
  130.000
  150.000
  140.000
  190.000
  170.000
  150.000
  130.000
  140.000
  140.000
  180.000
  200.000
  180.000
  180.000
  180.000
  170.000
  230.000
  160.000
  180.000
  210.000
  190.000
  190.000
  190.000
  140.000
  140.000
  140.000
  150.000
  150.000
  150.000
  160.000
  150.000
  150.000
  150.000
  150.000
  150.000
  150.000
  150.000
  150.000
  150.000
  150.000
  140.000
  140.000
  130.000
  140.000
  190.000
  280.000
  290.000
  180.000
  150.000
  310.000
  240.000
  270.000
  270.000
  230.000
    0.000
   90.000
  120.000
  150.000
  130.000
  140.000
  150.000
  130.000
  130.000
  150.000
  150.000
  210.000
  320.000
  280.000
  320.000
  250.000
  250.000
  250.000
  240.000
  250.000
  260.000
  270.000
  240.000
  290.000
  280.000
  210.000
  360.000
  160.000
  170.000
    0.000
  160.000
  210.000
  190.000
  270.000
  220.000
  190.000
    0.000
  190.000
  170.000
  140.000
  140.000
  120.000
  140.000
  140.000
  140.000
  140.000
  130.000
  140.000
  150.000
  160.000
  150.000
  160.000
  170.000
  200.000
  220.000
  260.000
  270.000
  280.000
  290.000
  300.000
  280.000
  330.000
  290.000
  280.000
  270.000
  260.000
  270.000
  280.000
  290.000
  330.000
  290.000
  250.000
  210.000
  130.000
  100.000
  120.000
  160.000
  130.000
  140.000
  160.000
  150.000
  140.000
  130.000
  150.000
  250.000
  250.000
  220.000
  180.000
  180.000
  160.000
  170.000
    0.000
    0.000
   60.000
  320.000
  320.000
  310.000
  320.000
  310.000
  300.000
  310.000
  320.000
  330.000
  320.000
  340.000
  330.000
  320.000
  320.000
  330.000
  330.000
  330.000
  310.000
  300.000
  290.000
  290.000
  300.000
  300.000
  300.000
  290.000
  300.000
  300.000
  290.000
  300.000
  300.000
  290.000
  280.000
  270.000
  290.000
  290.000
  290.000
  260.000
  270.000
  280.000
  270.000
  280.000
  280.000
  280.000
  280.000
  280.000
  290.000
  290.000
  290.000
  290.000
  300.000
  280.000
  280.000
  250.000
  260.000
  260.000
  210.000
  150.000
    0.000
  140.000
  160.000
  230.000
  270.000
  280.000
  290.000
  300.000
  310.000
  310.000
  340.000
  330.000
  310.000
  310.000
  320.000
  310.000
  320.000
  300.000
  320.000
  310.000
  300.000
  280.000
  290.000
  280.000
  290.000
  300.000
  300.000
  330.000
  310.000
  320.000
  320.000
  330.000
  350.000
  350.000
  340.000
  340.000
  320.000
  310.000
  330.000
  330.000
  330.000
  330.000
  310.000
  290.000
  310.000
  310.000
  300.000
  250.000
    0.000
  200.000
  340.000
    0.000
  190.000
  200.000
  200.000
  180.000
  190.000
  170.000
  200.000
  290.000
  260.000
  280.000
  260.000
  280.000
  300.000
  320.000
  290.000
  190.000
  210.000
  210.000
  190.000
  180.000
  200.000
  170.000
  180.000
  200.000
  210.000
  210.000
  180.000
  210.000
  250.000
  280.000
  260.000
  280.000
  280.000
  280.000
  270.000
  260.000
  280.000
  290.000
  280.000
  270.000
  270.000
  220.000
  210.000
  220.000
  210.000
  180.000
  170.000
  200.000
  190.000
  170.000
    0.000
  180.000
  170.000
  140.000
  120.000
  130.000
  110.000
  110.000
  180.000
  150.000
    0.000
  190.000
  190.000
  180.000
  180.000
  210.000
  140.000
  150.000
  140.000
  200.000
  200.000
  200.000
  190.000
  190.000
  190.000
  190.000
  180.000
  180.000
  180.000
  170.000
  130.000
  140.000
  100.000
  140.000
  140.000
  150.000
  140.000
  140.000
  140.000
  140.000
  140.000
  140.000
  140.000
  160.000
  160.000
  160.000
  150.000
  160.000
  160.000
  160.000
  140.000
  150.000
  150.000
  150.000
  150.000
  140.000
  130.000
  130.000
  140.000
  140.000
  130.000
  140.000
  150.000
  150.000
  150.000
  150.000
  140.000
  100.000
   90.000
  120.000
  110.000
  100.000
   80.000
  100.000
  120.000
  140.000
  140.000
  140.000
  140.000
  140.000
  150.000
  140.000
  150.000
  160.000
  150.000
  210.000
  210.000
  170.000
  140.000
  100.000
  120.000
  110.000
  120.000
  140.000
  210.000
  170.000
  240.000
  280.000
  180.000
  310.000
  300.000
  310.000
  310.000
  330.000
  330.000
  300.000
  300.000
  320.000
  300.000
  270.000
  260.000
  250.000
  260.000
  260.000
  260.000
  260.000
  260.000
  250.000
  250.000
  270.000
  250.000
  250.000
  240.000
  260.000
  270.000
  270.000
  270.000
  260.000
  270.000
  260.000
  270.000
  250.000
  260.000
  240.000
  260.000
  270.000
  290.000
  340.000
   20.000
    0.000
  210.000
  200.000
  180.000
  210.000
  200.000
  180.000
  180.000
  150.000
  100.000
  100.000
  140.000
    0.000
   30.000
  210.000
    0.000
    0.000
  250.000
  270.000
  300.000
  110.000
  100.000
  130.000
  110.000
  130.000
  140.000
  140.000
    0.000
   60.000
   80.000
   80.000
   90.000
   80.000
  120.000
  130.000
  210.000
  320.000
   30.000
   60.000
   50.000
   80.000
  130.000
  140.000
  150.000
  140.000
  150.000
  150.000
  150.000
  150.000
  150.000
  170.000
  170.000
  170.000
  200.000
  200.000
  200.000
  200.000
  220.000
  150.000
  170.000
  220.000
  200.000
    0.000
    0.000
  290.000
  320.000
  190.000
  210.000
  260.000
  280.000
  290.000
  310.000
  290.000
  270.000
  320.000
  310.000
  300.000
  300.000
  280.000
  290.000
  270.000
  270.000
  280.000
  280.000
  280.000
  290.000
  300.000
  310.000
  290.000
  290.000
  300.000
  310.000
  300.000
  290.000
  280.000
  280.000
  280.000
  270.000
  270.000
  280.000
  290.000
  300.000
  310.000
  360.000
  350.000
   30.000
   40.000
   80.000
  200.000
  190.000
  350.000
  340.000
   20.000
  350.000
   10.000
   30.000
   60.000
    0.000
  340.000
    0.000
  220.000
    0.000
    0.000
  330.000
  330.000
  200.000
    0.000
    0.000
  200.000
  360.000
  290.000
    0.000
   40.000
   10.000
  280.000
  290.000
    0.000
  310.000
  210.000
  210.000
  190.000
  190.000
  210.000
  190.000
  210.000
  190.000
  200.000
  160.000
  200.000
  160.000
    0.000
  300.000
  290.000
  300.000
  340.000
  290.000
  310.000
  280.000
  260.000
  300.000
  280.000
  270.000
  280.000
  290.000
  300.000
  310.000
  330.000
  350.000
  350.000
  320.000
  300.000
  280.000
  270.000
  290.000
  310.000
  320.000
  310.000
  320.000
  310.000
  320.000
  320.000
  300.000
  310.000
  290.000
  270.000
  280.000
  290.000
  310.000
  290.000
  290.000
  320.000
  320.000
  310.000
  330.000
  330.000
  320.000
  300.000
  280.000
  280.000
  290.000
  270.000
  250.000
  200.000
  220.000
  240.000
  270.000
  250.000
  330.000
  290.000
  260.000
  260.000
  260.000
  260.000
  250.000
  260.000
  270.000
  260.000
  270.000
  270.000
   30.000
    0.000
    0.000
  150.000
  210.000
  270.000
  300.000
  300.000
  290.000
  300.000
  290.000
  270.000
  300.000
  300.000
  280.000
  280.000
  280.000
  260.000
  320.000
  270.000
  250.000
  210.000
  220.000
    0.000
  280.000
  220.000
  230.000
  240.000
  300.000
  290.000
  290.000
  300.000
  330.000
  320.000
  340.000
  330.000
  360.000
  340.000
  290.000
  270.000
  260.000
  280.000
  290.000
  290.000
  300.000
  280.000
  260.000
  260.000
  260.000
  270.000
  270.000
  260.000
  290.000
  270.000
  280.000
  330.000
  320.000
  310.000
  330.000
  320.000
  320.000
  310.000
  320.000
  300.000
  270.000
  260.000
  260.000
  270.000
  300.000
  170.000
  190.000
  190.000
  190.000
  240.000
  220.000
  190.000
  190.000
  210.000
  310.000
  310.000
  310.000
  320.000
  330.000
  330.000
  320.000
  320.000
  290.000
  280.000
  300.000
  310.000
  300.000
  270.000
  270.000
  270.000
  270.000
  260.000
  270.000
  270.000
  270.000
  270.000
  260.000
  260.000
  260.000
  280.000
  270.000
  270.000
  260.000
  260.000
  270.000
  270.000
  270.000
  290.000
  280.000
  270.000
  270.000
  280.000
  270.000
  270.000
  270.000
  280.000
  280.000
  290.000
  290.000
  300.000
  310.000
  330.000
  330.000
  300.000
  300.000
  300.000
  330.000
  320.000
  320.000
  320.000
  330.000
  310.000
  290.000
  300.000
  320.000
  300.000
  330.000
  300.000
  300.000
  270.000
  270.000
  260.000
  280.000
  270.000
  270.000
  290.000
  300.000
  310.000
  310.000
  300.000
  320.000
  310.000
  320.000
  320.000
  330.000
  300.000
  310.000
  300.000
  300.000
  290.000
  280.000
  290.000
  280.000
  270.000
  280.000
  280.000
  300.000
  320.000
  260.000
  240.000
  270.000
  320.000
  310.000
  320.000
   50.000
   30.000
  210.000
   60.000
   60.000
  120.000
  140.000
  130.000
  140.000
  150.000
  170.000
  150.000
  160.000
  160.000
  150.000
  160.000
  330.000
  160.000
  130.000
  220.000
  170.000
  210.000
  210.000
  190.000
  250.000
  250.000
  160.000
  220.000
  250.000
  260.000
  260.000
  260.000
  260.000
  240.000
  250.000
  250.000
  250.000
  260.000
  240.000
  220.000
  220.000
  240.000
  240.000
  260.000
  250.000
  250.000
  250.000
  260.000
  260.000
  260.000
  260.000
  250.000
  250.000
  260.000
  250.000
  250.000
  260.000
  240.000
  260.000
  250.000
  250.000
  260.000
  250.000
  270.000
  250.000
  260.000
  230.000
  270.000
  270.000
  290.000
  260.000
  290.000
  300.000
  350.000
  350.000
   50.000
   40.000
   70.000
   80.000
  120.000
  100.000
  110.000
  110.000
   90.000
   60.000
  100.000
   60.000
  120.000
  100.000
  120.000
  120.000
   80.000
  100.000
  110.000
  140.000
  140.000
  140.000
  150.000
  140.000
  150.000
  210.000
  140.000
  140.000
  150.000
  140.000
  190.000
  170.000
  210.000
  270.000
  290.000
  200.000
  200.000
  180.000
  170.000
  150.000
  150.000
  130.000
  140.000
  110.000
  120.000
  130.000
  110.000
  130.000
  140.000
  280.000
  300.000
  270.000
  210.000
  190.000
  270.000
  290.000
  300.000
  230.000
  170.000
   40.000
   70.000
   90.000
  100.000
   90.000
  110.000
   90.000
  140.000
  150.000
   70.000
   30.000
   20.000
   10.000
  350.000
  320.000
  320.000
  260.000
  270.000
  270.000
  280.000
  310.000
  200.000
  170.000
   30.000
   50.000
    0.000
  180.000
    0.000
   10.000
    0.000
  140.000
    0.000
  340.000
  350.000
  360.000
   10.000
   20.000
   40.000
   40.000
  350.000
   50.000
  120.000
  110.000
  110.000
  130.000
  130.000
  160.000
  140.000
  130.000
  140.000
  160.000
  140.000
  150.000
  150.000
  140.000
  150.000
  150.000
  140.000
  140.000
  140.000
  140.000
  140.000
  140.000
  140.000
  150.000
  150.000
  140.000
  150.000
  160.000
  150.000
  150.000
  150.000
  140.000
  150.000
  150.000
  150.000
  140.000
  140.000
  140.000
  140.000
  140.000
  140.000
  140.000
  140.000
  140.000
  140.000
  140.000
  130.000
  130.000
  140.000
  150.000
  150.000
  130.000
  210.000
  150.000
  210.000
  200.000
  150.000
  190.000
  190.000
  240.000
  280.000
  300.000
  320.000
  300.000
  310.000
  290.000
  300.000
  320.000
  330.000
  330.000
  260.000
  210.000
  210.000
  200.000
  170.000
  210.000
  190.000
  190.000
  180.000
  160.000
  160.000
  190.000
  150.000
  210.000
  220.000
    0.000
  220.000
  190.000
  210.000
  240.000
  290.000
  280.000
  270.000
  260.000
  240.000
  190.000
  180.000
  180.000
  200.000
  190.000
  190.000
  190.000
  170.000
  210.000
  200.000
  220.000
  220.000
  240.000
  250.000
  260.000
  280.000
  270.000
  270.000
  240.000
  280.000
  280.000
  250.000
  250.000
  210.000
  220.000
  220.000
  230.000
  180.000
  150.000
  160.000
  160.000
  190.000
  170.000
  180.000
  170.000
  150.000
  120.000
  120.000
  100.000
  110.000
  140.000
  110.000
  140.000
   90.000
   70.000
  120.000
   80.000
  160.000
  190.000
  160.000
  180.000
  150.000
  140.000
  150.000
  150.000
  160.000
  300.000
  270.000
  140.000
  130.000
  180.000
  200.000
  230.000
  310.000
  330.000
  320.000
  280.000
  270.000
  260.000
  240.000
  220.000
  240.000
  250.000
  250.000
  250.000
  260.000
  250.000
  260.000
  260.000
  250.000
  250.000
  250.000
  250.000
  250.000
  250.000
  260.000
  270.000
  260.000
  270.000
  260.000
  260.000
  270.000
  270.000
  270.000
  270.000
  260.000
  250.000
  250.000
  250.000
  260.000
  250.000
  270.000
  260.000
  280.000
  270.000
  270.000
  270.000
  260.000
  280.000
  270.000
  270.000
  270.000
  290.000
  290.000
  300.000
  280.000
  280.000
  330.000
  300.000
  300.000
  290.000
  310.000
  230.000
  220.000
  270.000
  220.000
  230.000
  180.000
  180.000
  180.000
  150.000
  200.000
  180.000
  160.000
  140.000
   90.000
  120.000
   90.000
   70.000
   80.000
   90.000
   70.000
   80.000
  150.000
  140.000
  140.000
  140.000
  130.000
  130.000
  130.000
  140.000
  130.000
  140.000
  140.000
  140.000
  130.000
  140.000
  130.000
  130.000
  140.000
  120.000
  130.000
  130.000
  130.000
  120.000
  110.000
  130.000
  140.000
  140.000
  130.000
  130.000
  140.000
  140.000
  150.000
  130.000
  160.000
  180.000
  270.000
  280.000
  270.000
  270.000
  270.000
  260.000
  270.000
  270.000
  280.000
  270.000
  280.000
  290.000
  280.000
  310.000
   30.000
  320.000
  220.000
  170.000
  180.000
  170.000
  150.000
  130.000
  170.000
  130.000
  210.000
  170.000
  190.000
    0.000
  190.000
  180.000
  160.000
  150.000
  300.000
  300.000
  290.000
  320.000
  300.000
  280.000
  280.000
  270.000
  270.000
  270.000
  250.000
  250.000
  260.000
  280.000
  260.000
  210.000
  160.000
  190.000
  170.000
  200.000
  190.000
   90.000
  100.000
  130.000
  180.000
  220.000
  160.000
  340.000
  350.000
  300.000
  120.000
   40.000
  180.000
  180.000
  130.000
  110.000
  120.000
  130.000
  170.000
  180.000
  180.000
  150.000
  160.000
  180.000
  190.000
  110.000
  160.000
  130.000
  250.000
  160.000
  250.000
  210.000
  280.000
  260.000
   20.000
  120.000
  130.000
  140.000
  130.000
  130.000
  140.000
  160.000
   30.000
  110.000
  140.000
  150.000
  160.000
  180.000
  200.000
  260.000
  340.000
   40.000
   10.000
   10.000
   20.000
   10.000
   60.000
  100.000
  190.000
  190.000
  200.000
  200.000
  190.000
  210.000
  330.000
   10.000
  360.000
  210.000
  200.000
  210.000
  260.000
  280.000
  250.000
  250.000
  270.000
  250.000
  260.000
  330.000
  360.000
   20.000
   50.000
  110.000
  120.000
  120.000
  130.000
  130.000
  140.000
  150.000
  150.000
  150.000
  160.000
  160.000
  150.000
  150.000
  140.000
  200.000
  220.000
  220.000
  170.000
  150.000
  110.000
   30.000
   70.000
   90.000
   70.000
   80.000
  120.000
  130.000
  140.000
  160.000
  160.000
  170.000
  160.000
  160.000
  160.000
  160.000
  150.000
  160.000
  160.000
  140.000
  150.000
  160.000
  130.000
  140.000
  330.000
  300.000
  300.000
  290.000
  300.000
  300.000
   20.000
  290.000
  310.000
  300.000
  330.000
  290.000
  260.000
  180.000
  200.000
  170.000
  180.000
  190.000
  200.000
  210.000
  290.000
  260.000
  270.000
  270.000
  280.000
  300.000
  300.000
  330.000
  340.000
  340.000
  360.000
   20.000
  220.000
  210.000
  210.000
  210.000
    0.000
    0.000
  240.000
  210.000
  170.000
  150.000
  240.000
  310.000
   30.000
  350.000
   30.000
  330.000
  350.000
  360.000
  360.000
   10.000
  330.000
  340.000
  320.000
  350.000
  320.000
  210.000
  260.000
  260.000
  250.000
  250.000
  200.000
  260.000
  280.000
  290.000
  280.000
  270.000
  290.000
  330.000
  300.000
    0.000
   90.000
  320.000
  320.000
  310.000
  320.000
  280.000
  230.000
  210.000
  240.000
  270.000
   20.000
  200.000
  210.000
  210.000
  210.000
  210.000
  270.000
  260.000
  240.000
  280.000
  300.000
  240.000
  280.000
  240.000
  240.000
  290.000
  260.000
  290.000
  290.000
  340.000
  360.000
  120.000
  140.000
  170.000
  160.000
  220.000
  210.000
  190.000
  250.000
  270.000
  250.000
  260.000
  270.000
  260.000
  250.000
  270.000
  270.000
  260.000
  280.000
  280.000
  270.000
  270.000
  270.000
  270.000
  240.000
  270.000
  260.000
  280.000
  260.000
  270.000
  270.000
  280.000
  280.000
  280.000
  280.000
  280.000
  280.000
  290.000
  290.000
  310.000
  310.000
  320.000
  330.000
  320.000
  320.000
  320.000
  330.000
  320.000
  300.000
  290.000
  290.000
  280.000
  290.000
  300.000
   30.000
  200.000
  190.000
  200.000
  290.000
  190.000
    0.000
  330.000
  130.000
  340.000
  320.000
   20.000
  350.000
  320.000
  330.000
  320.000
  330.000
  350.000
  330.000
  330.000
  270.000
  290.000
  320.000
    0.000
  350.000
    0.000
  190.000
  200.000
  190.000
  210.000
  170.000
  200.000
   30.000
  100.000
  110.000
  120.000
  170.000
  130.000
  140.000
  150.000
  140.000
  150.000
  140.000
  140.000
  140.000
  140.000
  150.000
  150.000
  140.000
  150.000
  140.000
  150.000
  140.000
  140.000
  140.000
  130.000
  150.000
  130.000
  130.000
  140.000
  130.000
  130.000
  120.000
  130.000
  130.000
  130.000
  140.000
  140.000
  160.000
  190.000
  160.000
  210.000
  310.000
  320.000
  320.000
  280.000
  270.000
  250.000
  230.000
  250.000
  200.000
  180.000
   20.000
   90.000
   90.000
  100.000
  130.000
   40.000
   20.000
   50.000
   40.000
   80.000
  130.000
  130.000
  140.000
  140.000
  150.000
  150.000
  150.000
  170.000
  170.000
  200.000
  180.000
  180.000
  200.000
  200.000
  290.000
  300.000
  320.000
  320.000
  330.000
  290.000
  280.000
  270.000
  270.000
  270.000
  260.000
  270.000
  270.000
  280.000
  270.000
  270.000
  270.000
  310.000
  310.000
  290.000
  310.000
    0.000
  320.000
  350.000
  300.000
  290.000
  290.000
  270.000
  290.000
  300.000
  290.000
  290.000
  280.000
  270.000
  270.000
  270.000
  260.000
  270.000
  280.000
  280.000
  260.000
  270.000
  290.000
  270.000
  280.000
  280.000
  270.000
  180.000
  230.000
  310.000
  300.000
  180.000
  180.000
  240.000
  350.000
  360.000
  310.000
  300.000
  310.000
  300.000
  280.000
  270.000
  250.000
  270.000
  260.000
  290.000
  280.000
  260.000
  240.000
  260.000
  260.000
  270.000
  270.000
  270.000
  270.000
  260.000
  270.000
  270.000
  260.000
  250.000
  250.000
  270.000
  270.000
  280.000
  280.000
  280.000
  290.000
  290.000
  280.000
  280.000
  300.000
  290.000
  290.000
  300.000
  310.000
  300.000
  300.000
  310.000
  320.000
  310.000
  290.000
  310.000
  300.000
  290.000
  290.000
  290.000
  280.000
  280.000
  280.000
  270.000
  260.000
  260.000
  270.000
  260.000
  250.000
  270.000
  270.000
  280.000
  290.000
  290.000
  290.000
  290.000
  310.000
  300.000
  290.000
  290.000
  290.000
  300.000
  300.000
  300.000
  300.000
  300.000
  290.000
  280.000
  270.000
  260.000
  260.000
  270.000
  270.000
  260.000
  270.000
  280.000
  280.000
  290.000
  290.000
  280.000
  280.000
  270.000
  270.000
  270.000
  300.000
  290.000
  280.000
  300.000
  280.000
  290.000
  270.000
  280.000
  280.000
  280.000
  290.000
  280.000
  280.000
  310.000
  300.000
  310.000
  300.000
  300.000
  310.000
  290.000
  300.000
  310.000
  310.000
  320.000
  310.000
  320.000
  310.000
  310.000
  330.000
  320.000
  310.000
  300.000
  300.000
  310.000
  290.000
  310.000
  280.000
  280.000
  300.000
  300.000
  300.000
  300.000
  320.000
  300.000
  310.000
  320.000
  330.000
  310.000
  310.000
  300.000
  300.000
  280.000
  300.000
  290.000
  270.000
  290.000
  300.000
  320.000
  300.000
  300.000
  300.000
  300.000
  310.000
  320.000
  320.000
  330.000
  340.000
  340.000
  330.000
  310.000
  320.000
  310.000
  300.000
  310.000
  330.000
  330.000
  330.000
  330.000
  310.000
  300.000
  310.000
  330.000
  300.000
  290.000
  310.000
  310.000
  310.000
  330.000
  320.000
  330.000
  310.000
  320.000
  330.000
  320.000
  320.000
  330.000
  320.000
  300.000
  280.000
  290.000
  290.000
  280.000
  270.000
  260.000
  270.000
  280.000
  160.000
  210.000
    0.000
    0.000
  290.000
  320.000
  310.000
  310.000
  320.000
  280.000
  300.000
  310.000
  290.000
  290.000
  290.000
  270.000
  290.000
  320.000
  310.000
  270.000
  260.000
  260.000
  260.000
  260.000
  260.000
  260.000
  250.000
  260.000
  270.000
  270.000
  280.000
  270.000
  280.000
  280.000
  320.000
  300.000
  270.000
  270.000
  270.000
  280.000
  280.000
  300.000
  310.000
  300.000
  320.000
  290.000
  280.000
  310.000
  330.000
  320.000
  320.000
  310.000
  300.000
  300.000
  350.000
  320.000
  300.000
  350.000
  350.000
  340.000
  320.000
  330.000
  330.000
  300.000
  300.000
  320.000
  320.000
  310.000
  320.000
  320.000
  310.000
  320.000
  300.000
  270.000
  280.000
  280.000
  290.000
  300.000
  300.000
  310.000
  280.000
  310.000
  300.000
  310.000
  310.000
  320.000
  320.000
  300.000
  280.000
  280.000
  270.000
  260.000
  270.000
  260.000
  240.000
  220.000
  210.000
  220.000
  220.000
  260.000
  280.000
  290.000
  310.000
  290.000
  290.000
  330.000
  310.000
  310.000
  310.000
  290.000
  300.000
  320.000
  300.000
  280.000
  280.000
  290.000
  290.000
  280.000
  270.000
  270.000
  260.000
  270.000
  270.000
  280.000
  290.000
  320.000
  320.000
  320.000
  330.000
  310.000
  320.000
  310.000
  310.000
  330.000
  320.000
  320.000
  300.000
  340.000
  330.000
  260.000
  260.000
  270.000
  270.000
  270.000
  270.000
  270.000
  280.000
  280.000
  280.000
  280.000
  280.000
  310.000
  330.000
  340.000
  300.000
  330.000
  330.000
  320.000
  320.000
  310.000
  310.000
  300.000
  300.000
  280.000
  280.000
  270.000
  270.000
  260.000
  270.000
  270.000
  270.000
  230.000
  300.000
  300.000
  310.000
  310.000
  260.000
  260.000
  240.000
  270.000
  230.000
  310.000
   50.000
   90.000
  120.000
  150.000
  150.000
  170.000
  190.000
  190.000
  250.000
  260.000
  270.000
  280.000
  280.000
  280.000
  290.000
  290.000
  280.000
  290.000
  290.000
  270.000
  280.000
  280.000
  280.000
  300.000
  300.000
  300.000
  360.000
   90.000
  100.000
  130.000
  120.000
  130.000
  140.000
  130.000
  160.000
  170.000
  150.000
  160.000
  150.000
  150.000
  150.000
  150.000
  130.000
  130.000
  150.000
  150.000
  160.000
  150.000
  150.000
  150.000
  150.000
  150.000
  140.000
  150.000
  200.000
  300.000
  340.000
  290.000
  320.000
  340.000
   60.000
  210.000
  300.000
  280.000
  250.000
  290.000
  310.000
  290.000
  280.000
  290.000
  290.000
  300.000
  310.000
  300.000
  290.000
  260.000
  270.000
  280.000
  270.000
  230.000
  210.000
  200.000
  180.000
  180.000
  200.000
  200.000
  200.000
  180.000
  310.000
  330.000
  250.000
  360.000
  270.000
   50.000
  320.000
  290.000
   60.000
   70.000
  100.000
   80.000
   80.000
   70.000
   60.000
  150.000
  140.000
    0.000
  170.000
  360.000
   70.000
   80.000
  340.000
  300.000
  310.000
  280.000
  280.000
  300.000
  310.000
  290.000
  300.000
  280.000
  280.000
  260.000
  270.000
  260.000
  260.000
  240.000
  260.000
  270.000
  270.000
  260.000
  270.000
  280.000
  260.000
  260.000
  260.000
  290.000
  290.000
  310.000
  280.000
  340.000
  340.000
  320.000
  300.000
  340.000
  320.000
  300.000
  310.000
  300.000
  280.000
  280.000
  260.000
  260.000
  180.000
  170.000
  180.000
  210.000
    0.000
  290.000
  330.000
  340.000
  340.000
  340.000
  350.000
  350.000
  360.000
  350.000
  350.000
  340.000
  350.000
  330.000
   70.000
   60.000
  230.000
    0.000
  220.000
  280.000
  280.000
  280.000
  260.000
  270.000
  280.000
  280.000
  300.000
  280.000
  260.000
  270.000
  290.000
  280.000
  260.000
  260.000
  250.000
  230.000
  240.000
  220.000
  210.000
  230.000
  200.000
  160.000
  180.000
  180.000
  200.000
  200.000
  180.000
  180.000
  160.000
  160.000
  180.000
  190.000
  250.000
  290.000
   90.000
   80.000
   80.000
   70.000
   80.000
  100.000
  120.000
  140.000
  130.000
  130.000
  110.000
  110.000
   80.000
   60.000
   80.000
  100.000
  120.000
  140.000
  130.000
  140.000
  170.000
  220.000
  230.000
  220.000
  150.000
  140.000
  150.000
  140.000
  150.000
  160.000
  150.000
  190.000
  170.000
  180.000
  170.000
  190.000
  190.000
  180.000
  350.000
   80.000
  120.000
  130.000
  200.000
  220.000
  220.000
  160.000
  120.000
   80.000
  290.000
  350.000
  330.000
   30.000
  200.000
  120.000
  160.000
  190.000
  270.000
  290.000
  280.000
  250.000
  230.000
  260.000
  290.000
  270.000
  260.000
  230.000
  220.000
  260.000
  290.000
  310.000
  290.000
  270.000
  310.000
  350.000
  330.000
  310.000
  290.000
  300.000
  300.000
  280.000
  310.000
  280.000
  280.000
  280.000
  280.000
  270.000
  270.000
  270.000
  270.000
  270.000
  270.000
  280.000
  280.000
  280.000
  310.000
  320.000
  310.000
  310.000
  310.000
  300.000
  320.000
  320.000
  310.000
  310.000
  300.000
  290.000
  280.000
  280.000
  280.000
  280.000
  270.000
  270.000
  270.000
  280.000
  280.000
  280.000
  280.000
  290.000
  280.000
  280.000
  280.000
  280.000
  290.000
  290.000
  280.000
  290.000
  290.000
  280.000
  270.000
  280.000
  280.000
  280.000
  270.000
  280.000
  270.000
  280.000
  280.000
  270.000
  270.000
  260.000
  270.000
  290.000
  280.000
  280.000
  270.000
  290.000
  280.000
  280.000
  280.000
  300.000
  310.000
  300.000
  290.000
  280.000
  280.000
  270.000
  280.000
  280.000
  270.000
  270.000
  270.000
  270.000
  280.000
  310.000
  290.000
  300.000
  280.000
  320.000
  280.000
  350.000
  340.000
  310.000
  310.000
  330.000
  310.000
  330.000
    0.000
    0.000
  330.000
  320.000
  320.000
   40.000
    0.000
    0.000
  170.000
  200.000
  210.000
  200.000
  180.000
  200.000
  110.000
   20.000
  130.000
  140.000
  120.000
  140.000
  140.000
  130.000
  140.000
  120.000
  140.000
  130.000
  140.000
  130.000
  150.000
  130.000
  140.000
  170.000
  150.000
  150.000
  140.000
  150.000
  150.000
  170.000
  170.000
  170.000
  160.000
  180.000
  240.000
  280.000
  100.000
  340.000
   20.000
  330.000
  290.000
  280.000
  270.000
  260.000
  290.000
  260.000
  270.000
  280.000
  280.000
  280.000
  290.000
  270.000
  270.000
  270.000
  270.000
  270.000
  250.000
  250.000
  270.000
  300.000
  310.000
  300.000
  310.000
  290.000
  240.000
  220.000
  220.000
  200.000
  210.000
  200.000
  200.000
  160.000
  180.000
  200.000
  210.000
  180.000
  160.000
  120.000
  120.000
   40.000
   50.000
  120.000
   60.000
   60.000
   60.000
   80.000
  110.000
  140.000
  140.000
  140.000
  140.000
  140.000
  150.000
  130.000
  130.000
  150.000
    0.000
  260.000
  260.000
  260.000
  270.000
  260.000
  280.000
  310.000
  330.000
  310.000
  320.000
  300.000
  340.000
  320.000
  360.000
   10.000
   40.000
  340.000
  330.000
  350.000
  350.000
  310.000
   60.000
  360.000
  140.000
  130.000
  130.000
  160.000
  140.000
  170.000
  170.000
  210.000
  330.000
   10.000
  350.000
  360.000
   80.000
  350.000
  340.000
   70.000
  100.000
  180.000
  110.000
  130.000
   90.000
  180.000
  200.000
  200.000
  150.000
  330.000
  330.000
  100.000
  170.000
  190.000
  320.000
  340.000
  360.000
  320.000
  360.000
   40.000
   50.000
   40.000
   60.000
  110.000
   80.000
  110.000
  120.000
  110.000
  130.000
  140.000
  160.000
  180.000
  250.000
   90.000
  150.000
  180.000
  150.000
  160.000
  120.000
  120.000
  140.000
  160.000
  120.000
  180.000
  170.000
  160.000
  160.000
  150.000
  150.000
  140.000
  190.000
   40.000
  220.000
  180.000
    0.000
  260.000
  190.000
  290.000
  350.000
  310.000
  330.000
   50.000
  280.000
  190.000
    0.000
   10.000
  330.000
  340.000
  330.000
  280.000
    0.000
  230.000
  220.000
  240.000
  240.000
  310.000
  290.000
  260.000
  280.000
  310.000
  300.000
  330.000
  340.000
  330.000
  320.000
  340.000
  340.000
  330.000
  330.000
  340.000
  300.000
  340.000
  310.000
  330.000
  320.000
  310.000
  300.000
  270.000
  260.000
  270.000
  270.000
  290.000
  310.000
  340.000
  320.000
  310.000
  250.000
  240.000
  310.000
  330.000
  320.000
  290.000
  340.000
  320.000
  290.000
  350.000
  330.000
  310.000
  310.000
  280.000
  270.000
  250.000
  230.000
  220.000
  220.000
  190.000
  190.000
  190.000
  210.000
  190.000
  160.000
  180.000
    0.000
  110.000
  280.000
  290.000
  330.000
  330.000
  360.000
  350.000
  350.000
  360.000
  310.000
   70.000
  250.000
  220.000
  260.000
  270.000
  280.000
  320.000
  250.000
  290.000
  230.000
  270.000
  240.000
  240.000
  260.000
  310.000
  330.000
  360.000
  330.000
  300.000
  330.000
  310.000
  330.000
  300.000
  310.000
  340.000
   70.000
   80.000
  120.000
  110.000
  150.000
  120.000
   90.000
  140.000
  170.000
  180.000
  160.000
  220.000
  210.000
  220.000
  350.000
   10.000
   30.000
   30.000
  330.000
  330.000
   80.000
   70.000
  130.000
  270.000
  350.000
  360.000
  130.000
  230.000
  250.000
  280.000
  280.000
  310.000
  290.000
  280.000
  260.000
  260.000
  270.000
  270.000
  250.000
  270.000
  280.000
  270.000
  290.000
  310.000
  300.000
  270.000
  280.000
  310.000
  300.000
   20.000
  200.000
  220.000
  220.000
  170.000
    0.000
  280.000
  280.000
  280.000
  290.000
  300.000
  290.000
  300.000
  300.000
  290.000
  310.000
  330.000
  330.000
  300.000
  270.000
  310.000
  300.000
  320.000
  360.000
   30.000
  260.000
    0.000
  210.000
  210.000
  210.000
  180.000
  270.000
  280.000
  280.000
  300.000
  310.000
  300.000
  290.000
  270.000
  320.000
  300.000
  290.000
  300.000
  300.000
  290.000
  290.000
  270.000
  270.000
  260.000
  270.000
  270.000
  270.000
  270.000
  280.000
  280.000
  260.000
  270.000
  200.000
  290.000
  320.000
  300.000
  310.000
  330.000
  310.000
  310.000
  350.000
  350.000
  320.000
  330.000
  310.000
  320.000
  310.000
  300.000
  280.000
  310.000
  330.000
  360.000
  270.000
  210.000
  200.000
  200.000
  210.000
  170.000
    0.000
  360.000
   20.000
  330.000
  310.000
   30.000
  330.000
  320.000
  360.000
  330.000
  340.000
  340.000
  320.000
  350.000
  320.000
  310.000
  160.000
  200.000
  200.000
  170.000
  170.000
    0.000
  170.000
  170.000
  170.000
  190.000
  320.000
  290.000
   50.000
   10.000
  310.000
  290.000
  320.000
  320.000
  320.000
   10.000
  360.000
  290.000
  290.000
  230.000
  190.000
  190.000
  200.000
  190.000
  200.000
  210.000
  190.000
  180.000
  220.000
  250.000
  260.000
  340.000
  310.000
  340.000
  340.000
  350.000
  310.000
  320.000
  320.000
  310.000
  300.000
  270.000
  250.000
  180.000
    0.000
  190.000
  200.000
  190.000
  160.000
  170.000
  170.000
  180.000
  180.000
    0.000
  210.000
  170.000
  250.000
  290.000
  120.000
  340.000
   10.000
   10.000
   10.000
   10.000
   10.000
  290.000
  280.000
  280.000
  260.000
  280.000
  270.000
  280.000
  280.000
  270.000
  270.000
  290.000
  270.000
  270.000
  270.000
  270.000
  280.000
  290.000
  300.000
  300.000
  290.000
  290.000
  250.000
  260.000
  260.000
  260.000
  260.000
  270.000
  280.000
  280.000
  280.000
  270.000
  280.000
  280.000
  280.000
  280.000
  300.000
  300.000
  310.000
  310.000
  320.000
  310.000
  330.000
  330.000
  330.000
  310.000
  310.000
  320.000
  310.000
  300.000
  280.000
  310.000
  310.000
  310.000
  270.000
  270.000
  280.000
  280.000
  240.000
  280.000
  280.000
  270.000
  270.000
  280.000
  320.000
  330.000
  320.000
  330.000
  300.000
  300.000
  300.000
  330.000
  320.000
  300.000
  310.000
  300.000
  300.000
  280.000
  280.000
  280.000
  290.000
  270.000
  300.000
  310.000
  290.000
  280.000
  290.000
  290.000
  300.000
  280.000
  300.000
  320.000
  320.000
  320.000
  350.000
  330.000
  360.000
   10.000
   10.000
   10.000
   50.000
   90.000
   50.000
   50.000
   50.000
   40.000
   40.000
   70.000
   60.000
  150.000
   50.000
   50.000
   40.000
   70.000
   40.000
   20.000
   70.000
   60.000
  330.000
   10.000
  330.000
  320.000
  320.000
  210.000
  190.000
  200.000
  220.000
  150.000
  180.000
  180.000
  180.000
  200.000
  270.000
  300.000
  320.000
  250.000
  280.000
  300.000
  270.000
  310.000
  290.000
  300.000
  290.000
  290.000
  290.000
  280.000
  280.000
  290.000
  300.000
  300.000
  270.000
  280.000
  270.000
  260.000
  210.000
  270.000
  290.000
  290.000
  290.000
  290.000
  270.000
  280.000
  270.000
  290.000
  300.000
  300.000
  300.000
  310.000
  300.000
  280.000
  290.000
  310.000
  300.000
  320.000
  270.000
  300.000
  290.000
  300.000
  320.000
  310.000
   60.000
  320.000
  340.000
  320.000
   80.000
  310.000
  100.000
   50.000
  250.000
  340.000
   60.000
   70.000
  120.000
  120.000
  100.000
    0.000
  120.000
  110.000
   40.000
    0.000
  330.000
   10.000
    0.000
  350.000
   50.000
  260.000
  190.000
  220.000
  270.000
  270.000
  270.000
  340.000
  300.000
  290.000
  310.000
  330.000
  280.000
  300.000
  310.000
  330.000
  320.000
  300.000
  330.000
  340.000
  330.000
  300.000
  300.000
  340.000
  340.000
  340.000
  330.000
  340.000
   30.000
   10.000
  320.000
   10.000
  340.000
  170.000
  200.000
  220.000
  230.000
  200.000
  220.000
  240.000
  300.000
  270.000
  270.000
  280.000
  290.000
  300.000
  300.000
  320.000
  300.000
  360.000
  360.000
  330.000
  300.000
  300.000
  290.000
  270.000
  290.000
  290.000
  280.000
  250.000
  250.000
  260.000
  240.000
  270.000
  270.000
  270.000
  270.000
  270.000
  270.000
  260.000
  240.000
  230.000
  260.000
  280.000
  310.000
  300.000
  290.000
  330.000
  340.000
  340.000
  320.000
  340.000
  340.000
  330.000
  310.000
  280.000
  280.000
  270.000
  170.000
  130.000
  180.000
  170.000
  130.000
  220.000
  180.000
  170.000
    0.000
  160.000
  110.000
  120.000
  150.000
  150.000
   90.000
   70.000
  190.000
  180.000
  190.000
  170.000
  150.000
  160.000
  150.000
  150.000
  170.000
  190.000
  180.000
  190.000
    0.000
    0.000
  210.000
  190.000
  270.000
  280.000
  280.000
  290.000
  280.000
  300.000
  310.000
  290.000
  300.000
  300.000
  290.000
  270.000
  260.000
  260.000
  270.000
  280.000
  310.000
  280.000
  280.000
  270.000
  280.000
  290.000
  290.000
  290.000
  330.000
  330.000
   30.000
   10.000
   50.000
   30.000
  340.000
  300.000
  360.000
  310.000
  330.000
  270.000
  280.000
  280.000
   60.000
   70.000
  150.000
  180.000
  200.000
  160.000
  210.000
  270.000
  200.000
   90.000
  130.000
  160.000
  170.000
  210.000
  230.000
  210.000
  300.000
  200.000
  300.000
  300.000
  310.000
  300.000
  300.000
  250.000
  300.000
  260.000
  290.000
  310.000
  310.000
   30.000
  310.000
  330.000
  330.000
  330.000
  310.000
  320.000
  330.000
  300.000
  290.000
  270.000
  250.000
  270.000
  300.000
  290.000
  270.000
  280.000
  290.000
  270.000
  270.000
  270.000
  270.000
  280.000
  280.000
  260.000
  250.000
  250.000
  260.000
  260.000
  270.000
  280.000
  260.000
  260.000
  270.000
  300.000
  280.000
  280.000
  280.000
  260.000
  270.000
  270.000
  290.000
  290.000
  280.000
  270.000
  280.000
  280.000
  270.000
  270.000
  260.000
  270.000
  260.000
  270.000
  270.000
  280.000
  310.000
  300.000
  310.000
  300.000
  310.000
  310.000
  320.000
  340.000
  320.000
  330.000
  330.000
  320.000
  310.000
  310.000
  320.000
  330.000
   10.000
  270.000
    0.000
  200.000
    0.000
    0.000
  180.000
  300.000
   20.000
  290.000
  320.000
   10.000
  330.000
  320.000
  360.000
  330.000
  340.000
  340.000
  300.000
  280.000
  320.000
  290.000
  300.000
  200.000
    0.000
    0.000
  230.000
    0.000
  210.000
  160.000
  170.000
   60.000
  360.000
   40.000
   40.000
   20.000
   20.000
   40.000
   50.000
  320.000
  310.000
  310.000
  320.000
  290.000
  260.000
  190.000
  190.000
  190.000
  200.000
  190.000
  180.000
  180.000
  190.000
  190.000
  180.000
  250.000
  270.000
  270.000
  300.000
  300.000
  330.000
  300.000
  300.000
  310.000
  320.000
  310.000
  320.000
  320.000
  320.000
  320.000
    0.000
  180.000
  210.000
  200.000
  200.000
  210.000
  200.000
  190.000
    0.000
  310.000
  360.000
  310.000
  320.000
   60.000
  340.000
  340.000
  310.000
  330.000
   10.000
  350.000
   10.000
  320.000
    0.000
  210.000
   60.000
  190.000
  190.000
    0.000
    0.000
  220.000
  270.000
  300.000
  300.000
  250.000
  290.000
  270.000
  300.000
  290.000
  290.000
  290.000
  280.000
  270.000
  290.000
  280.000
  270.000
  280.000
  280.000
  290.000
  300.000
  290.000
  280.000
  300.000
  290.000
  290.000
  290.000
  290.000
  340.000
   10.000
   30.000
   10.000
   80.000
   40.000
   40.000
   30.000
  350.000
  360.000
  330.000
   30.000
   10.000
  340.000
   40.000
  130.000
  140.000
  100.000
  150.000
  120.000
    0.000
  140.000
  120.000
  120.000
  220.000
  130.000
  140.000
  130.000
  140.000
  140.000
  140.000
  150.000
  140.000
  160.000
  150.000
  150.000
  150.000
  150.000
  150.000
  150.000
  160.000
  200.000
  220.000
  290.000
  270.000
  270.000
  270.000
  270.000
  280.000
  260.000
  270.000
  300.000
  280.000
  270.000
  260.000
  300.000
  290.000
  280.000
  260.000
  280.000
  280.000
  300.000
  310.000
  320.000
  310.000
  320.000
  330.000
  330.000
  300.000
  290.000
  280.000
  280.000
  270.000
  290.000
  310.000
  290.000
  310.000
  300.000
  280.000
  300.000
  260.000
  260.000
  260.000
  270.000
  270.000
  260.000
  270.000
  260.000
  270.000
  280.000
  290.000
  270.000
  270.000
  270.000
  270.000
  270.000
  280.000
  290.000
  320.000
  300.000
  290.000
  310.000
  340.000
  300.000
  310.000
  330.000
  310.000
  310.000
  300.000
  280.000
  280.000
  300.000
    0.000
  190.000
  200.000
  200.000
  190.000
  180.000
  180.000
  210.000
  190.000
  230.000
  210.000
  320.000
  110.000
   90.000
   60.000
   40.000
   30.000
  330.000
  330.000
  340.000
  290.000
  280.000
  280.000
  280.000
  340.000
  200.000
  190.000
  250.000
  270.000
  280.000
  270.000
  260.000
  270.000
  280.000
  250.000
  280.000
  270.000
  280.000
  290.000
  300.000
  300.000
  320.000
  300.000
  310.000
  290.000
  270.000
  270.000
  290.000
  300.000
  290.000
  280.000
  280.000
  280.000
  280.000
  280.000
  260.000
  290.000
  270.000
  300.000
  300.000
  290.000
  290.000
  310.000
  340.000
  330.000
  360.000
  300.000
  310.000
  280.000
  280.000
  280.000
  310.000
  300.000
  320.000
  290.000
    0.000
    0.000
    0.000
  200.000
  200.000
  200.000
  110.000
   50.000
  340.000
  360.000
  320.000
   60.000
  310.000
  180.000
   10.000
  360.000
   40.000
  320.000
   80.000
  180.000
  160.000
  200.000
  170.000
  210.000
  160.000
  160.000
    0.000
  170.000
  200.000
  190.000
  180.000
  230.000
  290.000
  280.000
  270.000
  300.000
  290.000
  290.000
  300.000
  280.000
  280.000
  280.000
  290.000
  290.000
  310.000
  320.000
  310.000
  320.000
  300.000
  300.000
  300.000
  290.000
  300.000
  310.000
  340.000
   60.000
   80.000
   90.000
   60.000
   20.000
  310.000
  330.000
  320.000
  290.000
  320.000
  340.000
  330.000
  270.000
  270.000
  250.000
  260.000
  290.000
  320.000
  230.000
  240.000
  270.000
  280.000
   80.000
  250.000
  300.000
  300.000
  310.000
  360.000
  340.000
  350.000
  300.000
  300.000
  280.000
  300.000
  290.000
  300.000
  300.000
  250.000
  180.000
  200.000
  240.000
   60.000
   80.000
  140.000
  150.000
  100.000
   90.000
   90.000
  150.000
  210.000
  280.000
  300.000
  330.000
  320.000
  320.000
  300.000
  280.000
  280.000
  260.000
  250.000
  260.000
  260.000
  260.000
  270.000
  270.000
  270.000
  260.000
  260.000
  260.000
  260.000
  260.000
  280.000
  270.000
  280.000
  270.000
  280.000
  290.000
  300.000
  290.000
  290.000
  310.000
  280.000
  290.000
  270.000
  270.000
  280.000
  280.000
  280.000
  280.000
  180.000
  200.000
  200.000
  210.000
  180.000
  210.000
  270.000
  290.000
  240.000
   80.000
  240.000
  120.000
   40.000
   10.000
  340.000
  330.000
  330.000
  330.000
  340.000
  360.000
  340.000
  320.000
  330.000
  350.000
  320.000
  340.000
  340.000
  360.000
  340.000
  340.000
   50.000
  290.000
  360.000
  340.000
  100.000
   40.000
  340.000
   20.000
  340.000
  330.000
  320.000
  320.000
  330.000
  340.000
  330.000
  320.000
  330.000
  320.000
  220.000
  250.000
  200.000
  280.000
  290.000
  290.000
  300.000
  280.000
  240.000
  300.000
  300.000
  270.000
  280.000
  310.000
  300.000
  310.000
  290.000
  280.000
  280.000
  270.000
  300.000
  300.000
  310.000
  300.000
  280.000
  280.000
  280.000
  270.000
  260.000
  270.000
  270.000
  280.000
  270.000
  270.000
  290.000
  280.000
  320.000
  300.000
  310.000
  290.000
  290.000
  300.000
  300.000
  290.000
  280.000
  280.000
  280.000
  280.000
  200.000
  270.000
  290.000
  290.000
  210.000
  150.000
  210.000
  260.000
  260.000
  280.000
  280.000
  330.000
  300.000
  290.000
  300.000
  300.000
  290.000
  290.000
  290.000
  310.000
  300.000
  290.000
  290.000
  240.000
  230.000
  270.000
  320.000
  300.000
    0.000
  160.000
  330.000
  270.000
  310.000
  250.000
  310.000
  310.000
  260.000
  290.000
  310.000
  290.000
  280.000
  270.000
  290.000
  280.000
  320.000
  330.000
   10.000
  290.000
  300.000
  310.000
  320.000
  340.000
  120.000
  110.000
  140.000
  150.000
  160.000
  170.000
  230.000
  280.000
  310.000
  300.000
  310.000
  340.000
  330.000
  310.000
  340.000
  330.000
  300.000
  300.000
  320.000
  310.000
  310.000
  270.000
  230.000
  270.000
  260.000
  270.000
  280.000
  260.000
  290.000
  270.000
  280.000
  290.000
  290.000
  290.000
  290.000
  340.000
  300.000
  300.000
  310.000
  260.000
  290.000
  280.000
  280.000
  280.000
  280.000
  290.000
  310.000
  300.000
  320.000
  320.000
  260.000
  280.000
  250.000
  360.000
  350.000
  330.000
  330.000
  310.000
  290.000
  320.000
  330.000
  300.000
   10.000
  210.000
  200.000
  180.000
  180.000
  190.000
  170.000
  180.000
  180.000
  180.000
  170.000
  180.000
  200.000
  210.000
  220.000
  230.000
  240.000
  290.000
  280.000
  290.000
  300.000
  330.000
  360.000
  340.000
  330.000
  310.000
  330.000
  300.000
  270.000
  240.000
  200.000
  200.000
  210.000
  210.000
  220.000
  220.000
  210.000
  270.000
  260.000
  280.000
  290.000
  290.000
  280.000
  280.000
  280.000
  300.000
  290.000
  280.000
  270.000
  260.000
  270.000
  260.000
  190.000
  200.000
  230.000
  210.000
  180.000
  210.000
  210.000
  210.000
  220.000
  230.000
  280.000
  250.000
  280.000
  260.000
  270.000
  270.000
  270.000
  290.000
  270.000
  280.000
  290.000
  280.000
  280.000
  270.000
  260.000
  260.000
  260.000
  260.000
  260.000
  260.000
  270.000
  260.000
  270.000
  270.000
  290.000
  300.000
  280.000
  280.000
  300.000
  330.000
  300.000
  290.000
  330.000
  340.000
  310.000
  270.000
  270.000
  350.000
    0.000
  230.000
  190.000
  190.000
  180.000
  170.000
  160.000
  200.000
  180.000
   90.000
   20.000
   80.000
   30.000
  350.000
  110.000
   50.000
   20.000
   30.000
   40.000
  340.000
  350.000
   10.000
   40.000
    0.000
  190.000
  180.000
  180.000
  190.000
  150.000
  150.000
  170.000
  150.000
   90.000
  130.000
   80.000
  110.000
   80.000
  110.000
   40.000
   60.000
   80.000
   50.000
  130.000
  140.000
  170.000
  220.000
  230.000
  230.000
  270.000
  270.000
  260.000
  280.000
  240.000
  230.000
  230.000
  230.000
  280.000
  300.000
  290.000
  270.000
  260.000
  310.000
  310.000
  300.000
  350.000
  310.000
  320.000
  310.000
  220.000
  240.000
  220.000
  200.000
  230.000
  270.000
  280.000
  260.000
  230.000
  220.000
  270.000
  310.000
  270.000
  280.000
  310.000
  300.000
  310.000
  290.000
  310.000
  340.000
  320.000
  320.000
  320.000
  280.000
  270.000
  290.000
  310.000
  160.000
  180.000
  180.000
  180.000
  210.000
  170.000
  190.000
  170.000
  290.000
  320.000
  340.000
  360.000
  320.000
  350.000
  310.000
  360.000
  340.000
  310.000
  350.000
  350.000
  320.000
  280.000
  280.000
  330.000
  310.000
  190.000
  230.000
  280.000
  280.000
  270.000
  260.000
  280.000
  300.000
  270.000
  350.000
  330.000
  300.000
  100.000
  350.000
  350.000
  320.000
   50.000
   10.000
   10.000
  310.000
  320.000
  320.000
  310.000
  210.000
  270.000
  270.000
  280.000
  260.000
  250.000
  250.000
  250.000
  280.000
   20.000
   60.000
   50.000
  220.000
  180.000
   40.000
   20.000
  330.000
  350.000
  360.000
  340.000
  320.000
  270.000
  270.000
  260.000
  260.000
  250.000
  270.000
  280.000
  280.000
  320.000
  300.000
  250.000
  290.000
  310.000
  280.000
  290.000
  320.000
   20.000
  360.000
  350.000
  360.000
  330.000
  320.000
  300.000
  280.000
  310.000
  310.000
  290.000
  280.000
  240.000
  220.000
  320.000
  280.000
  210.000
  250.000
  220.000
  310.000
  290.000
  270.000
  290.000
  340.000
  340.000
  320.000
   20.000
  320.000
  320.000
  330.000
  300.000
  290.000
  270.000
  280.000
  260.000
    0.000
  200.000
  220.000
  210.000
  200.000
  200.000
  210.000
  210.000
  210.000
   10.000
  280.000
  320.000
  350.000
   30.000
  350.000
  320.000
  310.000
  330.000
  330.000
  330.000
  350.000
  350.000
  330.000
  340.000
  340.000
  280.000
  200.000
  190.000
  210.000
  230.000
  200.000
  210.000
  320.000
  300.000
  360.000
  340.000
   20.000
  310.000
   20.000
  330.000
  350.000
  350.000
   10.000
  360.000
   10.000
  320.000
  340.000
  360.000
   10.000
    0.000
    0.000
    0.000
    0.000
    0.000
    0.000
   80.000
  110.000
  100.000
  100.000
   20.000
   70.000
  110.000
  110.000
  120.000
  150.000
  110.000
  140.000
  150.000
  140.000
  140.000
  190.000
  180.000
  110.000
  120.000
  130.000
  190.000
  150.000
  260.000
  260.000
  230.000
  270.000
  280.000
  270.000
  290.000
  250.000
  260.000
  340.000
  330.000
  310.000
  310.000
  290.000
  300.000
  290.000
  280.000
  290.000
  280.000
  280.000
  290.000
  290.000
  280.000
  280.000
  280.000
  270.000
  250.000
  280.000
  270.000
  260.000
  270.000
  280.000
  280.000
  310.000
  320.000
  250.000
  210.000
  200.000
  210.000
  200.000
  190.000
  200.000
  200.000
  210.000
  280.000
  300.000
  300.000
  270.000
  280.000
  280.000
  270.000
  290.000
  300.000
  280.000
  300.000
  340.000
  330.000
  320.000
  330.000
  330.000
  320.000
  330.000
  300.000
  300.000
  290.000
  300.000
  300.000
  300.000
  300.000
  300.000
  280.000
  280.000
  280.000
  290.000
  310.000
  300.000
  340.000
  330.000
  340.000
  360.000
  310.000
  330.000
  300.000
  290.000
  300.000
  330.000
  320.000
  310.000
  290.000
  270.000
  260.000
  260.000
  270.000
  270.000
  260.000
  270.000
  210.000
  240.000
  280.000
  280.000
  280.000
  270.000
  270.000
  250.000
  260.000
  270.000
  280.000
  290.000
  300.000
  310.000
  280.000
  270.000
  270.000
  290.000
  300.000
  280.000
  260.000
  200.000
  230.000
  170.000
    0.000
    0.000
  200.000
  170.000
    0.000
  170.000
  360.000
   80.000
   70.000
  140.000
  140.000
   90.000
   60.000
   90.000
   40.000
   10.000
  320.000
  310.000
  300.000
  280.000
  280.000
  280.000
  280.000
  250.000
  210.000
  210.000
  220.000
  300.000
  310.000
  300.000
  300.000
  310.000
  310.000
  320.000
  320.000
  340.000
  300.000
  300.000
  210.000
  210.000
  220.000
  210.000
  220.000
  170.000
  280.000
  310.000
  330.000
   20.000
  240.000
  290.000
  310.000
  330.000
  300.000
  240.000
  310.000
  310.000
  200.000
  210.000
  220.000
  230.000
  210.000
  230.000
  220.000
  210.000
  220.000
  240.000
  270.000
  310.000
  320.000
  310.000
  310.000
  300.000
  270.000
  280.000
  280.000
  310.000
  330.000
  320.000
  320.000
  320.000
  310.000
  310.000
  330.000
  330.000
  320.000
  340.000
  340.000
  330.000
  320.000
  330.000
  330.000
  330.000
  330.000
  330.000
  330.000
  300.000
  250.000
  280.000
  290.000
  300.000
  300.000
  330.000
   20.000
  310.000
  270.000
   30.000
   30.000
   30.000
   40.000
   30.000
   30.000
   10.000
  270.000
  290.000
  160.000
  190.000
  200.000
  200.000
  200.000
    0.000
  200.000
  170.000
  190.000
  190.000
  180.000
  320.000
  150.000
  320.000
   50.000
   40.000
   50.000
  330.000
   10.000
  330.000
  360.000
  350.000
  290.000
    0.000
    0.000
    0.000
  200.000
  200.000
  190.000
  210.000
  200.000
  200.000
  210.000
  200.000
  330.000
   50.000
  330.000
   30.000
   60.000
  350.000
   20.000
   40.000
  360.000
   30.000
   60.000
   10.000
  360.000
  160.000
  210.000
  120.000
  110.000
  170.000
  140.000
  140.000
  160.000
  130.000
  140.000
  140.000
  150.000
  130.000
  140.000
  130.000
  140.000
  140.000
  140.000
  140.000
  150.000
  140.000
  190.000
  210.000
  140.000
  160.000
  150.000
  140.000
  140.000
  120.000
   90.000
  150.000
  140.000
  150.000
  160.000
  150.000
  140.000
  150.000
  140.000
  120.000
  150.000
  150.000
  190.000
  150.000
  150.000
  150.000
  140.000
  140.000
  140.000
  140.000
  150.000
  190.000
  250.000
  330.000
  260.000
  260.000
  330.000
  230.000
  280.000
  320.000
  350.000
  320.000
  320.000
  320.000
  350.000
   30.000
  350.000
  340.000
  360.000
   10.000
   20.000
  340.000
  330.000
  350.000
  340.000
  320.000
  330.000
  300.000
  280.000
  280.000
  280.000
  320.000
   40.000
  210.000
  280.000
  310.000
  150.000
  260.000
   40.000
   70.000
   10.000
   10.000
   20.000
  360.000
  360.000
   10.000
   20.000
  330.000
   40.000
   90.000
  140.000
  170.000
  140.000
  120.000
  120.000
  120.000
  140.000
  130.000
  140.000
  150.000
  150.000
  140.000
  140.000
  150.000
  170.000
  150.000
  190.000
   30.000
  260.000
  150.000
  330.000
  330.000
  330.000
  310.000
  310.000
  260.000
  300.000
  300.000
  360.000
   10.000
  340.000
   10.000
   50.000
   50.000
  360.000
   90.000
  130.000
  130.000
  160.000
  160.000
  210.000
  280.000
  160.000
  200.000
  220.000
  180.000
  170.000
  160.000
  180.000
  220.000
  280.000
  280.000
  280.000
  290.000
  280.000
  270.000
  250.000
  260.000
  280.000
  280.000
  290.000
  290.000
  300.000
  320.000
  340.000
  320.000
  350.000
  360.000
  360.000
   10.000
   40.000
   30.000
    0.000
    0.000
  210.000
    0.000
  200.000
  200.000
  180.000
  150.000
  220.000
   90.000
   90.000
   80.000
   60.000
  120.000
  340.000
  330.000
  340.000
  340.000
  340.000
  330.000
  330.000
  330.000
  320.000
    0.000
  200.000
  220.000
  270.000
  250.000
  270.000
  280.000
  280.000
  290.000
  300.000
  300.000
  360.000
  340.000
  330.000
  360.000
   40.000
   10.000
  350.000
   40.000
   20.000
  320.000
  300.000
  300.000
  190.000
  200.000
  200.000
  190.000
  190.000
  190.000
  180.000
  150.000
  190.000
  210.000
  220.000
  330.000
   10.000
   50.000
   10.000
   10.000
   30.000
   10.000
  350.000
  320.000
  320.000
  340.000
  330.000
  330.000
   20.000
  330.000
  210.000
  210.000
  200.000
  190.000
  210.000
  220.000
  190.000
  210.000
  180.000
  130.000
  120.000
  130.000
  140.000
  100.000
  110.000
  120.000
   90.000
   60.000
  140.000
  140.000
  130.000
  150.000
  170.000
  150.000
  120.000
  130.000
  120.000
   90.000
  100.000
  140.000
  150.000
  140.000
  140.000
  150.000
  130.000
  140.000
  150.000
  150.000
  140.000
  140.000
  150.000
  150.000
  140.000
  150.000
  160.000
  150.000
  140.000
  150.000
  140.000
  200.000
  180.000
  180.000
  140.000
  140.000
  130.000
  140.000
  150.000
  140.000
  140.000
  160.000
  170.000
  150.000
  130.000
  110.000
  170.000
  190.000
  170.000
  280.000
  150.000
  180.000
  190.000
  170.000
  170.000
  230.000
    0.000
  190.000
    0.000
  250.000
  210.000
  190.000
  170.000
   90.000
  140.000
  100.000
  150.000
  360.000
   10.000
   20.000
  330.000
  340.000
  340.000
  360.000
  360.000
  340.000
    0.000
    0.000
    0.000
    0.000
    0.000
  180.000
    0.000
    0.000
  230.000
  110.000
   90.000
   90.000
  110.000
   80.000
   50.000
   60.000
   20.000
   20.000
   20.000
   10.000
  340.000
  160.000
  140.000
  160.000
  240.000
  280.000
  270.000
  270.000
  260.000
  260.000
  260.000
  280.000
  270.000
  290.000
  300.000
  300.000
  300.000
  310.000
  320.000
  340.000
  300.000
  300.000
  290.000
  280.000
  300.000
  300.000
  290.000
  290.000
  270.000
  250.000
  240.000
  240.000
  250.000
  270.000
  270.000
  260.000
  260.000
  270.000
  270.000
  280.000
  260.000
  330.000
  300.000
  280.000
  340.000
  320.000
  270.000
  290.000
  280.000
  270.000
  270.000
  270.000
  260.000
  270.000
  260.000
  250.000
  260.000
  200.000
  220.000
  270.000
  270.000
  270.000
  280.000
  280.000
  280.000
  320.000
  280.000
  330.000
  310.000
  300.000
  330.000
  310.000
  330.000
  320.000
  300.000
  290.000
  300.000
  270.000
  280.000
  270.000
  270.000
  270.000
  290.000
  270.000
  290.000
  270.000
  310.000
  310.000
  300.000
  330.000
  330.000
  330.000
  310.000
  330.000
  340.000
  340.000
  340.000
  340.000
  320.000
  340.000
  310.000
  300.000
  310.000
    0.000
  210.000
  190.000
  190.000
  210.000
  180.000
  340.000
   10.000
  190.000
  170.000
   90.000
   60.000
   40.000
   40.000
   20.000
   20.000
   30.000
  350.000
  280.000
  270.000
  360.000
    0.000
  180.000
  200.000
  200.000
  180.000
  180.000
  170.000
  240.000
  180.000
  150.000
  150.000
  150.000
  140.000
  110.000
  320.000
   60.000
   10.000
  340.000
  360.000
  360.000
  350.000
  340.000
  310.000
  310.000
  290.000
  320.000
  320.000
  310.000
  300.000
  300.000
  290.000
  310.000
  270.000
  270.000
  290.000
  270.000
  280.000
  300.000
  290.000
  330.000
  320.000
  320.000
  320.000
  320.000
  320.000
  310.000
  300.000
  310.000
  330.000
  320.000
  300.000
  300.000
  300.000
  310.000
  310.000
  320.000
  280.000
  330.000
  340.000
  340.000
  360.000
  330.000
  330.000
  340.000
  350.000
  330.000
  330.000
  330.000
  340.000
  350.000
  350.000
  340.000
  330.000
  330.000
  310.000
  220.000
  210.000
  200.000
  200.000
  210.000
  210.000
  210.000
  310.000
  310.000
  330.000
  340.000
  320.000
  330.000
  320.000
  330.000
  340.000
  330.000
  320.000
  300.000
  310.000
  300.000
  300.000
  310.000
  290.000
  290.000
  310.000
  250.000
  240.000
  260.000
  270.000
  290.000
  290.000
  290.000
  310.000
  300.000
  300.000
  320.000
  330.000
  320.000
  320.000
  330.000
  320.000
  310.000
  290.000
  280.000
  270.000
  260.000
  270.000
  270.000
  260.000
  270.000
  260.000
  280.000
  300.000
  280.000
  280.000
  290.000
  300.000
  300.000
  320.000
  300.000
  330.000
  340.000
  330.000
  330.000
  300.000
  280.000
  270.000
  280.000
  280.000
  280.000
  290.000
  290.000
  300.000
  270.000
  250.000
  240.000
  260.000
  270.000
  270.000
  270.000
  280.000
  290.000
  280.000
  310.000
  310.000
  310.000
  310.000
  320.000
  320.000
  320.000
  320.000
  300.000
  300.000
  320.000
  310.000
  280.000
  280.000
  280.000
  270.000
  310.000
  320.000
  320.000
  340.000
   10.000
  340.000
  340.000
  310.000
  320.000
  350.000
  330.000
  350.000
  340.000
  330.000
  340.000
  320.000
  350.000
  330.000
  330.000
  300.000
  250.000
  210.000
  190.000
  190.000
  210.000
  190.000
  210.000
  240.000
  340.000
   40.000
   30.000
   30.000
  330.000
  340.000
  350.000
  320.000
  320.000
  320.000
  320.000
  320.000
  330.000
  330.000
  320.000
  200.000
  200.000
  190.000
  210.000
  200.000
  200.000
  200.000
  210.000
  320.000
   50.000
   30.000
   30.000
  350.000
  290.000
   10.000
  320.000
  330.000
  320.000
  330.000
  330.000
  320.000
  320.000
    0.000
  210.000
  200.000
  210.000
  200.000
  190.000
  190.000
  200.000
  180.000
  180.000
  320.000
  290.000
  310.000
  300.000
  280.000
  270.000
  280.000
  300.000
  300.000
  300.000
  280.000
  270.000
  280.000
  270.000
  280.000
  260.000
  260.000
  260.000
  270.000
  320.000
  320.000
  260.000
  260.000
  270.000
  270.000
  300.000
  310.000
  320.000
  320.000
  320.000
  280.000
  300.000
  280.000
  290.000
  280.000
  270.000
  260.000
  260.000
  270.000
  270.000
  270.000
  280.000
  300.000
  270.000
  230.000
  210.000
  210.000
  260.000
  300.000
  280.000
  270.000
  310.000
  310.000
  280.000
  290.000
  330.000
  330.000
  330.000
  330.000
  300.000
  300.000
  270.000
  270.000
  300.000
  290.000
  300.000
  260.000
  260.000
  270.000
  270.000
  260.000
  300.000
  290.000
  300.000
  290.000
  320.000
  320.000
  320.000
  320.000
  320.000
  320.000
  330.000
  300.000
  270.000
  280.000
  290.000
  290.000
  280.000
  270.000
  270.000
  280.000
  290.000
  290.000
  290.000
  310.000
  300.000
  310.000
  320.000
  330.000
  340.000
  330.000
  310.000
  340.000
  340.000
   10.000
  340.000
  330.000
  310.000
  310.000
  300.000
  280.000
  320.000
  290.000
  180.000
  200.000
  210.000
  240.000
  200.000
  360.000
  180.000
  250.000
  300.000
  290.000
  290.000
  300.000
  320.000
  330.000
  320.000
  310.000
  300.000
  320.000
  310.000
  280.000
  300.000
  310.000
  220.000
  200.000
  190.000
  190.000
  180.000
    0.000
  190.000
  180.000
  180.000
  190.000
  220.000
  230.000
  260.000
  310.000
  170.000
  320.000
  110.000
   30.000
  160.000
   50.000
   90.000
  140.000
  170.000
  160.000
  140.000
  140.000
  150.000
  140.000
   80.000
   70.000
   90.000
   60.000
  110.000
  130.000
  130.000
  140.000
  120.000
  120.000
  140.000
  140.000
  160.000
  150.000
  160.000
  150.000
  160.000
  150.000
  150.000
  150.000
  140.000
  150.000
  140.000
  140.000
  140.000
  140.000
  140.000
  150.000
  150.000
  140.000
  150.000
  140.000
  140.000
  140.000
  150.000
  150.000
  180.000
  180.000
  140.000
  140.000
  140.000
  140.000
  120.000
  130.000
  280.000
   80.000
  140.000
  130.000
   70.000
   80.000
  350.000
   20.000
   80.000
   90.000
  130.000
  130.000
  120.000
  130.000
  140.000
  140.000
  140.000
  140.000
  160.000
  130.000
  110.000
   60.000
  100.000
  120.000
  120.000
  120.000
  120.000
  180.000
  160.000
  170.000
  140.000
  190.000
  190.000
  210.000
  240.000
  250.000
  220.000
  250.000
  270.000
  260.000
  320.000
  300.000
  320.000
  300.000
  270.000
  270.000
  300.000
  310.000
  280.000
  290.000
  280.000
  280.000
  280.000
  280.000
  300.000
  290.000
  290.000
  280.000
  280.000
  270.000
  290.000
  290.000
  300.000
  280.000
  280.000
  300.000
  300.000
  270.000
  260.000
  230.000
  220.000
  190.000
  200.000
  160.000
  200.000
  230.000
  120.000
  210.000
  210.000
  190.000
  170.000
  190.000
  210.000
  270.000
  290.000
  270.000
  250.000
  290.000
  320.000
  340.000
  280.000
  270.000
  190.000
  230.000
  170.000
  200.000
  180.000
  200.000
  190.000
  190.000
  190.000
  170.000
  150.000
  190.000
  190.000
    0.000
  100.000
   90.000
   80.000
   80.000
  110.000
   80.000
   60.000
   30.000
   40.000
   20.000
   50.000
   20.000
  350.000
  340.000
  110.000
  210.000
  190.000
  150.000
  190.000
  190.000
  190.000
  200.000
  180.000
  140.000
  140.000
  140.000
  140.000
  150.000
  130.000
  150.000
  140.000
  140.000
  150.000
  150.000
  140.000
  130.000
  140.000
  140.000
  140.000
  140.000
  140.000
  130.000
  140.000
  140.000
  140.000
  140.000
  130.000
  130.000
  140.000
  140.000
  140.000
  120.000
  130.000
  140.000
  130.000
  130.000
  130.000
  130.000
  120.000
  130.000
  140.000
  130.000
  130.000
  150.000
  150.000
  160.000
  150.000
  170.000
  150.000
  180.000
  180.000
  200.000
  210.000
  260.000
  350.000
  340.000
  310.000
   30.000
   50.000
   50.000
   20.000
   60.000
  100.000
  170.000
  170.000
  150.000
  180.000
  120.000
  130.000
  160.000
  210.000
  140.000
  140.000
  140.000
  130.000
  130.000
  110.000
  100.000
  140.000
  120.000
  130.000
  140.000
  150.000
  130.000
  150.000
  150.000
  150.000
  150.000
  160.000
  150.000
  160.000
  160.000
  170.000
  160.000
  160.000
  160.000
  160.000
  160.000
  150.000
  150.000
  150.000
  140.000
  160.000
  140.000
  150.000
  140.000
  140.000
  150.000
  150.000
  150.000
  150.000
  150.000
  140.000
  150.000
  150.000
  150.000
  150.000
  140.000
  140.000
  140.000
  140.000
  140.000
  140.000
  130.000
  140.000
  140.000
  140.000
  140.000
  140.000
  130.000
  140.000
  130.000
  140.000
  140.000
  140.000
  140.000
  150.000
  140.000
  150.000
  150.000
  150.000
  150.000
  140.000
  150.000
  180.000
  170.000
  240.000
  240.000
   20.000
  110.000
   90.000
  120.000
  150.000
  290.000
  300.000
  320.000
  310.000
  290.000
  300.000
  270.000
  260.000
  240.000
  270.000
  280.000
    0.000
   20.000
  350.000
   30.000
   70.000
   40.000
  340.000
   80.000
   80.000
   50.000
   70.000
   80.000
   80.000
   80.000
   70.000
   70.000
  100.000
   80.000
   70.000
  120.000
  150.000
  130.000
  150.000
  140.000
  120.000
  130.000
  100.000
  160.000
  150.000
  140.000
  150.000
  140.000
  140.000
  150.000
  150.000
  140.000
  150.000
  160.000
  150.000
  150.000
  150.000
  140.000
  140.000
  140.000
  150.000
  150.000
  150.000
  140.000
  160.000
  130.000
  120.000
  110.000
  130.000
  150.000
  150.000
  150.000
  150.000
  150.000
  150.000
  150.000
  150.000
  160.000
  170.000
  150.000
  160.000
  190.000
  170.000
  220.000
  270.000
  280.000
  320.000
  330.000
  340.000
  330.000
  230.000
  210.000
  220.000
  190.000
  160.000
  160.000
  180.000
  160.000
  150.000
  170.000
  160.000
  120.000
  100.000
  110.000
  130.000
   90.000
  150.000
  160.000
  160.000
  170.000
  190.000
  170.000
  240.000
  330.000
  330.000
  330.000
  320.000
  300.000
  290.000
  290.000
  240.000
  270.000
  210.000
  200.000
  230.000
  210.000
  110.000
  150.000
  150.000
  140.000
  130.000
  120.000
   90.000
  120.000
  100.000
   80.000
    0.000
  350.000
  360.000
  350.000
  330.000
  290.000
  230.000
  290.000
  210.000
  110.000
  330.000
  100.000
   60.000
   50.000
  360.000
  350.000
   10.000
    0.000
  130.000
  170.000
  250.000
  270.000
  140.000
  230.000
    0.000
  320.000
   40.000
  310.000
  340.000
  310.000
  310.000
  320.000
  280.000
  340.000
  360.000
   10.000
  350.000
   10.000
   10.000
   20.000
  360.000
   20.000
  330.000
    0.000
   10.000
   30.000
   40.000
    0.000
  330.000
  290.000
  210.000
  180.000
  180.000
  180.000
  190.000
    0.000
  130.000
  100.000
  130.000
   80.000
  120.000
  140.000
  150.000
  140.000
  150.000
  140.000
  140.000
  140.000
  150.000
  140.000
  150.000
  140.000
  150.000
  150.000
  130.000
  140.000
  150.000
  140.000
  150.000
  140.000
  140.000
  130.000
  140.000
  140.000
  140.000
  150.000
  150.000
  150.000
  150.000
  140.000
  140.000
  150.000
  140.000
  150.000
  140.000
  150.000
  150.000
  140.000
  130.000
  140.000
  140.000
  140.000
  150.000
  160.000
  150.000
  140.000
  140.000
  140.000
  150.000
  180.000
  170.000
   80.000
  210.000
  210.000
  230.000
  220.000
  290.000
  340.000
   10.000
  360.000
  260.000
  170.000
  190.000
  150.000
    0.000
   30.000
  180.000
   10.000
  100.000
  120.000
  360.000
   30.000
   10.000
   80.000
   80.000
  100.000
   40.000
  100.000
  150.000
  150.000
  150.000
  150.000
  160.000
  190.000
  200.000
  140.000
  170.000
  160.000
  160.000
  150.000
  210.000
  140.000
  150.000
  130.000
  150.000
  140.000
  310.000
  310.000
  320.000
  340.000
  360.000
  340.000
  330.000
  320.000
  360.000
  320.000
  320.000
  320.000
  330.000
  180.000
  320.000
  290.000
  330.000
  310.000
  310.000
  170.000
   90.000
  110.000
  110.000
  110.000
  140.000
  110.000
  350.000
   90.000
  110.000
  150.000
  140.000
  150.000
  140.000
  140.000
  150.000
  140.000
  130.000
  130.000
  140.000
  150.000
  130.000
  130.000
  140.000
  130.000
  130.000
  140.000
  140.000
  130.000
  130.000
  140.000
  130.000
  130.000
  130.000
  130.000
  140.000
  150.000
  150.000
  140.000
  150.000
  150.000
  160.000
  270.000
  270.000
  260.000
    0.000
  270.000
  270.000
  280.000
   10.000
   60.000
  100.000
  110.000
  130.000
   90.000
  100.000
  100.000
  100.000
  130.000
  130.000
  130.000
  130.000
  120.000
  130.000
  140.000
  140.000
  140.000
  140.000
  140.000
  140.000
  140.000
  140.000
  130.000
  140.000
  140.000
  140.000
  130.000
  130.000
  120.000
  120.000
  130.000
  120.000
  130.000
  130.000
  120.000
  210.000
  290.000
  220.000
  120.000
  200.000
  150.000
  150.000
  330.000
  330.000
  340.000
  320.000
   80.000
  360.000
  110.000
   60.000
  130.000
  210.000
  220.000
  320.000
  330.000
  350.000
   20.000
   80.000
  100.000
  150.000
  180.000
  300.000
    0.000
    0.000
  120.000
    0.000
  160.000
  150.000
  210.000
  180.000
  200.000
  220.000
  180.000
  250.000
  290.000
  300.000
  300.000
  320.000
  320.000
   10.000
   50.000
   40.000
  130.000
  170.000
  190.000
  170.000
  190.000
  160.000
  170.000
  180.000
  170.000
  180.000
  190.000
  180.000
    0.000
  140.000
  140.000
  130.000
  130.000
  140.000
  140.000
  140.000
  160.000
  140.000
  150.000
  140.000
  140.000
  140.000
  140.000
  140.000
  160.000
  150.000
   50.000
  270.000
  180.000
  230.000
  160.000
  220.000
  220.000
  250.000
  290.000
  320.000
  290.000
  250.000
  290.000
  290.000
  280.000
  250.000
  270.000
  270.000
  260.000
  230.000
  200.000
  190.000
  150.000
  190.000
  200.000
  190.000
  180.000
  190.000
  170.000
  190.000
  200.000
  190.000
  170.000
  180.000
  290.000
  240.000
  290.000
  290.000
  290.000
  290.000
  300.000
  280.000
  280.000
  280.000
  310.000
  180.000
  200.000
  180.000
  190.000
  170.000
  200.000
  210.000
  180.000
  180.000
  180.000
  180.000
   60.000
   80.000
   70.000
  100.000
   30.000
   80.000
   20.000
   30.000
  340.000
  360.000
  350.000
  330.000
  330.000
  190.000
  190.000
  180.000
  180.000
  190.000
  220.000
  170.000
  190.000
  180.000
  200.000
  140.000
  140.000
  150.000
  160.000
  130.000
  160.000
  140.000
  150.000
  150.000
  130.000
  140.000
  150.000
  150.000
  150.000
  140.000
  160.000
  200.000
  200.000
  160.000
  180.000
  150.000
  170.000
  160.000
  150.000
  140.000
  130.000
  140.000
  120.000
  130.000
  130.000
  140.000
  140.000
  130.000
  130.000
  140.000
  130.000
  140.000
  160.000
  160.000
  140.000
  150.000
  150.000
  140.000
  150.000
  140.000
  150.000
  150.000
  150.000
  150.000
  150.000
  150.000
  150.000
  140.000
  140.000
  140.000
  140.000
  150.000
  150.000
  150.000
  150.000
  160.000
  140.000
  170.000
  200.000
  200.000
    0.000
  190.000
  160.000
  190.000
  200.000
    0.000
  190.000
  170.000
  160.000
  210.000
    0.000
  290.000
   30.000
   40.000
   40.000
  360.000
  360.000
  330.000
    0.000
  260.000
  210.000
  200.000
  190.000
  220.000
  170.000
  160.000
  210.000
  180.000
  200.000
  190.000
  190.000
    0.000
  360.000
  100.000
   80.000
  100.000
  110.000
  100.000
  100.000
   90.000
  130.000
  150.000
  150.000
  150.000
  160.000
  150.000
  150.000
  140.000
  140.000
  140.000
  150.000
  150.000
  150.000
  160.000
  160.000
  150.000
  160.000
  170.000
  200.000
  280.000
  290.000
  300.000
  310.000
  330.000
  330.000
  310.000
  290.000
  320.000
  330.000
  330.000
  320.000
  280.000
  290.000
  280.000
  280.000
  280.000
  280.000
  270.000
  290.000
  290.000
  300.000
  320.000
  300.000
  310.000
  330.000
  340.000
  300.000
  300.000
  290.000
  290.000
  300.000
  310.000
  300.000
  260.000
  210.000
  200.000
  170.000
  190.000
  190.000
    0.000
    0.000
  210.000
  180.000
    0.000
    0.000
   10.000
  360.000
  330.000
  360.000
   10.000
  330.000
  360.000
  330.000
  260.000
    0.000
  160.000
  190.000
  190.000
  180.000
  180.000
  160.000
  190.000
  180.000
    0.000
    0.000
  170.000
  180.000
  160.000
  150.000
  130.000
  130.000
  150.000
  100.000
  110.000
    0.000
  330.000
  160.000
  170.000
  190.000
  190.000
  200.000
  200.000
  180.000
  180.000
  180.000
  200.000
  180.000
  190.000
  180.000
  190.000
  210.000
  130.000
  150.000
  130.000
   60.000
  350.000
   20.000
   20.000
  360.000
  330.000
  330.000
  330.000
  330.000
  320.000
  330.000
  300.000
  150.000
  200.000
  190.000
    0.000
  190.000
  220.000
  200.000
  220.000
  210.000
  280.000
  220.000
  290.000
  290.000
  330.000
  330.000
  360.000
   20.000
  340.000
  320.000
  340.000
  340.000
  320.000
  310.000
  300.000
  270.000
  290.000
  290.000
  280.000
  270.000
  280.000
  290.000
  290.000
  290.000
  300.000
  280.000
  290.000
  310.000
  310.000
  330.000
  300.000
  290.000
  290.000
  270.000
  250.000
  260.000
  260.000
  260.000
  200.000
  230.000
  190.000
  190.000
  240.000
  210.000
  250.000
  240.000
  260.000
  260.000
  260.000
  250.000
  260.000
  270.000
  270.000
  270.000
  270.000
  270.000
  260.000
  260.000
  260.000
  270.000
  270.000
  260.000
  250.000
  250.000
  260.000
  260.000
  270.000
  270.000
  260.000
  260.000
  250.000
  260.000
  250.000
  270.000
  260.000
  270.000
  270.000
  260.000
  250.000
  250.000
  250.000
  310.000
  310.000
  290.000
  290.000
  300.000
  300.000
  310.000
  320.000
  310.000
  290.000
  310.000
  320.000
  320.000
  330.000
  330.000
  340.000
  340.000
  330.000
  330.000
  340.000
  320.000
  340.000
  320.000
  310.000
  310.000
  310.000
  310.000
  300.000
  300.000
  300.000
  300.000
  310.000
  310.000
  310.000
  320.000
  320.000
  320.000
  310.000
  300.000
  310.000
  310.000
  290.000
  280.000
  260.000
  280.000
  260.000
  260.000
  250.000
  240.000
  260.000
  260.000
  260.000
  260.000
  270.000
  270.000
  280.000
  300.000
  270.000
  250.000
  250.000
  270.000
  250.000
  260.000
  300.000
  280.000
  280.000
  300.000
  310.000
  310.000
  270.000
  260.000
  250.000
  230.000
  230.000
  250.000
  260.000
  260.000
  270.000
  260.000
  290.000
  270.000
  270.000
  270.000
  280.000
  280.000
  290.000
  290.000
  300.000
  300.000
  300.000
  310.000
  290.000
  310.000
  300.000
  280.000
  270.000
  270.000
  270.000
  270.000
  270.000
  270.000
  260.000
  270.000
  270.000
  270.000
  260.000
  280.000
  270.000
  290.000
  270.000
  280.000
  290.000
  280.000
  300.000
  330.000
  330.000
  330.000
  310.000
  320.000
  300.000
  300.000
  310.000
  310.000
  310.000
  330.000
  330.000
  340.000
  340.000
  330.000
  310.000
  310.000
  320.000
  330.000
  330.000
  330.000
  330.000
  340.000
  330.000
  330.000
  330.000
  330.000
  330.000
  340.000
  330.000
  330.000
  330.000
  340.000
  330.000
  330.000
  320.000
  320.000
  310.000
  270.000
  260.000
  260.000
  260.000
  270.000
  290.000
  300.000
  300.000
  210.000
  210.000
  260.000
  250.000
  280.000
  270.000
  220.000
  220.000
  220.000
  220.000
  180.000
  190.000
  140.000
    0.000
   70.000
   40.000
   40.000
   40.000
   30.000
    0.000
   50.000
    0.000
   40.000
    0.000
  350.000
   50.000
  120.000
  130.000
  130.000
  120.000
  120.000
  130.000
   90.000
   80.000
  110.000
  110.000
  110.000
  120.000
  120.000
  120.000
  130.000
  140.000
  130.000
  160.000
  150.000
  130.000
  180.000
   60.000
  150.000
  160.000
  170.000
  150.000
  160.000
  150.000
  120.000
  130.000
  130.000
  150.000
  180.000
  170.000
  140.000
  170.000
  210.000
  180.000
  190.000
  210.000
  160.000
  190.000
    0.000
  200.000
  200.000
  210.000
    0.000
   10.000
  340.000
  360.000
  360.000
  350.000
  330.000
  330.000
  320.000
  260.000
  260.000
  210.000
  210.000
  220.000
  190.000
  210.000
  290.000
  270.000
  260.000
  270.000
  270.000
  270.000
  280.000
  280.000
  290.000
  280.000
  300.000
  300.000
  300.000
  310.000
  290.000
  310.000
  330.000
  320.000
  300.000
  310.000
  310.000
  310.000
  330.000
  320.000
  320.000
  330.000
  340.000
  330.000
  320.000
  310.000
  300.000
  300.000
  300.000
  330.000
  260.000
  310.000
   10.000
   10.000
   40.000
   20.000
   60.000
   40.000
   50.000
   60.000
   40.000
   40.000
   50.000
   30.000
   30.000
   40.000
   40.000
   30.000
   20.000
   40.000
   30.000
   30.000
  100.000
   80.000
   40.000
  300.000
  330.000
  340.000
  310.000
  280.000
  340.000
  310.000
   60.000
  120.000
   60.000
  110.000
  100.000
   90.000
   60.000
   20.000
    0.000
    0.000
  220.000
  270.000
  250.000
  260.000
  330.000
  300.000
  300.000
  360.000
  340.000
  340.000
  310.000
  270.000
  270.000
  330.000
  340.000
  320.000
  260.000
  300.000
  260.000
  250.000
  320.000
  280.000
  280.000
  270.000
  270.000
  270.000
  280.000
  290.000
  290.000
  300.000
  310.000
  330.000
  320.000
  340.000
  340.000
  320.000
  290.000
  280.000
  270.000
  300.000
  340.000
  330.000
  280.000
  310.000
  330.000
  300.000
  190.000
    0.000
  320.000
  310.000
  210.000
  320.000
  310.000
  330.000
  340.000
  320.000
  350.000
  320.000
  330.000
  310.000
  300.000
  290.000
  300.000
  330.000
  360.000
  310.000
  270.000
  220.000
  210.000
  250.000
  310.000
  270.000
  270.000
  270.000
  300.000
  270.000
  280.000
  280.000
  280.000
  270.000
  310.000
  310.000
  300.000
  300.000
  290.000
  290.000
  270.000
  270.000
  290.000
  270.000
  230.000
  230.000
  200.000
  210.000
  220.000
  260.000
  260.000
  220.000
  220.000
  200.000
  170.000
  350.000
  330.000
  360.000
  320.000
  310.000
  280.000
  230.000
  220.000
  230.000
  280.000
  250.000
  240.000
  220.000
  190.000
  180.000
  170.000
  200.000
  270.000
  270.000
  270.000
  280.000
  280.000
  280.000
  280.000
  290.000
  280.000
  280.000
  300.000
  300.000
  280.000
  280.000
  270.000
  260.000
  220.000
  200.000
  190.000
  180.000
  170.000
  190.000
  190.000
  180.000
  180.000
  180.000
  200.000
  190.000
  200.000
  190.000
  220.000
  250.000
  270.000
  280.000
  280.000
  280.000
  280.000
  280.000
  270.000
  270.000
  280.000
  270.000
  280.000
  280.000
  290.000
  270.000
  300.000
  270.000
  280.000
  320.000
   80.000
    0.000
  140.000
   60.000
   80.000
  110.000
  340.000
  360.000
   40.000
   50.000
   70.000
   30.000
   60.000
  170.000
    0.000
  170.000
  180.000
  190.000
  200.000
  240.000
  250.000
  240.000
  220.000
  220.000
  240.000
  260.000
  260.000
  260.000
  260.000
  270.000
  280.000
  290.000
  270.000
  270.000
  270.000
  270.000
  280.000
  280.000
  270.000
  270.000
  270.000
  340.000
  360.000
    0.000
  180.000
  190.000
  170.000
  180.000
    0.000
    0.000
    0.000
  330.000
  360.000
  340.000
  330.000
  320.000
  340.000
  350.000
   30.000
   20.000
  350.000
    0.000
    0.000
  200.000
  290.000
  330.000
    0.000
    0.000
    0.000
  340.000
  330.000
    0.000
   40.000
  140.000
    0.000
  310.000
   20.000
   80.000
  110.000
  140.000
  120.000
  130.000
  140.000
  140.000
  140.000
  150.000
  150.000
  170.000
  210.000
  170.000
  180.000
  200.000
  210.000
  180.000
  180.000
  180.000
  180.000
  180.000
  190.000
  180.000
  170.000
  170.000
  190.000
    0.000
  110.000
   70.000
   90.000
   90.000
   80.000
  170.000
  180.000
  230.000
  180.000
  170.000
  160.000
  180.000
  190.000
  190.000
  190.000
  190.000
  200.000
  180.000
  180.000
  240.000
  180.000
  240.000
  280.000
  280.000
  300.000
  300.000
  330.000
  240.000
  240.000
  190.000
  230.000
  250.000
  270.000
  260.000
  240.000
  250.000
  160.000
  180.000
  190.000
  180.000
  180.000
  200.000
  200.000
  200.000
  270.000
  270.000
  290.000
  290.000
  280.000
  270.000
  300.000
  280.000
  260.000
  260.000
  270.000
  280.000
  250.000
   70.000
    0.000
   80.000
  190.000
  330.000
  310.000
  290.000
  290.000
  300.000
  300.000
  260.000
  290.000
  310.000
  310.000
  320.000
  310.000
  310.000
  330.000
  290.000
  300.000
  310.000
  290.000
  290.000
  340.000
  350.000
  320.000
  220.000
  280.000
  120.000
  130.000
   40.000
   30.000
   10.000
   30.000
   10.000
   40.000
   10.000
   70.000
   30.000
   30.000
   10.000
   40.000
   60.000
    0.000
    0.000
    0.000
   50.000
   90.000
    0.000
  360.000
   40.000
  340.000
  340.000
  340.000
  340.000
  340.000
  340.000
  310.000
  300.000
  310.000
  360.000
  360.000
   30.000
    0.000
  200.000
  220.000
  220.000
  190.000
  190.000
  170.000
    0.000
    0.000
    0.000
    0.000
    0.000
  170.000
  180.000
  180.000
  330.000
    0.000
    0.000
  110.000
  110.000
  130.000
  130.000
  120.000
  110.000
  140.000
  140.000
  150.000
  130.000
  140.000
  150.000
  140.000
  130.000
  130.000
  150.000
  160.000
  140.000
  130.000
  170.000
    0.000
  340.000
  330.000
  140.000
  160.000
  140.000
  130.000
  140.000
  130.000
  140.000
  130.000
  120.000
  120.000
  110.000
  110.000
  120.000
  110.000
  100.000
  100.000
  330.000
   10.000
  340.000
  350.000
   20.000
  320.000
    0.000
  140.000
    0.000
    0.000
    0.000
    0.000
    0.000
   90.000
  130.000
   90.000
   20.000
  360.000
  350.000
  340.000
  310.000
  160.000
  230.000
  200.000
  200.000
  190.000
  200.000
  210.000
    0.000
  200.000
  200.000
  210.000
  190.000
  190.000
  170.000
  240.000
  340.000
  330.000
  340.000
  340.000
  360.000
  330.000
  340.000
   20.000
  290.000
  330.000
  200.000
  190.000
  190.000
  200.000
  210.000
  170.000
  200.000
  200.000
  190.000
  330.000
  350.000
  290.000
  300.000
  280.000
  320.000
  300.000
  300.000
  280.000
  320.000
  300.000
  310.000
  280.000
  280.000
  300.000
  300.000
  330.000
  360.000
  340.000
  320.000
  310.000
  290.000
  300.000
  310.000
  320.000
  320.000
  350.000
   10.000
   10.000
   10.000
   10.000
  360.000
  350.000
  360.000
   10.000
   20.000
    0.000
  240.000
  240.000
  220.000
  310.000
  300.000
  320.000
  340.000
   30.000
  240.000
  250.000
  210.000
  320.000
  280.000
  200.000
  300.000
  290.000
  300.000
  270.000
  310.000
  310.000
  300.000
  280.000
  270.000
  300.000
    0.000
  220.000
  190.000
    0.000
  200.000
  210.000
  200.000
  340.000
  260.000
  190.000
  150.000
    0.000
  320.000
    0.000
  180.000
  170.000
    0.000
    0.000
  290.000
  290.000
  300.000
  310.000
  310.000
  320.000
  340.000
  310.000
  120.000
  100.000
  310.000
  330.000
    0.000
  360.000
  340.000
  330.000
  310.000
  300.000
  330.000
   10.000
  320.000
  320.000
   50.000
   90.000
  320.000
   10.000
   30.000
   20.000
   20.000
  340.000
  360.000
   40.000
  350.000
   40.000
  310.000
  330.000
  320.000
  340.000
  360.000
  360.000
   20.000
  320.000
  320.000
  300.000
   20.000
    0.000
  170.000
  140.000
   80.000
  100.000
   60.000
  360.000
  330.000
  340.000
  330.000
    0.000
    0.000
  200.000
  190.000
  180.000
  180.000
  170.000
  200.000
  180.000
  190.000
  190.000
  190.000
  170.000
  180.000
  180.000
   90.000
   90.000
  100.000
  110.000
   90.000
    0.000
    0.000
  330.000
   30.000
    0.000
  160.000
  200.000
  190.000
  190.000
  200.000
    0.000
  300.000
  200.000
  180.000
  210.000
  180.000
  270.000
  330.000
  330.000
  310.000
  250.000
  280.000
  270.000
  300.000
  260.000
  300.000
  280.000
  270.000
  270.000
  280.000
  260.000
  260.000
  280.000
  270.000
  280.000
  330.000
  240.000
    0.000
  300.000
  290.000
    0.000
  200.000
  280.000
  310.000
  300.000
  310.000
  290.000
  330.000
  230.000
  330.000
  290.000
    0.000
    0.000
  200.000
   10.000
  150.000
    0.000
   70.000
  190.000
  250.000
  220.000
  220.000
  240.000
  200.000
  180.000
  190.000
  210.000
  190.000
  360.000
   10.000
   30.000
   60.000
   60.000
  100.000
   30.000
  210.000
  180.000
  210.000
  180.000
    0.000
  150.000
  140.000
   50.000
   30.000
  340.000
  350.000
  360.000
  350.000
  340.000
  330.000
  350.000
  340.000
  350.000
  330.000
  330.000
  310.000
  270.000
  260.000
  260.000
  270.000
  270.000
  300.000
  300.000
  310.000
  300.000
  280.000
  280.000
  300.000
  270.000
  260.000
  270.000
  260.000
  260.000
  280.000
  310.000
  300.000
  310.000
  330.000
  340.000
  340.000
  350.000
  340.000
  310.000
  220.000
    0.000
  200.000
  190.000
  190.000
  180.000
  190.000
  170.000
  190.000
  190.000
  180.000
  190.000
  180.000
  200.000
  180.000
  190.000
  180.000
  310.000
   10.000
    0.000
  320.000
    0.000
  330.000
  200.000
  190.000
  180.000
  160.000
  180.000
  210.000
  180.000
  210.000
  200.000
  230.000
  270.000
  260.000
  280.000
  300.000
  290.000
  290.000
  280.000
  270.000
  260.000
  280.000
  290.000
  280.000
  280.000
  270.000
  280.000
  270.000
  260.000
  260.000
  270.000
  270.000
  270.000
  270.000
   20.000
    0.000
  360.000
  350.000
   30.000
  260.000
   10.000
   30.000
    0.000
  280.000
  280.000
  280.000
  270.000
  270.000
  270.000
  270.000
  260.000
  260.000
  260.000
  260.000
  250.000
  250.000
  250.000
  260.000
  250.000
  260.000
  260.000
  260.000
  260.000
  260.000
  250.000
  250.000
  270.000
  270.000
  270.000
  270.000
  270.000
  280.000
  270.000
  270.000
  260.000
  240.000
  230.000
  220.000
  210.000
  210.000
  250.000
  210.000
  200.000
  200.000
  200.000
  210.000
  200.000
  190.000
  200.000
  200.000
  190.000
  210.000
  220.000
  260.000
  270.000
  280.000
  260.000
  200.000
  210.000
  220.000
  210.000
  220.000
  240.000
  240.000
  250.000
  240.000
  230.000
  250.000
  260.000
  260.000
  270.000
  270.000
  330.000
  320.000
  350.000
  330.000
  320.000
  320.000
  320.000
  330.000
  340.000
  340.000
  350.000
  360.000
  340.000
  350.000
  350.000
  330.000
  350.000
  350.000
  330.000
  300.000
  260.000
  280.000
  290.000
  280.000
  270.000
  300.000
  280.000
  290.000
  310.000
  350.000
   10.000
   50.000
   50.000
   60.000
   50.000
   70.000
   70.000
   80.000
   50.000
   60.000
   50.000
   30.000
   20.000
   40.000
   20.000
   60.000
   50.000
   40.000
  260.000
   40.000
   90.000
  130.000
  120.000
  130.000
  120.000
  120.000
  120.000
  120.000
  120.000
  120.000
  120.000
  130.000
  130.000
  130.000
  120.000
  130.000
  130.000
  120.000
  120.000
  130.000
  130.000
  120.000
  130.000
  130.000
  150.000
  140.000
  130.000
  140.000
  140.000
  120.000
  130.000
  130.000
  130.000
  140.000
  130.000
  140.000
  130.000
  140.000
  150.000
  150.000
  140.000
  150.000
  140.000
  150.000
  150.000
  140.000
  140.000
  150.000
  150.000
  140.000
  140.000
  140.000
  130.000
  140.000
  140.000
  120.000
  140.000
  130.000
  130.000
  120.000
  130.000
  120.000
  130.000
  120.000
  130.000
  140.000
  140.000
  130.000
  140.000
  140.000
  150.000
  140.000
  140.000
  140.000
  150.000
  130.000
  130.000
  130.000
  130.000
  130.000
  130.000
  120.000
  120.000
  130.000
  120.000
  120.000
  120.000
   70.000
   70.000
   70.000
   80.000
   60.000
  340.000
   60.000
   70.000
   80.000
   80.000
  120.000
  120.000
  130.000
  140.000
  140.000
  130.000
  130.000
  130.000
  150.000
  160.000
  120.000
    0.000
   90.000
  160.000
    0.000
   20.000
  360.000
   30.000
    0.000
    0.000
  210.000
  210.000
  210.000
  170.000
  140.000
  120.000
  150.000
   70.000
  140.000
  100.000
  360.000
  330.000
  320.000
    0.000
  190.000
  180.000
  190.000
  200.000
  210.000
  210.000
  190.000
  210.000
  220.000
    0.000
    0.000
    0.000
  190.000
  210.000
  120.000
    0.000
  250.000
  340.000
  360.000
   10.000
  240.000
  220.000
  210.000
  180.000
  150.000
  160.000
  190.000
  190.000
  140.000
  140.000
  150.000
  160.000
  150.000
  130.000
  130.000
    0.000
  330.000
  360.000
  360.000
  360.000
  360.000
  340.000
  120.000
  120.000
  120.000
  120.000
  110.000
  100.000
  120.000
    0.000
  160.000
  130.000
   10.000
  310.000
  180.000
  210.000
  180.000
  200.000
  210.000
  200.000
  230.000
  190.000
  230.000
  360.000
  350.000
  340.000
  150.000
  140.000
  150.000
  140.000
  140.000
  140.000
  140.000
  140.000
  150.000
  140.000
  200.000
  190.000
  190.000
  160.000
  160.000
  140.000
  140.000
  140.000
  130.000
  100.000
  150.000
  160.000
  130.000
  150.000
  150.000
  150.000
  160.000
  160.000
  150.000
  150.000
  150.000
  210.000
  210.000
  180.000
  210.000
  180.000
  170.000
  210.000
  190.000
  210.000
  180.000
  170.000
  170.000
  170.000
   70.000
  130.000
   90.000
   80.000
   80.000
   50.000
   40.000
   30.000
  340.000
  340.000
   20.000
  200.000
  190.000
  170.000
  170.000
  190.000
  160.000
  170.000
  200.000
  180.000
  180.000
  180.000
  200.000
  140.000
  110.000
  130.000
  130.000
  120.000
  120.000
  140.000
  130.000
  150.000
  150.000
  150.000
  150.000
  170.000
  210.000
  200.000
  190.000
  160.000
  200.000
  210.000
  200.000
  190.000
  210.000
  180.000
  180.000
    0.000
  170.000
    0.000
  200.000
  350.000
  340.000
  310.000
  150.000
  270.000
  260.000
  230.000
  260.000
  330.000
  300.000
  310.000
  310.000
  320.000
  300.000
  290.000
  280.000
  290.000
  300.000
  280.000
  260.000
  260.000
  280.000
  290.000
  300.000
  290.000
  290.000
  290.000
  320.000
  270.000
  270.000
  270.000
  270.000
  250.000
  150.000
  200.000
  220.000
  170.000
  210.000
  200.000
  200.000
  190.000
  190.000
  190.000
  180.000
  210.000
  200.000
  200.000
  240.000
  230.000
  280.000
  300.000
  290.000
  280.000
  280.000
  270.000
  280.000
  280.000
  270.000
  250.000
  240.000
  260.000
  270.000
  280.000
  280.000
  290.000
  280.000
  280.000
  280.000
  280.000
  300.000
  290.000
  290.000
  320.000
  320.000
  320.000
  300.000
  300.000
  300.000
  310.000
  330.000
  290.000
  220.000
  200.000
  190.000
  190.000
  160.000
  190.000
  210.000
  180.000
  170.000
    0.000
  180.000
  180.000
   80.000
   70.000
   60.000
   50.000
   50.000
   30.000
  360.000
   10.000
   50.000
   70.000
  180.000
    0.000
    0.000
  300.000
  180.000
  210.000
    0.000
    0.000
    0.000
    0.000
  180.000
  190.000
    0.000
  210.000
   10.000
  340.000
  330.000
  320.000
   50.000
   20.000
  360.000
   20.000
   80.000
   60.000
   30.000
   30.000
  130.000
  170.000
    0.000
   90.000
  100.000
   90.000
    0.000
   90.000
  130.000
  110.000
    0.000
  170.000
  180.000
  180.000
   40.000
  100.000
    0.000
    0.000
  360.000
  360.000
   20.000
   80.000
    0.000
   40.000
   70.000
   40.000
   90.000
  130.000
  110.000
  120.000
  140.000
   50.000
  100.000
  100.000
  150.000
  100.000
   90.000
  170.000
  210.000
  350.000
   90.000
   10.000
  360.000
  350.000
  330.000
  340.000
    0.000
  200.000
  170.000
  180.000
  180.000
  160.000
  100.000
   70.000
  100.000
  150.000
  180.000
    0.000
  190.000
  130.000
  130.000
  140.000
  140.000
  150.000
  150.000
  150.000
  150.000
  140.000
  150.000
  150.000
  150.000
  170.000
  320.000
  310.000
  320.000
   40.000
  320.000
  190.000
  190.000
  200.000
  210.000
  220.000
  250.000
  250.000
  280.000
  280.000
  300.000
  290.000
  300.000
  300.000
   20.000
    0.000
  150.000
  140.000
  150.000
  130.000
  130.000
  150.000
  150.000
  140.000
  160.000
  150.000
  140.000
  150.000
  140.000
  150.000
  150.000
  140.000
  150.000
  120.000
  130.000
  140.000
  130.000
  160.000
  160.000
   60.000
  150.000
  160.000
  130.000
  200.000
  210.000
  230.000
  260.000
  280.000
  260.000
  260.000
  260.000
  260.000
  250.000
  240.000
  270.000
  280.000
  260.000
  260.000
  270.000
  260.000
  270.000
  270.000
  280.000
  260.000
  270.000
  260.000
  250.000
  260.000
  260.000
  260.000
  260.000
  240.000
  250.000
  260.000
  300.000
  180.000
  160.000
    0.000
  310.000
  160.000
   20.000
  120.000
   40.000
   90.000
  100.000
  110.000
   70.000
   90.000
  160.000
  190.000
  200.000
  150.000
  170.000
  260.000
  130.000
  170.000
  150.000
  210.000
  200.000
  190.000
  180.000
  150.000
  150.000
  160.000
  130.000
  110.000
  150.000
  100.000
  120.000
   90.000
  140.000
  160.000
  190.000
  190.000
  160.000
  190.000
  190.000
    0.000
  160.000
  180.000
  190.000
  150.000
  150.000
  190.000
  180.000
  190.000
  150.000
  200.000
  160.000
  220.000
  230.000
   40.000
  360.000
   10.000
    0.000
  240.000
  200.000
  200.000
  190.000
  190.000
  160.000
  190.000
  180.000
  180.000
  150.000
  180.000
  190.000
  190.000
  180.000
  170.000
  170.000
   10.000
  330.000
  360.000
   10.000
   20.000
   20.000
   50.000
   80.000
  100.000
  110.000
  110.000
  120.000
  140.000
    0.000
  110.000
  220.000
  190.000
  180.000
  160.000
  190.000
  190.000
  180.000
  200.000
  160.000
  260.000
  270.000
    0.000
  110.000
  140.000
  140.000
  120.000
  130.000
  140.000
  150.000
  140.000
  140.000
  150.000
  140.000
  150.000
  150.000
  150.000
  150.000
  150.000
  150.000
  150.000
  150.000
  150.000
  150.000
  150.000
  150.000
  150.000
  140.000
  150.000
  140.000
  140.000
  140.000
  140.000
  140.000
  140.000
  130.000
  140.000
  140.000
  140.000
  140.000
  150.000
  160.000
  150.000
  160.000
  170.000
  150.000
  180.000
  170.000
  210.000
  210.000
  260.000
  250.000
  270.000
  280.000
  270.000
  280.000
  280.000
  260.000
  280.000
  270.000
  240.000
  190.000
  230.000
  170.000
  180.000
  150.000
  200.000
  190.000
  190.000
  180.000
  210.000
  160.000
  120.000
  140.000
  120.000
  120.000
  140.000
  140.000
  150.000
  150.000
  140.000
  150.000
  150.000
  140.000
  150.000
  160.000
  140.000
  140.000
  170.000
  150.000
  150.000
  150.000
  140.000
  140.000
  140.000
  140.000
  140.000
  130.000
  140.000
  140.000
  130.000
  140.000
  130.000
  130.000
  140.000
  140.000
  140.000
  140.000
  130.000
  130.000
  130.000
  140.000
  130.000
  130.000
  140.000
  130.000
  140.000
  130.000
  140.000
  140.000
  150.000
  140.000
  140.000
  130.000
  140.000
  140.000
  140.000
  150.000
  150.000
  130.000
  230.000
  290.000
  320.000
  300.000
  270.000
  250.000
  170.000
  170.000
  180.000
  200.000
  160.000
  150.000
  120.000
  130.000
  120.000
  140.000
  100.000
  130.000
  140.000
  140.000
  140.000
  150.000
  150.000
  160.000
  170.000
  150.000
  150.000
  140.000
  150.000
  160.000
  160.000
  150.000
  150.000
  150.000
  160.000
  170.000
  160.000
  160.000
  150.000
  150.000
  150.000
  150.000
  160.000
  160.000
  340.000
  340.000
   50.000
  100.000
  150.000
  150.000
  220.000
  270.000
  240.000
  260.000
  260.000
  260.000
  260.000
  270.000
  260.000
  270.000
  260.000
  270.000
  270.000
  280.000
  280.000
  290.000
  270.000
  270.000
  280.000
  280.000
  290.000
  280.000
  280.000
  280.000
  270.000
  280.000
  280.000
  280.000
  270.000
  290.000
  290.000
  280.000
  270.000
  270.000
  270.000
  280.000
  290.000
  300.000
  300.000
  330.000
  330.000
  320.000
  330.000
  320.000
  310.000
  350.000
  340.000
  320.000
  210.000
  180.000
  200.000
  200.000
  190.000
  190.000
  190.000
  190.000
  180.000
  160.000
    0.000
  170.000
  130.000
  180.000
  150.000
  160.000
  180.000
   20.000
   40.000
   90.000
   40.000
   40.000
  180.000
  200.000
  170.000
  200.000
  160.000
  200.000
  190.000
  210.000
  180.000
  190.000
  190.000
  200.000
  190.000
  200.000
  210.000
  130.000
  110.000
  350.000
   10.000
  350.000
    0.000
    0.000
  260.000
  230.000
  270.000
  260.000
  250.000
  280.000
  270.000
  270.000
  280.000
  280.000
  270.000
  270.000
  270.000
  280.000
  290.000
  280.000
  290.000
  290.000
  290.000
  300.000
  320.000
  300.000
  300.000
  320.000
  300.000
  300.000
  220.000
  210.000
  200.000
  190.000
  180.000
  190.000
  190.000
  190.000
  180.000
  170.000
  170.000
  170.000
  170.000
  180.000
  140.000
  100.000
  110.000
  110.000
  350.000
   30.000
   10.000
   40.000
   70.000
    0.000
   30.000
  330.000
    0.000
  300.000
    0.000
  200.000
  290.000
  180.000
  200.000
  190.000
  180.000
  190.000
  200.000
  190.000
  190.000
  210.000
  270.000
   20.000
  260.000
   10.000
   30.000
   10.000
  350.000
    0.000
    0.000
    0.000
  190.000
  180.000
  190.000
  190.000
  180.000
  170.000
  170.000
  160.000
  160.000
  180.000
  180.000
  200.000
    0.000
   50.000
   90.000
   80.000
   80.000
   90.000
  110.000
    0.000
  310.000
  270.000
  280.000
  280.000
  270.000
  260.000
  280.000
  270.000
  300.000
  300.000
  270.000
  250.000
  260.000
  270.000
  260.000
  270.000
  270.000
  280.000
  280.000
  270.000
  290.000
  280.000
  290.000
  280.000
  290.000
  280.000
  280.000
  290.000
  280.000
  280.000
  290.000
  280.000
  280.000
  280.000
  290.000
  300.000
  310.000
  290.000
  270.000
  270.000
  280.000
  280.000
  280.000
  290.000
  300.000
  300.000
  300.000
  300.000
  300.000
  290.000
  270.000
  280.000
  290.000
  290.000
  280.000
  260.000
  270.000
  270.000
  290.000
  280.000
  280.000
  280.000
  260.000
  260.000
  250.000
  270.000
  280.000
  290.000
  270.000
  310.000
  320.000
  300.000
  270.000
  250.000
  330.000
  270.000
    0.000
   30.000
  110.000
  230.000
    0.000
  150.000
  170.000
  180.000
  180.000
  180.000
  180.000
  160.000
  170.000
  200.000
  210.000
  220.000
  260.000
  310.000
  300.000
  300.000
  310.000
  300.000
  280.000
  280.000
  270.000
  260.000
  270.000
  240.000
  260.000
  270.000
  280.000
  280.000
  300.000
  290.000
  230.000
  270.000
  280.000
  290.000
  290.000
  300.000
  260.000
  280.000
  270.000
  280.000
  280.000
  280.000
  270.000
  280.000
  290.000
  280.000
  300.000
  310.000
  300.000
  300.000
  310.000
  270.000
  260.000
  260.000
  260.000
  270.000
  270.000
  290.000
  300.000
  330.000
  310.000
  310.000
  320.000
  270.000
  260.000
  280.000
  270.000
  270.000
  260.000
  260.000
  270.000
  270.000
  270.000
  260.000
  240.000
  240.000
  240.000
  260.000
  250.000
  260.000
  250.000
  270.000
  270.000
  260.000
  260.000
  250.000
  250.000
  250.000
  250.000
  260.000
  250.000
  260.000
  260.000
  310.000
  300.000
  290.000
  280.000
  290.000
  290.000
  300.000
  310.000
  310.000
  310.000
  330.000
  310.000
  310.000
  310.000
  300.000
  320.000
  320.000
  320.000
  330.000
  320.000
  300.000
  310.000
  310.000
  280.000
  270.000
  280.000
  270.000
  270.000
  280.000
  270.000
  270.000
  270.000
  260.000
  260.000
  240.000
  250.000
  260.000
  270.000
  270.000
  270.000
  280.000
  280.000
  270.000
  260.000
  250.000
  270.000
  270.000
  280.000
  270.000
  260.000
  250.000
  260.000
  260.000
  250.000
  250.000
  260.000
  260.000
  270.000
  280.000
  280.000
  270.000
  280.000
  280.000
  280.000
  280.000
  270.000
  280.000
  280.000
  290.000
  280.000
  270.000
  300.000
  310.000
  300.000
  280.000
  300.000
  290.000
  290.000
  300.000
  300.000
  290.000
  280.000
  290.000
  290.000
  300.000
  320.000
  320.000
  290.000
  300.000
  320.000
  330.000
  280.000
  270.000
  270.000
  260.000
  280.000
  270.000
  280.000
  280.000
  280.000
  210.000
  190.000
  290.000
  280.000
  180.000
  180.000
  200.000
  260.000
  250.000
  270.000
  310.000
  310.000
  330.000
  320.000
  350.000
   10.000
   10.000
  220.000
  180.000
  200.000
  210.000
  200.000
  200.000
  220.000
  170.000
  190.000
    0.000
  190.000
  360.000
  330.000
    0.000
  200.000
  180.000
  180.000
  160.000
  200.000
  250.000
  290.000
  310.000
  330.000
  180.000
  250.000
  170.000
  180.000
  180.000
  230.000
  140.000
  160.000
  210.000
  300.000
  270.000
  280.000
  250.000
  180.000
  190.000
  190.000
  190.000
  150.000
  190.000
  220.000
  260.000
  310.000
  320.000
  270.000
  310.000
  290.000
  280.000
  250.000
  260.000
  260.000
  260.000
  260.000
  270.000
  260.000
  260.000
  260.000
  250.000
  220.000
  250.000
  270.000
  290.000
  280.000
  270.000
  320.000
  290.000
  300.000
  280.000
  310.000
  360.000
  100.000
  100.000
  150.000
  170.000
  330.000
  350.000
   40.000
   50.000
   30.000
   60.000
   90.000
   70.000
   50.000
   40.000
  360.000
  150.000
  140.000
  150.000
  160.000
  150.000
  170.000
  230.000
  280.000
  290.000
  260.000
  250.000
  240.000
  230.000
  210.000
  230.000
  230.000
  230.000
  220.000
  280.000
  250.000
  310.000
   10.000
  330.000
  360.000
   10.000
  330.000
  330.000
    0.000
  280.000
  220.000
  280.000
  170.000
  160.000
  200.000
  240.000
  220.000
  220.000
  200.000
  200.000
  220.000
  190.000
  190.000
  180.000
  150.000
  200.000
  190.000
  190.000
  100.000
  130.000
    0.000
  230.000
   30.000
   60.000
   20.000
   50.000
   30.000
  330.000
  340.000
  330.000
  230.000
  270.000
  150.000
    0.000
    0.000
   40.000
   50.000
    0.000
   30.000
  100.000
   60.000
  100.000
  140.000
  150.000
  130.000
   80.000
   90.000
   80.000
   70.000
   90.000
  110.000
   80.000
  110.000
  110.000
  110.000
  150.000
  100.000
   70.000
   40.000
  270.000
  330.000
  360.000
   20.000
   10.000
   10.000
   30.000
   60.000
   20.000
  330.000
   10.000
  360.000
  350.000
  340.000
   30.000
   40.000
  280.000
  280.000
  270.000
  280.000
  270.000
  270.000
  280.000
  280.000
  280.000
  280.000
  280.000
  300.000
  290.000
  280.000
  270.000
  270.000
  270.000
  300.000
  310.000
  310.000
  290.000
  290.000
  290.000
  270.000
  270.000
  260.000
  270.000
  260.000
  270.000
  280.000
  270.000
  260.000
  260.000
  270.000
  270.000
  270.000
  260.000
  260.000
  260.000
  240.000
  230.000
  240.000
  240.000
  240.000
  250.000
  260.000
  260.000
  270.000
  270.000
  270.000
  270.000
  290.000
  280.000
  280.000
  300.000
  290.000
  290.000
  290.000
  260.000
  270.000
  260.000
  280.000
  270.000
  290.000
  280.000
  300.000
  300.000
  300.000
  280.000
  320.000
  290.000
  300.000
  250.000
  220.000
  200.000
  200.000
  180.000
  190.000
  190.000
  210.000
  190.000
  210.000
  190.000
  190.000
  290.000
  300.000
  300.000
  290.000
  290.000
  310.000
  310.000
  290.000
  330.000
  320.000
  320.000
  330.000
  300.000
  300.000
  280.000
  280.000
  310.000
  310.000
  310.000
  330.000
    0.000
  220.000
  310.000
  180.000
  330.000
   50.000
   80.000
   90.000
   90.000
   70.000
   40.000
   50.000
   60.000
   50.000
   20.000
   20.000
  350.000
  300.000
    0.000
  170.000
  170.000
  130.000
  210.000
    0.000
  320.000
  310.000
  160.000
  140.000
  140.000
  130.000
  150.000
  130.000
  150.000
  150.000
  140.000
  150.000
  130.000
  140.000
  150.000
  140.000
  150.000
  150.000
  140.000
  150.000
  140.000
  130.000
  140.000
  140.000
  140.000
  140.000
  140.000
  150.000
  150.000
  150.000
  140.000
  130.000
  130.000
  140.000
  130.000
  140.000
  140.000
  130.000
  140.000
  140.000
  140.000
  130.000
  150.000
  140.000
  140.000
  140.000
  150.000
  150.000
  140.000
  140.000
  140.000
  140.000
  140.000
  140.000
  130.000
  140.000
  130.000
  130.000
  130.000
  130.000
  130.000
  120.000
  130.000
  130.000
  120.000
  120.000
  120.000
  120.000
  120.000
  120.000
  200.000
  250.000
  360.000
  110.000
  120.000
  140.000
  150.000
  130.000
   90.000
  150.000
  130.000
  140.000
  160.000
  130.000
  130.000
  140.000
  140.000
  140.000
  140.000
  150.000
  170.000
  190.000
    0.000
  220.000
  160.000
  200.000
  270.000
   40.000
  330.000
  220.000
  170.000
  220.000
  180.000
  270.000
  350.000
  360.000
   30.000
   80.000
   60.000
   90.000
   80.000
  140.000
  130.000
  130.000
  130.000
  140.000
  130.000
  140.000
  140.000
  130.000
  120.000
  130.000
  130.000
  130.000
  120.000
  140.000
  130.000
  140.000
  140.000
  140.000
  140.000
  130.000
  130.000
  130.000
  130.000
  130.000
  140.000
  130.000
  130.000
  140.000
  150.000
  160.000
  220.000
  300.000
  300.000
  260.000
  160.000
  170.000
  150.000
  170.000
  140.000
  130.000
  130.000
  140.000
  140.000
  130.000
  120.000
  140.000
  130.000
  150.000
  160.000
  150.000
  150.000
  150.000
  160.000
  160.000
  160.000
  200.000
  150.000
  170.000
  180.000
  170.000
  220.000
  170.000
  150.000
  140.000
  150.000
  140.000
  150.000
  130.000
  140.000
  150.000
  150.000
  170.000
  170.000
  170.000
  170.000
  170.000
  210.000
  190.000
  190.000
  190.000
  190.000
  180.000
  200.000
  180.000
  190.000
  220.000
  180.000
  170.000
  230.000
  300.000
  310.000
  320.000
  300.000
  310.000
  300.000
  300.000
  300.000
  280.000
  280.000
  240.000
  300.000
    0.000
  300.000
    0.000
  220.000
  360.000
  290.000
  190.000
  230.000
  230.000
  220.000
  210.000
  290.000
  320.000
  340.000
  340.000
  340.000
  360.000
  350.000
  360.000
  300.000
  330.000
    0.000
  290.000
    0.000
    0.000
  210.000
  210.000
  180.000
  190.000
  190.000
  160.000
  190.000
  180.000
    0.000
  100.000
  140.000
  150.000
  340.000
  310.000
  300.000
  290.000
  300.000
  270.000
  290.000
  270.000
  270.000
  280.000
  280.000
  280.000
  280.000
  290.000
  290.000
  290.000
  270.000
  300.000
  310.000
  270.000
  300.000
  300.000
  300.000
  350.000
  350.000
  310.000
  320.000
  320.000
  310.000
  310.000
  310.000
  290.000
  290.000
  280.000
  300.000
  330.000
  310.000
  270.000
  300.000
  300.000
    0.000
  260.000
  300.000
  290.000
  320.000
  330.000
  320.000
  310.000
  330.000
  330.000
  320.000
  330.000
  330.000
  320.000
  310.000
  320.000
  360.000
  320.000
  330.000
  350.000
   30.000
   50.000
  360.000
   30.000
  350.000
  350.000
  320.000
   50.000
   30.000
   20.000
   30.000
  350.000
   20.000
  360.000
  360.000
   20.000
   10.000
  360.000
  330.000
  310.000
  330.000
   60.000
   50.000
   10.000
   30.000
   40.000
   20.000
   30.000
  360.000
  330.000
  330.000
  300.000
  300.000
  320.000
  330.000
  340.000
  340.000
  310.000
  320.000
  300.000
  320.000
  300.000
  270.000
  270.000
  260.000
  260.000
  220.000
  210.000
    0.000
  280.000
  280.000
  290.000
  270.000
  280.000
  310.000
  310.000
  330.000
  310.000
  320.000
  330.000
  320.000
  330.000
  350.000
  340.000
  340.000
  320.000
  290.000
  280.000
  280.000
  300.000
  310.000
  330.000
  330.000
  330.000
  330.000
  330.000
  330.000
  320.000
  300.000
  330.000
  310.000
  330.000
  350.000
  340.000
  360.000
   30.000
   10.000
  310.000
  360.000
    0.000
    0.000
  200.000
  140.000
  140.000
  140.000
  140.000
  120.000
  110.000
  100.000
  110.000
  110.000
  120.000
  120.000
  120.000
  130.000
  120.000
  120.000
  130.000
  120.000
  120.000
  120.000
  120.000
  120.000
  120.000
  120.000
  120.000
  120.000
  120.000
  120.000
  120.000
  120.000
  120.000
  120.000
  120.000
  130.000
  130.000
  120.000
  120.000
  130.000
  120.000
  120.000
  120.000
  120.000
  130.000
  130.000
  140.000
  140.000
  130.000
  130.000
  130.000
  140.000
  150.000
  130.000
  140.000
  150.000
  150.000
  140.000
  150.000
  150.000
  160.000
  150.000
  150.000
  150.000
  150.000
  120.000
  120.000
  140.000
  120.000
  140.000
  130.000
  150.000
  140.000
  150.000
  160.000
  160.000
  130.000
  150.000
  140.000
  140.000
  210.000
  200.000
  200.000
  170.000
  170.000
  220.000
  240.000
  300.000
   50.000
  340.000
  340.000
  330.000
  300.000
  280.000
  350.000
   10.000
   20.000
   10.000
   10.000
   10.000
  350.000
    0.000
    0.000
  120.000
  130.000
  190.000
    0.000
  170.000
  200.000
  180.000
  140.000
  140.000
  130.000
  120.000
  140.000
  130.000
  130.000
  150.000
  130.000
  140.000
  150.000
  150.000
  140.000
  140.000
  160.000
  150.000
  160.000
  140.000
  160.000
  150.000
  120.000
   50.000
    0.000
  330.000
   90.000
  110.000
  120.000
  140.000
  130.000
  120.000
  130.000
  120.000
  120.000
  130.000
  130.000
  130.000
  130.000
  130.000
  140.000
  120.000
  120.000
  130.000
  130.000
  130.000
  140.000
  150.000
  150.000
  150.000
  150.000
  150.000
  170.000
  300.000
  300.000
  270.000
  260.000
  240.000
  250.000
  250.000
  240.000
  240.000
  230.000
  250.000
  270.000
  290.000
  280.000
  280.000
  280.000
  280.000
  280.000
  270.000
  270.000
  280.000
  270.000
  270.000
  260.000
  270.000
  270.000
  280.000
  270.000
  270.000
  260.000
  250.000
  270.000
  270.000
  270.000
  260.000
  260.000
  270.000
  270.000
  270.000
  270.000
  270.000
  290.000
  250.000
  200.000
  240.000
  300.000
  310.000
  330.000
  270.000
  340.000
   70.000
   60.000
   70.000
   50.000
   30.000
   40.000
   90.000
  120.000
  110.000
  120.000
  130.000
   90.000
   20.000
  330.000
   80.000
    0.000
  120.000
  120.000
  130.000
  120.000
  140.000
  150.000
  140.000
  150.000
  150.000
  170.000
  160.000
  160.000
  140.000
  120.000
  130.000
  120.000
  120.000
  110.000
  110.000
  110.000
  120.000
  110.000
  120.000
  120.000
  120.000
  120.000
  130.000
  140.000
  130.000
  140.000
  150.000
  150.000
  140.000
  120.000
  110.000
  120.000
  110.000
  120.000
  130.000
  120.000
  120.000
  120.000
  110.000
  110.000
  110.000
  120.000
  120.000
  130.000
  130.000
  130.000
  130.000
  120.000
  120.000
  130.000
  120.000
  120.000
  130.000
  150.000
  150.000
  150.000
  150.000
  140.000
  140.000
  150.000
  170.000
  170.000
  180.000
  200.000
  220.000
    0.000
  240.000
  220.000
  220.000
  250.000
  270.000
  270.000
  270.000
  280.000
  280.000
  290.000
  280.000
  290.000
  280.000
  300.000
  310.000
  280.000
  270.000
  270.000
  270.000
  270.000
  270.000
  270.000
  280.000
  280.000
  280.000
  280.000
  280.000
  290.000
  270.000
  280.000
  290.000
  290.000
  280.000
  340.000
  320.000
   40.000
  170.000
  190.000
  270.000
    0.000
   30.000
   40.000
   70.000
   40.000
   20.000
   40.000
   30.000
   10.000
  350.000
  330.000
  340.000
  320.000
  300.000
  130.000
  150.000
  120.000
  120.000
  120.000
  120.000
  140.000
  120.000
  110.000
  120.000
  140.000
  140.000
  140.000
  150.000
  140.000
  100.000
  170.000
  180.000
    0.000
  330.000
   10.000
   10.000
  310.000
  290.000
  260.000
  250.000
  270.000
  260.000
  250.000
  270.000
  270.000
  270.000
  270.000
  270.000
  270.000
  270.000
  270.000
  280.000
  280.000
  270.000
  280.000
  280.000
  280.000
  280.000
  280.000
  280.000
  270.000
  270.000
  280.000
  290.000
  280.000
  270.000
  280.000
  260.000
  280.000
  310.000
  270.000
  330.000
  330.000
  320.000
  310.000
  290.000
  300.000
  300.000
  280.000
  280.000
  290.000
  290.000
  300.000
  290.000
  290.000
  280.000
  270.000
  280.000
  270.000
  280.000
  280.000
  300.000
  300.000
  320.000
  320.000
  310.000
  300.000
  300.000
  270.000
  280.000
  280.000
  270.000
  270.000
  280.000
  280.000
  300.000
  280.000
  210.000
    0.000
  280.000
  270.000
  260.000
  340.000
  300.000
  330.000
  310.000
  300.000
  310.000
  320.000
  340.000
  330.000
  310.000
  290.000
  260.000
  270.000
  260.000
  270.000
  270.000
  260.000
  280.000
  310.000
  280.000
  280.000
  280.000
  290.000
  300.000
  310.000
  320.000
  310.000
  300.000
  330.000
  300.000
  320.000
   20.000
  360.000
  350.000
  260.000
  250.000
  210.000
  200.000
  200.000
  200.000
  190.000
  200.000
  200.000
  180.000
  190.000
  180.000
  140.000
   80.000
   90.000
  110.000
  360.000
  200.000
  300.000
  330.000
  360.000
  340.000
  330.000
  360.000
  350.000
  290.000
  200.000
  260.000
  260.000
  290.000
  270.000
  270.000
  270.000
  280.000
  270.000
  280.000
  300.000
  350.000
  290.000
  330.000
  310.000
  300.000
  340.000
  330.000
  320.000
  330.000
  340.000
  310.000
  270.000
  270.000
    0.000
    0.000
  150.000
  280.000
  320.000
  290.000
  270.000
  230.000
  250.000
  290.000
  300.000
  320.000
  320.000
  330.000
  320.000
  310.000
  320.000
  310.000
  310.000
  320.000
  310.000
  300.000
  290.000
  300.000
  310.000
  330.000
  320.000
  320.000
    0.000
  200.000
  210.000
  210.000
  190.000
  200.000
  320.000
  320.000
  310.000
  310.000
  340.000
  340.000
  320.000
  300.000
  330.000
  320.000
  310.000
  290.000
  290.000
  320.000
  310.000
  330.000
  350.000
  350.000
  300.000
    0.000
  310.000
  290.000
  260.000
  320.000
  330.000
  330.000
  340.000
  350.000
  330.000
  320.000
  310.000
  350.000
  350.000
  320.000
  290.000
  270.000
  250.000
  230.000
  210.000
  210.000
  190.000
  210.000
  200.000
  210.000
  200.000
  200.000
  200.000
  320.000
  330.000
  250.000
  330.000
  310.000
  310.000
  330.000
  330.000
  320.000
  320.000
  330.000
  310.000
  270.000
  260.000
  260.000
  260.000
  280.000
  280.000
  280.000
  270.000
  270.000
  280.000
  300.000
  270.000
  280.000
  270.000
  280.000
  310.000
  320.000
  320.000
  300.000
  330.000
  320.000
  310.000
  310.000
  300.000
  300.000
  310.000
  310.000
  300.000
  320.000
  320.000
  200.000
  210.000
  200.000
  220.000
  190.000
  210.000
  250.000
  320.000
  280.000
  330.000
  320.000
  340.000
  310.000
  320.000
  310.000
  340.000
  320.000
  300.000
  280.000
  270.000
  270.000
  270.000
  280.000
  180.000
  240.000
  270.000
  210.000
  190.000
  190.000
  210.000
    0.000
  280.000
  330.000
  340.000
  310.000
  350.000
  300.000
  330.000
  310.000
  320.000
  330.000
  310.000
  290.000
  280.000
  280.000
  270.000
  270.000
  270.000
  270.000
  280.000
  280.000
  280.000
  270.000
  260.000
  270.000
  290.000
  280.000
  290.000
  270.000
  280.000
  270.000
  270.000
  270.000
  280.000
  270.000
  270.000
  270.000
  280.000
  290.000
  290.000
  260.000
  280.000
  290.000
  300.000
  300.000
  310.000
  280.000
  300.000
  310.000
  320.000
  320.000
  290.000
  300.000
  280.000
  300.000
  290.000
  300.000
  300.000
  330.000
  320.000
  290.000
  320.000
  310.000
    0.000
  180.000
  210.000
  170.000
  210.000
  170.000
  190.000
  170.000
  220.000
    0.000
  250.000
  320.000
  320.000
  290.000
  290.000
  290.000
  270.000
  270.000
  290.000
  250.000
  280.000
  290.000
  260.000
  270.000
  280.000
  280.000
  260.000
  270.000
  290.000
  300.000
  280.000
  260.000
  270.000
  270.000
  290.000
  300.000
  300.000
  280.000
  310.000
  270.000
  280.000
  280.000
  310.000
  320.000
  290.000
  280.000
  290.000
  270.000
  280.000
  310.000
  280.000
  140.000
  290.000
    0.000
  210.000
  130.000
  180.000
  110.000
  110.000
  110.000
  140.000
  100.000
  120.000
  140.000
  140.000
  120.000
  150.000
  150.000
  150.000
  150.000
  150.000
  150.000
  160.000
  200.000
  340.000
  310.000
  290.000
  290.000
  290.000
  280.000
  300.000
  330.000
  330.000
  330.000
  330.000
  310.000
  310.000
  310.000
  300.000
  330.000
  320.000
  290.000
  220.000
  190.000
  190.000
  200.000
  240.000
  210.000
  260.000
  270.000
  280.000
  270.000
  260.000
  250.000
  270.000
  260.000
  280.000
  270.000
  280.000
  260.000
  320.000
  320.000
  320.000
  320.000
  320.000
  300.000
  230.000
  230.000
  240.000
  250.000
  260.000
  270.000
  280.000
  280.000
  260.000
  270.000
  270.000
  290.000
  260.000
  290.000
  300.000
  310.000
  320.000
  320.000
  320.000
  320.000
  330.000
  310.000
  270.000
  270.000
  260.000
  260.000
  260.000
  270.000
  270.000
  280.000
  270.000
  270.000
  270.000
  280.000
  290.000
  290.000
  290.000
  300.000
  290.000
  310.000
  360.000
  250.000
  270.000
  330.000
  320.000
  260.000
  240.000
  250.000
  300.000
  260.000
  220.000
  250.000
  240.000
  250.000
  270.000
  300.000
  270.000
    0.000
  280.000
    0.000
  220.000
  290.000
  260.000
  290.000
  300.000
  300.000
  310.000
  290.000
  350.000
  290.000
  310.000
  330.000
  280.000
  280.000
  300.000
  310.000
  330.000
  330.000
  320.000
  310.000
    0.000
  270.000
  240.000
  330.000
  310.000
  320.000
  360.000
  330.000
  350.000
  350.000
   40.000
  110.000
   30.000
   80.000
   90.000
  130.000
  100.000
  120.000
  150.000
  140.000
  130.000
  120.000
  120.000
   80.000
   80.000
   80.000
   70.000
   80.000
   90.000
   70.000
   80.000
   60.000
  110.000
  130.000
  100.000
  100.000
  110.000
  110.000
  120.000
  130.000
  150.000
  160.000
  150.000
  140.000
  140.000
   30.000
   10.000
  130.000
   50.000
   70.000
   50.000
   50.000
   60.000
   20.000
   50.000
   50.000
    0.000
  180.000
  140.000
  170.000
  170.000
  150.000
  170.000
  220.000
  150.000
  190.000
  240.000
  150.000
  290.000
   20.000
   10.000
   20.000
  360.000
  360.000
  350.000
  350.000
  350.000
   10.000
  350.000
   10.000
   50.000
  110.000
  110.000
  100.000
  130.000
  120.000
  150.000
  170.000
  180.000
  160.000
  160.000
  210.000
  250.000
  250.000
  230.000
  200.000
  200.000
  220.000
  240.000
  230.000
  250.000
  240.000
  250.000
  260.000
  260.000
  270.000
  260.000
  270.000
  260.000
  260.000
  260.000
  260.000
  260.000
  260.000
  260.000
  270.000
  240.000
  270.000
  260.000
  270.000
  280.000
  260.000
  270.000
  280.000
  270.000
  300.000
  290.000
  270.000
  280.000
  280.000
  270.000
  280.000
  270.000
  270.000
  270.000
  250.000
  310.000
  260.000
  300.000
  270.000
  270.000
  280.000
  290.000
  270.000
  250.000
  200.000
  190.000
  200.000
  200.000
  270.000
  290.000
  270.000
  320.000
  290.000
  310.000
  350.000
  320.000
  330.000
   10.000
  350.000
   50.000
   40.000
   70.000
  120.000
  130.000
  150.000
  120.000
  110.000
  180.000
  120.000
  130.000
  120.000
  130.000
  140.000
  140.000
  140.000
  140.000
  140.000
  140.000
  150.000
  140.000
  130.000
  150.000
  140.000
  200.000
  310.000
  310.000
  280.000
  270.000
  230.000
  320.000
  330.000
  320.000
  140.000
  160.000
    0.000
  130.000
  130.000
  110.000
  100.000
  100.000
   90.000
   60.000
  280.000
  350.000
   30.000
   10.000
  360.000
   10.000
   10.000
   40.000
   30.000
    0.000
    0.000
  190.000
  170.000
  200.000
  200.000
    0.000
  180.000
    0.000
  110.000
  110.000
  110.000
  120.000
  120.000
  120.000
  100.000
  100.000
   80.000
   90.000
  100.000
  120.000
  140.000
  140.000
  140.000
  140.000
  140.000
  130.000
  160.000
  160.000
  140.000
  140.000
  150.000
  140.000
  140.000
  140.000
  140.000
  140.000
  140.000
  150.000
  130.000
  150.000
  140.000
  140.000
  120.000
  130.000
  130.000
  130.000
  140.000
  140.000
  140.000
  150.000
  150.000
  140.000
  140.000
  140.000
  150.000
  140.000
  140.000
  150.000
  140.000
  150.000
  150.000
  130.000
  140.000
  190.000
  160.000
  160.000
  170.000
  340.000
  320.000
  310.000
  300.000
  260.000
  270.000
  260.000
  250.000
  270.000
  300.000
  300.000
  290.000
  300.000
  300.000
  300.000
  300.000
  290.000
  310.000
  300.000
  290.000
  280.000
  310.000
  280.000
  270.000
  240.000
  250.000
  270.000
  270.000
  280.000
  280.000
  280.000
  270.000
  270.000
  230.000
  200.000
  210.000
  250.000
  290.000
  320.000
  310.000
  330.000
  330.000
  320.000
  310.000
  320.000
  330.000
  330.000
  350.000
  360.000
   10.000
   10.000
   20.000
   40.000
    0.000
  180.000
  180.000
  180.000
  190.000
  190.000
  160.000
    0.000
   60.000
   80.000
  100.000
  100.000
  130.000
  120.000
  140.000
  100.000
   70.000
  110.000
  120.000
  100.000
  120.000
  140.000
  140.000
  140.000
  140.000
  240.000
  270.000
  310.000
   50.000
   70.000
  130.000
  150.000
  160.000
  140.000
  130.000
  140.000
  140.000
  130.000
  130.000
  140.000
  130.000
  130.000
  140.000
  150.000
  140.000
  140.000
  140.000
  150.000
  150.000
  150.000
  150.000
  150.000
  220.000
  170.000
  150.000
  140.000
  140.000
  140.000
  160.000
  190.000
  330.000
  350.000
   10.000
  340.000
   60.000
   40.000
   50.000
   90.000
   90.000
  110.000
  130.000
  280.000
  290.000
  300.000
  170.000
  240.000
  290.000
  310.000
  290.000
  310.000
  290.000
  280.000
  290.000
  280.000
  270.000
  270.000
  270.000
  310.000
  340.000
  270.000
  270.000
  270.000
  260.000
  260.000
  260.000
  250.000
  240.000
  230.000
  150.000
  160.000
  140.000
  140.000
  160.000
    0.000
    0.000
  130.000
  190.000
  250.000
  250.000
  270.000
  280.000
  290.000
  290.000
  330.000
  320.000
  350.000
   40.000
   90.000
   60.000
    0.000
  330.000
  270.000
  300.000
  330.000
  310.000
  290.000
  280.000
  290.000
  270.000
  280.000
  260.000
  280.000
  270.000
  300.000
  300.000
  320.000
  320.000
  290.000
  340.000
  340.000
  330.000
  320.000
  270.000
  280.000
  270.000
  200.000
  190.000
  210.000
  160.000
  190.000
  190.000
  220.000
  150.000
  200.000
  190.000
  270.000
  200.000
  230.000
  260.000
  300.000
  250.000
  230.000
  210.000
  210.000
  220.000
  210.000
  210.000
  210.000
  220.000
  270.000
  250.000
  230.000
  200.000
  220.000
  250.000
  270.000
  260.000
  270.000
  270.000
  260.000
  260.000
  270.000
  270.000
  280.000
  280.000
  280.000
  270.000
  260.000
  250.000
  260.000
  260.000
  280.000
  260.000
  260.000
  270.000
  240.000
  260.000
  200.000
  190.000
  200.000
  250.000
  300.000
  320.000
  320.000
  220.000
  230.000
  100.000
  350.000
  280.000
  270.000
  310.000
  310.000
  310.000
  300.000
  290.000
  300.000
  310.000
  310.000
  330.000
  290.000
  300.000
  320.000
  320.000
  320.000
  340.000
  340.000
  360.000
  340.000
  360.000
  330.000
  350.000
  340.000
  290.000
  340.000
  360.000
  320.000
  330.000
  330.000
  300.000
  310.000
  340.000
  350.000
  340.000
  320.000
  330.000
  260.000
  300.000
  330.000
    0.000
  280.000
  320.000
  320.000
   10.000
  340.000
  330.000
  350.000
  320.000
  300.000
  350.000
  320.000
  320.000
  300.000
  330.000
  320.000
  300.000
  210.000
  200.000
  200.000
  180.000
    0.000
  210.000
  180.000
  160.000
   90.000
  110.000
  140.000
  100.000
  110.000
   90.000
   90.000
  100.000
   90.000
  110.000
  160.000
  130.000
  130.000
  150.000
  140.000
  140.000
  160.000
  140.000
  120.000
  150.000
  180.000
  140.000
  150.000
  170.000
  150.000
  150.000
  140.000
  150.000
  150.000
  150.000
  140.000
  160.000
  180.000
  170.000
  180.000
  150.000
  150.000
  170.000
  170.000
  180.000
  160.000
  110.000
  160.000
  170.000
  160.000
  190.000
  160.000
  130.000
  140.000
  120.000
  140.000
   60.000
   50.000
  110.000
  360.000
   80.000
   70.000
   70.000
   90.000
  120.000
  130.000
  150.000
  180.000
  210.000
  220.000
  310.000
  310.000
  240.000
  160.000
  230.000
  300.000
  300.000
  300.000
  290.000
  290.000
  290.000
  270.000
  280.000
  300.000
  280.000
  290.000
  300.000
  290.000
  290.000
  290.000
  310.000
  280.000
  340.000
  290.000
  310.000
   70.000
   40.000
  360.000
  300.000
  360.000
   40.000
  120.000
   40.000
  140.000
  130.000
  130.000
  130.000
  100.000
  140.000
  130.000
  130.000
  330.000
  350.000
  320.000
  290.000
  300.000
  270.000
  260.000
  280.000
  250.000
  250.000
  230.000
  240.000
  210.000
  210.000
  230.000
  260.000
  260.000
  280.000
  270.000
  280.000
  270.000
  260.000
  260.000
  250.000
  250.000
  240.000
  230.000
  230.000
  200.000
  200.000
  220.000
  250.000
  300.000
  290.000
  280.000
  270.000
  270.000
  270.000
  270.000
  270.000
  260.000
  280.000
  270.000
  270.000
  280.000
  280.000
  270.000
  270.000
  250.000
  270.000
  270.000
  260.000
  260.000
  270.000
  270.000
  260.000
  250.000
  260.000
  260.000
  280.000
  260.000
  240.000
  280.000
  280.000
  300.000
  290.000
  270.000
  260.000
  250.000
  260.000
  280.000
  270.000
  270.000
  240.000
  230.000
  220.000
  280.000
  200.000
  250.000
  270.000
  260.000
  270.000
  270.000
  270.000
  260.000
  250.000
  230.000
  230.000
  240.000
  240.000
  250.000
  250.000
  260.000
  270.000
  280.000
  280.000
  280.000
  270.000
  280.000
  270.000
  280.000
  280.000
  290.000
  290.000
  290.000
  280.000
  280.000
  270.000
  270.000
  280.000
  280.000
  280.000
  280.000
  280.000
  270.000
  270.000
  270.000
  280.000
  280.000
  280.000
  280.000
  270.000
  280.000
  290.000
  280.000
  270.000
  280.000
  280.000
  280.000
  280.000
  270.000
  280.000
  270.000
  280.000
  270.000
  280.000
  290.000
  300.000
  270.000
  300.000
  290.000
  280.000
  280.000
  300.000
  290.000
  280.000
  270.000
  260.000
  270.000
  280.000
  270.000
  270.000
  230.000
  260.000
  260.000
  260.000
  270.000
  240.000
  250.000
  280.000
  280.000
  300.000
  350.000
  300.000
  330.000
  340.000
  320.000
  340.000
   40.000
   60.000
   60.000
   90.000
  130.000
  120.000
  120.000
  110.000
  110.000
    0.000
  160.000
  140.000
  100.000
  130.000
  100.000
   30.000
   60.000
  270.000
  200.000
  320.000
  320.000
  320.000
  320.000
  300.000
  300.000
  290.000
  290.000
  290.000
  280.000
  300.000
  280.000
  270.000
  280.000
  270.000
  280.000
  250.000
  270.000
  300.000
  350.000
  360.000
  350.000
   50.000
  350.000
   20.000
   40.000
   10.000
   70.000
  180.000
  110.000
   70.000
   90.000
  130.000
  140.000
  130.000
  200.000
  150.000
  130.000
  230.000
  120.000
  230.000
  160.000
  140.000
  130.000
  140.000
  160.000
  140.000
  140.000
  130.000
  150.000
  150.000
  160.000
  150.000
  160.000
  170.000
  170.000
  160.000
  160.000
  230.000
  280.000
  270.000
  290.000
  300.000
  270.000
  280.000
  290.000
  240.000
  200.000
  190.000
   30.000
   40.000
  120.000
  100.000
  100.000
   50.000
  160.000
  120.000
  150.000
  200.000
  160.000
  160.000
  200.000
  160.000
  150.000
  160.000
  170.000
  160.000
  150.000
  150.000
  160.000
  140.000
  120.000
  140.000
  140.000
  140.000
  130.000
  130.000
  140.000
  150.000
  140.000
  150.000
  140.000
  140.000
  150.000
  140.000
  150.000
  150.000
  140.000
  150.000
  140.000
  140.000
  140.000
  140.000
  140.000
  140.000
  140.000
  150.000
  140.000
  150.000
  150.000
  140.000
  150.000
  130.000
  140.000
  140.000
  130.000
  140.000
  140.000
  140.000
  150.000
  160.000
  150.000
  150.000
  160.000
  230.000
  220.000
  270.000
  210.000
  270.000
  270.000
  210.000
  270.000
  300.000
  270.000
  270.000
  300.000
  290.000
  290.000
  280.000
  310.000
  290.000
  260.000
  280.000
  280.000
  300.000
  310.000
  310.000
  300.000
  260.000
  270.000
  270.000
  270.000
  290.000
  290.000
  310.000
  180.000
  310.000
  140.000
  180.000
  250.000
  280.000
  190.000
  270.000
  290.000
  290.000
   30.000
   80.000
  260.000
  280.000
  320.000
   10.000
  280.000
  290.000
    0.000
  280.000
  290.000
  270.000
  270.000
  280.000
  300.000
  300.000
  310.000
   10.000
  330.000
  330.000
  340.000
  310.000
  290.000
  280.000
  260.000
  220.000
  220.000
  270.000
  290.000
  270.000
  240.000
  270.000
  270.000
  270.000
  270.000
  270.000
  300.000
  290.000
  250.000
  320.000
  320.000
  320.000
  330.000
  340.000
  340.000
  300.000
  310.000
  320.000
  280.000
  270.000
  280.000
  310.000
  330.000
   30.000
    0.000
    0.000
  330.000
    0.000
  240.000
  360.000
   10.000
   20.000
   60.000
   40.000
   10.000
  360.000
   50.000
   10.000
   50.000
   50.000
  320.000
  320.000
  320.000
  320.000
  320.000
  280.000
  280.000
  280.000
  270.000
  270.000
  270.000
  280.000
  280.000
  280.000
  290.000
  260.000
  280.000
  300.000
  280.000
  280.000
  280.000
  280.000
  280.000
  270.000
  270.000
  260.000
  270.000
  270.000
  270.000
  270.000
  260.000
  260.000
  270.000
  250.000
  260.000
  260.000
  260.000
  270.000
  250.000
  270.000
  270.000
  270.000
  280.000
  280.000
  260.000
  270.000
  270.000
  250.000
  240.000
  230.000
  240.000
  240.000
  260.000
  260.000
  270.000
  270.000
  270.000
  270.000
  270.000
  270.000
  270.000
  290.000
  300.000
  280.000
  290.000
  300.000
  310.000
  320.000
  320.000
  310.000
  330.000
  330.000
  310.000
  300.000
  300.000
  300.000
  310.000
  310.000
    0.000
  210.000
  200.000
  200.000
  200.000
  210.000
  280.000
  270.000
  260.000
  330.000
  300.000
   20.000
  280.000
  310.000
  330.000
  350.000
  320.000
  310.000
  300.000
   10.000
   40.000
  360.000
   30.000
    0.000
  210.000
  240.000
  330.000
  330.000
  170.000
  160.000
  250.000
  300.000
  150.000
  150.000
  130.000
  120.000
  100.000
  170.000
   40.000
   60.000
  330.000
  330.000
  330.000
  280.000
  310.000
  250.000
  250.000
  250.000
  270.000
  270.000
  280.000
  280.000
  280.000
  270.000
  280.000
  270.000
  280.000
  290.000
  290.000
  300.000
  310.000
  290.000
  330.000
  310.000
  280.000
  280.000
  270.000
  320.000
  280.000
  270.000
  260.000
  270.000
  270.000
  270.000
  270.000
  280.000
  260.000
  290.000
  290.000
  310.000
  320.000
  300.000
  360.000
  350.000
  310.000
  310.000
  300.000
  290.000
  330.000
  310.000
  270.000
  280.000
  260.000
  260.000
  270.000
  270.000
  280.000
  280.000
  270.000
  270.000
  280.000
  280.000
  270.000
  280.000
  280.000
  290.000
  300.000
  320.000
  310.000
  310.000
  330.000
  300.000
  280.000
  280.000
  290.000
  280.000
  280.000
  260.000
  260.000
  230.000
  290.000
  270.000
  200.000
  260.000
  210.000
  210.000
  300.000
  300.000
  330.000
  350.000
  300.000
  270.000
  150.000
  320.000
  270.000
  290.000
  320.000
  290.000
  300.000
  270.000
  280.000
  270.000
  270.000
  270.000
  280.000
  280.000
  300.000
  300.000
  280.000
  280.000
  270.000
  270.000
  290.000
  300.000
  300.000
  290.000
  290.000
  310.000
  320.000
  290.000
  250.000
  220.000
  230.000
  230.000
  220.000
  190.000
  190.000
  190.000
  190.000
  180.000
  200.000
  110.000
  190.000
  170.000
  190.000
  180.000
  180.000
  170.000
   40.000
  230.000
  280.000
  290.000
  320.000
  310.000
  280.000
  270.000
  280.000
  270.000
  280.000
  280.000
  280.000
  280.000
  280.000
  260.000
  280.000
  290.000
  290.000
  300.000
  320.000
  330.000
  320.000
  340.000
  300.000
  300.000
  330.000
  270.000
  330.000
  340.000
  360.000
  340.000
  350.000
  350.000
  350.000
  340.000
  320.000
  290.000
  210.000
  210.000
  230.000
  160.000
  270.000
  210.000
  280.000
  300.000
  320.000
  340.000
  310.000
  290.000
  270.000
  270.000
  290.000
  290.000
  300.000
  300.000
  300.000
  290.000
  280.000
  320.000
  310.000
  290.000
  230.000
  230.000
  260.000
  260.000
  280.000
  300.000
  300.000
  280.000
  280.000
  300.000
  290.000
  290.000
  300.000
  310.000
  310.000
  330.000
  320.000
  330.000
  330.000
  340.000
  350.000
  350.000
  310.000
  340.000
  310.000
  360.000
  320.000
  210.000
    0.000
    0.000
  330.000
  140.000
  220.000
  340.000
  340.000
   60.000
  350.000
   40.000
   50.000
   10.000
   20.000
  320.000
   70.000
   40.000
   10.000
   40.000
   20.000
   40.000
  320.000
  110.000
  100.000
  190.000
    0.000
  160.000
  150.000
  160.000
  150.000
  140.000
  120.000
  150.000
  140.000
  180.000
  300.000
  260.000
   60.000
   90.000
  190.000
  230.000
  190.000
  150.000
  150.000
  230.000
  270.000
  260.000
  240.000
  210.000
  250.000
  210.000
  230.000
  210.000
  190.000
  360.000
   30.000
   80.000
   70.000
   30.000
   20.000
  360.000
  350.000
  350.000
  320.000
  350.000
   50.000
  360.000
  300.000
  300.000
  280.000
  270.000
  290.000
  270.000
  280.000
  290.000
  300.000
   30.000
   10.000
   90.000
  310.000
   50.000
  350.000
  350.000
   10.000
  340.000
   20.000
   20.000
   20.000
   60.000
   40.000
  110.000
  220.000
  300.000
  310.000
  330.000
  320.000
  320.000
  290.000
  290.000
  280.000
  290.000
  330.000
  300.000
  340.000
  330.000
  310.000
  320.000
  300.000
  330.000
  340.000
  330.000
  340.000
  330.000
  320.000
  310.000
  230.000
  190.000
  180.000
  200.000
  210.000
  210.000
  190.000
  210.000
  200.000
  290.000
  290.000
   10.000
  320.000
  340.000
  330.000
  330.000
  320.000
  220.000
  170.000
  180.000
  210.000
  210.000
  300.000
  220.000
  270.000
  300.000
  290.000
  280.000
  290.000
  300.000
  300.000
  290.000
  280.000
  290.000
  280.000
  280.000
  280.000
  270.000
  270.000
  290.000
  270.000
  280.000
  270.000
  300.000
  310.000
  290.000
  300.000
   20.000
  290.000
  300.000
  280.000
  280.000
  290.000
  280.000
  280.000
  280.000
  280.000
  280.000
  280.000
  300.000
  310.000
  330.000
  320.000
  330.000
  320.000
  330.000
  330.000
  320.000
  320.000
  320.000
  320.000
  320.000
  300.000
  280.000
  280.000
  300.000
  280.000
  280.000
  270.000
  270.000
  280.000
  280.000
  280.000
  280.000
  290.000
  310.000
  300.000
  300.000
  300.000
  290.000
  270.000
  280.000
  270.000
  270.000
  260.000
  270.000
  260.000
  270.000
  270.000
  270.000
  270.000
  280.000
  280.000
  280.000
  280.000
  280.000
  280.000
  270.000
  270.000
  270.000
  270.000
  280.000
  280.000
  280.000
  280.000
  270.000
  260.000
  260.000
  260.000
  260.000
  270.000
  270.000
  270.000
  260.000
  250.000
  260.000
  270.000
  280.000
  280.000
  280.000
  280.000
  280.000
  280.000
  290.000
  300.000
  310.000
  290.000
  300.000
  320.000
  310.000
  330.000
  310.000
  310.000
  310.000
  320.000
  290.000
  270.000
  150.000
  200.000
  200.000
  200.000
  200.000
  210.000
  220.000
  320.000
  350.000
  350.000
  270.000
  360.000
  360.000
  320.000
  320.000
  300.000
  330.000
  340.000
  340.000
  320.000
  340.000
  330.000
    0.000
  190.000
  180.000
  180.000
    0.000
   50.000
  140.000
   70.000
  130.000
  100.000
  110.000
  150.000
  130.000
  140.000
  100.000
  120.000
  220.000
   40.000
   50.000
   50.000
   50.000
   40.000
  100.000
  160.000
  140.000
  150.000
  170.000
  220.000
  160.000
   70.000
   50.000
  190.000
  160.000
  130.000
  150.000
  120.000
  120.000
  160.000
  140.000
  140.000
  160.000
  180.000
  210.000
  160.000
  160.000
  210.000
  230.000
  200.000
  270.000
  260.000
  280.000
  300.000
  260.000
  180.000
  200.000
  300.000
    0.000
  220.000
  270.000
  270.000
  330.000
  290.000
  330.000
  300.000
  310.000
  290.000
  300.000
  330.000
  330.000
  310.000
  300.000
  270.000
  290.000
  310.000
  280.000
  310.000
  260.000
  260.000
  260.000
  280.000
  280.000
  310.000
  310.000
  310.000
   50.000
   80.000
   20.000
  330.000
  330.000
  330.000
  330.000
  330.000
  330.000
  320.000
  310.000
  310.000
  330.000
  300.000
  270.000
  270.000
  270.000
  270.000
  270.000
  270.000
  270.000
  280.000
  270.000
  270.000
  270.000
  300.000
  290.000
  300.000
  280.000
  270.000
  260.000
  260.000
  260.000
  270.000
  270.000
  270.000
  270.000
  280.000
  280.000
  280.000
  280.000
  310.000
  290.000
  270.000
  270.000
  270.000
  270.000
  270.000
  260.000
  260.000
  270.000
  270.000
  290.000
  270.000
  280.000
  280.000
  270.000
  260.000
  270.000
  270.000
  280.000
  280.000
  290.000
  330.000
  310.000
  300.000
  300.000
  360.000
  330.000
  300.000
  270.000
  280.000
  310.000
  270.000
  280.000
  270.000
  310.000
[truncated: 564,321 more chars]
