# Supplementary material for: On the use of local weather types classification to improve climate understanding: An application on the urban climate of Toulouse
Source: PLoS One. 2018 Dec 12;13(12):e0208138. doi: 10.1371/journal.pone.0208138 (PMC6291111; doi:10.1371/journal.pone.0208138)
Supplement: S1 File — (ZIP) [file pone.0208138.s002.zip › LWT_Method_Test_case20181116/OBS/Blagnac_1998_2008_FF.txt]

    2.000
    3.000
    2.000
    1.000
    4.000
    3.000
    3.000
    2.000
    1.000
    2.000
    0.000
    0.000
    0.000
    0.000
    1.000
    0.000
    1.000
    1.000
    2.000
    2.000
    1.000
    2.000
    3.000
    3.000
    4.000
    2.000
    2.000
    2.000
    4.000
    1.000
    3.000
    3.000
    3.000
    3.000
    6.000
    3.000
    4.000
    3.000
    9.000
    6.000
    4.000
    8.000
    7.000
    6.000
    6.000
    6.000
    6.000
    6.000
    3.000
    5.000
    3.000
    2.000
    0.000
    1.000
    3.000
    2.000
    1.000
    2.000
    2.000
    3.000
    2.000
    3.000
    2.000
    3.000
    4.000
    4.000
    6.000
    3.000
    8.000
    3.000
    6.000
    3.000
    4.000
    2.000
    2.000
    2.000
    1.000
    2.000
    2.000
    2.000
    3.000
    2.000
    4.000
    4.000
    6.000
    4.000
    4.000
    3.000
    1.000
    1.000
    5.000
    5.000
    2.000
    2.000
    4.000
    3.000
    3.000
    4.000
    2.000
    3.000
    3.000
    3.000
    3.000
    2.000
    3.000
    3.000
    3.000
    3.000
    3.000
    4.000
    3.000
    3.000
    3.000
    2.000
    3.000
    3.000
    3.000
    2.000
    2.000
    3.000
    3.000
    3.000
    4.000
    1.000
    1.000
    2.000
    2.000
    2.000
    2.000
    5.000
    3.000
    2.000
    2.000
    1.000
    0.000
    0.000
    0.000
    1.000
    1.000
    0.000
    1.000
    2.000
    2.000
    3.000
    1.000
    1.000
    2.000
    2.000
    2.000
    2.000
    2.000
    2.000
    2.000
    2.000
    0.000
    2.000
    0.000
    0.000
    0.000
    0.000
    0.000
    0.000
    1.000
    0.000
    0.000
    1.000
    2.000
    2.000
    2.000
    2.000
    2.000
    1.000
    1.000
    1.000
    2.000
    2.000
    1.000
    1.000
    1.000
    2.000
    3.000
    4.000
    3.000
    4.000
    3.000
    3.000
    2.000
    3.000
    2.000
    1.000
    5.000
    4.000
    3.000
    4.000
    4.000
    5.000
    6.000
    5.000
    4.000
    4.000
    5.000
    5.000
    8.000
    9.000
   10.000
    9.000
    9.000
    9.000
    9.000
    8.000
    7.000
    7.000
    7.000
    6.000
    6.000
    7.000
    6.000
    7.000
    7.000
    7.000
    6.000
    6.000
    6.000
    7.000
    7.000
    7.000
    8.000
    9.000
   10.000
   11.000
   12.000
   11.000
   10.000
   10.000
   10.000
    8.000
   10.000
    9.000
    9.000
    9.000
   10.000
    9.000
   10.000
    9.000
    8.000
    9.000
   10.000
    9.000
    9.000
   11.000
   10.000
   10.000
    8.000
    8.000
    8.000
    7.000
    8.000
    8.000
    9.000
    9.000
    6.000
    6.000
    7.000
    9.000
    8.000
    8.000
    8.000
    7.000
   10.000
   10.000
   10.000
   10.000
    8.000
   10.000
    8.000
    9.000
    9.000
   10.000
    9.000
   10.000
    8.000
    8.000
    7.000
    9.000
    9.000
   11.000
   12.000
   11.000
   11.000
   11.000
   13.000
   13.000
   11.000
   10.000
    7.000
    8.000
    7.000
    8.000
    7.000
    7.000
    8.000
    3.000
    2.000
    5.000
    6.000
    1.000
    2.000
    5.000
    3.000
    3.000
    5.000
    7.000
    5.000
    3.000
    5.000
    7.000
    6.000
    6.000
    6.000
    8.000
    6.000
    6.000
    8.000
    9.000
   10.000
    8.000
    7.000
    7.000
    7.000
    6.000
    5.000
    5.000
    5.000
    5.000
    4.000
    4.000
    3.000
    3.000
    1.000
    2.000
    1.000
    1.000
    2.000
    2.000
    2.000
    3.000
    2.000
    2.000
    1.000
    2.000
    1.000
    1.000
    2.000
    2.000
    2.000
    3.000
    1.000
    1.000
    1.000
    2.000
    2.000
    2.000
    2.000
    3.000
    2.000
    2.000
    3.000
    2.000
    2.000
    3.000
    7.000
    7.000
   11.000
   12.000
   11.000
   10.000
    8.000
    7.000
    8.000
    8.000
    8.000
    7.000
    7.000
    7.000
    6.000
    6.000
    5.000
    5.000
    5.000
    5.000
    5.000
    5.000
    3.000
    2.000
    2.000
    2.000
    2.000
    2.000
    2.000
    2.000
    2.000
    2.000
    2.000
    3.000
    1.000
    2.000
    2.000
    2.000
    1.000
    1.000
    2.000
    3.000
    2.000
    2.000
    3.000
    3.000
    4.000
    4.000
    5.000
    2.000
    5.000
    4.000
    4.000
    3.000
    3.000
    4.000
    3.000
    3.000
    3.000
    3.000
    3.000
    2.000
    2.000
    3.000
    4.000
    8.000
   10.000
   13.000
   10.000
   10.000
   12.000
   12.000
   14.000
   15.000
    6.000
    7.000
    9.000
    8.000
    5.000
    2.000
    4.000
    5.000
    4.000
    4.000
    5.000
    4.000
    5.000
    6.000
    7.000
    8.000
   10.000
    9.000
   11.000
    8.000
    9.000
    8.000
    7.000
    7.000
    8.000
    8.000
   10.000
    9.000
    8.000
    5.000
    4.000
    5.000
    5.000
    5.000
    4.000
    5.000
    5.000
    4.000
    5.000
    5.000
    4.000
    5.000
    5.000
    5.000
    5.000
    5.000
    5.000
    6.000
    6.000
    7.000
    6.000
    6.000
    6.000
    4.000
    4.000
    3.000
    3.000
    3.000
    3.000
    2.000
    3.000
    2.000
    2.000
    2.000
    1.000
    2.000
    2.000
    2.000
    0.000
    2.000
    1.000
    1.000
    4.000
    4.000
    4.000
    3.000
    3.000
    3.000
    2.000
    2.000
    2.000
    2.000
    2.000
    1.000
    2.000
    1.000
    2.000
    1.000
    1.000
    1.000
    0.000
    1.000
    2.000
    1.000
    3.000
    4.000
    5.000
    5.000
    5.000
    5.000
    6.000
    6.000
    6.000
    4.000
    0.000
    2.000
    2.000
    2.000
    1.000
    1.000
    2.000
    2.000
    3.000
    2.000
    2.000
    1.000
    0.000
    0.000
    1.000
    1.000
    2.000
    2.000
    3.000
    4.000
    4.000
    5.000
    5.000
    6.000
    6.000
    6.000
    5.000
    5.000
    5.000
    5.000
    4.000
    5.000
    4.000
    4.000
    4.000
    4.000
    5.000
    5.000
    5.000
    4.000
    4.000
    3.000
    3.000
    5.000
    2.000
    2.000
    2.000
    2.000
    1.000
    1.000
    0.000
    1.000
    0.000
    0.000
    1.000
    0.000
    1.000
    2.000
    1.000
    0.000
    1.000
    1.000
    0.000
    0.000
    1.000
    1.000
    2.000
    2.000
    1.000
    1.000
    1.000
    1.000
    1.000
    0.000
    0.000
    1.000
    2.000
    2.000
    2.000
    1.000
    1.000
    0.000
    1.000
    2.000
    2.000
    2.000
    5.000
    6.000
    8.000
    9.000
    8.000
    8.000
    8.000
    7.000
    6.000
    6.000
    5.000
    5.000
    6.000
    5.000
    5.000
    5.000
    6.000
    5.000
    5.000
    5.000
    6.000
    7.000
    6.000
    6.000
    7.000
    9.000
    8.000
    9.000
    9.000
   10.000
    9.000
    7.000
    5.000
    4.000
    2.000
    2.000
    2.000
    1.000
    5.000
    1.000
    2.000
    2.000
    1.000
    0.000
    0.000
    0.000
    0.000
    0.000
    5.000
    6.000
    7.000
    5.000
    4.000
    5.000
    5.000
    4.000
    5.000
    5.000
    3.000
    3.000
    1.000
    0.000
    1.000
    2.000
    1.000
    0.000
    1.000
    2.000
    2.000
    2.000
    3.000
    4.000
    6.000
    5.000
    5.000
    6.000
    6.000
    6.000
    8.000
    7.000
    7.000
    5.000
    3.000
    3.000
    1.000
    1.000
    1.000
    1.000
    0.000
    1.000
    0.000
    2.000
    1.000
    1.000
    1.000
    1.000
    1.000
    1.000
    2.000
    2.000
    2.000
    1.000
    1.000
    0.000
    3.000
    3.000
    4.000
    3.000
    3.000
    2.000
    3.000
    2.000
    3.000
    3.000
    3.000
    4.000
    4.000
    3.000
    3.000
    4.000
    4.000
    6.000
    5.000
    3.000
    3.000
    2.000
    2.000
    4.000
    2.000
    4.000
    3.000
    5.000
    5.000
    3.000
    3.000
    2.000
    3.000
    2.000
    1.000
    2.000
    1.000
    2.000
    1.000
    2.000
    2.000
    7.000
    7.000
    7.000
    4.000
    5.000
    4.000
    3.000
    4.000
    6.000
    2.000
    3.000
    1.000
    1.000
    1.000
    1.000
    1.000
    1.000
    2.000
    1.000
    1.000
    2.000
    2.000
    1.000
    1.000
    1.000
    1.000
    3.000
    4.000
    4.000
    3.000
    3.000
    3.000
    3.000
    2.000
    2.000
    2.000
    3.000
    1.000
    1.000
    1.000
    1.000
    1.000
    0.000
    0.000
    1.000
    2.000
    3.000
    2.000
    2.000
    2.000
    3.000
    3.000
    4.000
    4.000
    5.000
    4.000
    3.000
    3.000
    4.000
    3.000
    3.000
    3.000
    3.000
    3.000
    3.000
    1.000
    1.000
    1.000
    3.000
    2.000
    3.000
    4.000
    4.000
    4.000
    4.000
    4.000
    4.000
    4.000
    3.000
    2.000
    2.000
    1.000
    1.000
    3.000
    2.000
    1.000
    0.000
    0.000
    1.000
    1.000
    1.000
    2.000
    1.000
    1.000
    0.000
    0.000
    1.000
    1.000
    1.000
    1.000
    1.000
    1.000
    2.000
    2.000
    0.000
    1.000
    0.000
    0.000
    2.000
    1.000
    1.000
    1.000
    1.000
    2.000
    2.000
    2.000
    1.000
    2.000
    1.000
    1.000
    1.000
    5.000
    5.000
    1.000
    2.000
    2.000
    2.000
    1.000
    2.000
    1.000
    2.000
    2.000
    1.000
    2.000
    0.000
    1.000
    1.000
    2.000
    1.000
    2.000
    3.000
    2.000
    1.000
    1.000
    0.000
    3.000
    3.000
    4.000
    4.000
    4.000
    2.000
    2.000
    1.000
    7.000
    6.000
    8.000
    9.000
    8.000
    7.000
    8.000
    7.000
    7.000
    6.000
    6.000
    7.000
    7.000
    9.000
   10.000
   10.000
    9.000
   10.000
   10.000
   10.000
   10.000
    9.000
    7.000
    7.000
    6.000
    5.000
    4.000
    5.000
    5.000
    4.000
    4.000
    3.000
    4.000
    4.000
    4.000
    5.000
    5.000
    7.000
    8.000
    7.000
    9.000
    9.000
    9.000
    8.000
    9.000
    6.000
    7.000
    8.000
    7.000
    6.000
    5.000
    5.000
    5.000
    5.000
    4.000
    5.000
    5.000
    6.000
    4.000
    5.000
    6.000
    7.000
    8.000
    9.000
    8.000
    7.000
    8.000
    8.000
    8.000
    8.000
    6.000
    7.000
    5.000
    5.000
    3.000
    5.000
    5.000
    4.000
    4.000
    4.000
    3.000
    4.000
    4.000
    5.000
    7.000
    6.000
    6.000
    7.000
    7.000
    7.000
    7.000
    5.000
    5.000
    4.000
    5.000
    6.000
    5.000
    5.000
    5.000
    5.000
    5.000
    4.000
    5.000
    2.000
    1.000
    4.000
    3.000
    2.000
    3.000
    3.000
    2.000
    5.000
    4.000
    4.000
    3.000
    3.000
    3.000
    3.000
    3.000
    2.000
    1.000
    2.000
    1.000
    2.000
    1.000
    2.000
    1.000
    1.000
    0.000
    2.000
    2.000
    2.000
    1.000
    1.000
    1.000
    0.000
    1.000
    1.000
    1.000
    0.000
    2.000
    1.000
    1.000
    0.000
    0.000
    0.000
    0.000
    2.000
    0.000
    1.000
    2.000
    2.000
    1.000
    2.000
    2.000
    2.000
    1.000
    1.000
    0.000
    0.000
    0.000
    1.000
    2.000
    2.000
    2.000
    3.000
    1.000
    1.000
    2.000
    2.000
    3.000
    2.000
    2.000
    2.000
    2.000
    3.000
    2.000
    2.000
    2.000
    2.000
    2.000
    2.000
    1.000
    1.000
    0.000
    2.000
    2.000
    4.000
    4.000
    4.000
    3.000
    4.000
    3.000
    3.000
    3.000
    3.000
    3.000
    5.000
    4.000
    4.000
    4.000
    4.000
    3.000
    3.000
    3.000
    3.000
    4.000
    3.000
    3.000
    4.000
    5.000
    4.000
    4.000
    3.000
    1.000
    2.000
    1.000
    1.000
    1.000
    2.000
    3.000
    0.000
    1.000
    0.000
    1.000
    1.000
    0.000
    1.000
    0.000
    6.000
    6.000
    8.000
    6.000
    4.000
    4.000
    3.000
    3.000
    3.000
    3.000
    2.000
    1.000
    1.000
    2.000
    1.000
    2.000
    1.000
    2.000
    2.000
    1.000
    1.000
    0.000
    1.000
    1.000
    0.000
    1.000
    1.000
    0.000
    1.000
    0.000
    1.000
    2.000
    1.000
    2.000
    2.000
    2.000
    5.000
    5.000
    5.000
    3.000
    4.000
    5.000
    6.000
    5.000
    5.000
    4.000
    5.000
    6.000
    7.000
    7.000
    8.000
    9.000
   10.000
    9.000
    8.000
    9.000
   10.000
    7.000
    6.000
    6.000
    6.000
    7.000
    7.000
    6.000
    7.000
    6.000
    6.000
    7.000
    5.000
    5.000
    8.000
    8.000
    8.000
    8.000
    8.000
    5.000
    7.000
    7.000
    6.000
    5.000
    5.000
    5.000
    5.000
    3.000
    1.000
    3.000
    6.000
    3.000
    6.000
    5.000
    2.000
    5.000
    8.000
    7.000
    7.000
    7.000
    7.000
    9.000
   10.000
   11.000
   10.000
   10.000
    7.000
    8.000
    7.000
    9.000
    9.000
    9.000
    5.000
    9.000
    7.000
    6.000
    6.000
    5.000
    7.000
    6.000
    5.000
    5.000
    7.000
    5.000
    7.000
    7.000
    7.000
    9.000
    7.000
    8.000
    7.000
    7.000
    8.000
    7.000
    5.000
    6.000
    7.000
    7.000
    8.000
    7.000
    6.000
    6.000
    6.000
    6.000
    6.000
    7.000
    6.000
    6.000
    6.000
    7.000
    9.000
    7.000
    6.000
    7.000
    6.000
    5.000
    6.000
    5.000
    5.000
    5.000
    6.000
    5.000
    5.000
    4.000
    4.000
    3.000
    4.000
    3.000
    2.000
    3.000
    3.000
    2.000
    2.000
    2.000
    2.000
    1.000
    2.000
    1.000
    1.000
    2.000
    2.000
    2.000
    2.000
    2.000
    2.000
    2.000
    2.000
    1.000
    2.000
    2.000
    2.000
    2.000
    1.000
    3.000
    1.000
    0.000
    2.000
    0.000
    0.000
    1.000
    1.000
    2.000
    2.000
    1.000
    1.000
    1.000
    1.000
    2.000
    2.000
    2.000
    2.000
    2.000
    2.000
    1.000
    2.000
    2.000
    2.000
    2.000
    2.000
    1.000
    1.000
    3.000
    5.000
    3.000
    4.000
    3.000
    4.000
    4.000
    3.000
    2.000
    2.000
    1.000
    2.000
    0.000
    2.000
    2.000
    3.000
    2.000
    3.000
    3.000
    3.000
    1.000
    3.000
    3.000
    3.000
    2.000
    4.000
    4.000
    5.000
    5.000
    6.000
    5.000
    5.000
    4.000
    3.000
    2.000
    4.000
    3.000
    3.000
    4.000
    4.000
    3.000
    3.000
    3.000
    1.000
    2.000
    4.000
    3.000
    5.000
    4.000
    5.000
    5.000
    5.000
    5.000
    4.000
    5.000
    4.000
    3.000
    2.000
    3.000
    1.000
    1.000
    1.000
    1.000
    2.000
    1.000
    1.000
    1.000
    1.000
    1.000
    1.000
    1.000
    1.000
    0.000
    3.000
    1.000
    2.000
    2.000
    3.000
    2.000
    2.000
    2.000
    2.000
    2.000
    3.000
    2.000
    1.000
    2.000
    2.000
    2.000
    2.000
    2.000
    2.000
    1.000
    2.000
    2.000
    2.000
    6.000
    4.000
    5.000
    4.000
    4.000
    5.000
    5.000
    6.000
    5.000
    7.000
    7.000
    7.000
    8.000
    8.000
    8.000
    9.000
    8.000
    8.000
    8.000
    8.000
    9.000
    8.000
    8.000
    8.000
    8.000
    8.000
    7.000
    8.000
    8.000
    9.000
    7.000
    7.000
    7.000
    7.000
    6.000
    5.000
    4.000
    3.000
    3.000
    1.000
    4.000
    3.000
    5.000
    7.000
    6.000
    5.000
    5.000
    6.000
    5.000
    4.000
    4.000
    3.000
    4.000
    4.000
    3.000
    2.000
    0.000
    1.000
    0.000
    2.000
    1.000
    2.000
    1.000
    2.000
    2.000
    2.000
    2.000
    1.000
    1.000
    1.000
    0.000
    1.000
    3.000
    3.000
    1.000
    1.000
    1.000
    1.000
    1.000
    2.000
    1.000
    1.000
    1.000
    2.000
    3.000
    3.000
    2.000
    1.000
    0.000
    2.000
    2.000
    4.000
    4.000
    4.000
    3.000
    4.000
    3.000
    3.000
    3.000
    4.000
    7.000
    7.000
    7.000
    7.000
    6.000
    6.000
    3.000
    5.000
    5.000
    5.000
    6.000
    6.000
    5.000
    5.000
    6.000
    5.000
    5.000
    4.000
    7.000
    6.000
    7.000
   10.000
   12.000
   14.000
   15.000
   15.000
   12.000
   11.000
    9.000
   11.000
   11.000
   10.000
   11.000
   10.000
   12.000
   10.000
    9.000
    8.000
    7.000
    6.000
    7.000
    6.000
    5.000
    5.000
    7.000
    8.000
    8.000
    8.000
    9.000
    8.000
    5.000
    6.000
    4.000
    4.000
    5.000
    5.000
    4.000
    4.000
    3.000
    0.000
    1.000
    1.000
    1.000
    1.000
    0.000
    1.000
    1.000
    3.000
    2.000
    2.000
    2.000
    1.000
    2.000
    0.000
    1.000
    1.000
    0.000
    1.000
    1.000
    1.000
    2.000
    3.000
    3.000
    3.000
    3.000
    3.000
    3.000
    3.000
    5.000
    6.000
    6.000
    8.000
    9.000
    8.000
   10.000
    6.000
    8.000
   10.000
    9.000
   10.000
    7.000
    8.000
    8.000
    7.000
    7.000
    7.000
    7.000
    7.000
    5.000
    7.000
    8.000
    7.000
    6.000
    7.000
    8.000
    8.000
   10.000
    8.000
    7.000
    8.000
    8.000
    7.000
    8.000
    7.000
    6.000
    4.000
    3.000
    4.000
    3.000
    4.000
    4.000
    4.000
    4.000
    3.000
    4.000
    5.000
    4.000
    5.000
    4.000
    3.000
    5.000
    5.000
    6.000
    6.000
    6.000
    6.000
    5.000
    5.000
    3.000
    3.000
    3.000
    4.000
    4.000
    4.000
    3.000
    2.000
    1.000
    1.000
    1.000
    0.000
    2.000
    2.000
    1.000
    2.000
    4.000
    6.000
    6.000
    6.000
    6.000
    7.000
    6.000
    6.000
    5.000
    5.000
    4.000
    4.000
    4.000
    4.000
    3.000
    4.000
    3.000
    3.000
    4.000
    4.000
    4.000
    3.000
    4.000
    3.000
    4.000
    5.000
    5.000
    6.000
    6.000
    5.000
    5.000
    5.000
    5.000
    5.000
    5.000
    6.000
    5.000
    6.000
    6.000
    6.000
    6.000
    5.000
    5.000
    4.000
    0.000
    3.000
    2.000
    4.000
    3.000
    3.000
    3.000
    5.000
    5.000
    6.000
    6.000
    4.000
    3.000
    2.000
    3.000
    3.000
    2.000
    3.000
    3.000
    2.000
    1.000
    2.000
    3.000
    2.000
    2.000
    2.000
    3.000
    2.000
    4.000
    3.000
    3.000
    3.000
    4.000
    5.000
    4.000
    4.000
    3.000
    4.000
    3.000
    2.000
    3.000
    2.000
    4.000
    2.000
    4.000
    5.000
    4.000
    4.000
    3.000
    3.000
    3.000
    3.000
    3.000
    4.000
    4.000
    4.000
    3.000
    4.000
    3.000
    3.000
    3.000
    3.000
    4.000
    3.000
    2.000
    2.000
    3.000
    2.000
    2.000
    1.000
    3.000
    0.000
    3.000
    2.000
    2.000
    2.000
    3.000
    2.000
    3.000
    3.000
    3.000
    4.000
    4.000
    5.000
    4.000
    4.000
    4.000
    4.000
    3.000
    2.000
    3.000
    3.000
    2.000
    2.000
    2.000
    2.000
    2.000
    2.000
    4.000
    3.000
    3.000
    3.000
    5.000
    5.000
    5.000
    4.000
    5.000
    5.000
    3.000
    3.000
    5.000
    4.000
    3.000
    3.000
    3.000
    2.000
    2.000
    1.000
    2.000
    1.000
    1.000
    0.000
    3.000
    2.000
    2.000
    4.000
    5.000
    5.000
    4.000
    3.000
    3.000
    5.000
    4.000
    4.000
    4.000
    2.000
    2.000
    2.000
    2.000
    2.000
    2.000
    0.000
    1.000
    0.000
    2.000
    2.000
    2.000
    3.000
    7.000
    6.000
    5.000
    5.000
    4.000
    3.000
    4.000
    6.000
    6.000
    6.000
    4.000
    3.000
    3.000
    3.000
    3.000
    2.000
    1.000
    2.000
    1.000
    0.000
    0.000
    2.000
    0.000
    4.000
    4.000
    3.000
    1.000
    1.000
    3.000
    4.000
    5.000
    4.000
    4.000
    4.000
    4.000
    4.000
    5.000
    4.000
    4.000
    4.000
    5.000
    5.000
    4.000
    5.000
    4.000
    5.000
    5.000
    5.000
    7.000
    8.000
    9.000
    8.000
    8.000
    6.000
    6.000
    5.000
    4.000
    4.000
    4.000
    4.000
    1.000
    0.000
    1.000
    1.000
    0.000
    0.000
    3.000
    2.000
    3.000
    2.000
    0.000
    1.000
    0.000
    3.000
    3.000
    3.000
    5.000
    4.000
    4.000
    4.000
    3.000
    3.000
    3.000
    2.000
    2.000
    1.000
    2.000
    1.000
    0.000
    2.000
    1.000
    1.000
    2.000
    2.000
    2.000
    2.000
    2.000
    1.000
    2.000
    1.000
    1.000
    1.000
    2.000
    3.000
    3.000
    2.000
    1.000
    1.000
    1.000
    2.000
    2.000
    1.000
    2.000
    1.000
    1.000
    1.000
    2.000
    2.000
    2.000
    1.000
    3.000
    2.000
    2.000
    2.000
    1.000
    2.000
    3.000
    4.000
    3.000
    3.000
    4.000
    5.000
    5.000
    5.000
    3.000
    5.000
    5.000
    6.000
    8.000
    8.000
    6.000
    9.000
    8.000
   10.000
   10.000
   10.000
    8.000
    9.000
    9.000
   10.000
    8.000
    8.000
    9.000
    8.000
    9.000
    7.000
    8.000
    8.000
    7.000
    8.000
    8.000
    8.000
    7.000
    8.000
    8.000
    9.000
    8.000
   10.000
    9.000
   11.000
   11.000
   12.000
    7.000
    9.000
   10.000
    8.000
    9.000
    8.000
    8.000
    8.000
    6.000
    7.000
    7.000
    6.000
    6.000
    5.000
    4.000
    3.000
    3.000
    2.000
    3.000
    4.000
    3.000
    3.000
    3.000
    3.000
    2.000
    1.000
    1.000
    1.000
    1.000
    2.000
    1.000
    1.000
    2.000
    1.000
    2.000
    2.000
    2.000
    2.000
    2.000
    3.000
    5.000
    6.000
    6.000
    7.000
    9.000
    8.000
    9.000
   10.000
    9.000
    9.000
    8.000
    9.000
   10.000
    6.000
    6.000
    4.000
    3.000
    4.000
    3.000
    3.000
    3.000
    2.000
    3.000
    2.000
    2.000
    3.000
    3.000
    4.000
    3.000
    4.000
    4.000
    4.000
    4.000
    4.000
    4.000
    3.000
    4.000
    0.000
    2.000
    2.000
    2.000
    3.000
    5.000
    3.000
    3.000
    5.000
    4.000
    5.000
    2.000
    6.000
    2.000
    4.000
    2.000
    1.000
    2.000
    1.000
    1.000
    0.000
    1.000
    2.000
    2.000
    3.000
    4.000
    4.000
    5.000
    4.000
    4.000
    4.000
    7.000
    6.000
    4.000
    5.000
    4.000
    5.000
    4.000
    5.000
    8.000
    8.000
    6.000
    6.000
    5.000
    6.000
    7.000
    7.000
    5.000
    5.000
   10.000
    8.000
    8.000
    6.000
    4.000
    4.000
    3.000
    3.000
    5.000
    1.000
    0.000
    1.000
    2.000
    3.000
    3.000
    2.000
    2.000
    5.000
    3.000
    5.000
    5.000
    4.000
    3.000
    1.000
    0.000
    2.000
    2.000
    4.000
    5.000
    5.000
    3.000
    5.000
    3.000
    3.000
    4.000
    2.000
    3.000
    4.000
    2.000
    7.000
    3.000
    4.000
    3.000
    5.000
    5.000
    5.000
    5.000
    4.000
    4.000
    3.000
    2.000
    3.000
    3.000
    2.000
    2.000
    2.000
    2.000
    5.000
    2.000
    3.000
    3.000
    2.000
    3.000
    4.000
    4.000
    2.000
    2.000
    1.000
    1.000
    5.000
    5.000
    6.000
    5.000
    5.000
    6.000
    5.000
    3.000
    4.000
    5.000
    4.000
    6.000
    9.000
    6.000
    5.000
    5.000
    5.000
    6.000
    9.000
   10.000
    9.000
    9.000
    9.000
   10.000
    8.000
    8.000
    7.000
    0.000
    3.000
    2.000
    3.000
    3.000
    3.000
    2.000
    2.000
    3.000
    2.000
    2.000
    1.000
    1.000
    2.000
    3.000
    4.000
    3.000
    6.000
   10.000
   10.000
    8.000
    9.000
    9.000
    4.000
    4.000
    6.000
    4.000
    2.000
    2.000
    2.000
    2.000
    3.000
    3.000
    3.000
    1.000
    2.000
    2.000
    1.000
    6.000
    3.000
    4.000
    3.000
   10.000
   10.000
    4.000
    2.000
    2.000
    3.000
    3.000
    1.000
    2.000
    1.000
    2.000
    1.000
    2.000
    1.000
    1.000
    2.000
    2.000
    1.000
    3.000
    3.000
    4.000
    4.000
    6.000
    8.000
    8.000
    9.000
    9.000
    8.000
    8.000
    6.000
    8.000
    6.000
    7.000
    6.000
    5.000
    4.000
    4.000
    4.000
    6.000
    4.000
    5.000
    4.000
    5.000
    8.000
    8.000
    8.000
    9.000
   10.000
   10.000
    7.000
    8.000
    8.000
    9.000
   10.000
    8.000
    8.000
    7.000
    6.000
    8.000
    9.000
    8.000
    9.000
    6.000
    8.000
    9.000
   10.000
   10.000
    9.000
   10.000
    7.000
    8.000
   12.000
    8.000
   10.000
    7.000
    6.000
    6.000
    5.000
    6.000
    8.000
    7.000
    5.000
    2.000
    3.000
    5.000
    5.000
    6.000
    4.000
    5.000
    5.000
    5.000
    5.000
    6.000
    7.000
    8.000
    7.000
    6.000
    7.000
   10.000
    6.000
    6.000
    1.000
    3.000
    3.000
    5.000
    3.000
    2.000
    2.000
    2.000
    2.000
    2.000
    2.000
    2.000
    1.000
    2.000
    6.000
    6.000
    5.000
    6.000
    6.000
    6.000
    8.000
    9.000
   10.000
    9.000
    6.000
    5.000
    3.000
    3.000
    1.000
    1.000
    0.000
    0.000
    2.000
    2.000
    3.000
    3.000
    4.000
    4.000
    3.000
    4.000
    2.000
    2.000
    3.000
    3.000
    3.000
    2.000
    6.000
   10.000
   12.000
    7.000
    6.000
    5.000
    4.000
    3.000
    4.000
    3.000
    1.000
    2.000
    2.000
    3.000
    2.000
    3.000
    5.000
    5.000
    6.000
    6.000
    4.000
    3.000
    4.000
    5.000
    6.000
    7.000
    9.000
    3.000
    3.000
    5.000
    9.000
   12.000
   14.000
   10.000
    8.000
    8.000
    9.000
    8.000
    8.000
    8.000
    9.000
   10.000
    9.000
    8.000
   10.000
   12.000
   12.000
   10.000
    9.000
    7.000
    8.000
    8.000
    9.000
    8.000
    8.000
    7.000
    8.000
    7.000
    8.000
    7.000
    6.000
    6.000
    6.000
    6.000
    8.000
    6.000
    6.000
    8.000
    8.000
    8.000
    9.000
    4.000
    8.000
    3.000
    5.000
    7.000
    5.000
    4.000
    3.000
    2.000
    2.000
    2.000
    2.000
    2.000
    0.000
    2.000
    1.000
    1.000
    2.000
    2.000
    3.000
    1.000
    2.000
    2.000
    1.000
    2.000
    3.000
    2.000
    3.000
    1.000
    2.000
    2.000
    1.000
    2.000
    1.000
    2.000
    1.000
    2.000
    2.000
    1.000
    2.000
    5.000
    5.000
    3.000
    1.000
    2.000
    4.000
    4.000
    4.000
    5.000
    5.000
    4.000
    2.000
    2.000
    2.000
    2.000
    1.000
    2.000
    4.000
    4.000
    4.000
    3.000
    4.000
    6.000
    6.000
    7.000
    6.000
    7.000
    6.000
    8.000
    7.000
    7.000
    7.000
    7.000
    8.000
    9.000
    6.000
    7.000
    7.000
    7.000
    6.000
    6.000
    7.000
    6.000
    5.000
    7.000
    5.000
    6.000
    8.000
    9.000
    8.000
    8.000
    8.000
    8.000
    7.000
    7.000
    6.000
    4.000
    5.000
    6.000
    5.000
    4.000
    3.000
    3.000
    3.000
    4.000
    3.000
    4.000
    4.000
    4.000
    3.000
    3.000
    3.000
    4.000
    5.000
    4.000
    4.000
    3.000
    5.000
    5.000
    5.000
    5.000
    6.000
    6.000
    5.000
    6.000
    5.000
    4.000
    5.000
    3.000
    5.000
    4.000
    4.000
    4.000
    3.000
    3.000
    5.000
    4.000
    6.000
    5.000
    6.000
    5.000
    5.000
    6.000
    6.000
    7.000
    6.000
    5.000
    4.000
    4.000
    1.000
    1.000
    1.000
    2.000
    2.000
    1.000
    1.000
    1.000
    1.000
    1.000
    2.000
    3.000
    4.000
    3.000
    3.000
    3.000
    3.000
    2.000
    4.000
    4.000
    5.000
    6.000
    4.000
    6.000
    7.000
    4.000
    4.000
    4.000
    3.000
    4.000
    4.000
    4.000
    2.000
    2.000
    2.000
    0.000
    2.000
    2.000
    3.000
    4.000
    3.000
    5.000
    9.000
   10.000
    7.000
    6.000
    4.000
    5.000
    4.000
    4.000
    4.000
    6.000
    5.000
    5.000
    5.000
    6.000
    5.000
    8.000
    6.000
    6.000
    8.000
    9.000
    8.000
    7.000
   10.000
   10.000
    7.000
    5.000
    8.000
    4.000
    6.000
    6.000
    6.000
    6.000
    5.000
    5.000
    5.000
    3.000
    4.000
    4.000
    3.000
    1.000
    1.000
    2.000
    4.000
    5.000
    5.000
    4.000
    4.000
    3.000
    1.000
    1.000
    2.000
    2.000
    2.000
    3.000
    3.000
    3.000
    3.000
    4.000
    4.000
    5.000
    6.000
    2.000
    3.000
    3.000
    7.000
    6.000
    7.000
    5.000
    4.000
    3.000
    5.000
    6.000
    3.000
    4.000
    3.000
    2.000
    2.000
    3.000
    4.000
    2.000
    2.000
    2.000
    3.000
    4.000
    2.000
    2.000
    2.000
    0.000
    1.000
    4.000
    5.000
    3.000
    2.000
    3.000
    2.000
    5.000
    3.000
    3.000
    3.000
    3.000
    4.000
    4.000
    4.000
    4.000
    3.000
    3.000
    3.000
    2.000
    1.000
    3.000
    2.000
    2.000
    2.000
    2.000
    3.000
    2.000
    1.000
    3.000
    3.000
    2.000
    3.000
    2.000
    3.000
    3.000
    1.000
    1.000
    2.000
    4.000
    3.000
    3.000
    3.000
    2.000
    2.000
    2.000
    2.000
    3.000
    3.000
    2.000
    5.000
    4.000
    4.000
    4.000
    4.000
    5.000
    6.000
    7.000
    6.000
    5.000
    5.000
    4.000
    5.000
    4.000
    4.000
    5.000
    5.000
    5.000
    5.000
    4.000
    4.000
    4.000
    5.000
    5.000
    4.000
    6.000
    4.000
    6.000
    7.000
    6.000
    7.000
    6.000
    6.000
    6.000
    4.000
    5.000
    6.000
    5.000
    5.000
    5.000
    5.000
    5.000
    5.000
    5.000
    5.000
    5.000
    6.000
    6.000
    7.000
    8.000
    7.000
    8.000
    9.000
    9.000
    7.000
    9.000
    8.000
    8.000
    7.000
    7.000
    7.000
    7.000
    7.000
    6.000
    7.000
    7.000
    7.000
    7.000
    7.000
    7.000
    6.000
    7.000
    8.000
    8.000
    8.000
    8.000
    7.000
    7.000
    8.000
    7.000
    7.000
    6.000
    6.000
    5.000
    7.000
    6.000
    6.000
    6.000
    5.000
    4.000
    5.000
    4.000
    3.000
    4.000
    4.000
    3.000
    3.000
    3.000
    4.000
    4.000
    3.000
    3.000
    4.000
    4.000
    4.000
    4.000
    3.000
    1.000
    2.000
    1.000
    1.000
    2.000
    2.000
    2.000
    2.000
    1.000
    1.000
    1.000
    1.000
    2.000
    2.000
    4.000
    4.000
    6.000
    6.000
    6.000
    5.000
    6.000
    8.000
    8.000
    7.000
    8.000
    6.000
    5.000
    5.000
    7.000
    7.000
    7.000
    7.000
    8.000
    6.000
    8.000
    7.000
    9.000
    9.000
    8.000
    9.000
   10.000
    8.000
   10.000
    9.000
    8.000
    8.000
    7.000
    6.000
    7.000
    8.000
    7.000
    8.000
    7.000
    7.000
    7.000
    8.000
    6.000
    6.000
    7.000
    7.000
    7.000
    8.000
    9.000
    7.000
    8.000
    8.000
    8.000
    8.000
    7.000
    7.000
    7.000
    8.000
    7.000
    6.000
    6.000
    5.000
    3.000
    3.000
    4.000
    5.000
    5.000
    7.000
    8.000
    8.000
    8.000
    9.000
    8.000
    7.000
    8.000
    9.000
    9.000
    9.000
    7.000
    8.000
    9.000
    6.000
    6.000
    5.000
    5.000
    5.000
    5.000
    8.000
    6.000
    7.000
    6.000
   11.000
    3.000
    5.000
    6.000
    5.000
    6.000
    9.000
    9.000
    8.000
    6.000
    9.000
    8.000
    7.000
    6.000
    7.000
    6.000
    6.000
    6.000
    5.000
    5.000
    5.000
    3.000
    3.000
    2.000
    2.000
    2.000
    6.000
    6.000
    7.000
    8.000
    7.000
    7.000
    6.000
    8.000
    5.000
    5.000
    5.000
    4.000
    5.000
    4.000
    3.000
    0.000
    0.000
    1.000
    0.000
    0.000
    1.000
    2.000
    2.000
    1.000
    5.000
    6.000
    6.000
    5.000
    9.000
    9.000
    8.000
    7.000
    7.000
    7.000
    7.000
    5.000
    5.000
    6.000
    4.000
    3.000
    3.000
    3.000
    1.000
    1.000
    0.000
    1.000
    2.000
    1.000
    0.000
    2.000
    2.000
    2.000
    2.000
    3.000
    2.000
    2.000
    3.000
    4.000
    4.000
    4.000
    3.000
    5.000
    6.000
    5.000
    4.000
    5.000
    7.000
    2.000
    5.000
    4.000
    5.000
    4.000
    4.000
    2.000
    1.000
    4.000
    5.000
    4.000
    4.000
    5.000
    3.000
    4.000
    4.000
    4.000
    4.000
    5.000
    5.000
    4.000
    5.000
    4.000
    5.000
    5.000
    3.000
    4.000
    4.000
    3.000
    4.000
    4.000
    4.000
    4.000
    5.000
    5.000
    4.000
    5.000
    6.000
    6.000
    4.000
    5.000
    4.000
    5.000
    6.000
    5.000
    4.000
    5.000
    3.000
    3.000
    4.000
    4.000
    3.000
    4.000
    4.000
    3.000
    4.000
    4.000
    3.000
    4.000
    4.000
    5.000
    4.000
    4.000
    4.000
    3.000
    3.000
    3.000
    3.000
    4.000
    3.000
    2.000
    2.000
    3.000
    2.000
    1.000
    1.000
    0.000
    1.000
    1.000
    1.000
    1.000
    1.000
    1.000
    2.000
    1.000
    2.000
    2.000
    3.000
    2.000
    1.000
    1.000
    1.000
    1.000
    1.000
    2.000
    1.000
    2.000
    1.000
    0.000
    0.000
    0.000
    0.000
    4.000
    5.000
    5.000
    4.000
    3.000
    2.000
    3.000
    2.000
    1.000
    2.000
    2.000
    3.000
    4.000
    3.000
    4.000
    2.000
    2.000
    1.000
    0.000
    0.000
    0.000
    1.000
    2.000
    4.000
    3.000
    2.000
    1.000
    2.000
    3.000
    2.000
    2.000
    2.000
    6.000
    6.000
    4.000
    3.000
    1.000
    1.000
    2.000
    2.000
    3.000
    3.000
    3.000
    3.000
    2.000
    2.000
    3.000
    2.000
    3.000
    4.000
    4.000
    4.000
    4.000
    3.000
    4.000
    4.000
    5.000
    6.000
    4.000
    5.000
    7.000
    7.000
    6.000
    6.000
    7.000
    5.000
    5.000
    4.000
    4.000
    4.000
    3.000
    5.000
    4.000
    4.000
    5.000
    4.000
    5.000
    5.000
    5.000
    6.000
    6.000
    6.000
    4.000
    3.000
    4.000
    3.000
    3.000
    2.000
    2.000
    2.000
    3.000
    3.000
    3.000
    4.000
    3.000
    4.000
    4.000
    4.000
    5.000
    4.000
    6.000
    5.000
    6.000
    7.000
    7.000
    7.000
    6.000
    3.000
    3.000
    5.000
    6.000
    7.000
    6.000
    6.000
    7.000
    6.000
    3.000
    2.000
    3.000
    6.000
    5.000
    5.000
    6.000
    6.000
    6.000
    6.000
    6.000
    6.000
    7.000
    5.000
    6.000
    5.000
    5.000
    4.000
    3.000
    4.000
    4.000
    4.000
    3.000
    3.000
    3.000
    3.000
    4.000
    4.000
    4.000
    5.000
    5.000
    4.000
    5.000
    5.000
    6.000
    6.000
    5.000
    6.000
    4.000
    3.000
    3.000
    4.000
    4.000
    4.000
    4.000
    4.000
    4.000
    3.000
    3.000
    3.000
    3.000
    3.000
    2.000
    2.000
    3.000
    4.000
    3.000
    3.000
    3.000
    5.000
    5.000
    6.000
    3.000
    4.000
    3.000
    3.000
    3.000
    3.000
    2.000
    2.000
    2.000
    0.000
    0.000
    1.000
    2.000
    1.000
    2.000
    3.000
    2.000
    3.000
    5.000
    4.000
    3.000
    1.000
    1.000
    3.000
    3.000
    3.000
    3.000
    4.000
    5.000
    6.000
    4.000
    3.000
    3.000
    4.000
    3.000
    2.000
    3.000
    3.000
    3.000
    4.000
    4.000
    4.000
    3.000
    4.000
    4.000
    5.000
    4.000
    5.000
    3.000
    2.000
    3.000
    3.000
    2.000
    2.000
    2.000
    3.000
    2.000
    1.000
    0.000
    2.000
    2.000
    1.000
    1.000
    2.000
    3.000
    3.000
    3.000
    3.000
    3.000
    4.000
    5.000
    5.000
    7.000
    6.000
    5.000
    7.000
    6.000
    4.000
    6.000
    5.000
    5.000
    4.000
    6.000
    7.000
    7.000
    8.000
    6.000
    5.000
    3.000
    6.000
    8.000
    7.000
    8.000
    9.000
    8.000
    5.000
    3.000
    2.000
    1.000
    0.000
    0.000
    2.000
    1.000
    1.000
    1.000
    1.000
    1.000
    1.000
    0.000
    1.000
    2.000
    4.000
    1.000
    8.000
    1.000
    2.000
    3.000
    1.000
    2.000
    1.000
    3.000
    1.000
    2.000
    2.000
    3.000
    2.000
    4.000
    6.000
    5.000
    5.000
    4.000
    5.000
    5.000
    6.000
    8.000
    6.000
    7.000
    6.000
    6.000
    5.000
    5.000
    7.000
    7.000
    8.000
    6.000
    7.000
    6.000
    7.000
    4.000
    3.000
    4.000
    2.000
    2.000
    1.000
    2.000
    1.000
    0.000
    2.000
    2.000
    1.000
    1.000
    2.000
    4.000
    4.000
    3.000
    5.000
    7.000
    7.000
    5.000
    4.000
    2.000
    2.000
    2.000
    1.000
    1.000
    1.000
    1.000
    2.000
    3.000
    1.000
    2.000
    1.000
    1.000
    2.000
    1.000
    1.000
    1.000
    2.000
    3.000
    4.000
    2.000
    4.000
    2.000
    5.000
    3.000
    3.000
    3.000
    4.000
    3.000
    2.000
    1.000
    2.000
    2.000
    1.000
    1.000
    1.000
    2.000
    5.000
    9.000
    9.000
    9.000
    9.000
    9.000
    9.000
    7.000
    7.000
    6.000
    7.000
    8.000
    7.000
    5.000
    6.000
    3.000
    5.000
    4.000
    6.000
    7.000
    8.000
    7.000
    7.000
    6.000
    8.000
    7.000
    8.000
    9.000
    8.000
    9.000
    6.000
    6.000
    8.000
    8.000
    8.000
    8.000
    8.000
    5.000
    6.000
    4.000
    5.000
    4.000
    4.000
    3.000
    2.000
    2.000
    3.000
    1.000
    5.000
    3.000
    4.000
    1.000
    5.000
    5.000
    5.000
    3.000
    6.000
    5.000
    3.000
    3.000
    2.000
    2.000
    3.000
    3.000
    4.000
    5.000
    5.000
    3.000
    4.000
    3.000
    3.000
    3.000
    3.000
    3.000
    5.000
    6.000
    6.000
    6.000
    8.000
    7.000
    7.000
    6.000
    6.000
    4.000
    5.000
    5.000
    4.000
    4.000
    5.000
    4.000
    3.000
    3.000
    2.000
    1.000
    2.000
    2.000
    2.000
    2.000
    3.000
    3.000
    4.000
    2.000
    3.000
    4.000
    3.000
    3.000
    3.000
    2.000
    2.000
    2.000
    0.000
    2.000
    2.000
    1.000
    2.000
    1.000
    1.000
    1.000
    1.000
    1.000
    1.000
    2.000
    1.000
    2.000
    1.000
    1.000
    2.000
    3.000
    2.000
    3.000
    4.000
    3.000
    3.000
    2.000
    3.000
    6.000
    5.000
    4.000
    5.000
    5.000
    4.000
    3.000
    6.000
    4.000
    4.000
    4.000
    4.000
    4.000
    3.000
    2.000
    3.000
    5.000
    6.000
    6.000
    6.000
    4.000
    5.000
    6.000
    5.000
    5.000
    8.000
    6.000
    6.000
    6.000
    6.000
    7.000
    6.000
    7.000
    8.000
    9.000
    6.000
    8.000
    8.000
   10.000
    8.000
    7.000
    8.000
   11.000
    8.000
    6.000
    9.000
    7.000
    7.000
    8.000
    8.000
    7.000
    7.000
    5.000
    7.000
    6.000
    7.000
    6.000
    7.000
    8.000
    9.000
    9.000
    8.000
    8.000
    8.000
    7.000
    6.000
    6.000
    5.000
    3.000
    3.000
    3.000
    4.000
    4.000
    3.000
    2.000
    1.000
    1.000
    2.000
    2.000
    1.000
    1.000
    2.000
    1.000
    1.000
    3.000
    3.000
    2.000
    4.000
    3.000
    2.000
    2.000
    2.000
    4.000
    5.000
    6.000
    7.000
    6.000
    5.000
    5.000
    3.000
    2.000
    3.000
    4.000
    4.000
    4.000
    5.000
    5.000
    5.000
    5.000
    7.000
    6.000
    7.000
    8.000
    8.000
    8.000
    7.000
    3.000
    5.000
    3.000
    2.000
    3.000
    3.000
    2.000
    2.000
    2.000
    1.000
    2.000
    3.000
    3.000
    6.000
    7.000
    6.000
    5.000
    8.000
    7.000
    8.000
    6.000
    9.000
    6.000
    6.000
    6.000
    6.000
    5.000
    4.000
    5.000
    4.000
    4.000
    4.000
    3.000
    2.000
    2.000
    4.000
    4.000
    4.000
    3.000
    4.000
    3.000
    5.000
    6.000
    4.000
    4.000
    5.000
    4.000
    5.000
    3.000
    3.000
    2.000
    2.000
    2.000
    1.000
    1.000
    2.000
    2.000
    2.000
    0.000
    1.000
    1.000
    2.000
    3.000
    3.000
    2.000
    2.000
    3.000
    4.000
    2.000
    3.000
    4.000
    4.000
    3.000
    2.000
    2.000
    2.000
    1.000
    2.000
    2.000
    1.000
    1.000
    2.000
    2.000
    2.000
    2.000
    2.000
    2.000
    2.000
    2.000
    2.000
    2.000
    3.000
    3.000
    2.000
    3.000
    2.000
    2.000
    1.000
    1.000
    0.000
    3.000
    2.000
    2.000
    2.000
    1.000
    1.000
    1.000
    2.000
    3.000
    3.000
    4.000
    3.000
    3.000
    2.000
    2.000
    3.000
    3.000
    2.000
    3.000
    5.000
    5.000
    6.000
    6.000
    5.000
    4.000
    4.000
    3.000
    2.000
    4.000
    5.000
    5.000
    6.000
    6.000
    8.000
    8.000
    8.000
    9.000
    9.000
    8.000
    8.000
    7.000
    6.000
    7.000
    7.000
    6.000
    6.000
    7.000
    5.000
    6.000
    6.000
    2.000
    3.000
    3.000
    3.000
    7.000
    8.000
    6.000
    5.000
    6.000
    6.000
    8.000
    5.000
    4.000
    3.000
    4.000
    3.000
    5.000
    5.000
    4.000
    7.000
    6.000
    6.000
    4.000
    5.000
    4.000
    5.000
    3.000
    3.000
    4.000
    4.000
    4.000
    3.000
    3.000
    3.000
    4.000
    4.000
    4.000
    4.000
    5.000
    6.000
    5.000
    5.000
    5.000
    4.000
    4.000
    5.000
    4.000
    5.000
    4.000
    3.000
    4.000
    4.000
    3.000
    4.000
    3.000
    4.000
    4.000
    3.000
    4.000
    4.000
    4.000
    4.000
    5.000
    4.000
    4.000
    4.000
    2.000
    2.000
    3.000
    2.000
    0.000
    1.000
    3.000
    3.000
    2.000
    2.000
    2.000
    1.000
    1.000
    0.000
    2.000
    2.000
    3.000
    2.000
    2.000
    4.000
    4.000
    3.000
    5.000
    4.000
    5.000
    5.000
    6.000
    5.000
    5.000
    4.000
    5.000
    5.000
    5.000
    5.000
    5.000
    5.000
    3.000
    3.000
    2.000
    3.000
    3.000
    4.000
    4.000
    4.000
    4.000
    5.000
    5.000
    6.000
    4.000
    3.000
    3.000
    3.000
    2.000
    2.000
    3.000
    2.000
    1.000
    1.000
    3.000
    4.000
    3.000
    2.000
    1.000
    2.000
    2.000
    3.000
    3.000
    2.000
    3.000
    3.000
    3.000
    2.000
    2.000
    2.000
    2.000
    2.000
    2.000
    1.000
    1.000
    1.000
    2.000
    1.000
    0.000
    1.000
    1.000
    1.000
    1.000
    2.000
    2.000
    3.000
    5.000
    6.000
    7.000
    6.000
    7.000
    6.000
    3.000
    3.000
    2.000
    3.000
    4.000
    4.000
    4.000
    4.000
    3.000
    3.000
    3.000
    3.000
    3.000
    2.000
    3.000
    3.000
    4.000
    3.000
    3.000
    2.000
    5.000
    4.000
    5.000
    4.000
    3.000
    3.000
    3.000
    3.000
    3.000
    2.000
    1.000
    1.000
    1.000
    1.000
    0.000
    2.000
    3.000
    2.000
    2.000
    3.000
    3.000
    3.000
    3.000
    3.000
    2.000
    4.000
    5.000
    5.000
    5.000
    4.000
    5.000
    4.000
    3.000
    2.000
    3.000
    6.000
    6.000
    5.000
    4.000
    4.000
    4.000
    4.000
    4.000
    3.000
    4.000
    4.000
    4.000
    4.000
    4.000
    2.000
    3.000
    3.000
    2.000
    3.000
    3.000
    5.000
    5.000
    2.000
    1.000
    3.000
    4.000
    1.000
    2.000
    3.000
    6.000
    4.000
    4.000
    2.000
    2.000
    3.000
    4.000
    2.000
    6.000
    7.000
    3.000
    2.000
    3.000
    3.000
    2.000
    2.000
    1.000
    3.000
    3.000
    4.000
    2.000
    1.000
    2.000
    2.000
    2.000
    1.000
    2.000
    2.000
    3.000
    2.000
    3.000
    4.000
    5.000
    6.000
    6.000
    6.000
    2.000
    3.000
    2.000
    3.000
   12.000
    4.000
    0.000
    4.000
    3.000
    3.000
    3.000
    2.000
    2.000
    3.000
    6.000
    5.000
    5.000
    5.000
    6.000
    9.000
    7.000
    8.000
    7.000
    4.000
    3.000
    4.000
    6.000
    6.000
    6.000
    6.000
    5.000
    3.000
    3.000
    2.000
    4.000
    4.000
    3.000
    4.000
    5.000
    5.000
    4.000
    5.000
    6.000
    5.000
    6.000
    5.000
    4.000
    4.000
    4.000
    4.000
    6.000
    4.000
    4.000
    5.000
    4.000
    5.000
    4.000
    3.000
    3.000
    3.000
    4.000
    4.000
    5.000
    5.000
    4.000
    4.000
    5.000
    5.000
    5.000
    5.000
    6.000
    4.000
    2.000
    3.000
    2.000
    2.000
    1.000
    2.000
    2.000
    2.000
    2.000
    2.000
    1.000
    1.000
    1.000
    1.000
    2.000
    2.000
    2.000
    2.000
    2.000
    2.000
    1.000
    2.000
    3.000
    2.000
    2.000
    2.000
    1.000
    5.000
    5.000
    3.000
    4.000
    6.000
    5.000
    2.000
    5.000
    4.000
    5.000
    4.000
    5.000
    7.000
    5.000
    4.000
    6.000
    6.000
    7.000
   11.000
    6.000
    7.000
    8.000
    6.000
    6.000
    6.000
    5.000
    5.000
    6.000
    6.000
    5.000
    5.000
    6.000
    5.000
    6.000
    6.000
    7.000
    5.000
    7.000
    6.000
    8.000
    8.000
    9.000
    9.000
    6.000
    7.000
    6.000
    6.000
    5.000
    5.000
    5.000
    4.000
    4.000
    4.000
    3.000
    3.000
    3.000
    4.000
    6.000
    5.000
    4.000
    5.000
    4.000
    5.000
    3.000
    4.000
    6.000
    6.000
    6.000
    6.000
    4.000
    3.000
    3.000
    2.000
    3.000
    2.000
    4.000
    3.000
    4.000
    3.000
    3.000
    4.000
    4.000
    4.000
    3.000
    5.000
    5.000
    5.000
    6.000
    5.000
    7.000
    5.000
    6.000
    6.000
    6.000
    5.000
    5.000
    5.000
    5.000
    4.000
    3.000
    4.000
    4.000
    4.000
    4.000
    4.000
    4.000
    3.000
    3.000
    4.000
    3.000
    4.000
    4.000
    4.000
    4.000
    5.000
    5.000
    4.000
    4.000
    4.000
    4.000
    4.000
    2.000
    2.000
    2.000
    2.000
    3.000
    3.000
    5.000
    5.000
    3.000
    2.000
    1.000
    2.000
    2.000
    3.000
    3.000
    2.000
    3.000
    2.000
    2.000
    3.000
    2.000
    2.000
    1.000
    2.000
    2.000
    1.000
    1.000
    1.000
    0.000
    2.000
    1.000
    2.000
    5.000
    6.000
    7.000
    5.000
    7.000
    7.000
    7.000
    6.000
    5.000
    5.000
    5.000
    5.000
    4.000
    4.000
    3.000
    7.000
    3.000
    4.000
    5.000
    5.000
    3.000
    4.000
    5.000
    4.000
    5.000
    5.000
    5.000
    5.000
    5.000
    7.000
    6.000
    7.000
    7.000
    6.000
    6.000
    4.000
    4.000
    4.000
    7.000
    5.000
    5.000
    5.000
    3.000
    4.000
    3.000
    3.000
    4.000
    4.000
    4.000
    5.000
    4.000
    3.000
    4.000
    5.000
    4.000
    3.000
    4.000
    4.000
    4.000
    4.000
    3.000
    2.000
    1.000
    2.000
    1.000
    2.000
    2.000
    1.000
    2.000
    2.000
    1.000
    1.000
    3.000
    4.000
    4.000
    4.000
    5.000
    5.000
    6.000
    6.000
    5.000
    6.000
    6.000
    5.000
    3.000
    4.000
    4.000
    3.000
    4.000
    4.000
    4.000
    5.000
    4.000
    4.000
    3.000
    3.000
    2.000
    4.000
    2.000
    3.000
    3.000
    4.000
    3.000
    4.000
    4.000
    4.000
    4.000
    3.000
    2.000
    2.000
    0.000
    0.000
    1.000
    1.000
    1.000
    2.000
    1.000
    2.000
    1.000
    0.000
    1.000
    1.000
    2.000
    2.000
    3.000
    2.000
    2.000
    2.000
    2.000
    1.000
    3.000
    3.000
    4.000
    3.000
    3.000
    1.000
    1.000
    2.000
    2.000
    2.000
    5.000
    4.000
    6.000
    7.000
    7.000
    8.000
    7.000
    8.000
    9.000
    8.000
    8.000
    8.000
    8.000
    7.000
    7.000
    6.000
    6.000
    7.000
    6.000
    7.000
    7.000
    6.000
    5.000
    7.000
    7.000
    7.000
    8.000
    9.000
    9.000
    9.000
   11.000
   11.000
   10.000
   13.000
   11.000
   11.000
   10.000
   10.000
   12.000
   12.000
    9.000
    8.000
    8.000
    7.000
    5.000
    4.000
    4.000
    6.000
    4.000
    2.000
    2.000
    2.000
    3.000
    4.000
    5.000
    5.000
    6.000
    6.000
    5.000
    5.000
    5.000
    5.000
    5.000
    5.000
    5.000
    3.000
    2.000
    2.000
    2.000
    1.000
    1.000
    2.000
    2.000
    2.000
    1.000
    0.000
    0.000
    1.000
    1.000
    2.000
    1.000
    1.000
    3.000
    2.000
    3.000
    2.000
    2.000
    3.000
    2.000
    1.000
    1.000
    0.000
    2.000
    2.000
    2.000
    2.000
    2.000
    2.000
    2.000
    2.000
    1.000
    1.000
    2.000
    3.000
    2.000
    3.000
    6.000
    6.000
    7.000
    6.000
    7.000
    5.000
    3.000
    6.000
    4.000
    4.000
    4.000
    5.000
    5.000
    4.000
    3.000
    3.000
    2.000
    3.000
    3.000
    3.000
    4.000
    3.000
    3.000
    4.000
    4.000
    4.000
    4.000
    4.000
    5.000
    5.000
    4.000
    3.000
    4.000
    3.000
    3.000
    4.000
    4.000
    3.000
    3.000
    3.000
    3.000
    3.000
    3.000
    2.000
    3.000
    3.000
    4.000
    3.000
    4.000
    4.000
    4.000
    2.000
    4.000
    3.000
    2.000
    5.000
    3.000
    3.000
    1.000
    1.000
    2.000
    2.000
    1.000
    1.000
    2.000
    2.000
    1.000
    1.000
    2.000
    2.000
    3.000
    2.000
    2.000
    2.000
    1.000
    3.000
    3.000
    3.000
    5.000
    5.000
    5.000
    5.000
    5.000
    5.000
    4.000
    4.000
    4.000
    4.000
    4.000
    5.000
    3.000
    4.000
    4.000
    5.000
    4.000
    5.000
    3.000
    4.000
    5.000
    5.000
    5.000
    5.000
    5.000
    5.000
    5.000
    4.000
    5.000
    5.000
    3.000
    5.000
    4.000
    3.000
    4.000
    4.000
    4.000
    4.000
    5.000
    7.000
    6.000
    6.000
    7.000
    8.000
    7.000
    7.000
    6.000
    6.000
    5.000
    5.000
    7.000
    6.000
    4.000
    5.000
    4.000
    4.000
    4.000
    2.000
    4.000
    5.000
    5.000
    5.000
    5.000
    6.000
    7.000
    7.000
    7.000
    6.000
    5.000
    5.000
    6.000
    4.000
    4.000
    5.000
    5.000
    3.000
    3.000
    3.000
    3.000
    3.000
    4.000
    3.000
    2.000
    1.000
    3.000
    4.000
    4.000
    3.000
    3.000
    4.000
    6.000
    6.000
    6.000
    6.000
    6.000
    5.000
    3.000
    4.000
    3.000
    4.000
    4.000
    3.000
    5.000
    5.000
    5.000
    5.000
    4.000
    5.000
    5.000
    5.000
    5.000
    4.000
    5.000
    4.000
    4.000
    5.000
    5.000
    4.000
    4.000
    4.000
    3.000
    3.000
    3.000
    3.000
    4.000
    5.000
    1.000
    2.000
    3.000
    3.000
    2.000
    1.000
    1.000
    2.000
    2.000
    4.000
    4.000
    4.000
    5.000
    5.000
    4.000
    3.000
    3.000
    3.000
    3.000
    2.000
    4.000
    2.000
    3.000
    3.000
    1.000
    4.000
    3.000
    3.000
    3.000
    3.000
    3.000
    3.000
    2.000
    3.000
    3.000
    2.000
    1.000
    2.000
    2.000
    3.000
    4.000
    3.000
    4.000
    5.000
    7.000
    6.000
    6.000
    6.000
    4.000
    4.000
    5.000
    3.000
    5.000
    7.000
    8.000
    5.000
    8.000
    8.000
    8.000
    7.000
    9.000
   10.000
   10.000
    8.000
    8.000
    7.000
    7.000
    8.000
    8.000
    8.000
    8.000
    6.000
    6.000
    5.000
    5.000
    6.000
    4.000
    5.000
    6.000
    5.000
    5.000
    6.000
    7.000
    8.000
    7.000
    8.000
    7.000
    5.000
    6.000
    5.000
    5.000
    3.000
    2.000
    2.000
    3.000
    4.000
    4.000
    3.000
    5.000
    4.000
    6.000
    5.000
    6.000
    6.000
    5.000
    6.000
    6.000
    6.000
    6.000
    6.000
    5.000
    6.000
    5.000
    3.000
    3.000
    3.000
    2.000
    3.000
    0.000
    2.000
    2.000
    3.000
    0.000
    2.000
    2.000
    2.000
    1.000
    1.000
    1.000
    1.000
    2.000
    2.000
    3.000
    3.000
    4.000
    1.000
    1.000
    3.000
    2.000
    2.000
    1.000
    3.000
    1.000
    3.000
    1.000
    1.000
    2.000
    2.000
    2.000
    1.000
    1.000
    1.000
    1.000
    1.000
    3.000
    2.000
    2.000
    1.000
    2.000
    2.000
    2.000
    2.000
    2.000
    1.000
    1.000
    2.000
    5.000
    2.000
    2.000
    1.000
    1.000
    0.000
    2.000
    3.000
    4.000
    3.000
    6.000
    5.000
    6.000
    5.000
    4.000
    3.000
    3.000
    3.000
    4.000
    4.000
    4.000
    2.000
    2.000
    5.000
    3.000
    4.000
    4.000
    4.000
    3.000
    4.000
    6.000
    2.000
    4.000
    4.000
    5.000
    4.000
    4.000
    3.000
    3.000
    3.000
    3.000
    2.000
    2.000
    2.000
    3.000
    3.000
    2.000
    2.000
    1.000
    2.000
    0.000
    1.000
    3.000
    1.000
    2.000
    2.000
    2.000
    2.000
    4.000
    4.000
    3.000
    3.000
    3.000
    2.000
    2.000
    2.000
    3.000
    2.000
    4.000
    3.000
    3.000
    3.000
    2.000
    2.000
    2.000
    3.000
    2.000
    1.000
    2.000
    1.000
    1.000
    1.000
    2.000
    1.000
    2.000
    2.000
    2.000
    2.000
    2.000
    4.000
    2.000
    2.000
    0.000
    3.000
    3.000
    1.000
    0.000
    3.000
    6.000
    5.000
    4.000
    4.000
    2.000
    3.000
    2.000
    1.000
    2.000
    5.000
    6.000
    7.000
    6.000
    6.000
    6.000
    6.000
    6.000
    4.000
    5.000
    6.000
    6.000
    3.000
    4.000
    4.000
    5.000
    4.000
    5.000
    4.000
    4.000
    4.000
    6.000
    4.000
    5.000
    6.000
    5.000
    5.000
    4.000
    7.000
    4.000
    4.000
    5.000
    4.000
    4.000
    3.000
    4.000
    5.000
    4.000
    3.000
    2.000
    1.000
    1.000
    1.000
    2.000
    2.000
    1.000
    2.000
    2.000
    2.000
    1.000
    2.000
    3.000
    2.000
    2.000
    2.000
    2.000
    2.000
    1.000
    0.000
    0.000
    0.000
    1.000
    1.000
    1.000
    1.000
    1.000
    1.000
    3.000
    3.000
    3.000
    3.000
    3.000
    2.000
    2.000
    2.000
    3.000
    2.000
    3.000
    1.000
    7.000
    3.000
    7.000
    8.000
    4.000
    4.000
    6.000
    2.000
    2.000
    4.000
    3.000
    2.000
    1.000
    2.000
    3.000
    3.000
    3.000
    3.000
    3.000
    4.000
    3.000
    2.000
    3.000
    3.000
    3.000
    3.000
    2.000
    3.000
    2.000
    2.000
    1.000
    3.000
    1.000
    2.000
    3.000
    3.000
    2.000
    2.000
    1.000
    1.000
    2.000
    3.000
    5.000
    5.000
    5.000
    5.000
    5.000
    4.000
    3.000
    4.000
    3.000
    2.000
    2.000
    4.000
    5.000
    4.000
    5.000
    6.000
    4.000
    4.000
    4.000
    6.000
    6.000
    4.000
    4.000
    2.000
    1.000
    4.000
    4.000
    4.000
    4.000
    3.000
    3.000
    3.000
    4.000
    5.000
    7.000
    6.000
    4.000
    4.000
    1.000
    2.000
    2.000
    2.000
    1.000
    4.000
    4.000
    3.000
    3.000
    3.000
    3.000
    4.000
    4.000
    4.000
    3.000
    4.000
    5.000
    3.000
    3.000
    4.000
    4.000
    6.000
    1.000
    3.000
    4.000
    4.000
    4.000
    4.000
    2.000
    3.000
    4.000
    3.000
    4.000
    3.000
    3.000
    4.000
    5.000
    5.000
    5.000
    6.000
    7.000
    5.000
    6.000
    7.000
    5.000
    4.000
    5.000
    6.000
    5.000
    4.000
    4.000
    4.000
    3.000
    3.000
    4.000
    5.000
    6.000
    6.000
    6.000
    7.000
    7.000
    7.000
    7.000
    8.000
    8.000
    7.000
    7.000
    7.000
    7.000
    6.000
    6.000
    6.000
    7.000
    7.000
    5.000
    7.000
    6.000
    5.000
    6.000
    8.000
    6.000
    8.000
    8.000
    9.000
    9.000
    8.000
    8.000
    7.000
    7.000
    6.000
    7.000
    5.000
    6.000
    7.000
    7.000
    6.000
    5.000
    5.000
    4.000
    5.000
    6.000
    6.000
    6.000
    7.000
    6.000
    6.000
    6.000
    5.000
    6.000
    5.000
    5.000
    5.000
    5.000
    3.000
    2.000
    3.000
    2.000
    3.000
    3.000
    4.000
    2.000
    2.000
    3.000
    5.000
    4.000
    4.000
    6.000
    6.000
    4.000
    3.000
    6.000
    6.000
    7.000
    8.000
    6.000
    7.000
    5.000
    4.000
    4.000
    6.000
    6.000
    5.000
    4.000
    4.000
    3.000
    3.000
    2.000
    3.000
    3.000
    2.000
    2.000
    3.000
    2.000
    3.000
    4.000
    4.000
    4.000
    4.000
    5.000
    4.000
    4.000
    2.000
    2.000
    2.000
    1.000
    1.000
    0.000
    1.000
    2.000
    2.000
    1.000
    2.000
    1.000
    2.000
    1.000
    1.000
    1.000
    3.000
    2.000
    3.000
    2.000
    2.000
    3.000
    2.000
    1.000
    2.000
    4.000
    2.000
    2.000
    1.000
    1.000
    1.000
    1.000
    2.000
    2.000
    3.000
    2.000
    4.000
    3.000
    4.000
    4.000
    5.000
    7.000
    6.000
    8.000
    8.000
    8.000
    8.000
    6.000
    5.000
    5.000
    5.000
    6.000
    5.000
    4.000
    5.000
    4.000
    4.000
    4.000
    4.000
    4.000
    5.000
    4.000
    4.000
    5.000
    4.000
    5.000
    6.000
    5.000
    6.000
    5.000
    6.000
    6.000
    4.000
    4.000
    4.000
    4.000
    4.000
    3.000
    2.000
    1.000
    2.000
    2.000
    1.000
    3.000
    2.000
    2.000
    2.000
    2.000
    3.000
    1.000
    3.000
    4.000
    4.000
    3.000
    3.000
    3.000
    2.000
    2.000
    2.000
    0.000
    1.000
    2.000
    2.000
    2.000
    2.000
    2.000
    1.000
    1.000
    1.000
    3.000
    4.000
    6.000
    5.000
    4.000
    3.000
    2.000
    2.000
    3.000
    3.000
    4.000
    5.000
    5.000
    5.000
    4.000
    5.000
    5.000
    4.000
    3.000
    4.000
    4.000
    5.000
    6.000
    6.000
    6.000
    6.000
    6.000
    7.000
    5.000
    6.000
    7.000
    6.000
    7.000
    6.000
    7.000
    7.000
    6.000
    6.000
    6.000
    5.000
    5.000
    6.000
    4.000
    4.000
    7.000
    7.000
    6.000
    5.000
    8.000
    6.000
    5.000
    6.000
    5.000
    5.000
    6.000
    7.000
    7.000
    9.000
    9.000
    8.000
    8.000
    8.000
    8.000
    9.000
    7.000
    8.000
    7.000
    6.000
    6.000
    5.000
    4.000
    5.000
    8.000
    9.000
    9.000
    9.000
    8.000
    9.000
    8.000
    7.000
    7.000
    6.000
    7.000
    1.000
    3.000
    3.000
    4.000
    5.000
    3.000
    2.000
    2.000
    3.000
    2.000
    2.000
    1.000
    3.000
    3.000
    2.000
    1.000
    1.000
    3.000
    2.000
    3.000
    2.000
    2.000
    1.000
    2.000
    1.000
    1.000
    0.000
    2.000
    1.000
    1.000
    1.000
    2.000
    2.000
    1.000
    0.000
    1.000
    3.000
    4.000
    5.000
    3.000
    3.000
    5.000
    4.000
    4.000
    4.000
    7.000
    7.000
    5.000
    7.000
    5.000
    5.000
    6.000
    5.000
    3.000
    3.000
    5.000
    4.000
    4.000
    5.000
    5.000
    6.000
    7.000
    7.000
    7.000
    7.000
    8.000
    7.000
    9.000
    9.000
    8.000
    7.000
    5.000
    5.000
    4.000
    4.000
    3.000
    2.000
    1.000
    1.000
    1.000
    1.000
    1.000
    0.000
    2.000
    2.000
    3.000
    3.000
    4.000
    3.000
    3.000
    4.000
    3.000
    3.000
    2.000
    2.000
    2.000
    1.000
    2.000
    2.000
    1.000
    3.000
    3.000
    0.000
    6.000
    2.000
    3.000
    2.000
    4.000
    3.000
    3.000
    3.000
    2.000
    4.000
    4.000
    4.000
    8.000
    6.000
    6.000
    6.000
    6.000
    5.000
    6.000
    6.000
    5.000
    5.000
    4.000
    3.000
    3.000
    4.000
    5.000
    4.000
    5.000
    5.000
    6.000
    6.000
    5.000
    6.000
    6.000
    4.000
    4.000
    5.000
    4.000
    3.000
    3.000
    2.000
    2.000
    1.000
    2.000
    2.000
    3.000
    1.000
    1.000
    1.000
    2.000
    2.000
    2.000
    3.000
    3.000
    5.000
    6.000
    6.000
    7.000
    5.000
    5.000
    6.000
    5.000
    5.000
    6.000
    4.000
    5.000
    3.000
    1.000
    4.000
    4.000
    3.000
    2.000
    2.000
    4.000
    3.000
    1.000
    1.000
    3.000
    4.000
    4.000
    4.000
    3.000
    5.000
    5.000
    6.000
    5.000
    5.000
    5.000
    3.000
    4.000
    4.000
    2.000
    2.000
    2.000
    3.000
    3.000
    3.000
    1.000
    1.000
    2.000
    1.000
    2.000
    3.000
    4.000
    5.000
    5.000
    8.000
    5.000
    5.000
    3.000
    2.000
    2.000
    2.000
    2.000
    4.000
    5.000
    5.000
    4.000
    5.000
    5.000
    5.000
    6.000
    8.000
    6.000
    6.000
    6.000
    6.000
    6.000
    6.000
    7.000
    8.000
    5.000
    4.000
    7.000
    7.000
    6.000
    7.000
    8.000
    8.000
    8.000
   10.000
    8.000
    8.000
    7.000
    4.000
    4.000
    4.000
    5.000
    5.000
    5.000
    5.000
    8.000
    7.000
    9.000
   11.000
   10.000
   10.000
   11.000
   10.000
    8.000
    7.000
    6.000
    6.000
    5.000
    5.000
    4.000
    5.000
    4.000
    5.000
    4.000
    5.000
    5.000
    5.000
    6.000
    6.000
    6.000
    6.000
    6.000
    9.000
    7.000
    6.000
    6.000
    5.000
    6.000
    6.000
    6.000
    6.000
    6.000
    5.000
    5.000
    5.000
    5.000
    5.000
    6.000
    5.000
    5.000
    6.000
    6.000
    7.000
    6.000
    6.000
    7.000
    7.000
    7.000
    9.000
    6.000
    5.000
    4.000
    3.000
    4.000
    4.000
    4.000
    2.000
    3.000
    3.000
    3.000
    4.000
    3.000
    8.000
    6.000
    5.000
    6.000
    5.000
    5.000
    5.000
    6.000
    6.000
    6.000
    7.000
    7.000
    7.000
    6.000
    4.000
    4.000
    3.000
    5.000
    4.000
    4.000
    4.000
    3.000
    3.000
    3.000
    1.000
    1.000
    2.000
    2.000
    2.000
    3.000
    3.000
    3.000
    4.000
    4.000
    4.000
    4.000
    5.000
    3.000
    3.000
    1.000
    2.000
    2.000
    1.000
    0.000
    1.000
    1.000
    1.000
    2.000
    1.000
    2.000
    0.000
    2.000
    2.000
    4.000
    2.000
    2.000
    3.000
    3.000
    3.000
    2.000
    3.000
    2.000
    2.000
    1.000
    1.000
    0.000
    2.000
    2.000
    2.000
    1.000
    1.000
    2.000
    1.000
    0.000
    2.000
    0.000
    4.000
    3.000
    4.000
    4.000
    4.000
    3.000
    4.000
    4.000
    4.000
    4.000
    5.000
    6.000
    4.000
    3.000
    2.000
    2.000
    2.000
    1.000
    2.000
    2.000
    1.000
    1.000
    1.000
    4.000
    5.000
    5.000
    5.000
    4.000
    3.000
    4.000
    4.000
    5.000
    4.000
    5.000
    5.000
    6.000
    5.000
    5.000
    2.000
    2.000
    2.000
    1.000
    3.000
    2.000
    1.000
    1.000
    1.000
    2.000
    6.000
    7.000
    7.000
    7.000
    5.000
    6.000
    7.000
    8.000
    7.000
    6.000
    4.000
    3.000
    2.000
    3.000
    2.000
    1.000
    1.000
    1.000
    1.000
    1.000
    2.000
    4.000
    4.000
    7.000
    8.000
    6.000
   10.000
    8.000
    8.000
    9.000
    7.000
    9.000
    7.000
    8.000
    6.000
    7.000
    7.000
    5.000
    6.000
    6.000
    5.000
    2.000
    4.000
    4.000
    3.000
    2.000
    6.000
    6.000
    7.000
    7.000
    7.000
    7.000
    6.000
    7.000
    6.000
    7.000
    7.000
    5.000
    5.000
    5.000
    5.000
    5.000
    7.000
    6.000
    6.000
    5.000
    3.000
    6.000
    5.000
    5.000
    6.000
    7.000
    8.000
    8.000
    8.000
    9.000
   10.000
    8.000
    9.000
    9.000
   10.000
    9.000
    8.000
    6.000
    8.000
    6.000
    7.000
    6.000
    6.000
    6.000
    7.000
    6.000
    7.000
    8.000
    7.000
    4.000
    8.000
    8.000
    7.000
    7.000
    8.000
    8.000
    9.000
    9.000
    8.000
    8.000
    8.000
    8.000
   10.000
    8.000
   10.000
    9.000
   11.000
   10.000
    9.000
    6.000
    3.000
    2.000
    1.000
    2.000
    3.000
    2.000
    2.000
    2.000
    2.000
    2.000
    1.000
    1.000
    2.000
    1.000
    1.000
    4.000
    3.000
    1.000
    3.000
    2.000
    3.000
    1.000
    3.000
    4.000
    2.000
    1.000
    4.000
    3.000
    4.000
    9.000
    9.000
   11.000
   11.000
   10.000
    9.000
    9.000
    6.000
    3.000
    2.000
    4.000
    3.000
    4.000
    5.000
    2.000
    2.000
    2.000
    2.000
    2.000
    2.000
    2.000
    2.000
    2.000
    2.000
    3.000
    4.000
    3.000
    4.000
    5.000
    5.000
    6.000
    4.000
    3.000
    2.000
    1.000
    0.000
    1.000
    4.000
    1.000
    2.000
    1.000
    1.000
    1.000
    2.000
    1.000
    1.000
    3.000
    5.000
    4.000
    5.000
    5.000
    6.000
    5.000
    5.000
    6.000
    6.000
    7.000
    6.000
    7.000
    4.000
    4.000
    4.000
    7.000
    3.000
    4.000
    4.000
    4.000
    4.000
    5.000
    4.000
    4.000
    6.000
    6.000
    6.000
    7.000
    6.000
    6.000
    7.000
    6.000
    4.000
    1.000
    0.000
    2.000
    1.000
    1.000
    4.000
    2.000
    4.000
    3.000
    3.000
    3.000
    2.000
    2.000
    2.000
    2.000
    3.000
    5.000
    7.000
    6.000
    3.000
    4.000
    5.000
    7.000
    5.000
    6.000
    4.000
    9.000
    8.000
    4.000
   10.000
    8.000
    7.000
    8.000
    7.000
    7.000
    6.000
    7.000
    8.000
   10.000
    9.000
   10.000
   10.000
   11.000
   11.000
    9.000
    9.000
    9.000
    9.000
    7.000
    7.000
    6.000
    7.000
    7.000
    7.000
    7.000
    6.000
    6.000
    6.000
    5.000
    5.000
    4.000
    3.000
    4.000
    4.000
    5.000
    6.000
    6.000
    4.000
    4.000
    2.000
    3.000
    2.000
    1.000
    1.000
    1.000
    2.000
    2.000
    1.000
    1.000
    1.000
    2.000
    1.000
    2.000
    2.000
    2.000
    2.000
    1.000
    2.000
    2.000
    3.000
    2.000
    2.000
    0.000
    2.000
    1.000
    0.000
    0.000
    1.000
    1.000
    0.000
    2.000
    2.000
    1.000
    1.000
    1.000
    0.000
    0.000
    1.000
    1.000
    1.000
    1.000
    1.000
    1.000
    2.000
    2.000
    2.000
    2.000
    3.000
    3.000
    2.000
    3.000
    3.000
    2.000
    3.000
    1.000
    1.000
    2.000
    2.000
    2.000
    5.000
    6.000
    5.000
    5.000
    4.000
    6.000
    6.000
    6.000
    6.000
    6.000
    8.000
    5.000
    7.000
    6.000
    4.000
    5.000
    5.000
    5.000
    6.000
    5.000
    6.000
    6.000
    5.000
    5.000
    6.000
    7.000
    6.000
    6.000
    5.000
    4.000
    6.000
    6.000
    5.000
    6.000
    7.000
    5.000
    7.000
    2.000
    3.000
    6.000
    3.000
    6.000
    5.000
    6.000
    5.000
    5.000
    5.000
    4.000
    4.000
    4.000
    5.000
    4.000
    4.000
    4.000
    5.000
    5.000
    5.000
    7.000
    7.000
    7.000
    6.000
    4.000
    6.000
    5.000
    3.000
    4.000
    4.000
    4.000
    3.000
    4.000
    3.000
    4.000
    3.000
    2.000
    2.000
    2.000
    1.000
    1.000
    2.000
    2.000
    2.000
    1.000
    2.000
    2.000
    1.000
    1.000
    1.000
    1.000
    2.000
    1.000
    0.000
    1.000
    2.000
    3.000
    2.000
    2.000
    4.000
    3.000
    2.000
    2.000
    2.000
    2.000
    2.000
    3.000
    2.000
    2.000
    3.000
    1.000
    1.000
    1.000
    1.000
    2.000
    6.000
    3.000
    4.000
    5.000
    5.000
    4.000
    5.000
    4.000
    3.000
    4.000
    4.000
    6.000
    4.000
    6.000
    5.000
    6.000
    6.000
    6.000
    6.000
    7.000
    7.000
    6.000
    5.000
    6.000
    5.000
    7.000
    7.000
    7.000
    6.000
    6.000
    6.000
    6.000
    6.000
    7.000
    7.000
    7.000
    6.000
    5.000
    9.000
    9.000
    8.000
    7.000
    9.000
    9.000
    7.000
    7.000
    6.000
    4.000
    5.000
    4.000
    4.000
    3.000
    4.000
    1.000
    2.000
    1.000
    0.000
    1.000
    2.000
    2.000
    1.000
    1.000
    2.000
    2.000
    2.000
    3.000
    3.000
    3.000
    3.000
    3.000
    2.000
    2.000
    2.000
    1.000
    1.000
    1.000
    1.000
    1.000
    1.000
    1.000
    1.000
    1.000
    1.000
    2.000
    2.000
    1.000
    0.000
    0.000
    1.000
    1.000
    2.000
    2.000
    2.000
    2.000
    3.000
    2.000
    2.000
    1.000
    1.000
    0.000
    2.000
    2.000
    2.000
    2.000
    1.000
    1.000
    1.000
    1.000
    2.000
    2.000
    1.000
    0.000
    2.000
    1.000
    2.000
    3.000
    2.000
    2.000
    2.000
    2.000
    2.000
    1.000
    1.000
    1.000
    2.000
    1.000
    1.000
    1.000
    1.000
    2.000
    2.000
    2.000
    5.000
    6.000
    5.000
    6.000
    6.000
    8.000
    7.000
    7.000
    8.000
    8.000
    7.000
    6.000
    6.000
    5.000
    6.000
    6.000
    6.000
    7.000
    6.000
    6.000
    5.000
    6.000
    7.000
    7.000
    8.000
    7.000
    8.000
    9.000
    8.000
    5.000
    6.000
    6.000
    5.000
    5.000
    3.000
    7.000
    4.000
    3.000
    2.000
    3.000
    3.000
    5.000
    3.000
    3.000
    3.000
    2.000
    1.000
    2.000
    2.000
    1.000
    3.000
    2.000
    2.000
    1.000
    3.000
    4.000
    4.000
    4.000
    4.000
    1.000
    1.000
    1.000
    3.000
    3.000
    3.000
    1.000
    3.000
    2.000
    2.000
    4.000
    4.000
    3.000
    3.000
    4.000
    5.000
    5.000
    6.000
    6.000
    8.000
    7.000
    7.000
    5.000
    5.000
    5.000
    4.000
    4.000
    4.000
    4.000
    2.000
    4.000
    3.000
    3.000
    5.000
    3.000
    4.000
    4.000
    4.000
    4.000
    4.000
    4.000
    3.000
    3.000
    3.000
    2.000
    4.000
    2.000
    2.000
    1.000
    1.000
    1.000
    2.000
    2.000
    1.000
    2.000
    0.000
    2.000
    2.000
    1.000
    1.000
    0.000
    1.000
    1.000
    1.000
    6.000
    8.000
    8.000
    8.000
    7.000
    7.000
    7.000
    7.000
    8.000
    7.000
    6.000
    3.000
    3.000
    1.000
    1.000
    1.000
    1.000
    0.000
    0.000
    1.000
    2.000
    2.000
    1.000
    6.000
    7.000
    6.000
    6.000
    5.000
    5.000
    5.000
    6.000
    6.000
    4.000
    5.000
    6.000
    7.000
    5.000
    5.000
    3.000
    1.000
    2.000
    2.000
    1.000
    1.000
    1.000
    2.000
    2.000
    2.000
    4.000
    5.000
    4.000
    2.000
    2.000
    4.000
    3.000
    2.000
    2.000
    3.000
    2.000
    2.000
    2.000
    4.000
    7.000
    5.000
    5.000
    5.000
    2.000
    0.000
    1.000
    1.000
    1.000
    2.000
    2.000
    2.000
    1.000
    1.000
    1.000
    0.000
    2.000
    1.000
    1.000
    1.000
    3.000
    2.000
    3.000
    4.000
    4.000
    3.000
    4.000
    4.000
    3.000
    8.000
   11.000
    7.000
    5.000
    5.000
    6.000
    6.000
    6.000
    6.000
    6.000
    6.000
    6.000
    6.000
    6.000
    6.000
    6.000
    6.000
    5.000
    4.000
    5.000
    5.000
    4.000
    6.000
    5.000
    4.000
    5.000
    5.000
    3.000
    5.000
    8.000
    7.000
    8.000
    8.000
    6.000
    7.000
    9.000
    8.000
    7.000
    6.000
    5.000
    4.000
    5.000
    4.000
    5.000
    5.000
    4.000
    4.000
    1.000
    0.000
    2.000
    2.000
    3.000
    2.000
    0.000
    2.000
    1.000
    1.000
    1.000
    2.000
    3.000
    3.000
    2.000
    2.000
    1.000
    2.000
    2.000
    2.000
    2.000
    2.000
    2.000
    2.000
    2.000
    3.000
    2.000
    2.000
    2.000
    3.000
    5.000
    4.000
    6.000
    4.000
    7.000
    5.000
    4.000
    1.000
    0.000
    1.000
    0.000
    2.000
    2.000
    2.000
    2.000
    2.000
    1.000
    2.000
    1.000
    3.000
    3.000
    1.000
    2.000
    4.000
    6.000
   12.000
    9.000
    6.000
    5.000
    7.000
    6.000
    5.000
    5.000
    6.000
    4.000
    4.000
    4.000
    3.000
    3.000
    4.000
    4.000
    3.000
    2.000
    1.000
    1.000
    0.000
    2.000
    2.000
    4.000
    5.000
    5.000
    6.000
    5.000
    5.000
    3.000
    3.000
    2.000
    3.000
    3.000
    2.000
    1.000
    1.000
    3.000
    1.000
    1.000
    1.000
    1.000
    2.000
    2.000
    2.000
    2.000
    1.000
    0.000
    1.000
    1.000
    1.000
    1.000
    1.000
    0.000
    1.000
    2.000
    1.000
    2.000
    2.000
    2.000
    1.000
    1.000
    2.000
    2.000
    2.000
    2.000
    2.000
    2.000
    3.000
    5.000
    7.000
    8.000
    7.000
    7.000
    8.000
    7.000
    7.000
    6.000
    6.000
    3.000
    6.000
    5.000
    4.000
    3.000
    2.000
    2.000
    4.000
    1.000
    1.000
    1.000
    1.000
    1.000
    1.000
    2.000
    2.000
    2.000
    2.000
    3.000
    2.000
    2.000
    2.000
    4.000
    2.000
    2.000
    1.000
    1.000
    2.000
    1.000
    1.000
    4.000
    6.000
    3.000
    4.000
    2.000
    2.000
    3.000
    2.000
    2.000
    3.000
    3.000
    4.000
    4.000
    3.000
    2.000
    3.000
    4.000
    4.000
    1.000
    2.000
    2.000
    1.000
    1.000
    2.000
    3.000
    4.000
    4.000
    4.000
    3.000
    2.000
    4.000
    2.000
    2.000
    3.000
    4.000
    4.000
    3.000
    4.000
    3.000
    3.000
    3.000
    1.000
    4.000
    4.000
    4.000
    4.000
    2.000
    3.000
    5.000
    5.000
    1.000
    1.000
    1.000
    0.000
    1.000
    1.000
    1.000
    2.000
    2.000
    0.000
    0.000
    2.000
    3.000
    2.000
    2.000
    2.000
    2.000
    2.000
    2.000
    1.000
    1.000
    0.000
    0.000
    1.000
    3.000
    2.000
    1.000
    2.000
    1.000
    1.000
    1.000
    1.000
    1.000
    1.000
    1.000
    1.000
    3.000
    4.000
    3.000
    1.000
    1.000
    2.000
    1.000
    2.000
    2.000
    1.000
    1.000
    1.000
    1.000
    1.000
    2.000
    2.000
    1.000
    0.000
    0.000
    0.000
    1.000
    1.000
    1.000
    2.000
    2.000
    3.000
    3.000
    2.000
    3.000
    1.000
    4.000
    5.000
    6.000
    4.000
    4.000
    5.000
    5.000
    3.000
    2.000
    0.000
    3.000
    0.000
    1.000
    7.000
    6.000
    7.000
    7.000
    6.000
    5.000
    5.000
    5.000
    4.000
    5.000
    5.000
    4.000
    5.000
    4.000
    5.000
    1.000
    2.000
    2.000
    1.000
    2.000
    1.000
    1.000
    0.000
    1.000
    1.000
    0.000
    0.000
    1.000
    1.000
    1.000
    1.000
    1.000
    0.000
    2.000
    1.000
    0.000
    2.000
    2.000
    2.000
    0.000
    2.000
    1.000
    0.000
    0.000
    2.000
    2.000
    2.000
    1.000
    4.000
    6.000
    8.000
    9.000
    5.000
    6.000
    6.000
    5.000
    8.000
    6.000
    6.000
    6.000
    5.000
    6.000
    5.000
    4.000
    3.000
    4.000
    2.000
    3.000
    2.000
    1.000
    2.000
    1.000
    1.000
    2.000
    3.000
    2.000
    3.000
    5.000
    3.000
    3.000
    2.000
    1.000
    0.000
    1.000
    2.000
    1.000
    2.000
    1.000
    1.000
    1.000
    1.000
    2.000
    2.000
    2.000
    6.000
   11.000
    8.000
    9.000
   10.000
    9.000
    9.000
    8.000
    6.000
    6.000
    4.000
    5.000
    2.000
    4.000
    3.000
    2.000
    3.000
    3.000
    1.000
    1.000
    1.000
    1.000
    1.000
    2.000
    2.000
    2.000
    3.000
    3.000
    5.000
    5.000
    3.000
    3.000
    5.000
    5.000
    6.000
    4.000
    4.000
    5.000
    8.000
   11.000
   10.000
    9.000
   11.000
    9.000
    8.000
    8.000
    7.000
    8.000
    6.000
    7.000
    8.000
    7.000
    6.000
    6.000
    7.000
    7.000
    8.000
    6.000
    7.000
    5.000
    4.000
    4.000
    4.000
    4.000
    4.000
    5.000
    2.000
    2.000
    4.000
    4.000
    4.000
    4.000
    5.000
    4.000
    5.000
    6.000
    5.000
    6.000
    5.000
    4.000
    5.000
    2.000
    3.000
    2.000
    2.000
    2.000
    1.000
    2.000
    2.000
    1.000
    1.000
    0.000
    1.000
    0.000
    1.000
    2.000
    1.000
    0.000
    0.000
    2.000
    2.000
    2.000
    3.000
    5.000
    4.000
    4.000
    2.000
    3.000
    2.000
    2.000
    2.000
    3.000
    1.000
    1.000
    1.000
    1.000
    1.000
    0.000
    1.000
    1.000
    0.000
    0.000
    1.000
    2.000
    2.000
    2.000
    2.000
    3.000
    3.000
    3.000
    2.000
    1.000
    1.000
    1.000
    1.000
    1.000
    2.000
    2.000
    2.000
    1.000
    1.000
    1.000
    2.000
    1.000
    2.000
    1.000
    2.000
    4.000
    4.000
    5.000
    5.000
    3.000
    3.000
    3.000
    2.000
    2.000
    2.000
    2.000
    3.000
    2.000
    3.000
    2.000
    2.000
    3.000
    1.000
    1.000
    1.000
    2.000
    3.000
    2.000
    5.000
    3.000
    3.000
    3.000
    4.000
    5.000
    3.000
    3.000
    2.000
    1.000
    1.000
    0.000
    1.000
    2.000
    1.000
    1.000
    0.000
    2.000
    2.000
    1.000
    0.000
    1.000
    1.000
    1.000
    1.000
    2.000
    3.000
    2.000
    2.000
    4.000
    4.000
    4.000
    2.000
    2.000
    1.000
    2.000
    2.000
    1.000
    2.000
    1.000
    1.000
    0.000
    1.000
    1.000
    1.000
    2.000
    1.000
    1.000
    1.000
    0.000
    0.000
    1.000
    2.000
    3.000
    3.000
    3.000
    2.000
    2.000
    2.000
    2.000
    1.000
    1.000
    1.000
    0.000
    0.000
    1.000
    1.000
    1.000
    1.000
    1.000
    0.000
    1.000
    1.000
    1.000
    1.000
    2.000
    2.000
    3.000
    3.000
    3.000
    2.000
    3.000
    4.000
    4.000
    2.000
    2.000
    2.000
    2.000
    1.000
    1.000
    0.000
    1.000
    1.000
    1.000
    1.000
    1.000
    1.000
    1.000
    2.000
    2.000
    2.000
    4.000
    4.000
    3.000
    2.000
    4.000
    4.000
    3.000
    4.000
    3.000
    2.000
    3.000
    2.000
    2.000
    2.000
    2.000
    2.000
    2.000
    2.000
    2.000
    2.000
    1.000
    1.000
    2.000
    4.000
    3.000
    3.000
    3.000
    2.000
    1.000
    0.000
    2.000
    2.000
    1.000
    1.000
    2.000
    2.000
    1.000
    0.000
    3.000
    2.000
    0.000
    2.000
    1.000
    3.000
    1.000
    0.000
    3.000
    4.000
    3.000
    5.000
    6.000
    5.000
    7.000
    7.000
    7.000
    5.000
    6.000
    5.000
    5.000
    5.000
    3.000
    4.000
    4.000
    4.000
    1.000
    2.000
    2.000
    5.000
    5.000
    6.000
    5.000
    5.000
    4.000
    5.000
    3.000
    2.000
    3.000
    3.000
    4.000
    3.000
    2.000
    3.000
    4.000
    5.000
    5.000
    4.000
    4.000
    5.000
    6.000
    6.000
    7.000
    7.000
    6.000
    4.000
    5.000
    5.000
    5.000
    5.000
    5.000
    6.000
    7.000
    8.000
    6.000
    4.000
    6.000
    6.000
    4.000
    4.000
    2.000
    1.000
    2.000
    5.000
    5.000
    4.000
    4.000
    5.000
    5.000
    5.000
    6.000
    6.000
    6.000
    3.000
    2.000
    2.000
    4.000
    3.000
    3.000
    4.000
    7.000
   10.000
    5.000
    5.000
    5.000
    5.000
    3.000
    5.000
    6.000
    5.000
    5.000
    4.000
    7.000
    7.000
    7.000
    8.000
    6.000
    5.000
    5.000
    4.000
    4.000
    4.000
    4.000
    3.000
    5.000
    5.000
    6.000
    7.000
    7.000
    6.000
    7.000
    6.000
    6.000
    6.000
    7.000
    7.000
    7.000
    8.000
    7.000
    7.000
    6.000
    7.000
    7.000
    7.000
    6.000
    6.000
    5.000
    6.000
    6.000
    4.000
    3.000
    3.000
    4.000
    3.000
    3.000
    2.000
    3.000
    2.000
    2.000
    2.000
    2.000
    2.000
    2.000
    3.000
    3.000
    3.000
    3.000
    2.000
    3.000
    3.000
    4.000
    3.000
    4.000
    3.000
    3.000
    3.000
    3.000
    3.000
    1.000
    1.000
    1.000
    1.000
    0.000
    1.000
    1.000
    1.000
    1.000
    2.000
    2.000
    2.000
    3.000
    3.000
    2.000
    2.000
    2.000
    2.000
    1.000
    1.000
    1.000
    2.000
    2.000
    1.000
    1.000
    2.000
    2.000
    2.000
    2.000
    2.000
    3.000
    3.000
    2.000
    2.000
    2.000
    3.000
    3.000
    3.000
    3.000
    4.000
    3.000
    3.000
    4.000
    4.000
    5.000
    5.000
    6.000
    5.000
    5.000
    6.000
    5.000
    5.000
    3.000
    7.000
    5.000
    6.000
    6.000
    7.000
    6.000
    4.000
    5.000
    5.000
    6.000
    5.000
    6.000
    7.000
    4.000
    5.000
    4.000
    2.000
    2.000
    2.000
    1.000
    2.000
    2.000
    2.000
    3.000
    3.000
    3.000
    5.000
    5.000
    5.000
    5.000
    6.000
    5.000
    3.000
    4.000
    3.000
    1.000
    3.000
    2.000
    3.000
    2.000
    3.000
    3.000
    2.000
    1.000
    2.000
    1.000
    2.000
    5.000
    7.000
    6.000
    5.000
    6.000
    6.000
    6.000
    5.000
    5.000
    4.000
    5.000
    4.000
    3.000
    3.000
    3.000
    2.000
    3.000
    2.000
    1.000
    1.000
    2.000
    1.000
    0.000
    1.000
    0.000
    0.000
    0.000
    0.000
    1.000
    2.000
    2.000
    2.000
    3.000
    2.000
    1.000
    1.000
    1.000
    1.000
    1.000
    1.000
    2.000
    1.000
    1.000
    2.000
    0.000
    2.000
    1.000
    0.000
    1.000
    0.000
    0.000
    2.000
    1.000
    3.000
    2.000
    2.000
    1.000
    2.000
    1.000
    0.000
    1.000
    1.000
    1.000
    2.000
    1.000
    2.000
    1.000
    1.000
    2.000
    1.000
    1.000
    3.000
    2.000
    2.000
    3.000
    2.000
    2.000
    1.000
    1.000
    1.000
    2.000
    1.000
    1.000
    2.000
    2.000
    2.000
    1.000
    2.000
    2.000
    1.000
    2.000
    3.000
    1.000
    0.000
    2.000
    2.000
    2.000
    2.000
    2.000
    2.000
    2.000
    2.000
    2.000
    2.000
    1.000
    2.000
    2.000
    1.000
    2.000
    5.000
    6.000
    5.000
    6.000
    6.000
    5.000
    5.000
    4.000
    4.000
    4.000
    3.000
    3.000
    4.000
    4.000
    4.000
    5.000
    5.000
    4.000
    2.000
    2.000
    1.000
    1.000
    0.000
    1.000
    2.000
    1.000
    1.000
    0.000
    1.000
    2.000
    2.000
    2.000
    2.000
    1.000
    2.000
    3.000
    5.000
    5.000
    5.000
    7.000
    4.000
    3.000
    3.000
    3.000
    4.000
    2.000
    4.000
    2.000
    2.000
    3.000
    3.000
    3.000
    3.000
    3.000
    3.000
    2.000
    1.000
    2.000
    1.000
    2.000
    2.000
    1.000
    1.000
    2.000
    3.000
    2.000
    1.000
    1.000
    2.000
    2.000
    1.000
    0.000
    2.000
    3.000
    2.000
    3.000
    2.000
    1.000
    3.000
    3.000
    1.000
    1.000
    1.000
    2.000
    5.000
    2.000
    1.000
    2.000
    3.000
    2.000
    1.000
    2.000
    2.000
    2.000
    1.000
    1.000
    1.000
    0.000
    1.000
    1.000
    1.000
    1.000
    1.000
    1.000
    1.000
    1.000
    0.000
    0.000
    1.000
    1.000
    1.000
    2.000
    2.000
    2.000
    2.000
    1.000
    1.000
    1.000
    1.000
    1.000
    3.000
    2.000
    2.000
    2.000
    3.000
    2.000
    0.000
    1.000
    2.000
    2.000
    2.000
    2.000
    1.000
    2.000
    1.000
    2.000
    2.000
    3.000
    2.000
    1.000
    1.000
    2.000
    2.000
    2.000
    0.000
    1.000
    1.000
    1.000
    2.000
    2.000
    3.000
    2.000
    2.000
    2.000
    2.000
    1.000
    1.000
    1.000
    1.000
    4.000
    5.000
    3.000
    4.000
    4.000
    4.000
    4.000
    2.000
    3.000
    4.000
    4.000
    2.000
    3.000
    3.000
    0.000
    1.000
    2.000
    2.000
    2.000
    2.000
    2.000
    2.000
    1.000
    2.000
    4.000
    4.000
    4.000
    2.000
    2.000
    2.000
    2.000
    3.000
    2.000
    2.000
    2.000
    2.000
    1.000
    2.000
    1.000
    2.000
    3.000
    5.000
    4.000
    5.000
    4.000
    5.000
    4.000
    5.000
    6.000
    5.000
    6.000
    3.000
    3.000
    3.000
    4.000
    5.000
    3.000
    2.000
    2.000
    1.000
    2.000
    2.000
    3.000
    3.000
    4.000
    4.000
    3.000
    4.000
    6.000
    5.000
    8.000
   12.000
   12.000
   12.000
   16.000
   14.000
   13.000
   14.000
   14.000
   13.000
   13.000
   12.000
   12.000
   13.000
   12.000
   11.000
    9.000
   11.000
    9.000
    9.000
   10.000
    9.000
    7.000
    7.000
   10.000
    9.000
   10.000
    9.000
    8.000
    7.000
    6.000
    4.000
    5.000
    5.000
    5.000
    3.000
    3.000
    4.000
    3.000
    3.000
    2.000
    1.000
    2.000
    1.000
    1.000
    1.000
    3.000
    1.000
    1.000
    1.000
    2.000
    3.000
    2.000
    1.000
    1.000
    2.000
    0.000
    1.000
    0.000
    1.000
    0.000
    1.000
    1.000
    1.000
    0.000
    2.000
    1.000
    1.000
    2.000
    5.000
    5.000
    8.000
    6.000
    5.000
    8.000
    7.000
    8.000
    7.000
    5.000
    4.000
    2.000
    2.000
    1.000
    3.000
    1.000
    2.000
    2.000
    2.000
    2.000
    2.000
    2.000
    2.000
    2.000
    2.000
    2.000
    4.000
    4.000
    6.000
    6.000
    7.000
    6.000
    4.000
    3.000
    3.000
    1.000
    4.000
    0.000
    1.000
    2.000
    1.000
    1.000
    1.000
    1.000
    2.000
    1.000
    1.000
    1.000
    1.000
    1.000
    1.000
    1.000
    1.000
    1.000
    1.000
    2.000
    1.000
    2.000
    1.000
    1.000
    1.000
    0.000
    2.000
    1.000
    0.000
    0.000
    1.000
    1.000
    1.000
    0.000
    2.000
    1.000
    1.000
    1.000
    0.000
    1.000
    2.000
    1.000
    2.000
    2.000
    0.000
    1.000
    2.000
    2.000
    3.000
    3.000
    1.000
    3.000
    2.000
    4.000
    4.000
    3.000
    4.000
    4.000
    5.000
    9.000
    9.000
    9.000
    9.000
    9.000
   10.000
    8.000
    9.000
    8.000
    8.000
    8.000
    9.000
    9.000
    5.000
    6.000
    4.000
    4.000
    6.000
    5.000
    2.000
    3.000
    4.000
    4.000
    4.000
    5.000
    1.000
    1.000
    4.000
    2.000
    1.000
    1.000
    1.000
    1.000
    2.000
    2.000
    3.000
    3.000
    1.000
    0.000
    0.000
    2.000
    1.000
    0.000
    1.000
    0.000
    0.000
    0.000
    1.000
    1.000
    5.000
    8.000
   11.000
   12.000
   11.000
   12.000
   12.000
    8.000
   11.000
   12.000
   11.000
    9.000
   11.000
   10.000
   10.000
    9.000
   10.000
    9.000
   10.000
    9.000
    9.000
    9.000
    8.000
    9.000
    9.000
    9.000
    9.000
    7.000
    8.000
    8.000
    7.000
    8.000
    5.000
    8.000
   11.000
    9.000
   10.000
    8.000
    8.000
    7.000
    5.000
    7.000
    9.000
   10.000
    8.000
    5.000
    6.000
    5.000
    5.000
    7.000
    9.000
    9.000
    9.000
   10.000
   11.000
   10.000
   11.000
    9.000
    9.000
    9.000
   10.000
    8.000
    9.000
    8.000
    8.000
    9.000
    6.000
    4.000
    5.000
    4.000
    3.000
    3.000
    1.000
    1.000
    2.000
    3.000
    2.000
    7.000
    6.000
    5.000
    6.000
    8.000
    6.000
    5.000
    4.000
    5.000
    4.000
    2.000
    1.000
    3.000
    2.000
    1.000
    3.000
    3.000
    2.000
    1.000
    0.000
    0.000
    3.000
    4.000
    4.000
    3.000
    2.000
    3.000
    4.000
    4.000
    4.000
    1.000
    2.000
    5.000
    7.000
    5.000
    5.000
    4.000
    3.000
    4.000
    5.000
    4.000
    4.000
    2.000
    4.000
    2.000
    2.000
    3.000
    4.000
    5.000
    4.000
    7.000
    6.000
    6.000
    5.000
    5.000
    5.000
    2.000
    3.000
    1.000
    3.000
    2.000
    1.000
    2.000
    2.000
    3.000
    2.000
    3.000
    2.000
    2.000
    1.000
    1.000
    0.000
    2.000
    3.000
    3.000
    3.000
    2.000
    2.000
    3.000
    3.000
    3.000
    2.000
    3.000
    3.000
    0.000
    0.000
    0.000
    0.000
    1.000
    2.000
    1.000
    2.000
    6.000
    6.000
    8.000
   11.000
    8.000
    9.000
    9.000
    9.000
    7.000
    9.000
    8.000
    8.000
    8.000
    8.000
    6.000
    6.000
    7.000
    5.000
    7.000
    6.000
    7.000
    7.000
    7.000
    6.000
    7.000
    9.000
    8.000
    9.000
    8.000
    9.000
    9.000
    9.000
    6.000
    8.000
    8.000
    8.000
    7.000
    6.000
    6.000
    5.000
    4.000
    4.000
    5.000
    4.000
    4.000
    4.000
    3.000
    2.000
    3.000
    2.000
    2.000
    1.000
    3.000
    3.000
    3.000
    4.000
    4.000
    2.000
    3.000
    3.000
    2.000
    2.000
    2.000
    2.000
    3.000
    3.000
    3.000
    3.000
    3.000
    3.000
    3.000
    3.000
    3.000
    3.000
    3.000
    2.000
    6.000
    7.000
    7.000
    7.000
    7.000
    6.000
    5.000
    4.000
    3.000
    4.000
    6.000
    4.000
    5.000
    4.000
    4.000
    4.000
    5.000
    4.000
    5.000
    4.000
    3.000
    2.000
    3.000
    4.000
    2.000
    2.000
    1.000
    1.000
    2.000
    2.000
    4.000
    3.000
    3.000
    3.000
    2.000
    3.000
    4.000
    4.000
    3.000
    3.000
    3.000
    3.000
    3.000
    4.000
    5.000
    6.000
    5.000
    5.000
    7.000
    7.000
    8.000
    7.000
    7.000
    7.000
    8.000
    8.000
    7.000
    6.000
    6.000
    6.000
    6.000
    6.000
    5.000
    5.000
    3.000
    4.000
    5.000
    4.000
    3.000
    4.000
    4.000
    5.000
    4.000
    6.000
    5.000
    5.000
    4.000
    2.000
    1.000
    1.000
    2.000
    1.000
    3.000
    3.000
    4.000
    2.000
    3.000
    4.000
    3.000
    3.000
    3.000
    4.000
    3.000
    2.000
    2.000
    2.000
    1.000
    1.000
    1.000
    1.000
    0.000
    2.000
    3.000
    3.000
    3.000
    2.000
    2.000
    3.000
    2.000
    3.000
    4.000
    2.000
    5.000
    4.000
    4.000
    4.000
    6.000
    6.000
    5.000
    5.000
    4.000
    3.000
    5.000
    1.000
    4.000
    2.000
    2.000
    3.000
    1.000
    3.000
    1.000
    2.000
    1.000
    0.000
    1.000
    4.000
    3.000
    3.000
    3.000
    3.000
    4.000
    4.000
    5.000
    4.000
    6.000
    7.000
    5.000
    2.000
    3.000
    2.000
    2.000
    3.000
    2.000
    3.000
    3.000
    4.000
    2.000
    2.000
    3.000
    2.000
    1.000
    2.000
    0.000
    1.000
    1.000
    1.000
    1.000
    2.000
    3.000
    3.000
    3.000
    4.000
    4.000
    2.000
    5.000
    6.000
    4.000
    6.000
    4.000
    7.000
    5.000
    6.000
    5.000
    6.000
    6.000
    7.000
    5.000
    5.000
    5.000
    7.000
    9.000
   10.000
   10.000
    9.000
    8.000
    8.000
    7.000
    6.000
    4.000
    4.000
    3.000
    4.000
    3.000
    4.000
    3.000
    2.000
    1.000
    1.000
    0.000
    3.000
    1.000
    2.000
    1.000
    1.000
    1.000
    3.000
    3.000
    4.000
    4.000
    4.000
    3.000
    5.000
    5.000
    3.000
    4.000
    4.000
    6.000
    5.000
    6.000
    7.000
    4.000
    5.000
    5.000
    5.000
    6.000
    6.000
    5.000
    6.000
    4.000
    4.000
    3.000
    4.000
    4.000
    2.000
    4.000
    2.000
    2.000
    1.000
    1.000
    1.000
    1.000
    0.000
    1.000
    1.000
    1.000
    1.000
    0.000
    1.000
    1.000
    1.000
    0.000
    2.000
    2.000
    1.000
    2.000
    2.000
    2.000
    2.000
    2.000
    2.000
    1.000
    1.000
    0.000
    2.000
    1.000
    0.000
    1.000
    0.000
    0.000
    0.000
    1.000
    1.000
    0.000
    0.000
    1.000
    0.000
    5.000
    6.000
    7.000
    7.000
    7.000
    6.000
    6.000
    5.000
    5.000
    5.000
    5.000
    3.000
    3.000
    3.000
    2.000
    3.000
    3.000
    1.000
    2.000
    1.000
    1.000
    1.000
    1.000
    0.000
    1.000
    1.000
    1.000
    3.000
    7.000
    6.000
    6.000
    6.000
    5.000
    5.000
    4.000
    3.000
    4.000
    1.000
    1.000
    1.000
    1.000
    1.000
    1.000
    2.000
    1.000
    1.000
    1.000
    1.000
    1.000
    1.000
    5.000
    6.000
    6.000
    7.000
    4.000
    3.000
    4.000
    5.000
    4.000
    3.000
    3.000
    2.000
    1.000
    1.000
    1.000
    3.000
    3.000
    2.000
    1.000
    2.000
    1.000
    4.000
    6.000
    5.000
    4.000
    4.000
    3.000
    2.000
    2.000
    2.000
    2.000
    3.000
    4.000
    2.000
    0.000
    1.000
    0.000
    2.000
    2.000
    1.000
    2.000
    2.000
    1.000
    2.000
    1.000
    1.000
    1.000
    1.000
    2.000
    1.000
    0.000
    1.000
    2.000
    2.000
    0.000
    1.000
    1.000
    0.000
    2.000
    2.000
    1.000
    2.000
    2.000
    1.000
    2.000
    3.000
    1.000
    2.000
    1.000
    2.000
    1.000
    3.000
    1.000
    2.000
    1.000
    0.000
    1.000
    1.000
    0.000
    0.000
    0.000
    1.000
    2.000
    1.000
    2.000
    2.000
    2.000
    2.000
    3.000
    1.000
    2.000
    2.000
    3.000
    2.000
    2.000
    1.000
    0.000
    5.000
    5.000
    4.000
    6.000
    6.000
    4.000
    3.000
    4.000
    5.000
    5.000
    5.000
    5.000
    5.000
    6.000
    7.000
    8.000
    8.000
    8.000
    8.000
    9.000
   10.000
    9.000
   10.000
    8.000
    8.000
    8.000
    7.000
    8.000
    6.000
    6.000
    4.000
    3.000
    5.000
    2.000
    0.000
    4.000
    6.000
    5.000
    6.000
    5.000
    6.000
    7.000
    7.000
    7.000
    8.000
    9.000
    8.000
    9.000
    9.000
    8.000
    8.000
    9.000
   10.000
   10.000
    8.000
    9.000
   10.000
    9.000
    9.000
    8.000
    9.000
   10.000
   10.000
    9.000
    9.000
    8.000
    7.000
    8.000
    8.000
    6.000
    6.000
    4.000
    5.000
    6.000
    6.000
    5.000
    4.000
    4.000
    4.000
    3.000
    3.000
    2.000
    4.000
    3.000
    2.000
    2.000
    2.000
    4.000
    4.000
    4.000
    3.000
    4.000
    5.000
    3.000
    4.000
    4.000
    4.000
    3.000
    5.000
    5.000
    4.000
    5.000
    4.000
    5.000
    3.000
    4.000
    3.000
    4.000
    6.000
    3.000
    3.000
    4.000
    4.000
    4.000
    4.000
    3.000
    4.000
    5.000
    4.000
    5.000
    5.000
    5.000
    5.000
    4.000
    3.000
    4.000
    5.000
    5.000
    5.000
    4.000
    4.000
    4.000
    4.000
    4.000
    4.000
    4.000
    4.000
    4.000
    5.000
    5.000
    5.000
    5.000
    6.000
    8.000
    6.000
    7.000
    7.000
    6.000
    6.000
    6.000
    7.000
    6.000
    5.000
    6.000
    6.000
    6.000
    6.000
    4.000
    4.000
    3.000
    1.000
    1.000
    3.000
    4.000
    4.000
    3.000
    4.000
    6.000
    6.000
    6.000
    6.000
    5.000
    7.000
    6.000
    5.000
    6.000
    6.000
    6.000
    6.000
    6.000
    5.000
    5.000
    3.000
    4.000
    5.000
    4.000
    5.000
    5.000
    4.000
    4.000
    5.000
    5.000
    6.000
    7.000
    6.000
    5.000
    4.000
    4.000
    5.000
    4.000
    5.000
    4.000
    5.000
    5.000
    7.000
    6.000
    5.000
    5.000
    4.000
    4.000
    6.000
    6.000
    6.000
    6.000
    7.000
    6.000
    6.000
    6.000
    6.000
    5.000
    5.000
    4.000
    5.000
    5.000
    4.000
    5.000
    6.000
    6.000
    6.000
    6.000
    7.000
    6.000
    8.000
    7.000
    7.000
    7.000
    8.000
    7.000
    9.000
   11.000
    9.000
    9.000
    9.000
    7.000
    8.000
    8.000
    6.000
    8.000
    6.000
    7.000
    6.000
    7.000
    7.000
    8.000
    7.000
    7.000
    5.000
    5.000
    6.000
    6.000
    6.000
    5.000
    7.000
    9.000
    8.000
    8.000
    7.000
    7.000
    6.000
    3.000
    5.000
    5.000
    5.000
    5.000
    5.000
    5.000
    5.000
    5.000
    5.000
    6.000
    6.000
    7.000
    8.000
    7.000
    9.000
    7.000
    7.000
    8.000
    8.000
    7.000
    7.000
    8.000
    7.000
    6.000
    9.000
    5.000
    7.000
    9.000
    7.000
    5.000
    5.000
    5.000
    4.000
    4.000
    4.000
    2.000
    3.000
    4.000
    4.000
    6.000
    6.000
    7.000
    8.000
    7.000
    8.000
   10.000
    9.000
   10.000
    9.000
    9.000
    8.000
    9.000
    7.000
    6.000
    7.000
    5.000
    6.000
    5.000
    6.000
    4.000
    3.000
    5.000
    5.000
   11.000
   13.000
   13.000
   11.000
   10.000
    7.000
   11.000
    8.000
    8.000
    5.000
    6.000
    6.000
    7.000
    7.000
    6.000
    5.000
    8.000
    7.000
    6.000
    7.000
    6.000
    6.000
    4.000
    7.000
    7.000
    5.000
    8.000
    8.000
   10.000
    7.000
    8.000
    6.000
    7.000
    6.000
    6.000
    6.000
    6.000
    7.000
    7.000
    6.000
    6.000
    8.000
    5.000
    7.000
    6.000
    6.000
    8.000
    7.000
    8.000
    7.000
    8.000
   10.000
    9.000
    8.000
    9.000
    7.000
    6.000
    4.000
    5.000
    5.000
    6.000
    6.000
    5.000
    4.000
    4.000
    3.000
    2.000
    3.000
    2.000
    1.000
    3.000
    4.000
    4.000
    6.000
    6.000
    6.000
    6.000
    7.000
    7.000
    5.000
    4.000
    4.000
    5.000
    4.000
    3.000
    4.000
    3.000
    2.000
    4.000
    4.000
    3.000
    4.000
    3.000
    4.000
    5.000
    5.000
    5.000
    5.000
    7.000
    7.000
    7.000
    7.000
    7.000
    5.000
    3.000
    5.000
    3.000
    4.000
    3.000
    4.000
    3.000
    4.000
    4.000
    4.000
    4.000
    4.000
    4.000
    4.000
    4.000
    4.000
    6.000
    7.000
    6.000
    6.000
    7.000
    8.000
    6.000
    4.000
    3.000
    4.000
    5.000
    4.000
    4.000
    4.000
    5.000
    2.000
    3.000
    3.000
    4.000
    3.000
    5.000
    4.000
    1.000
    3.000
    3.000
    3.000
    3.000
    3.000
    4.000
    3.000
    2.000
    3.000
    2.000
    2.000
    1.000
    2.000
    2.000
    3.000
    3.000
    3.000
    3.000
    2.000
    2.000
    2.000
    4.000
    4.000
    5.000
    6.000
    6.000
    7.000
    6.000
    6.000
    6.000
    5.000
    7.000
    4.000
    5.000
    4.000
    5.000
    6.000
    6.000
    6.000
    6.000
    7.000
    7.000
    6.000
    5.000
    6.000
    5.000
    4.000
    5.000
    5.000
    8.000
    9.000
    7.000
    8.000
    9.000
   10.000
    8.000
    8.000
    6.000
    7.000
    6.000
    6.000
    6.000
    5.000
    5.000
    6.000
    5.000
    6.000
    6.000
    7.000
    7.000
    8.000
    8.000
    8.000
    9.000
    7.000
    8.000
    9.000
    7.000
    8.000
    7.000
    6.000
    5.000
    3.000
    5.000
    6.000
    6.000
    6.000
    6.000
    4.000
    5.000
    4.000
    5.000
    7.000
    4.000
    4.000
    3.000
    4.000
    5.000
    7.000
    8.000
    7.000
    6.000
    5.000
    5.000
    5.000
    5.000
    6.000
    6.000
    6.000
    5.000
    4.000
    4.000
    3.000
    3.000
    3.000
    3.000
    4.000
    3.000
    5.000
    5.000
    7.000
    7.000
    8.000
    9.000
   10.000
   11.000
    9.000
   10.000
    9.000
    9.000
   10.000
    9.000
    9.000
    8.000
    9.000
    8.000
    8.000
    8.000
    8.000
    7.000
    7.000
    7.000
    6.000
    8.000
    7.000
    8.000
    8.000
   11.000
    8.000
    9.000
    9.000
    8.000
    8.000
    7.000
    6.000
    6.000
   10.000
    8.000
    6.000
    7.000
   10.000
   10.000
   11.000
   11.000
   10.000
   11.000
   13.000
    9.000
    9.000
   10.000
   11.000
   11.000
   15.000
   13.000
   11.000
   12.000
    8.000
   10.000
    8.000
    8.000
    9.000
    6.000
    7.000
    6.000
    6.000
    6.000
    5.000
    4.000
    4.000
    5.000
    5.000
    6.000
    7.000
    7.000
    8.000
   10.000
    7.000
    7.000
    7.000
    6.000
    7.000
    5.000
    4.000
    3.000
    5.000
    3.000
    2.000
    1.000
    2.000
    2.000
    7.000
    7.000
    6.000
    5.000
    4.000
    4.000
    4.000
    3.000
    3.000
    3.000
    4.000
    3.000
    2.000
    1.000
    1.000
    2.000
    2.000
    2.000
    2.000
    2.000
    2.000
    2.000
    1.000
    1.000
    1.000
    1.000
    2.000
    1.000
    1.000
    1.000
    2.000
    3.000
    3.000
    4.000
    5.000
    5.000
    4.000
    5.000
    3.000
    4.000
    4.000
    5.000
    4.000
    3.000
    3.000
    2.000
    2.000
    1.000
    1.000
    2.000
    1.000
    1.000
    0.000
    1.000
    1.000
    1.000
    2.000
    1.000
    3.000
    2.000
    2.000
    1.000
    1.000
    0.000
    1.000
    5.000
    8.000
    5.000
    5.000
    7.000
    8.000
    7.000
    9.000
    7.000
    7.000
    6.000
    6.000
    5.000
    6.000
    9.000
    8.000
   10.000
   10.000
   10.000
    8.000
    6.000
    4.000
    4.000
    4.000
    6.000
    3.000
    2.000
    3.000
    5.000
    4.000
    3.000
    2.000
    3.000
    2.000
    4.000
    4.000
    5.000
    4.000
    5.000
    5.000
    4.000
    4.000
    7.000
    7.000
    5.000
    3.000
    3.000
    4.000
    4.000
    4.000
    2.000
    2.000
    3.000
    2.000
    2.000
    1.000
    2.000
    2.000
    1.000
    1.000
    2.000
    2.000
    1.000
    1.000
    2.000
    1.000
    3.000
    2.000
    3.000
    3.000
    3.000
    2.000
    2.000
    0.000
    1.000
    3.000
    3.000
    2.000
    3.000
    3.000
    0.000
    2.000
    2.000
    2.000
    3.000
    3.000
    2.000
    2.000
    2.000
    4.000
    4.000
    2.000
    1.000
    1.000
    1.000
    2.000
    2.000
    2.000
    3.000
    2.000
    2.000
    3.000
    2.000
    2.000
    2.000
    2.000
    2.000
    1.000
    2.000
    1.000
    2.000
    1.000
    1.000
    5.000
    4.000
    5.000
    6.000
    5.000
    9.000
    3.000
    4.000
    3.000
    4.000
    4.000
    3.000
    3.000
    2.000
    4.000
    5.000
    8.000
    8.000
    9.000
    9.000
    9.000
    8.000
   10.000
    7.000
    9.000
   11.000
   10.000
   10.000
   12.000
   10.000
    8.000
    9.000
    7.000
    7.000
    6.000
    7.000
    9.000
    7.000
    7.000
    7.000
    7.000
    6.000
    6.000
    7.000
    7.000
    9.000
   10.000
    8.000
    9.000
    9.000
    9.000
    9.000
    7.000
    9.000
    8.000
    8.000
    7.000
    7.000
    7.000
    7.000
    8.000
    7.000
    5.000
    5.000
    5.000
    5.000
    6.000
    7.000
    7.000
    7.000
    9.000
    8.000
    8.000
    8.000
    5.000
    6.000
    5.000
    5.000
    4.000
    4.000
    4.000
    5.000
    6.000
    6.000
    5.000
    5.000
    6.000
    5.000
    2.000
    5.000
    5.000
    4.000
    4.000
    4.000
    5.000
    4.000
    4.000
    3.000
    3.000
    4.000
    2.000
    1.000
    2.000
    2.000
    2.000
    1.000
    3.000
    6.000
    7.000
    6.000
    8.000
    8.000
    6.000
    8.000
    9.000
   10.000
   11.000
    8.000
   10.000
   10.000
    6.000
    6.000
    7.000
    7.000
    6.000
    6.000
    4.000
    4.000
    3.000
    4.000
    4.000
    4.000
    6.000
    5.000
    5.000
    7.000
    5.000
    5.000
    5.000
    6.000
    7.000
    7.000
    8.000
    8.000
    9.000
    9.000
    8.000
    8.000
    9.000
    9.000
    8.000
    8.000
    7.000
    6.000
    7.000
    6.000
    8.000
    8.000
    8.000
    4.000
    9.000
    6.000
    5.000
    7.000
    7.000
    9.000
    9.000
    9.000
    9.000
    9.000
    8.000
    7.000
    8.000
    8.000
    8.000
    7.000
    7.000
    6.000
    7.000
    6.000
    6.000
    6.000
    6.000
    8.000
    8.000
    7.000
    6.000
    7.000
    7.000
    9.000
    7.000
    9.000
    9.000
    9.000
    7.000
    9.000
   10.000
    9.000
   11.000
   10.000
   10.000
   10.000
   11.000
   11.000
   11.000
    9.000
   10.000
   11.000
   12.000
   10.000
    9.000
   12.000
   11.000
   11.000
    7.000
    9.000
   10.000
    9.000
    7.000
    8.000
    6.000
    6.000
    6.000
    7.000
    9.000
    7.000
    8.000
    7.000
    6.000
    6.000
    5.000
    4.000
    4.000
    5.000
    5.000
    6.000
    6.000
    8.000
    9.000
    8.000
    8.000
    3.000
    3.000
    4.000
    4.000
    7.000
    7.000
    7.000
    6.000
    4.000
    3.000
    3.000
    2.000
    0.000
    1.000
    1.000
    0.000
    0.000
    1.000
    1.000
    1.000
    0.000
    1.000
    1.000
    1.000
    1.000
    2.000
    2.000
    2.000
    2.000
    2.000
    3.000
    2.000
    2.000
    1.000
    1.000
    1.000
    1.000
    1.000
    1.000
    1.000
    1.000
    2.000
    1.000
    1.000
    1.000
    1.000
    1.000
    1.000
    1.000
    3.000
    2.000
    2.000
    2.000
    3.000
    1.000
    1.000
    2.000
    3.000
    2.000
    3.000
    2.000
    2.000
    1.000
    2.000
    3.000
    4.000
    4.000
    3.000
    3.000
    4.000
    5.000
    5.000
    4.000
    4.000
    4.000
    5.000
    4.000
    4.000
    4.000
    6.000
    7.000
    6.000
    4.000
    4.000
    4.000
    4.000
    3.000
    2.000
    4.000
    4.000
    4.000
    6.000
    6.000
    5.000
    5.000
    5.000
    5.000
    6.000
    3.000
    4.000
    3.000
    2.000
    2.000
    6.000
    6.000
    3.000
    2.000
    2.000
    1.000
    3.000
    3.000
    2.000
    5.000
    5.000
    4.000
    7.000
    7.000
    7.000
    7.000
    7.000
    8.000
    9.000
    8.000
    6.000
    5.000
    7.000
    7.000
    7.000
    9.000
    9.000
    7.000
    7.000
    7.000
    8.000
    7.000
    7.000
    7.000
    7.000
    6.000
    7.000
    9.000
    9.000
    9.000
    9.000
    8.000
    8.000
    8.000
    8.000
    5.000
    4.000
    3.000
    4.000
    4.000
    3.000
    3.000
    3.000
    3.000
    3.000
    2.000
    3.000
    1.000
    2.000
    3.000
    3.000
    3.000
    3.000
    5.000
    4.000
    4.000
    6.000
    4.000
    5.000
    4.000
    4.000
    4.000
    4.000
    5.000
    4.000
    1.000
    1.000
    1.000
    2.000
    1.000
    1.000
    1.000
    1.000
    4.000
    5.000
    5.000
    5.000
    5.000
    6.000
    6.000
    7.000
    8.000
    8.000
    8.000
    7.000
    6.000
    7.000
    9.000
    7.000
    6.000
    7.000
    8.000
    6.000
    6.000
    6.000
    5.000
    5.000
    5.000
    7.000
    8.000
    8.000
    9.000
    6.000
    7.000
    8.000
    7.000
    7.000
    5.000
    5.000
    6.000
    5.000
    5.000
    6.000
    5.000
    4.000
    5.000
    5.000
    4.000
    2.000
    2.000
    2.000
    4.000
    3.000
    3.000
    4.000
    3.000
    3.000
    3.000
    1.000
    2.000
    2.000
    2.000
    1.000
    1.000
    0.000
    0.000
    1.000
    2.000
    2.000
    1.000
    1.000
    0.000
    0.000
    1.000
    0.000
    3.000
    9.000
   10.000
   10.000
    8.000
    9.000
   10.000
    9.000
   10.000
    8.000
    9.000
   14.000
   16.000
   12.000
   14.000
   13.000
   12.000
    7.000
    9.000
    9.000
    9.000
    9.000
    7.000
    6.000
    3.000
    4.000
    5.000
    5.000
    5.000
    4.000
    2.000
    1.000
    1.000
    3.000
    4.000
    3.000
    2.000
    2.000
    2.000
    2.000
    2.000
    9.000
    6.000
    4.000
    3.000
    3.000
    3.000
    3.000
    4.000
    6.000
    6.000
    5.000
    6.000
    7.000
    8.000
    8.000
    7.000
    8.000
    7.000
    5.000
    7.000
    6.000
    3.000
    5.000
    4.000
    3.000
    2.000
    2.000
    1.000
    1.000
    2.000
    2.000
    5.000
    5.000
    6.000
    7.000
    8.000
    9.000
    8.000
    5.000
    8.000
    6.000
    6.000
    4.000
    4.000
    4.000
    4.000
    3.000
    3.000
    4.000
    5.000
    3.000
    3.000
    5.000
    4.000
    6.000
    7.000
    6.000
    8.000
    8.000
    7.000
    8.000
    9.000
    8.000
    8.000
    7.000
    5.000
    6.000
    7.000
    8.000
    8.000
    7.000
    5.000
    5.000
    4.000
    4.000
    3.000
    2.000
    2.000
    1.000
    3.000
    3.000
    3.000
    3.000
    3.000
    3.000
    4.000
    3.000
    3.000
    3.000
    3.000
    1.000
    1.000
    1.000
    2.000
    2.000
    2.000
    2.000
    1.000
    2.000
    2.000
    1.000
    1.000
    2.000
    2.000
    1.000
    1.000
    1.000
    2.000
    2.000
    2.000
    3.000
    3.000
    2.000
    2.000
    2.000
    2.000
    2.000
    2.000
    1.000
    2.000
    2.000
    3.000
    2.000
    2.000
    2.000
    2.000
    1.000
    2.000
    6.000
    5.000
    6.000
    5.000
    5.000
    4.000
    5.000
    5.000
    7.000
    6.000
    7.000
    6.000
    5.000
    5.000
    6.000
    6.000
    7.000
    8.000
    7.000
    8.000
    9.000
    9.000
    9.000
   11.000
   11.000
    9.000
   11.000
    9.000
    9.000
    7.000
    9.000
    8.000
    5.000
    5.000
    6.000
    4.000
    4.000
    2.000
    2.000
    2.000
    3.000
    2.000
    2.000
    0.000
    0.000
    1.000
    2.000
    2.000
    2.000
    1.000
    1.000
    2.000
    4.000
    5.000
    6.000
    5.000
    4.000
    4.000
    2.000
    3.000
    2.000
    2.000
    2.000
    3.000
    0.000
    1.000
    1.000
    2.000
    2.000
    1.000
    1.000
    1.000
    4.000
    2.000
    0.000
    1.000
    4.000
    4.000
    6.000
    6.000
    3.000
    5.000
    6.000
    6.000
    5.000
    4.000
    4.000
    4.000
    2.000
    3.000
    3.000
    2.000
    2.000
    1.000
    3.000
    3.000
    3.000
    3.000
    3.000
    2.000
    3.000
    2.000
    4.000
    3.000
    4.000
    3.000
    2.000
    3.000
    3.000
    1.000
    1.000
    1.000
    2.000
    1.000
    2.000
    2.000
    1.000
    2.000
    1.000
    0.000
    0.000
    1.000
    2.000
    1.000
    1.000
    2.000
    3.000
    3.000
    3.000
    2.000
    1.000
    1.000
    1.000
    2.000
    2.000
    2.000
    2.000
    2.000
    2.000
    2.000
    3.000
    2.000
    1.000
    0.000
    1.000
    2.000
    3.000
    3.000
    1.000
    2.000
    8.000
    9.000
    8.000
    7.000
    5.000
    7.000
    6.000
    5.000
    6.000
    5.000
    5.000
    4.000
    4.000
    3.000
    7.000
    8.000
    5.000
    7.000
   10.000
    9.000
    8.000
    9.000
    9.000
   14.000
    9.000
    9.000
    8.000
    7.000
    8.000
    8.000
    8.000
    7.000
    7.000
    8.000
    8.000
    8.000
    8.000
    8.000
    8.000
    6.000
    7.000
    9.000
    9.000
    9.000
    9.000
    7.000
    8.000
    9.000
   10.000
    6.000
    8.000
    6.000
    5.000
    6.000
    5.000
    4.000
    5.000
    4.000
    4.000
    4.000
    3.000
    4.000
    3.000
    4.000
    5.000
    4.000
    5.000
    6.000
    6.000
    6.000
    5.000
    5.000
    4.000
    5.000
    5.000
    4.000
    4.000
    5.000
    5.000
    4.000
    5.000
    5.000
    3.000
    3.000
    4.000
    3.000
    2.000
    3.000
    4.000
    3.000
    4.000
    3.000
    5.000
    5.000
    5.000
    6.000
    6.000
    6.000
    5.000
    5.000
    7.000
    6.000
    5.000
    4.000
    4.000
    6.000
    5.000
    7.000
    7.000
    8.000
    8.000
    7.000
    7.000
    7.000
    9.000
    7.000
    8.000
    7.000
    7.000
    8.000
    8.000
    7.000
    6.000
    5.000
    5.000
    6.000
    7.000
    6.000
    5.000
    5.000
    5.000
    6.000
    5.000
    4.000
    5.000
    3.000
    3.000
    3.000
    6.000
    7.000
    7.000
    6.000
    8.000
   10.000
   10.000
   10.000
   10.000
    8.000
    5.000
   10.000
    9.000
    9.000
    8.000
    8.000
    7.000
    9.000
   10.000
    8.000
    8.000
    7.000
    9.000
   11.000
    9.000
   11.000
    9.000
    6.000
   10.000
    9.000
    8.000
    6.000
    6.000
    8.000
    7.000
    7.000
    6.000
    5.000
    6.000
    6.000
    4.000
    4.000
    4.000
    3.000
    2.000
    3.000
    4.000
    4.000
    3.000
    3.000
    2.000
    2.000
    3.000
    2.000
    4.000
    2.000
    3.000
    2.000
    8.000
    4.000
   10.000
   10.000
    5.000
    4.000
    3.000
    5.000
    5.000
    4.000
    5.000
    4.000
    4.000
    3.000
    4.000
    3.000
    4.000
    3.000
    6.000
    6.000
    6.000
    5.000
    6.000
    4.000
    3.000
    4.000
    4.000
    4.000
    3.000
    1.000
    2.000
    3.000
    3.000
    1.000
    2.000
    1.000
    1.000
    1.000
    1.000
    1.000
    1.000
    1.000
    1.000
    3.000
    3.000
    1.000
    3.000
    2.000
    3.000
    2.000
    5.000
    3.000
    4.000
    1.000
    4.000
    5.000
    2.000
    2.000
    3.000
    3.000
    6.000
    6.000
    6.000
    8.000
    8.000
    9.000
   11.000
   11.000
   12.000
   10.000
    9.000
    8.000
    9.000
    8.000
    6.000
    7.000
    7.000
    5.000
    4.000
    5.000
    7.000
    7.000
    5.000
    6.000
    7.000
    8.000
    6.000
    7.000
    8.000
    7.000
    8.000
    6.000
    5.000
    8.000
    7.000
    6.000
    7.000
    8.000
    7.000
    5.000
    3.000
    2.000
    2.000
    3.000
    2.000
    3.000
    2.000
    2.000
    3.000
    2.000
    2.000
    1.000
    1.000
    2.000
    2.000
    1.000
    3.000
    2.000
    1.000
    2.000
    3.000
    2.000
    2.000
    3.000
    2.000
    2.000
    2.000
    2.000
    3.000
    1.000
    2.000
    3.000
    3.000
    3.000
    7.000
    7.000
    8.000
    5.000
    7.000
    7.000
    6.000
    6.000
    8.000
    7.000
    8.000
    8.000
    5.000
    4.000
    4.000
    1.000
    0.000
    1.000
    0.000
    2.000
    2.000
    2.000
    2.000
    2.000
    1.000
    1.000
    1.000
    2.000
    1.000
    2.000
    2.000
    7.000
    6.000
    3.000
    3.000
    2.000
    2.000
    3.000
    2.000
    1.000
    2.000
    2.000
    1.000
    1.000
    2.000
    1.000
    2.000
    3.000
    4.000
    3.000
    1.000
    2.000
    2.000
    2.000
    2.000
    4.000
    3.000
    2.000
    2.000
    2.000
    3.000
    2.000
    2.000
    5.000
    4.000
    3.000
    4.000
    2.000
    5.000
    6.000
    1.000
    1.000
    3.000
    6.000
    4.000
    4.000
    6.000
    7.000
   10.000
   10.000
    7.000
    8.000
    6.000
    7.000
    6.000
    6.000
    6.000
    4.000
    4.000
    5.000
    4.000
    5.000
    4.000
    5.000
    6.000
    6.000
    4.000
    5.000
    6.000
    7.000
    6.000
    5.000
    5.000
    5.000
    5.000
    4.000
    3.000
    1.000
    1.000
    2.000
    0.000
    1.000
    1.000
    2.000
    2.000
    1.000
    1.000
    3.000
    4.000
    4.000
    6.000
    6.000
    6.000
    6.000
    6.000
    4.000
    6.000
    5.000
    4.000
    4.000
    6.000
    5.000
    3.000
    4.000
    2.000
    2.000
    1.000
    2.000
    2.000
    2.000
    1.000
    1.000
    0.000
    2.000
    1.000
    2.000
    2.000
    2.000
    2.000
    3.000
    4.000
    3.000
    3.000
    2.000
    8.000
    7.000
    3.000
    2.000
    3.000
    4.000
    2.000
    2.000
    2.000
    1.000
    2.000
    2.000
    2.000
    3.000
    4.000
    6.000
    5.000
    4.000
    5.000
    5.000
    5.000
    5.000
    7.000
    6.000
    6.000
    5.000
    6.000
    4.000
    3.000
    2.000
    2.000
    3.000
    3.000
    3.000
    5.000
    4.000
    5.000
    9.000
    7.000
    5.000
    6.000
    9.000
    9.000
    9.000
    9.000
    9.000
   10.000
    8.000
   11.000
   12.000
   11.000
   11.000
   11.000
    8.000
    8.000
    5.000
    3.000
    2.000
    3.000
    2.000
    1.000
    2.000
    1.000
    1.000
    2.000
    3.000
    4.000
    3.000
    2.000
    4.000
    5.000
    3.000
    5.000
    2.000
    1.000
    3.000
    3.000
    0.000
    1.000
    1.000
    1.000
    1.000
    1.000
    2.000
    3.000
    5.000
    4.000
    3.000
    3.000
    2.000
    2.000
    3.000
    3.000
    3.000
    2.000
    2.000
    2.000
    2.000
    4.000
    3.000
    2.000
    0.000
    3.000
    3.000
    3.000
    2.000
    1.000
    4.000
    5.000
    5.000
    5.000
    4.000
    4.000
    5.000
    5.000
    4.000
    4.000
    3.000
    5.000
    3.000
    4.000
    4.000
    3.000
    2.000
    2.000
    1.000
    3.000
    1.000
    0.000
    1.000
    3.000
    1.000
    5.000
    5.000
    3.000
    4.000
    4.000
    5.000
    4.000
    3.000
    2.000
    3.000
    4.000
    6.000
    7.000
    6.000
    7.000
    6.000
    7.000
    6.000
    4.000
    3.000
    3.000
    3.000
    2.000
    4.000
    1.000
    3.000
    2.000
    3.000
    2.000
    4.000
    3.000
    3.000
    3.000
    5.000
    3.000
    2.000
    2.000
    4.000
    2.000
    2.000
    3.000
    3.000
    5.000
    4.000
    3.000
    4.000
    5.000
    6.000
    6.000
    5.000
    6.000
    7.000
    6.000
    7.000
    7.000
    7.000
    8.000
    8.000
    7.000
    8.000
    6.000
    5.000
    4.000
    3.000
    1.000
    2.000
    0.000
    1.000
    0.000
    0.000
    1.000
    1.000
    1.000
    1.000
    1.000
    1.000
    1.000
    1.000
    1.000
    4.000
    4.000
    3.000
    4.000
    2.000
    1.000
    1.000
    2.000
    0.000
    1.000
    2.000
    1.000
    2.000
    1.000
    2.000
    1.000
    1.000
    1.000
    1.000
    3.000
    3.000
    5.000
    5.000
    5.000
    5.000
    5.000
    6.000
    7.000
    7.000
    7.000
    6.000
    6.000
    6.000
    5.000
    6.000
    8.000
    6.000
    6.000
    7.000
    7.000
    7.000
    8.000
    7.000
    7.000
    7.000
    7.000
    6.000
    5.000
    7.000
    6.000
    4.000
    5.000
    2.000
    2.000
    4.000
    1.000
    1.000
    1.000
    4.000
    6.000
    3.000
    3.000
    2.000
    2.000
    2.000
    3.000
    3.000
    2.000
    3.000
    2.000
    3.000
    2.000
    3.000
    3.000
    4.000
    3.000
    3.000
    2.000
    1.000
    1.000
    1.000
    0.000
    1.000
    1.000
    2.000
    2.000
    1.000
    3.000
    3.000
    3.000
    5.000
    7.000
    6.000
    6.000
    6.000
    7.000
    6.000
    7.000
    8.000
    8.000
    9.000
    7.000
    5.000
    6.000
    7.000
    8.000
    8.000
    7.000
    8.000
    7.000
    8.000
    8.000
    6.000
    6.000
    9.000
    7.000
    8.000
    8.000
    8.000
    7.000
    5.000
    5.000
    5.000
    6.000
    3.000
    5.000
    4.000
    4.000
    5.000
    3.000
    3.000
    5.000
    4.000
    4.000
    5.000
    5.000
    6.000
    6.000
    5.000
    5.000
    5.000
    4.000
    3.000
    2.000
    2.000
    2.000
    2.000
    3.000
    4.000
    3.000
    1.000
    2.000
    2.000
    0.000
    2.000
    1.000
    2.000
    2.000
    3.000
    2.000
    0.000
    2.000
    1.000
    1.000
    2.000
    2.000
    1.000
    1.000
    5.000
    6.000
    3.000
    3.000
    3.000
    4.000
    2.000
    4.000
    4.000
    2.000
    3.000
    3.000
    2.000
    1.000
    1.000
    1.000
    1.000
    2.000
    1.000
    2.000
    2.000
    2.000
    2.000
    2.000
    2.000
    2.000
    2.000
    5.000
    4.000
    3.000
    1.000
    2.000
    3.000
    2.000
    8.000
    4.000
    2.000
    3.000
    3.000
    3.000
    3.000
    3.000
    5.000
    4.000
    4.000
    5.000
    4.000
    5.000
    5.000
    5.000
    5.000
    5.000
    5.000
    4.000
    2.000
    2.000
    3.000
    3.000
    3.000
    3.000
    4.000
    4.000
    2.000
    2.000
    2.000
    3.000
    3.000
    2.000
    3.000
    3.000
    4.000
    4.000
    5.000
    5.000
    4.000
    5.000
    5.000
    4.000
    5.000
    4.000
    4.000
    2.000
    2.000
    2.000
    1.000
    2.000
    1.000
    1.000
    2.000
    1.000
    2.000
    2.000
    3.000
    3.000
    3.000
    4.000
    4.000
    5.000
    7.000
    7.000
    8.000
    7.000
    5.000
    4.000
    5.000
    5.000
    4.000
    2.000
    3.000
    2.000
    2.000
    3.000
    0.000
    4.000
    3.000
    2.000
    5.000
    5.000
    3.000
    1.000
    6.000
    3.000
    3.000
    4.000
    4.000
    3.000
    3.000
    2.000
    1.000
    2.000
    3.000
    2.000
    2.000
    2.000
    2.000
    1.000
    2.000
    0.000
    1.000
    2.000
    1.000
    1.000
    4.000
    4.000
    3.000
    2.000
    1.000
    8.000
    7.000
    2.000
    2.000
    1.000
    1.000
    0.000
    2.000
    4.000
    8.000
    5.000
    5.000
    4.000
    2.000
    2.000
    5.000
    5.000
    5.000
    5.000
    5.000
    6.000
    6.000
    7.000
    8.000
    8.000
    7.000
    5.000
    5.000
    6.000
    6.000
    6.000
    5.000
    6.000
    5.000
    4.000
    5.000
    5.000
    4.000
    6.000
    6.000
    5.000
    7.000
    7.000
    7.000
    6.000
    6.000
    7.000
    9.000
    9.000
    7.000
    7.000
    7.000
    7.000
    6.000
    6.000
    7.000
    7.000
    6.000
    6.000
    7.000
    6.000
    6.000
    7.000
    7.000
    8.000
    6.000
    7.000
    6.000
    5.000
    6.000
    6.000
    6.000
    7.000
    7.000
    7.000
    7.000
    7.000
    5.000
    6.000
    5.000
    6.000
    5.000
    6.000
    5.000
    6.000
    5.000
    5.000
    7.000
    9.000
    8.000
    8.000
    8.000
    8.000
    7.000
    7.000
    7.000
    6.000
    6.000
    6.000
    5.000
    5.000
    5.000
    4.000
    3.000
    2.000
    3.000
    3.000
    3.000
    3.000
    3.000
    3.000
    2.000
    3.000
    3.000
    3.000
    3.000
    3.000
    4.000
    3.000
    2.000
    2.000
    3.000
    2.000
    3.000
    2.000
    2.000
    1.000
    1.000
    1.000
    2.000
    2.000
    2.000
    3.000
    2.000
    1.000
    1.000
    1.000
    1.000
    1.000
    2.000
    2.000
    3.000
    3.000
    2.000
    2.000
    3.000
    2.000
    2.000
    1.000
    1.000
    1.000
    2.000
    1.000
    1.000
    1.000
    3.000
    3.000
    2.000
    2.000
    3.000
    2.000
    2.000
    2.000
    2.000
    3.000
    3.000
    4.000
    3.000
    3.000
    3.000
    2.000
    2.000
    2.000
    2.000
    0.000
    1.000
    2.000
    1.000
    1.000
    2.000
    1.000
    1.000
    1.000
    3.000
    4.000
    5.000
    6.000
    5.000
    6.000
    5.000
    6.000
    7.000
    7.000
    5.000
    7.000
    7.000
    7.000
    7.000
    6.000
    5.000
    6.000
    7.000
    7.000
    8.000
   10.000
   10.000
   10.000
    8.000
    8.000
    9.000
    9.000
   10.000
    9.000
    8.000
    9.000
    6.000
    8.000
    8.000
    5.000
    5.000
    4.000
    3.000
    1.000
    2.000
    5.000
    5.000
    6.000
    4.000
    5.000
    6.000
    8.000
    7.000
    7.000
    6.000
    8.000
    8.000
    8.000
    7.000
    8.000
    7.000
    8.000
   10.000
    8.000
    7.000
    5.000
    6.000
    5.000
    6.000
    7.000
    7.000
    6.000
    6.000
    6.000
    7.000
   11.000
    9.000
   10.000
    8.000
    8.000
    8.000
    7.000
    6.000
    7.000
    8.000
    9.000
    9.000
    7.000
    6.000
    9.000
    8.000
    8.000
    6.000
    6.000
    6.000
    7.000
    7.000
    8.000
    5.000
    8.000
    8.000
    7.000
    7.000
    7.000
    7.000
    7.000
    5.000
    5.000
    6.000
    5.000
    7.000
    7.000
    5.000
    6.000
    6.000
    6.000
    5.000
    5.000
    5.000
    2.000
    3.000
    4.000
    4.000
    2.000
    5.000
    6.000
    4.000
    6.000
    5.000
    7.000
    5.000
    6.000
    6.000
    8.000
    6.000
    5.000
    5.000
    3.000
    4.000
    4.000
    5.000
    3.000
    4.000
    3.000
    3.000
    4.000
    3.000
    4.000
    4.000
    3.000
    3.000
    3.000
    4.000
    4.000
    2.000
    2.000
    3.000
    4.000
    6.000
    6.000
    7.000
    9.000
    3.000
    3.000
    4.000
    2.000
    3.000
    4.000
    2.000
    2.000
    3.000
    2.000
    1.000
    3.000
    5.000
    5.000
    1.000
    2.000
    6.000
    3.000
    4.000
    5.000
    4.000
    2.000
    2.000
    1.000
    2.000
    0.000
    2.000
    2.000
    2.000
    3.000
    3.000
    2.000
    2.000
    2.000
    3.000
    2.000
    3.000
    3.000
    5.000
    6.000
    7.000
    7.000
    5.000
    8.000
    6.000
    3.000
    3.000
    4.000
    3.000
    4.000
    4.000
    4.000
    3.000
    3.000
    3.000
    3.000
    4.000
    5.000
    6.000
    5.000
    5.000
    6.000
    6.000
    6.000
    6.000
    5.000
    4.000
    4.000
    4.000
    4.000
    3.000
    2.000
    2.000
    1.000
    1.000
    2.000
    2.000
    2.000
    3.000
    1.000
    2.000
    2.000
    2.000
    3.000
    2.000
    1.000
    2.000
    2.000
    7.000
    6.000
    4.000
    4.000
    5.000
    4.000
    2.000
    2.000
    4.000
    2.000
    2.000
    3.000
    2.000
    3.000
    3.000
    2.000
    3.000
    3.000
    3.000
    2.000
    2.000
    3.000
    2.000
    1.000
    3.000
    3.000
    3.000
    3.000
    4.000
    4.000
    3.000
    2.000
    1.000
    1.000
    2.000
    2.000
    2.000
    1.000
    2.000
    1.000
    2.000
    2.000
    2.000
    2.000
    2.000
    4.000
    3.000
    3.000
    3.000
    3.000
    4.000
    5.000
    5.000
    5.000
    6.000
    5.000
    3.000
    3.000
    3.000
    3.000
    3.000
    3.000
    3.000
    3.000
    3.000
    3.000
    5.000
    4.000
    4.000
    4.000
    4.000
    5.000
    5.000
    4.000
    4.000
    4.000
    4.000
    3.000
    2.000
    2.000
    2.000
    2.000
    2.000
    1.000
    0.000
    1.000
    2.000
    0.000
    1.000
    2.000
    1.000
    1.000
    3.000
    3.000
    2.000
    3.000
    4.000
    3.000
    3.000
    3.000
    3.000
    4.000
    3.000
    4.000
    3.000
    2.000
    3.000
    3.000
    2.000
    3.000
    5.000
    3.000
    3.000
    3.000
    4.000
    5.000
    5.000
    6.000
    5.000
    6.000
    6.000
    6.000
    6.000
    5.000
    5.000
    4.000
    5.000
    4.000
    5.000
    6.000
    7.000
    5.000
    4.000
    4.000
    3.000
    4.000
    4.000
    4.000
    4.000
    3.000
    3.000
    4.000
    4.000
    4.000
    4.000
    5.000
    5.000
    4.000
    4.000
    3.000
    3.000
    3.000
    3.000
    2.000
    1.000
    3.000
    1.000
    2.000
    2.000
    2.000
    3.000
    3.000
    2.000
    3.000
    1.000
    3.000
    2.000
    2.000
    2.000
    2.000
    3.000
    2.000
    3.000
    3.000
    3.000
    4.000
    3.000
    3.000
    4.000
    4.000
    4.000
    4.000
    4.000
    5.000
    4.000
    4.000
    3.000
    3.000
    3.000
    4.000
    3.000
    4.000
    4.000
    4.000
    5.000
    6.000
    5.000
    4.000
    4.000
    6.000
    6.000
    5.000
    5.000
    5.000
    5.000
    4.000
    5.000
    5.000
    4.000
    4.000
    3.000
    4.000
    5.000
    5.000
    6.000
    6.000
    5.000
    5.000
    6.000
    7.000
    6.000
    3.000
    4.000
    4.000
    4.000
    4.000
    3.000
    3.000
    3.000
    3.000
    2.000
    2.000
    1.000
    4.000
    4.000
    4.000
    4.000
    4.000
    4.000
    3.000
    3.000
    5.000
    5.000
    4.000
    4.000
    3.000
    2.000
    3.000
    2.000
    2.000
    3.000
    2.000
    1.000
    2.000
    2.000
    1.000
    1.000
    0.000
    0.000
    1.000
    2.000
    3.000
    4.000
    4.000
    4.000
    3.000
    3.000
    3.000
    2.000
    2.000
    2.000
    1.000
    1.000
    2.000
    1.000
    1.000
    2.000
    3.000
    3.000
    4.000
    4.000
    5.000
    6.000
    3.000
    3.000
    7.000
    7.000
    5.000
    4.000
    4.000
    5.000
    6.000
    7.000
    7.000
    7.000
    8.000
    7.000
    5.000
    5.000
    5.000
    5.000
    4.000
    4.000
    5.000
    4.000
    6.000
    6.000
    6.000
    6.000
    6.000
    7.000
    6.000
    8.000
    7.000
    7.000
    8.000
    8.000
    8.000
    8.000
    9.000
    9.000
    8.000
    9.000
    8.000
    8.000
    7.000
    7.000
    7.000
    7.000
    5.000
    6.000
    6.000
    7.000
    7.000
    7.000
    7.000
    6.000
    7.000
    8.000
    8.000
    8.000
    6.000
    6.000
    6.000
    6.000
    6.000
    7.000
    7.000
    6.000
    7.000
    6.000
    6.000
    6.000
    6.000
    6.000
    7.000
    7.000
    7.000
    6.000
    7.000
    8.000
    7.000
    7.000
    7.000
    7.000
    5.000
    8.000
    7.000
    5.000
    5.000
    4.000
    4.000
    5.000
    5.000
    5.000
    5.000
    5.000
    8.000
    8.000
    5.000
    7.000
    8.000
    7.000
   10.000
   10.000
   10.000
    9.000
    9.000
    8.000
    7.000
    4.000
    4.000
    2.000
    3.000
    4.000
    3.000
    4.000
    2.000
    2.000
    2.000
    2.000
    2.000
    2.000
    2.000
    4.000
    3.000
    3.000
    4.000
    3.000
    3.000
    3.000
    4.000
    3.000
    3.000
    3.000
    2.000
    2.000
    2.000
    2.000
    2.000
    1.000
    2.000
    1.000
    1.000
    1.000
    0.000
    1.000
    1.000
    2.000
    2.000
    2.000
    2.000
    1.000
    3.000
    2.000
    2.000
    3.000
    3.000
    2.000
    1.000
    2.000
    1.000
    2.000
    1.000
    1.000
    2.000
    0.000
    1.000
    4.000
    5.000
    6.000
    4.000
    4.000
    5.000
    5.000
    5.000
    4.000
    3.000
    4.000
    6.000
    6.000
    5.000
    5.000
    7.000
    5.000
    5.000
    3.000
    4.000
    3.000
    2.000
    4.000
    5.000
    6.000
    7.000
    6.000
    6.000
    8.000
    7.000
    9.000
    8.000
    7.000
    7.000
    8.000
    8.000
    7.000
    5.000
    7.000
    6.000
    5.000
    2.000
    2.000
    4.000
    4.000
    4.000
    3.000
    2.000
    4.000
    2.000
    1.000
    2.000
    3.000
    3.000
    3.000
    2.000
    3.000
    4.000
    3.000
    3.000
    4.000
    5.000
    5.000
    4.000
    3.000
    3.000
    2.000
    2.000
    1.000
    2.000
    1.000
    1.000
    1.000
    2.000
    2.000
    2.000
    0.000
    2.000
    2.000
    5.000
   10.000
    8.000
    9.000
    8.000
    7.000
    5.000
    5.000
    4.000
    4.000
    4.000
    4.000
    5.000
    3.000
    3.000
    4.000
    3.000
    4.000
    3.000
    3.000
    3.000
    4.000
    3.000
    2.000
    2.000
    3.000
    2.000
    3.000
    2.000
    2.000
    3.000
    2.000
    3.000
    2.000
    2.000
    2.000
    2.000
    2.000
    3.000
    2.000
    3.000
    0.000
    3.000
    2.000
    3.000
    1.000
    2.000
    2.000
    3.000
    4.000
    4.000
    5.000
    5.000
    7.000
    6.000
    5.000
    4.000
    5.000
    4.000
    6.000
    4.000
    4.000
    4.000
    4.000
    5.000
    4.000
    3.000
    4.000
    3.000
    3.000
    3.000
    5.000
    5.000
    5.000
    6.000
    4.000
    5.000
    5.000
    4.000
    2.000
    2.000
    1.000
    1.000
    1.000
    2.000
    2.000
    2.000
    1.000
    1.000
    2.000
    1.000
    2.000
    2.000
    2.000
    2.000
    3.000
    2.000
    2.000
    2.000
    2.000
    2.000
    1.000
    3.000
    1.000
    2.000
    3.000
    1.000
    1.000
    1.000
    1.000
    3.000
    2.000
    2.000
    5.000
    4.000
    4.000
    8.000
    7.000
    6.000
    6.000
    7.000
    7.000
    5.000
    6.000
    6.000
    5.000
    4.000
    5.000
    5.000
    6.000
    5.000
    3.000
    3.000
    3.000
    2.000
    1.000
    3.000
    2.000
    2.000
    1.000
    1.000
    1.000
    1.000
    2.000
    2.000
    2.000
    2.000
    2.000
    1.000
    4.000
    4.000
    2.000
    3.000
    3.000
    3.000
    4.000
    3.000
    2.000
    3.000
    3.000
    4.000
    7.000
    7.000
    7.000
    6.000
    6.000
    4.000
    4.000
    6.000
    3.000
    5.000
    6.000
    6.000
    8.000
    8.000
    6.000
    3.000
    3.000
    2.000
    1.000
    2.000
    2.000
    2.000
    3.000
    2.000
    2.000
    2.000
    1.000
    1.000
    0.000
    1.000
    2.000
    2.000
    3.000
    2.000
   13.000
    3.000
    5.000
    5.000
    5.000
    3.000
    4.000
    2.000
    1.000
    2.000
    3.000
    4.000
    3.000
    2.000
    3.000
    4.000
    6.000
    5.000
    5.000
    6.000
    7.000
    7.000
    9.000
    6.000
    8.000
    5.000
    6.000
    6.000
    6.000
    6.000
    7.000
    6.000
    5.000
    5.000
    5.000
    4.000
    4.000
    3.000
    4.000
    3.000
    3.000
    4.000
    5.000
    6.000
    5.000
    5.000
    6.000
    6.000
    4.000
    6.000
    7.000
    5.000
    3.000
    3.000
    4.000
    3.000
    3.000
    3.000
    3.000
    1.000
    2.000
    2.000
    3.000
    4.000
    3.000
    4.000
    5.000
    5.000
    5.000
    5.000
    6.000
    5.000
    6.000
    7.000
    6.000
    5.000
    5.000
    4.000
    4.000
    4.000
    3.000
    2.000
    3.000
    2.000
    2.000
    1.000
    1.000
    3.000
    2.000
    4.000
    4.000
    6.000
    5.000
    5.000
    5.000
    6.000
    6.000
    5.000
    6.000
    4.000
    4.000
    4.000
    3.000
    3.000
    2.000
    2.000
    3.000
    3.000
    1.000
    2.000
    2.000
    2.000
    1.000
    4.000
    4.000
    4.000
    7.000
    5.000
    7.000
    7.000
    7.000
    7.000
    6.000
    5.000
    4.000
    4.000
    3.000
    3.000
    2.000
    1.000
    3.000
    1.000
    2.000
    1.000
    2.000
    1.000
    3.000
    4.000
    4.000
    3.000
    3.000
    2.000
    3.000
    2.000
    2.000
    2.000
    2.000
    3.000
    2.000
    3.000
    3.000
    1.000
    1.000
    3.000
    3.000
    2.000
    2.000
    2.000
    3.000
    4.000
    5.000
    5.000
    4.000
    4.000
    5.000
    4.000
    5.000
    5.000
    6.000
    5.000
    3.000
    7.000
    6.000
    3.000
    3.000
    2.000
    3.000
    2.000
    1.000
    1.000
    1.000
    2.000
    2.000
    3.000
    3.000
    3.000
    4.000
    4.000
    2.000
    5.000
    7.000
    8.000
    7.000
    9.000
    9.000
    8.000
    7.000
    8.000
    8.000
    7.000
    7.000
    7.000
    5.000
    4.000
    5.000
    5.000
    4.000
    6.000
    6.000
    6.000
    6.000
    6.000
    7.000
    6.000
    6.000
    7.000
    7.000
    6.000
    5.000
    6.000
    4.000
    3.000
    4.000
    4.000
    2.000
    2.000
    3.000
    3.000
    3.000
    4.000
    3.000
    3.000
    4.000
    3.000
    3.000
    4.000
    4.000
    5.000
    4.000
    4.000
    5.000
    5.000
    4.000
    4.000
    3.000
    2.000
    2.000
    2.000
    3.000
    1.000
    1.000
    2.000
    1.000
    2.000
    3.000
    3.000
    1.000
    2.000
    2.000
    3.000
    4.000
    2.000
    2.000
    3.000
    3.000
    2.000
    2.000
    2.000
    3.000
    1.000
    1.000
    1.000
    1.000
    2.000
    2.000
    1.000
    3.000
    1.000
    2.000
    2.000
    4.000
    5.000
    6.000
    5.000
    5.000
    3.000
    2.000
    4.000
    4.000
    5.000
    4.000
    6.000
    5.000
    4.000
    4.000
    3.000
    3.000
    3.000
    3.000
    2.000
    2.000
    2.000
    1.000
    0.000
    2.000
    2.000
    2.000
    3.000
    3.000
    2.000
    4.000
    3.000
    2.000
    4.000
    2.000
    1.000
    3.000
    7.000
    7.000
    7.000
    2.000
    1.000
    2.000
    1.000
    4.000
    2.000
    3.000
    3.000
    3.000
    3.000
    3.000
    3.000
    2.000
    2.000
    2.000
    2.000
    2.000
    2.000
    1.000
    4.000
    2.000
    2.000
    2.000
    2.000
    1.000
    2.000
    1.000
    2.000
    2.000
    2.000
    1.000
    1.000
    0.000
    1.000
    2.000
    2.000
    2.000
    3.000
    2.000
    3.000
    4.000
    3.000
    3.000
    4.000
    4.000
    3.000
    2.000
    3.000
    4.000
    4.000
    4.000
    4.000
    4.000
    5.000
    4.000
    4.000
    4.000
    3.000
    4.000
    3.000
    4.000
    4.000
    4.000
    2.000
    3.000
    4.000
    2.000
    4.000
    5.000
    4.000
    4.000
    5.000
    5.000
    5.000
    7.000
    7.000
    8.000
    5.000
    5.000
    5.000
    5.000
    6.000
    6.000
    8.000
    7.000
    8.000
    8.000
    7.000
    6.000
    6.000
    7.000
    5.000
    4.000
    4.000
    5.000
    5.000
    4.000
    3.000
    4.000
    2.000
    2.000
    3.000
    3.000
    3.000
    3.000
    4.000
    5.000
    4.000
    4.000
    5.000
    5.000
    5.000
    6.000
    6.000
    6.000
    5.000
    3.000
    4.000
    3.000
    3.000
    3.000
    3.000
    2.000
    2.000
    2.000
    3.000
    2.000
    1.000
    1.000
    1.000
    2.000
    2.000
    3.000
    3.000
    4.000
    4.000
    3.000
    3.000
    2.000
    3.000
    2.000
    1.000
    1.000
    3.000
    2.000
    2.000
    3.000
    1.000
    1.000
    1.000
    1.000
    4.000
    3.000
    4.000
    3.000
    4.000
    5.000
    2.000
    2.000
    2.000
    2.000
    3.000
    2.000
    2.000
    5.000
    3.000
    3.000
    2.000
    1.000
    2.000
    1.000
    3.000
    2.000
    3.000
    3.000
    5.000
    5.000
    4.000
    6.000
    6.000
    5.000
    4.000
    4.000
    3.000
    3.000
    5.000
    6.000
    6.000
    5.000
    4.000
    5.000
    3.000
    2.000
    1.000
    2.000
    4.000
    4.000
    6.000
    6.000
    2.000
    1.000
    3.000
    6.000
    6.000
    6.000
    5.000
    7.000
    6.000
    6.000
    5.000
    4.000
    3.000
    5.000
    1.000
    2.000
    4.000
    3.000
    2.000
    2.000
    3.000
    2.000
    2.000
    2.000
    3.000
    3.000
    4.000
    4.000
    4.000
    4.000
    5.000
    6.000
    6.000
    7.000
    7.000
    5.000
    5.000
    3.000
    3.000
    5.000
    4.000
    3.000
    1.000
    2.000
    2.000
    2.000
    2.000
    2.000
    3.000
    3.000
    2.000
    4.000
    5.000
    5.000
    4.000
    4.000
    7.000
    7.000
    6.000
    5.000
    5.000
    5.000
    5.000
    3.000
    5.000
    4.000
    4.000
    4.000
    3.000
    3.000
    3.000
    3.000
    3.000
    3.000
    3.000
    4.000
    4.000
    4.000
    3.000
    3.000
    3.000
    3.000
    3.000
    4.000
    4.000
    3.000
    3.000
    3.000
    2.000
    1.000
    3.000
    2.000
    2.000
    2.000
    2.000
    3.000
    4.000
    4.000
    4.000
    3.000
    3.000
    3.000
    5.000
    5.000
    4.000
    7.000
    4.000
    3.000
    5.000
    3.000
    4.000
    3.000
    2.000
    1.000
    2.000
    0.000
    0.000
    2.000
    2.000
    1.000
    2.000
    1.000
    1.000
    2.000
    2.000
    2.000
    1.000
    2.000
    2.000
    2.000
    2.000
    3.000
    3.000
    1.000
    0.000
    0.000
    1.000
    2.000
    1.000
    1.000
    1.000
    2.000
    2.000
    2.000
    4.000
    4.000
    5.000
    5.000
    7.000
    6.000
    5.000
    3.000
    4.000
    7.000
    7.000
    9.000
    3.000
    2.000
    2.000
    2.000
    2.000
    2.000
    1.000
    2.000
    3.000
    1.000
    3.000
    3.000
    3.000
    2.000
    2.000
    2.000
    2.000
    3.000
    3.000
    3.000
    5.000
    6.000
    7.000
    4.000
    3.000
    4.000
    4.000
    3.000
    4.000
    3.000
    5.000
    6.000
    7.000
    6.000
    7.000
    7.000
    7.000
    7.000
    7.000
    8.000
    7.000
    5.000
    6.000
    7.000
    6.000
    8.000
    6.000
    7.000
    7.000
    3.000
    3.000
    2.000
    2.000
    3.000
    3.000
    3.000
    3.000
    2.000
    3.000
    3.000
    2.000
    1.000
    2.000
    1.000
    3.000
    1.000
    2.000
    1.000
    2.000
    2.000
    1.000
    4.000
    3.000
    5.000
    6.000
    5.000
    5.000
    5.000
    6.000
    6.000
    5.000
    6.000
    1.000
    2.000
    3.000
    4.000
    9.000
    9.000
    9.000
   10.000
   10.000
    7.000
    3.000
    3.000
    3.000
    4.000
    3.000
    3.000
    1.000
    2.000
    2.000
    1.000
    0.000
    2.000
    3.000
    3.000
    3.000
    1.000
    2.000
    2.000
    4.000
    5.000
    8.000
    8.000
    6.000
    6.000
    7.000
    7.000
    8.000
    9.000
    6.000
    5.000
    3.000
    3.000
    1.000
    5.000
    3.000
    1.000
    1.000
    2.000
    1.000
    1.000
    0.000
    2.000
    3.000
    3.000
    3.000
    3.000
    4.000
    3.000
    3.000
    3.000
    3.000
    4.000
    5.000
    3.000
    2.000
    2.000
    1.000
    3.000
    1.000
    3.000
    2.000
    0.000
    1.000
    2.000
    4.000
    2.000
    2.000
    3.000
    2.000
    2.000
    4.000
    5.000
    7.000
    7.000
    7.000
    6.000
    6.000
    3.000
    4.000
    5.000
    6.000
    6.000
    5.000
    0.000
    2.000
    3.000
    4.000
    3.000
    4.000
    5.000
    3.000
    5.000
    7.000
    6.000
    6.000
    7.000
    8.000
    9.000
    8.000
    7.000
    4.000
    5.000
    3.000
    3.000
    3.000
    4.000
    3.000
    4.000
    3.000
    2.000
    3.000
    2.000
    2.000
    2.000
    2.000
    3.000
    3.000
    4.000
    4.000
    2.000
    4.000
    4.000
    2.000
    3.000
    3.000
    2.000
    2.000
    2.000
    2.000
    2.000
    2.000
    1.000
    1.000
    0.000
    2.000
    2.000
    2.000
    1.000
    2.000
    4.000
    5.000
    5.000
    9.000
    6.000
    7.000
    7.000
    7.000
    7.000
    5.000
    3.000
    3.000
    3.000
    3.000
    3.000
    2.000
    2.000
    2.000
    1.000
    2.000
    1.000
    2.000
    2.000
    2.000
    2.000
    3.000
    4.000
    3.000
    4.000
    4.000
    5.000
    4.000
    4.000
    3.000
    2.000
    1.000
    1.000
    1.000
    1.000
    2.000
    2.000
    1.000
    1.000
    2.000
    2.000
    1.000
    3.000
    3.000
    3.000
    2.000
    4.000
    4.000
    4.000
    5.000
    6.000
    6.000
    6.000
    5.000
    4.000
    5.000
    3.000
    3.000
    3.000
    3.000
    3.000
    4.000
    3.000
    3.000
    3.000
    2.000
    1.000
    1.000
    2.000
    1.000
    1.000
    1.000
    1.000
    2.000
    2.000
    2.000
    3.000
    2.000
    2.000
    2.000
    2.000
    2.000
    0.000
    2.000
    2.000
    1.000
    1.000
    2.000
    1.000
    2.000
    0.000
    1.000
    4.000
    4.000
    4.000
    4.000
    3.000
    6.000
    5.000
    6.000
    6.000
    5.000
    5.000
    4.000
    5.000
    4.000
    3.000
    2.000
    2.000
    3.000
    3.000
    4.000
    2.000
    2.000
    3.000
    2.000
    2.000
    2.000
    3.000
    4.000
    3.000
    3.000
    3.000
    3.000
    2.000
    3.000
    1.000
    1.000
    1.000
    2.000
    1.000
    1.000
    0.000
    0.000
    0.000
    2.000
    1.000
    2.000
    3.000
    3.000
    3.000
    5.000
    5.000
    4.000
    5.000
    5.000
    6.000
    8.000
    7.000
    4.000
    3.000
    4.000
    3.000
    3.000
    3.000
    3.000
    2.000
    2.000
    2.000
    2.000
    2.000
    1.000
    1.000
    1.000
    3.000
    3.000
    3.000
    2.000
    4.000
    4.000
    4.000
    4.000
    5.000
    4.000
    3.000
    3.000
    2.000
    3.000
    3.000
    3.000
    2.000
    3.000
    3.000
    3.000
    3.000
    3.000
    3.000
    3.000
    3.000
    3.000
    4.000
    3.000
    4.000
    4.000
    4.000
    4.000
    4.000
    3.000
    3.000
    2.000
    3.000
    2.000
    1.000
    1.000
    2.000
    3.000
    2.000
    2.000
    2.000
    1.000
    1.000
    1.000
    1.000
    2.000
    4.000
    2.000
    3.000
    4.000
    4.000
    3.000
    4.000
    4.000
    2.000
    2.000
    2.000
    2.000
    1.000
    2.000
    1.000
    2.000
    1.000
    1.000
    1.000
    2.000
    1.000
    1.000
    1.000
    3.000
    2.000
    2.000
    2.000
    3.000
    3.000
    2.000
    4.000
    3.000
    2.000
    2.000
    2.000
    4.000
    6.000
    4.000
    3.000
    2.000
    2.000
    1.000
    2.000
    2.000
    1.000
    1.000
    1.000
    3.000
    2.000
    3.000
    3.000
    2.000
    2.000
    1.000
    3.000
    3.000
    2.000
    4.000
    5.000
    3.000
    3.000
    2.000
    3.000
    4.000
    6.000
    5.000
    5.000
    6.000
    8.000
    8.000
    9.000
   10.000
   10.000
    9.000
    9.000
   10.000
    9.000
    7.000
    8.000
    4.000
    6.000
    6.000
    8.000
    6.000
    6.000
    8.000
    7.000
   10.000
    8.000
    7.000
    7.000
    5.000
    7.000
    7.000
   10.000
    9.000
    9.000
    6.000
    3.000
    6.000
    7.000
    7.000
    5.000
    4.000
    3.000
    6.000
    4.000
    4.000
    4.000
    6.000
    1.000
    2.000
    3.000
    5.000
    3.000
    1.000
    2.000
    2.000
    4.000
    1.000
    2.000
    1.000
    2.000
    4.000
    2.000
    2.000
    2.000
    3.000
    3.000
    3.000
    2.000
    2.000
    2.000
    2.000
    1.000
    2.000
    1.000
    1.000
    1.000
    0.000
    0.000
    2.000
    2.000
    2.000
    3.000
    2.000
    2.000
    2.000
    4.000
    4.000
    4.000
    5.000
    4.000
    4.000
    3.000
    1.000
    1.000
    2.000
    2.000
    2.000
    1.000
    2.000
    1.000
    2.000
    3.000
    2.000
    5.000
    4.000
    4.000
    5.000
    5.000
    5.000
    4.000
    4.000
    4.000
    2.000
    2.000
    3.000
    3.000
    2.000
    3.000
    3.000
    3.000
    1.000
    2.000
    3.000
    1.000
    3.000
    3.000
    1.000
    3.000
    5.000
    5.000
    6.000
    6.000
    6.000
    5.000
    7.000
    6.000
    3.000
    3.000
    3.000
    2.000
    2.000
    3.000
    3.000
    1.000
    1.000
    1.000
    2.000
    1.000
    3.000
    4.000
    3.000
    3.000
    2.000
    3.000
    4.000
    4.000
    5.000
    5.000
    5.000
    4.000
    3.000
    3.000
    3.000
    3.000
    1.000
    2.000
    3.000
    2.000
    2.000
    3.000
    2.000
    1.000
    0.000
    3.000
    2.000
    4.000
    4.000
    3.000
    5.000
    4.000
    5.000
    5.000
    4.000
    4.000
    3.000
    3.000
    3.000
    2.000
    1.000
    2.000
    3.000
    2.000
    2.000
    2.000
    2.000
    2.000
    1.000
    1.000
    2.000
    1.000
    3.000
    3.000
    4.000
    3.000
    4.000
    3.000
    3.000
    1.000
    2.000
    2.000
    1.000
    1.000
    1.000
    2.000
    2.000
    1.000
    1.000
    1.000
    2.000
    1.000
    2.000
    1.000
    1.000
    2.000
    2.000
    2.000
    1.000
    3.000
    3.000
    3.000
    3.000
    3.000
    3.000
    2.000
    2.000
    2.000
    3.000
    2.000
    3.000
    2.000
    3.000
    1.000
    3.000
    3.000
    3.000
    4.000
    6.000
    6.000
    6.000
    6.000
    6.000
    5.000
    5.000
    4.000
    9.000
    8.000
    8.000
    8.000
    7.000
    6.000
    6.000
    4.000
    5.000
    4.000
    3.000
    3.000
    4.000
    3.000
    5.000
    4.000
    4.000
    3.000
    2.000
    4.000
    2.000
    3.000
    4.000
    4.000
    3.000
    4.000
    5.000
    5.000
    8.000
    6.000
    4.000
    4.000
    3.000
    3.000
    1.000
    1.000
    1.000
    5.000
    6.000
    7.000
    7.000
    8.000
    8.000
    7.000
    8.000
    8.000
    9.000
    8.000
    9.000
    6.000
    7.000
    6.000
    7.000
    3.000
    5.000
    3.000
    3.000
    2.000
    2.000
    1.000
    2.000
    2.000
    2.000
    1.000
    8.000
    5.000
    3.000
    4.000
    1.000
    2.000
    4.000
    5.000
    5.000
    4.000
    3.000
    3.000
    4.000
    3.000
    4.000
    2.000
    1.000
    2.000
    1.000
    0.000
    2.000
    2.000
    1.000
    3.000
    3.000
    3.000
    2.000
    2.000
    3.000
    3.000
    5.000
    5.000
    4.000
    4.000
    3.000
    2.000
    3.000
    2.000
    1.000
    1.000
    1.000
    2.000
    2.000
    1.000
    1.000
    1.000
    1.000
    1.000
    1.000
    2.000
    2.000
    2.000
    1.000
    2.000
    2.000
    3.000
    3.000
    3.000
    3.000
    1.000
    1.000
    1.000
    0.000
    1.000
    1.000
    2.000
    1.000
    1.000
    1.000
    1.000
    1.000
    4.000
    3.000
    3.000
    2.000
    2.000
    4.000
    3.000
    4.000
    3.000
    4.000
    3.000
    2.000
    2.000
    2.000
    2.000
    3.000
    3.000
    1.000
    2.000
    2.000
    1.000
    1.000
    2.000
    1.000
    1.000
    0.000
    1.000
    2.000
    2.000
    2.000
    2.000
    2.000
    2.000
    4.000
    4.000
    5.000
    6.000
    5.000
    5.000
    5.000
    6.000
    6.000
    5.000
    4.000
    6.000
    6.000
    7.000
    7.000
    7.000
    8.000
    8.000
    6.000
    6.000
    6.000
    5.000
    5.000
    5.000
    5.000
    5.000
    5.000
    4.000
    3.000
    2.000
    3.000
    1.000
    3.000
    2.000
    1.000
    1.000
    2.000
    1.000
    1.000
    1.000
    2.000
    2.000
    2.000
    2.000
    2.000
    3.000
    3.000
    3.000
    3.000
    5.000
    4.000
    4.000
    5.000
    4.000
    5.000
    5.000
    5.000
    2.000
    2.000
    1.000
    4.000
    3.000
    2.000
    2.000
    2.000
    3.000
    4.000
    2.000
    1.000
    2.000
    1.000
    3.000
    8.000
    8.000
    7.000
    4.000
    1.000
    6.000
    7.000
    5.000
    3.000
    3.000
    4.000
    3.000
    3.000
    3.000
    4.000
    2.000
    3.000
    3.000
    2.000
    3.000
    2.000
    2.000
    2.000
    2.000
    4.000
    4.000
    2.000
    3.000
    3.000
    3.000
    3.000
    4.000
    3.000
    4.000
    4.000
    3.000
    4.000
    4.000
    5.000
    5.000
    6.000
    5.000
    7.000
    8.000
    7.000
    6.000
    6.000
    6.000
    6.000
    3.000
    3.000
    2.000
    2.000
    1.000
    3.000
    1.000
    1.000
    2.000
    1.000
    1.000
    1.000
    2.000
    2.000
    1.000
    1.000
    1.000
    1.000
    1.000
    2.000
    2.000
    3.000
    3.000
    2.000
    2.000
    2.000
    1.000
    0.000
    0.000
    2.000
    1.000
    1.000
    2.000
    1.000
    2.000
    2.000
    5.000
    3.000
    3.000
    1.000
    2.000
    3.000
    2.000
    2.000
    4.000
    4.000
    3.000
    5.000
    4.000
    4.000
    4.000
    2.000
    3.000
    2.000
    2.000
    2.000
    1.000
    2.000
    1.000
    1.000
    1.000
    1.000
    3.000
    2.000
    4.000
    3.000
    3.000
    1.000
    2.000
    3.000
    3.000
    4.000
    7.000
    7.000
    7.000
    6.000
    6.000
    6.000
    6.000
    6.000
    7.000
    6.000
    6.000
    3.000
    3.000
    6.000
    4.000
    5.000
    4.000
    5.000
    7.000
    6.000
    4.000
    0.000
    5.000
    1.000
    6.000
   12.000
    9.000
    8.000
    7.000
    6.000
    6.000
    2.000
    2.000
    1.000
    3.000
    2.000
    2.000
    2.000
    2.000
    3.000
    3.000
    3.000
    2.000
    2.000
    2.000
    4.000
    5.000
    3.000
    2.000
    2.000
    5.000
    4.000
    4.000
    4.000
    3.000
    2.000
    2.000
    2.000
    3.000
    2.000
    2.000
    3.000
    5.000
    6.000
    6.000
    8.000
    8.000
    6.000
    5.000
    5.000
    4.000
    4.000
    6.000
    4.000
    4.000
    4.000
    6.000
    8.000
    8.000
    7.000
    7.000
    4.000
    4.000
    4.000
    4.000
    3.000
    7.000
    7.000
    7.000
    8.000
    7.000
    6.000
    5.000
    5.000
    4.000
    4.000
    4.000
    4.000
    4.000
    6.000
    7.000
    5.000
    7.000
    5.000
    3.000
    2.000
    2.000
    1.000
    1.000
    3.000
    4.000
    3.000
    2.000
    1.000
    2.000
    2.000
    2.000
    1.000
    5.000
    4.000
    4.000
    3.000
    3.000
    2.000
    1.000
    1.000
    2.000
    3.000
    3.000
    4.000
    3.000
    4.000
    3.000
    4.000
    6.000
    7.000
    7.000
    7.000
    4.000
    5.000
    4.000
    4.000
    4.000
    7.000
    4.000
    4.000
    4.000
    3.000
    3.000
    6.000
    4.000
    1.000
    3.000
    2.000
    2.000
    1.000
    1.000
    2.000
    1.000
    2.000
    2.000
    1.000
    1.000
    5.000
    4.000
    2.000
    3.000
    5.000
    2.000
    5.000
    2.000
    5.000
    4.000
    4.000
    4.000
    3.000
    3.000
    1.000
    3.000
    2.000
    1.000
    1.000
    1.000
    2.000
    1.000
    1.000
    3.000
    2.000
    2.000
    3.000
    4.000
    3.000
    2.000
    1.000
    2.000
    1.000
    1.000
    0.000
    2.000
    1.000
    1.000
    1.000
    2.000
    2.000
    2.000
    1.000
    4.000
    7.000
    5.000
    5.000
    4.000
    3.000
    2.000
    1.000
    1.000
    3.000
    6.000
    4.000
    3.000
    2.000
    2.000
    2.000
    1.000
    2.000
    3.000
    3.000
    2.000
    3.000
    3.000
    4.000
    3.000
    3.000
    6.000
    7.000
    7.000
    6.000
    6.000
    6.000
    6.000
    5.000
    2.000
    2.000
    0.000
    1.000
    1.000
    2.000
    2.000
    2.000
    1.000
    2.000
    3.000
    1.000
    2.000
    2.000
    3.000
    1.000
    3.000
    3.000
    3.000
    2.000
    2.000
    2.000
    2.000
    1.000
    2.000
    4.000
    5.000
    5.000
    6.000
    5.000
    4.000
    5.000
    5.000
    4.000
    5.000
    6.000
    9.000
    4.000
    5.000
    5.000
    8.000
    9.000
    8.000
    8.000
    9.000
   10.000
   10.000
   10.000
    6.000
    6.000
    6.000
    7.000
    7.000
    6.000
    6.000
    6.000
    4.000
    5.000
    5.000
    5.000
    4.000
    5.000
    4.000
    4.000
    5.000
    7.000
    6.000
    5.000
    3.000
    2.000
    3.000
    2.000
    2.000
    3.000
    2.000
    1.000
    2.000
    0.000
    1.000
    0.000
    0.000
    1.000
    0.000
    0.000
    2.000
    0.000
    2.000
    2.000
    3.000
    5.000
    4.000
    4.000
    3.000
    4.000
    5.000
    4.000
    4.000
    4.000
    2.000
    3.000
    2.000
    2.000
    1.000
    2.000
    4.000
    4.000
    6.000
    2.000
    3.000
    2.000
    2.000
    4.000
    5.000
    2.000
    4.000
    4.000
    6.000
    5.000
    6.000
    6.000
    5.000
    6.000
    5.000
    4.000
    5.000
    4.000
    5.000
    5.000
    3.000
    3.000
    4.000
    4.000
    4.000
    4.000
    6.000
    6.000
    7.000
    8.000
    7.000
    6.000
    7.000
    6.000
    6.000
    4.000
    2.000
    4.000
    4.000
    4.000
    4.000
    4.000
    1.000
    1.000
    1.000
    2.000
    1.000
    1.000
    2.000
    0.000
    1.000
    2.000
    2.000
    3.000
    3.000
    3.000
    2.000
    4.000
    3.000
    3.000
    2.000
    2.000
    2.000
    2.000
    1.000
    1.000
    1.000
    1.000
    1.000
    1.000
    0.000
    0.000
    1.000
    1.000
    2.000
    1.000
    1.000
    2.000
    1.000
    2.000
    1.000
    2.000
    2.000
    2.000
    2.000
    2.000
    1.000
    1.000
    0.000
    1.000
    1.000
    1.000
    1.000
    1.000
    1.000
    2.000
    2.000
    0.000
    1.000
    0.000
    3.000
    3.000
    2.000
    2.000
    2.000
    2.000
    3.000
    3.000
    3.000
    3.000
    2.000
    1.000
    0.000
    2.000
    2.000
    2.000
    2.000
    1.000
    2.000
    2.000
    2.000
    1.000
    1.000
    2.000
    3.000
    3.000
    4.000
    4.000
    5.000
    5.000
    4.000
    4.000
    3.000
    2.000
    3.000
    2.000
    1.000
    1.000
    2.000
    2.000
    3.000
    3.000
    2.000
    3.000
    2.000
    1.000
    1.000
    0.000
    1.000
    1.000
    3.000
    2.000
    5.000
    4.000
    3.000
    3.000
    3.000
    3.000
    2.000
    1.000
    1.000
    2.000
    2.000
    2.000
    1.000
    2.000
    2.000
    2.000
    2.000
    2.000
    1.000
    1.000
    1.000
    3.000
    3.000
    2.000
    3.000
    2.000
    2.000
    2.000
    1.000
    1.000
    0.000
    0.000
    1.000
    2.000
    1.000
    1.000
    1.000
    1.000
    2.000
    1.000
    1.000
    1.000
    2.000
    1.000
    1.000
    1.000
    2.000
    2.000
    1.000
    2.000
    2.000
    2.000
    1.000
    2.000
    1.000
    0.000
    1.000
    1.000
    1.000
    0.000
    0.000
    0.000
    2.000
    1.000
    0.000
    1.000
    3.000
    3.000
    1.000
    2.000
    2.000
    6.000
    6.000
    7.000
    5.000
    5.000
    3.000
    2.000
    1.000
    1.000
    2.000
    1.000
    2.000
    5.000
    6.000
    4.000
    3.000
    4.000
    5.000
    7.000
    7.000
    7.000
    6.000
    7.000
    5.000
    7.000
    6.000
    6.000
    5.000
    5.000
    4.000
    3.000
    3.000
    3.000
    3.000
    1.000
    1.000
    1.000
    1.000
    2.000
    2.000
    3.000
    2.000
    2.000
    2.000
    4.000
    4.000
    3.000
    2.000
    2.000
    2.000
    1.000
    2.000
    3.000
    2.000
    1.000
    0.000
    0.000
    2.000
    2.000
    2.000
    1.000
    1.000
    2.000
    1.000
    1.000
    2.000
    2.000
    0.000
    2.000
    3.000
    3.000
    2.000
    3.000
    3.000
    4.000
    4.000
    3.000
    2.000
    1.000
    2.000
    2.000
    1.000
    1.000
    1.000
    1.000
    2.000
    1.000
    1.000
    0.000
    1.000
    1.000
    1.000
    1.000
    1.000
    1.000
    2.000
    2.000
    3.000
    2.000
    2.000
    2.000
    2.000
    2.000
    4.000
    4.000
    4.000
    6.000
    5.000
    4.000
    4.000
    3.000
    0.000
    0.000
    1.000
    0.000
    2.000
    1.000
    1.000
    4.000
    5.000
    5.000
    4.000
    3.000
    2.000
    3.000
    3.000
    3.000
    0.000
    2.000
    3.000
    2.000
    1.000
    2.000
    0.000
    3.000
    4.000
    6.000
    3.000
    6.000
    4.000
    3.000
    6.000
    6.000
    6.000
    9.000
    9.000
   10.000
   10.000
    7.000
    4.000
    7.000
    8.000
    6.000
    8.000
    7.000
    8.000
    8.000
    8.000
    7.000
    7.000
    5.000
    2.000
    2.000
    3.000
    3.000
    2.000
    2.000
    1.000
    3.000
    2.000
    1.000
    2.000
    1.000
    2.000
    2.000
    2.000
    2.000
    2.000
    1.000
    2.000
    5.000
    3.000
    4.000
    4.000
    6.000
    5.000
    5.000
    8.000
    8.000
    7.000
   11.000
   11.000
   12.000
    9.000
    9.000
    8.000
    6.000
    3.000
    3.000
    1.000
    1.000
    1.000
    1.000
    1.000
    2.000
    5.000
    4.000
    1.000
    3.000
    2.000
    2.000
    4.000
    5.000
    8.000
    7.000
    7.000
    5.000
    2.000
    2.000
    3.000
    3.000
    4.000
    3.000
    3.000
    5.000
    5.000
    6.000
    7.000
    4.000
    6.000
    9.000
   10.000
    9.000
    8.000
    8.000
    7.000
    7.000
    7.000
    7.000
    6.000
    8.000
    4.000
    3.000
    3.000
    3.000
    2.000
    3.000
    6.000
    2.000
    2.000
    2.000
    2.000
    2.000
    1.000
    2.000
    2.000
    2.000
    2.000
    3.000
    1.000
    2.000
    1.000
    2.000
    4.000
    2.000
    1.000
    1.000
    1.000
    1.000
    4.000
    6.000
    7.000
    8.000
    7.000
    6.000
    5.000
    6.000
    8.000
    6.000
    5.000
   10.000
    8.000
    5.000
    1.000
    1.000
    4.000
    2.000
    2.000
    0.000
    2.000
    1.000
    1.000
    1.000
    1.000
    2.000
    2.000
    2.000
    1.000
    1.000
    2.000
    2.000
    1.000
    1.000
    3.000
    1.000
    1.000
    2.000
    2.000
    1.000
    2.000
    2.000
    2.000
    1.000
    3.000
    3.000
    3.000
    2.000
    2.000
    1.000
    0.000
    1.000
    0.000
    1.000
    2.000
    3.000
    1.000
    2.000
    1.000
    2.000
    1.000
    0.000
    1.000
    0.000
    1.000
    1.000
    1.000
    2.000
    2.000
    3.000
    2.000
    1.000
    2.000
    1.000
    1.000
    1.000
    2.000
    1.000
    1.000
    1.000
    1.000
    2.000
    2.000
    0.000
    1.000
    1.000
    1.000
    2.000
    1.000
    6.000
    3.000
    2.000
    1.000
    5.000
    6.000
    7.000
    5.000
    6.000
    4.000
    6.000
    5.000
    4.000
    2.000
    2.000
    2.000
    4.000
    2.000
    1.000
    1.000
    2.000
    2.000
    2.000
    2.000
    3.000
    6.000
    3.000
    3.000
    3.000
    3.000
    2.000
    3.000
    2.000
    2.000
    3.000
    4.000
    5.000
    4.000
    3.000
    4.000
    4.000
    4.000
    1.000
    1.000
    3.000
    2.000
    5.000
    7.000
    7.000
    6.000
    6.000
    7.000
    6.000
    7.000
    8.000
    8.000
    3.000
    7.000
    6.000
    5.000
    6.000
    6.000
    5.000
    2.000
    1.000
    3.000
    3.000
    6.000
    4.000
    4.000
    6.000
    7.000
    7.000
    3.000
    3.000
    3.000
    4.000
    4.000
    3.000
    2.000
    2.000
    1.000
    2.000
    4.000
    5.000
    4.000
    4.000
    3.000
    3.000
    2.000
    2.000
    3.000
    2.000
    1.000
    2.000
    2.000
    2.000
    2.000
    2.000
    3.000
    1.000
    1.000
    1.000
    1.000
    0.000
    2.000
    2.000
    2.000
    2.000
    4.000
    2.000
    2.000
    7.000
    8.000
    7.000
    6.000
    5.000
    6.000
    7.000
    8.000
   10.000
    9.000
    9.000
    9.000
    9.000
    7.000
    8.000
    6.000
    6.000
    6.000
    5.000
    3.000
    4.000
    6.000
    8.000
    6.000
    7.000
    6.000
    5.000
    4.000
    2.000
    1.000
    2.000
    3.000
    3.000
    3.000
    3.000
    3.000
    4.000
    7.000
    5.000
    7.000
    8.000
    8.000
    8.000
    6.000
    6.000
    6.000
    5.000
    5.000
    4.000
    5.000
    5.000
    3.000
    2.000
    3.000
    4.000
    3.000
    3.000
    4.000
    6.000
    6.000
    5.000
    4.000
    2.000
    3.000
    4.000
    3.000
    3.000
    1.000
    1.000
    1.000
    2.000
    3.000
    3.000
    1.000
    2.000
    2.000
    2.000
    1.000
    2.000
    1.000
    1.000
    1.000
    1.000
    2.000
    1.000
    1.000
    1.000
    2.000
    2.000
    1.000
    1.000
    2.000
    1.000
    1.000
    2.000
    1.000
    2.000
    1.000
    2.000
    1.000
    2.000
    1.000
    1.000
    2.000
    2.000
    5.000
    5.000
    4.000
    3.000
    3.000
    4.000
    5.000
    4.000
    3.000
    3.000
    3.000
    4.000
    3.000
    3.000
    2.000
    1.000
    2.000
    4.000
    7.000
    6.000
    8.000
   10.000
   10.000
    7.000
   10.000
    8.000
    9.000
    8.000
    6.000
    7.000
    4.000
    5.000
    5.000
    6.000
    5.000
    6.000
    5.000
    4.000
    4.000
    5.000
    4.000
    5.000
    5.000
    5.000
    4.000
    4.000
    5.000
    7.000
    7.000
    7.000
    7.000
    6.000
    6.000
    4.000
    4.000
    4.000
    4.000
    4.000
    3.000
    4.000
    4.000
    3.000
    2.000
    2.000
    3.000
    3.000
    4.000
    4.000
    4.000
    5.000
    5.000
    7.000
    7.000
    6.000
    6.000
    6.000
    6.000
    4.000
    5.000
    4.000
    5.000
    5.000
    5.000
    5.000
    4.000
    5.000
    5.000
    5.000
    4.000
    4.000
    5.000
    4.000
    4.000
    5.000
    4.000
    4.000
    4.000
    5.000
    6.000
    5.000
    5.000
    5.000
    5.000
    4.000
    3.000
    4.000
    4.000
    4.000
    4.000
    5.000
    4.000
    4.000
    4.000
    5.000
    5.000
    4.000
    4.000
    6.000
    6.000
    6.000
    6.000
    7.000
    5.000
    6.000
    5.000
    5.000
    6.000
    5.000
    5.000
    4.000
    4.000
    4.000
    3.000
    4.000
    3.000
    3.000
    2.000
    1.000
    3.000
    3.000
    4.000
    4.000
    3.000
    3.000
    3.000
    3.000
    2.000
    2.000
    2.000
    1.000
    1.000
    2.000
    2.000
    2.000
    2.000
    0.000
    1.000
    1.000
    1.000
    2.000
    1.000
    2.000
    1.000
    1.000
    1.000
    2.000
    1.000
    1.000
    2.000
    1.000
    1.000
    1.000
    1.000
    2.000
    2.000
    2.000
    3.000
    1.000
    2.000
    2.000
    2.000
    3.000
    3.000
    3.000
    3.000
    2.000
    2.000
    2.000
    2.000
    2.000
    2.000
    2.000
    2.000
    1.000
    1.000
    1.000
    2.000
    2.000
    2.000
    2.000
    2.000
    1.000
    1.000
    2.000
    2.000
    1.000
    1.000
    0.000
    1.000
    2.000
    1.000
    2.000
    2.000
    2.000
    0.000
    1.000
    1.000
    1.000
    1.000
    1.000
    6.000
    6.000
    7.000
    2.000
    4.000
    4.000
    4.000
    2.000
    4.000
    1.000
    1.000
    1.000
    1.000
    2.000
    2.000
    2.000
    2.000
    3.000
    4.000
    4.000
    5.000
    6.000
    6.000
    6.000
    5.000
    5.000
    6.000
    5.000
    6.000
    6.000
    6.000
    6.000
    6.000
    5.000
    5.000
    5.000
    6.000
    6.000
    6.000
    5.000
    6.000
    6.000
    6.000
    8.000
    8.000
    8.000
    7.000
    8.000
    6.000
    4.000
    3.000
    4.000
    4.000
    3.000
    1.000
    1.000
    1.000
    1.000
    3.000
    5.000
    5.000
    5.000
    7.000
    7.000
    7.000
    8.000
    9.000
    7.000
    9.000
    9.000
    8.000
    6.000
    8.000
   10.000
    5.000
    6.000
    7.000
    6.000
    6.000
    6.000
    5.000
    6.000
    5.000
    6.000
    5.000
    4.000
    5.000
    6.000
    6.000
    6.000
    6.000
   10.000
    8.000
    8.000
    8.000
    7.000
    8.000
    9.000
   10.000
   11.000
   13.000
   13.000
   12.000
   10.000
   10.000
    7.000
    6.000
    6.000
    4.000
    5.000
    5.000
    5.000
    6.000
    7.000
    5.000
    6.000
    6.000
    7.000
    7.000
    6.000
    6.000
    5.000
    7.000
    4.000
    6.000
    6.000
    6.000
    7.000
    6.000
    6.000
    5.000
    5.000
    5.000
    5.000
    7.000
    6.000
    6.000
    6.000
    6.000
    6.000
    7.000
    7.000
    6.000
    8.000
    4.000
    4.000
    3.000
    3.000
    3.000
    3.000
    3.000
    2.000
    3.000
    2.000
    2.000
    3.000
    1.000
    3.000
    4.000
    3.000
    2.000
    4.000
    4.000
    6.000
    3.000
    5.000
    5.000
    5.000
    4.000
    4.000
    4.000
    5.000
    5.000
    5.000
    6.000
    5.000
    4.000
    3.000
    4.000
    5.000
    4.000
    3.000
    3.000
    4.000
    5.000
    4.000
    5.000
    5.000
    6.000
    7.000
    6.000
    6.000
    6.000
    4.000
    3.000
    3.000
    4.000
    3.000
    3.000
    3.000
    1.000
    1.000
    0.000
    1.000
    0.000
    2.000
    2.000
    2.000
    1.000
    1.000
    0.000
    1.000
    1.000
    1.000
    1.000
    2.000
    1.000
    1.000
    2.000
    1.000
    1.000
    2.000
    4.000
    3.000
    2.000
    2.000
    2.000
    2.000
    2.000
    0.000
    1.000
    1.000
    0.000
    1.000
    1.000
    1.000
    2.000
    2.000
    2.000
    2.000
    3.000
    1.000
    1.000
    1.000
    2.000
    3.000
    3.000
    2.000
    1.000
    1.000
    1.000
    1.000
    1.000
    1.000
    1.000
    1.000
    2.000
    2.000
    2.000
    1.000
    1.000
    1.000
    2.000
    2.000
    2.000
    0.000
    1.000
    1.000
    1.000
    1.000
    2.000
    2.000
    2.000
    3.000
    2.000
    1.000
    2.000
    2.000
    2.000
    2.000
    3.000
    6.000
    9.000
   10.000
    7.000
    8.000
    9.000
    8.000
    5.000
    4.000
    2.000
    3.000
    4.000
    4.000
    2.000
    2.000
    2.000
    2.000
    2.000
    2.000
    1.000
    1.000
    3.000
    2.000
    2.000
    1.000
    2.000
    2.000
    2.000
    1.000
    4.000
    2.000
    1.000
    2.000
    2.000
    3.000
    4.000
    2.000
    5.000
    2.000
    0.000
    1.000
    2.000
    2.000
    2.000
    6.000
    6.000
    7.000
    8.000
    7.000
   10.000
   14.000
   11.000
   10.000
   12.000
   10.000
    8.000
    8.000
    8.000
    8.000
    7.000
    8.000
   10.000
    8.000
    7.000
    7.000
    8.000
    8.000
    7.000
    7.000
    7.000
    8.000
    9.000
   10.000
    9.000
    9.000
   10.000
   10.000
    9.000
    7.000
    6.000
    5.000
    4.000
    2.000
    2.000
    0.000
    1.000
    1.000
    1.000
    1.000
    1.000
    1.000
    1.000
    1.000
    1.000
    1.000
    0.000
    1.000
    1.000
    2.000
    1.000
    3.000
    3.000
    3.000
    2.000
    2.000
    3.000
    2.000
    2.000
    2.000
    1.000
    2.000
    3.000
    2.000
    1.000
    1.000
    1.000
    2.000
    2.000
    2.000
    1.000
    0.000
    1.000
    1.000
    1.000
    1.000
    2.000
    2.000
    2.000
    1.000
    0.000
    0.000
    1.000
    1.000
    0.000
    1.000
    0.000
    1.000
    1.000
    1.000
    2.000
    2.000
    1.000
    1.000
    3.000
    1.000
    2.000
    1.000
    4.000
    3.000
    2.000
    3.000
    2.000
    2.000
    1.000
    0.000
    1.000
    0.000
    2.000
    1.000
    2.000
    1.000
    1.000
    2.000
    1.000
    1.000
    1.000
    1.000
    2.000
    2.000
    2.000
    3.000
    2.000
    3.000
    3.000
    2.000
    1.000
    1.000
    1.000
    0.000
    0.000
    1.000
    1.000
    1.000
    2.000
    1.000
    1.000
    0.000
    1.000
    1.000
    1.000
    1.000
    0.000
    1.000
    2.000
    3.000
    2.000
    1.000
    2.000
    4.000
    6.000
    6.000
    6.000
    8.000
    6.000
    5.000
    4.000
    5.000
    4.000
    6.000
    5.000
    5.000
    4.000
    5.000
    4.000
    4.000
    4.000
    4.000
    5.000
    5.000
    6.000
    6.000
    5.000
    6.000
    3.000
    4.000
    3.000
    3.000
    3.000
    3.000
    2.000
    2.000
    3.000
    1.000
    1.000
    2.000
    1.000
    3.000
    2.000
    1.000
    1.000
    2.000
    1.000
    2.000
    2.000
    2.000
    2.000
    2.000
    2.000
    2.000
    1.000
    1.000
    2.000
    1.000
    1.000
    1.000
    1.000
    2.000
    1.000
    2.000
    1.000
    2.000
    3.000
    3.000
    1.000
    2.000
    2.000
    2.000
    1.000
    3.000
    0.000
    1.000
    1.000
    2.000
    2.000
    2.000
    1.000
    2.000
    2.000
    2.000
    0.000
    1.000
    1.000
    1.000
    2.000
    1.000
    2.000
    2.000
    2.000
    2.000
    2.000
    1.000
    1.000
    1.000
    1.000
    1.000
    1.000
    0.000
    1.000
    1.000
    1.000
    1.000
    1.000
    2.000
    2.000
    3.000
    2.000
    2.000
    2.000
    2.000
    2.000
    2.000
    2.000
    2.000
    2.000
    2.000
    2.000
    2.000
    1.000
    1.000
    2.000
    3.000
    3.000
    4.000
    5.000
    6.000
    8.000
    7.000
    6.000
    8.000
    7.000
    8.000
    7.000
    7.000
    8.000
    8.000
    9.000
    6.000
    6.000
    8.000
    8.000
    9.000
    8.000
    6.000
    6.000
    4.000
    5.000
    5.000
    4.000
    5.000
    4.000
    3.000
    4.000
    7.000
    5.000
    8.000
    7.000
    8.000
    7.000
    8.000
    8.000
    9.000
    9.000
   11.000
    9.000
    9.000
   10.000
    8.000
    6.000
    7.000
    6.000
    5.000
    3.000
    3.000
    3.000
    3.000
    4.000
    2.000
    2.000
    3.000
    2.000
    3.000
    4.000
    5.000
    3.000
    8.000
    9.000
    9.000
    9.000
   10.000
   12.000
    8.000
   12.000
    6.000
    9.000
    7.000
    8.000
    7.000
    7.000
    7.000
    5.000
    3.000
    5.000
    5.000
    4.000
    5.000
    5.000
    5.000
    5.000
    4.000
    4.000
    7.000
    4.000
    5.000
    4.000
    3.000
    2.000
    2.000
    2.000
    2.000
    3.000
    3.000
    2.000
    2.000
    2.000
    2.000
    1.000
    2.000
    0.000
    1.000
    1.000
    1.000
    1.000
    1.000
    2.000
    3.000
    2.000
    2.000
    3.000
    3.000
    2.000
    3.000
    2.000
    3.000
    2.000
    3.000
    3.000
    3.000
    3.000
    4.000
    3.000
    3.000
    4.000
    4.000
    5.000
    4.000
    3.000
    6.000
    5.000
    5.000
    6.000
    7.000
    8.000
    5.000
    4.000
    4.000
    6.000
    6.000
    7.000
    6.000
    8.000
    9.000
   10.000
   10.000
    9.000
    8.000
    7.000
    6.000
    6.000
    9.000
    7.000
   10.000
   11.000
    9.000
    9.000
   10.000
    9.000
    7.000
    6.000
    6.000
    5.000
    5.000
    6.000
    4.000
    4.000
    4.000
    6.000
    5.000
    4.000
    3.000
    3.000
    3.000
    4.000
    2.000
    3.000
    2.000
    2.000
    1.000
    2.000
    2.000
    1.000
    0.000
    0.000
    1.000
    1.000
    2.000
    2.000
    1.000
    2.000
    1.000
    1.000
    2.000
    2.000
    3.000
    3.000
    3.000
    4.000
    6.000
    6.000
    7.000
    7.000
    7.000
    7.000
    8.000
    8.000
    7.000
    8.000
    8.000
    7.000
    7.000
    8.000
    8.000
    7.000
    6.000
    6.000
    5.000
    5.000
    6.000
    6.000
    5.000
    4.000
    4.000
    4.000
    7.000
    7.000
    8.000
    8.000
    8.000
    7.000
    7.000
    6.000
    6.000
    5.000
    5.000
    5.000
    3.000
    5.000
    6.000
    7.000
    7.000
    8.000
    6.000
    6.000
    5.000
    4.000
    4.000
    4.000
    6.000
    6.000
    5.000
    4.000
    5.000
    5.000
    5.000
    3.000
    2.000
    2.000
    1.000
    0.000
    0.000
    1.000
    1.000
    1.000
    1.000
    1.000
    0.000
    1.000
    0.000
    1.000
    1.000
    1.000
    2.000
    2.000
    2.000
    0.000
    1.000
    1.000
    1.000
    1.000
    2.000
    1.000
    1.000
    2.000
    1.000
    2.000
    3.000
    3.000
    2.000
    2.000
    1.000
    4.000
    5.000
    4.000
    2.000
    6.000
    7.000
    7.000
    8.000
    7.000
    8.000
    6.000
    8.000
    9.000
    8.000
    8.000
    6.000
    6.000
    6.000
    7.000
    8.000
    7.000
    7.000
    6.000
    6.000
    4.000
    5.000
    3.000
    4.000
    4.000
    2.000
    2.000
    3.000
    2.000
    2.000
    2.000
    3.000
    2.000
    2.000
    3.000
    4.000
    4.000
    2.000
    3.000
    2.000
    2.000
    3.000
    5.000
    3.000
    3.000
    4.000
    3.000
    3.000
    4.000
    4.000
    3.000
    5.000
    5.000
    4.000
    6.000
    5.000
    6.000
    6.000
    7.000
    6.000
    6.000
    6.000
    8.000
    8.000
    8.000
    6.000
    6.000
    5.000
    4.000
    5.000
    3.000
    3.000
    2.000
    2.000
    6.000
    4.000
    2.000
   13.000
   10.000
    9.000
    4.000
    4.000
    4.000
    4.000
    4.000
    4.000
    4.000
    5.000
    5.000
    4.000
    2.000
    3.000
    5.000
    3.000
    5.000
    4.000
    4.000
    7.000
   10.000
    9.000
    9.000
   13.000
   10.000
    9.000
    7.000
    6.000
    5.000
   10.000
   11.000
    8.000
    4.000
    5.000
    5.000
    7.000
    4.000
    9.000
    7.000
    8.000
    9.000
    4.000
    3.000
    1.000
    1.000
    3.000
    5.000
    6.000
    7.000
    4.000
    5.000
    1.000
    2.000
   19.000
   22.000
   21.000
   18.000
   21.000
   16.000
   15.000
   15.000
   15.000
   13.000
   11.000
    9.000
    9.000
   10.000
   11.000
    9.000
    7.000
    8.000
    7.000
    9.000
    6.000
    4.000
    4.000
    6.000
    6.000
    7.000
    5.000
    5.000
    5.000
    4.000
    5.000
    6.000
    5.000
    3.000
    3.000
    4.000
    4.000
    4.000
    3.000
    2.000
    2.000
    2.000
    4.000
    3.000
    4.000
    3.000
    3.000
    3.000
    2.000
    3.000
    2.000
    1.000
    1.000
    1.000
    2.000
    2.000
    3.000
    2.000
    1.000
    2.000
    0.000
    1.000
    2.000
    1.000
    1.000
    1.000
    0.000
    3.000
    3.000
    1.000
    1.000
    1.000
    1.000
    1.000
    1.000
    1.000
    2.000
    1.000
    2.000
    2.000
    2.000
    2.000
    2.000
    2.000
    2.000
    3.000
    3.000
    3.000
    5.000
    6.000
    7.000
    7.000
    6.000
    6.000
    6.000
    8.000
    7.000
    8.000
    6.000
    5.000
    4.000
    6.000
    6.000
    5.000
    5.000
    4.000
    3.000
    2.000
    2.000
    4.000
    2.000
    2.000
    2.000
    1.000
    1.000
    2.000
    1.000
    1.000
    0.000
    1.000
    1.000
    1.000
    0.000
    0.000
    1.000
    1.000
    1.000
    1.000
    0.000
    1.000
    1.000
    2.000
    1.000
    2.000
    0.000
    1.000
    1.000
    2.000
    2.000
    2.000
    3.000
    2.000
    2.000
    1.000
    1.000
    1.000
    1.000
    0.000
    1.000
    3.000
    4.000
    4.000
    5.000
    4.000
    5.000
    2.000
    3.000
    4.000
    4.000
    4.000
    7.000
    6.000
    7.000
    6.000
    7.000
    6.000
    5.000
    5.000
    4.000
    4.000
    5.000
    4.000
    2.000
    1.000
    1.000
    2.000
    1.000
    1.000
    1.000
    1.000
    1.000
    1.000
    1.000
    0.000
    0.000
    2.000
    1.000
    1.000
    1.000
    2.000
    1.000
    1.000
    1.000
    1.000
    2.000
    2.000
    1.000
    1.000
    2.000
    2.000
    1.000
    1.000
    2.000
    1.000
    1.000
    1.000
    1.000
    1.000
    0.000
    1.000
    1.000
    1.000
    1.000
    2.000
    2.000
    2.000
    3.000
    2.000
    2.000
    3.000
    5.000
    2.000
    3.000
    2.000
    3.000
    2.000
    1.000
    0.000
    1.000
    1.000
    1.000
    2.000
    3.000
    5.000
    5.000
    3.000
    2.000
    2.000
    2.000
    1.000
    1.000
    2.000
    0.000
    3.000
    2.000
    2.000
    2.000
    1.000
    0.000
    2.000
    3.000
    1.000
    1.000
    2.000
    2.000
    2.000
    2.000
    1.000
    2.000
    2.000
    1.000
    0.000
    1.000
    1.000
    1.000
    0.000
    1.000
    0.000
    1.000
    1.000
    2.000
    3.000
    2.000
    2.000
    1.000
    1.000
    1.000
    2.000
    2.000
    2.000
    0.000
    1.000
    1.000
    1.000
    0.000
    1.000
    0.000
    1.000
    0.000
    1.000
    1.000
    0.000
    1.000
    2.000
    1.000
    1.000
    1.000
    1.000
    1.000
    2.000
    2.000
    1.000
    2.000
    1.000
    3.000
    6.000
    8.000
    6.000
    6.000
    6.000
    7.000
    7.000
    6.000
    6.000
    7.000
    6.000
    6.000
    5.000
    5.000
    4.000
    4.000
    4.000
    3.000
    4.000
    4.000
    4.000
    5.000
    4.000
    5.000
    4.000
    5.000
    4.000
    4.000
    4.000
    3.000
    2.000
    3.000
    2.000
    3.000
    2.000
    2.000
    1.000
    1.000
    2.000
    1.000
    1.000
    1.000
    2.000
    2.000
    0.000
    3.000
    2.000
    0.000
    1.000
    0.000
    1.000
    1.000
    2.000
    2.000
    0.000
    1.000
    1.000
    1.000
    2.000
    2.000
    1.000
    2.000
    2.000
    1.000
    2.000
    1.000
    2.000
    2.000
    2.000
    2.000
    2.000
    1.000
    2.000
    1.000
    2.000
    1.000
    2.000
    3.000
    2.000
    1.000
    1.000
    1.000
    2.000
    4.000
    1.000
    2.000
    1.000
    2.000
    3.000
    3.000
    2.000
    2.000
    2.000
    2.000
    2.000
    2.000
    3.000
    3.000
    4.000
    5.000
    7.000
    6.000
    5.000
    5.000
    5.000
    2.000
    3.000
    2.000
    2.000
    0.000
    1.000
    2.000
    2.000
    1.000
    1.000
    0.000
    1.000
    1.000
    4.000
    7.000
    7.000
    8.000
    8.000
    9.000
    6.000
    5.000
    7.000
    8.000
    8.000
    6.000
    7.000
    6.000
    8.000
    7.000
    4.000
    4.000
    4.000
    1.000
    2.000
    2.000
    1.000
    1.000
    1.000
    1.000
    3.000
    4.000
    5.000
    5.000
    3.000
    3.000
    1.000
    1.000
    1.000
    1.000
    0.000
    1.000
    2.000
    1.000
    3.000
    2.000
    2.000
    2.000
    2.000
    3.000
    2.000
    1.000
    2.000
    1.000
    2.000
    3.000
    6.000
    4.000
    4.000
    3.000
    3.000
    4.000
    1.000
    4.000
    1.000
    3.000
    2.000
    3.000
    1.000
    2.000
    3.000
    3.000
    3.000
    2.000
    1.000
    2.000
    3.000
    3.000
    3.000
    3.000
    3.000
    4.000
    4.000
    4.000
    3.000
    3.000
    4.000
    3.000
    4.000
    4.000
    4.000
    4.000
    6.000
    4.000
    4.000
    5.000
    4.000
    4.000
    4.000
    4.000
    4.000
    5.000
    4.000
    4.000
    4.000
    5.000
    5.000
    6.000
    6.000
    6.000
    7.000
    8.000
    7.000
    8.000
    9.000
    8.000
    8.000
    8.000
    8.000
    8.000
    7.000
    8.000
    6.000
    7.000
    7.000
    6.000
    5.000
    6.000
    6.000
    5.000
    5.000
    5.000
    5.000
    4.000
    4.000
    4.000
    3.000
    3.000
    3.000
    2.000
    2.000
    2.000
    0.000
    1.000
    2.000
    2.000
    0.000
    1.000
    1.000
    2.000
    3.000
    3.000
    3.000
    3.000
    4.000
    3.000
    3.000
    2.000
    3.000
    2.000
    1.000
    1.000
    2.000
    1.000
    2.000
    4.000
    2.000
    4.000
    5.000
    4.000
    4.000
    4.000
    5.000
    6.000
    5.000
    4.000
    4.000
    5.000
    5.000
    4.000
    5.000
    5.000
    5.000
    5.000
    5.000
    4.000
    5.000
    5.000
    4.000
    4.000
    4.000
    4.000
    4.000
    4.000
    5.000
    6.000
    6.000
    6.000
    7.000
    7.000
    7.000
    6.000
    6.000
    8.000
    9.000
    9.000
    9.000
   10.000
    8.000
    8.000
    8.000
    8.000
    9.000
    6.000
    5.000
    5.000
    4.000
    4.000
    5.000
    4.000
    5.000
    5.000
    6.000
    6.000
    7.000
    7.000
    5.000
    5.000
    6.000
    6.000
    5.000
    5.000
    6.000
    4.000
    5.000
    4.000
    4.000
    3.000
    3.000
    4.000
    5.000
    5.000
    4.000
    4.000
    4.000
    5.000
    5.000
    5.000
    6.000
    6.000
    4.000
    3.000
    3.000
    2.000
    2.000
    1.000
    1.000
    3.000
    2.000
    1.000
    0.000
    1.000
    1.000
    1.000
    1.000
    0.000
    1.000
    1.000
    1.000
    1.000
    1.000
    1.000
    1.000
    2.000
    3.000
    2.000
    1.000
    2.000
    1.000
    1.000
    1.000
    1.000
    2.000
    2.000
    2.000
    2.000
    1.000
    1.000
    5.000
    5.000
    7.000
    4.000
    5.000
    6.000
    8.000
    7.000
    8.000
    9.000
    7.000
    6.000
    6.000
    5.000
    4.000
    3.000
    3.000
    2.000
    1.000
    2.000
    1.000
    0.000
    4.000
    4.000
    3.000
    4.000
    1.000
    4.000
    6.000
    7.000
    6.000
    6.000
    5.000
    6.000
    6.000
    6.000
    6.000
    6.000
    5.000
    6.000
    4.000
    3.000
    3.000
    2.000
    1.000
    2.000
    2.000
    2.000
    1.000
    2.000
    2.000
    2.000
    2.000
    1.000
    1.000
    1.000
    1.000
    1.000
    1.000
    1.000
    1.000
    0.000
    2.000
    1.000
    1.000
    3.000
    1.000
    2.000
    1.000
    2.000
    2.000
    2.000
    1.000
    1.000
    2.000
    2.000
    3.000
    7.000
    8.000
    8.000
    8.000
    7.000
    7.000
    7.000
    6.000
    8.000
    8.000
    8.000
    8.000
    8.000
    7.000
    6.000
    5.000
    5.000
    7.000
    7.000
    7.000
    6.000
    7.000
    6.000
    5.000
    7.000
    7.000
    7.000
    7.000
    6.000
    5.000
    4.000
    2.000
    3.000
    3.000
    1.000
    3.000
    1.000
    1.000
    1.000
    2.000
    1.000
    1.000
    0.000
    0.000
    1.000
    2.000
    1.000
    2.000
    2.000
    1.000
    3.000
    2.000
    1.000
    1.000
    1.000
    2.000
    1.000
    1.000
    0.000
    1.000
    1.000
    1.000
    1.000
    1.000
    1.000
    0.000
    3.000
    2.000
    1.000
    1.000
    2.000
    2.000
    7.000
    7.000
    6.000
    7.000
    7.000
    7.000
    6.000
    7.000
    7.000
    6.000
    4.000
    5.000
    4.000
    3.000
    3.000
    5.000
    4.000
    3.000
    2.000
    1.000
    4.000
    2.000
    4.000
    7.000
    6.000
    6.000
    6.000
    6.000
    8.000
    6.000
    9.000
    7.000
    8.000
    7.000
    6.000
    6.000
    7.000
    7.000
    6.000
    7.000
    6.000
    6.000
    5.000
    4.000
    4.000
    4.000
    4.000
    3.000
    4.000
    5.000
    4.000
    4.000
    5.000
    4.000
    3.000
    2.000
    2.000
    1.000
    2.000
    1.000
    1.000
    3.000
    2.000
    2.000
    2.000
    2.000
    2.000
    2.000
    1.000
    1.000
    0.000
    0.000
    1.000
    2.000
    2.000
    2.000
    2.000
    3.000
    2.000
    2.000
    7.000
    6.000
    7.000
    7.000
    5.000
    6.000
    7.000
    4.000
    5.000
    5.000
    7.000
    6.000
    6.000
    7.000
    7.000
    7.000
    8.000
    5.000
    5.000
    5.000
    5.000
    6.000
    5.000
    6.000
    4.000
    4.000
    4.000
    4.000
    5.000
    4.000
    3.000
    3.000
    3.000
    2.000
    2.000
    1.000
    1.000
    1.000
    1.000
    3.000
    7.000
    6.000
    5.000
    5.000
    6.000
    6.000
    6.000
    4.000
    5.000
    5.000
    3.000
    4.000
    3.000
    4.000
    5.000
    3.000
    3.000
    3.000
    6.000
    5.000
    6.000
    4.000
    5.000
    6.000
    6.000
    6.000
    6.000
    6.000
    5.000
    4.000
    3.000
    3.000
    5.000
    4.000
    3.000
    3.000
    4.000
    5.000
    6.000
    5.000
    5.000
    5.000
    5.000
    5.000
    4.000
    5.000
    7.000
    7.000
    5.000
    7.000
    6.000
    6.000
    4.000
    6.000
    5.000
    5.000
    6.000
    6.000
    5.000
    6.000
    7.000
    6.000
    5.000
    7.000
    7.000
    6.000
    6.000
    4.000
    3.000
    4.000
    4.000
    5.000
    6.000
    5.000
    4.000
    5.000
    5.000
    6.000
    4.000
    4.000
    2.000
    2.000
    2.000
    1.000
    1.000
    2.000
    1.000
    0.000
    2.000
    2.000
    1.000
    1.000
    0.000
    0.000
    2.000
    2.000
    1.000
    1.000
    0.000
    1.000
    1.000
    1.000
    1.000
    1.000
    1.000
    4.000
    2.000
    4.000
    3.000
    4.000
    4.000
    3.000
    3.000
    4.000
    4.000
    5.000
    6.000
    6.000
    6.000
    5.000
    6.000
    6.000
    5.000
    7.000
    6.000
    5.000
    4.000
    3.000
    3.000
    4.000
    3.000
    3.000
    4.000
    4.000
    4.000
    3.000
    2.000
    5.000
    5.000
    3.000
    5.000
    6.000
    7.000
    7.000
    6.000
    7.000
    6.000
    7.000
    6.000
    6.000
    5.000
    2.000
    3.000
    1.000
    2.000
    3.000
    1.000
    2.000
    3.000
    1.000
    1.000
    2.000
    2.000
    2.000
    1.000
    1.000
    3.000
    1.000
    2.000
    3.000
    1.000
    1.000
    1.000
    1.000
    2.000
    2.000
    2.000
    3.000
    3.000
    5.000
    6.000
    6.000
    6.000
    6.000
    5.000
    5.000
    4.000
    4.000
    3.000
    3.000
    4.000
    4.000
    6.000
    6.000
    7.000
    6.000
    4.000
    3.000
    3.000
    5.000
    5.000
    5.000
    5.000
    6.000
    6.000
    5.000
    7.000
    6.000
    4.000
    6.000
    6.000
    5.000
    6.000
    5.000
    5.000
    7.000
    7.000
    6.000
    6.000
    5.000
    6.000
    7.000
    6.000
    6.000
    6.000
    5.000
    7.000
    5.000
    6.000
    6.000
    6.000
    7.000
    8.000
    7.000
    7.000
    6.000
    7.000
    7.000
    6.000
    7.000
    6.000
    8.000
   10.000
   13.000
    8.000
   10.000
    9.000
   11.000
    8.000
    8.000
    7.000
    8.000
    9.000
    8.000
    8.000
    8.000
    9.000
    5.000
    6.000
    5.000
    4.000
    2.000
    1.000
    2.000
    1.000
    6.000
    8.000
    8.000
    8.000
    7.000
    6.000
    5.000
    3.000
    4.000
    6.000
    6.000
    5.000
    4.000
    5.000
    5.000
    8.000
    8.000
    7.000
    7.000
    7.000
    7.000
    7.000
    7.000
    8.000
    8.000
   10.000
   11.000
   12.000
   11.000
   10.000
   10.000
    8.000
    7.000
    8.000
    9.000
    8.000
    9.000
    8.000
    9.000
    8.000
    9.000
   10.000
    9.000
    9.000
   10.000
   10.000
    7.000
    7.000
    6.000
    7.000
    8.000
    8.000
    8.000
    6.000
    5.000
    5.000
    5.000
    7.000
    7.000
    6.000
    6.000
    5.000
    5.000
    6.000
    4.000
    4.000
    4.000
    3.000
    5.000
    4.000
    5.000
    4.000
    5.000
    5.000
    5.000
    4.000
    5.000
    4.000
    3.000
    2.000
    1.000
    1.000
    0.000
    2.000
    1.000
    1.000
    1.000
    1.000
    2.000
    0.000
    0.000
    1.000
    0.000
    1.000
    1.000
    1.000
    3.000
    3.000
    2.000
    2.000
    3.000
    3.000
    3.000
    3.000
    3.000
    2.000
    2.000
    1.000
    1.000
    3.000
    2.000
    3.000
    2.000
    1.000
    2.000
    2.000
    2.000
    3.000
    3.000
    3.000
    4.000
    4.000
    4.000
    6.000
    5.000
    3.000
    3.000
    1.000
    3.000
    2.000
    1.000
    1.000
    1.000
    2.000
    2.000
    1.000
    2.000
    2.000
    1.000
    2.000
    2.000
    2.000
    2.000
    4.000
    3.000
    2.000
    4.000
    4.000
    4.000
    4.000
    3.000
    1.000
    1.000
    1.000
    2.000
    1.000
    2.000
    4.000
    3.000
    3.000
    1.000
    2.000
    2.000
    2.000
    3.000
    2.000
    2.000
    2.000
    3.000
    2.000
    3.000
    3.000
    3.000
    2.000
    1.000
    2.000
    1.000
    1.000
    1.000
    1.000
    1.000
    0.000
    0.000
    0.000
    1.000
    2.000
    1.000
    0.000
    0.000
    0.000
    1.000
    1.000
    1.000
    1.000
    2.000
    2.000
    3.000
    2.000
    2.000
    1.000
    1.000
    0.000
    0.000
    1.000
    2.000
    1.000
    1.000
    1.000
    1.000
    2.000
    1.000
    0.000
    0.000
    0.000
    1.000
    1.000
    1.000
    2.000
    2.000
    1.000
    2.000
    2.000
    1.000
    0.000
    2.000
    0.000
    2.000
    2.000
    2.000
    1.000
    2.000
    2.000
    2.000
    1.000
    1.000
    0.000
    4.000
    3.000
    6.000
    7.000
    6.000
    8.000
    9.000
    9.000
    7.000
    8.000
    9.000
    9.000
    8.000
    9.000
    7.000
    7.000
    8.000
    9.000
    7.000
    9.000
    9.000
    7.000
    8.000
    9.000
    7.000
    9.000
   10.000
   10.000
   10.000
    8.000
    7.000
    7.000
    5.000
    6.000
    4.000
    5.000
    3.000
    4.000
    3.000
    2.000
    2.000
    1.000
    1.000
    1.000
    2.000
    2.000
    4.000
    4.000
    3.000
    6.000
    8.000
    5.000
    4.000
    3.000
    2.000
    5.000
    4.000
    4.000
    5.000
    4.000
    5.000
    5.000
    5.000
    5.000
    5.000
    5.000
    4.000
    3.000
    3.000
    9.000
   10.000
   11.000
   13.000
   11.000
   11.000
    7.000
   11.000
   12.000
   11.000
   10.000
   10.000
   10.000
   11.000
    8.000
    7.000
    9.000
    8.000
    9.000
    8.000
    7.000
    6.000
    6.000
    4.000
    4.000
    5.000
    4.000
    4.000
    5.000
    3.000
    5.000
    4.000
    6.000
    6.000
    4.000
    4.000
    3.000
    2.000
    0.000
    0.000
    0.000
    1.000
    2.000
    1.000
    2.000
    2.000
    2.000
    2.000
    2.000
    1.000
    2.000
    1.000
    1.000
    1.000
    1.000
    1.000
    1.000
    5.000
    4.000
    5.000
    4.000
    2.000
    2.000
    2.000
    3.000
    4.000
    3.000
    3.000
    2.000
    3.000
    4.000
    4.000
    7.000
    7.000
    9.000
    8.000
    7.000
    8.000
    8.000
    8.000
    8.000
    9.000
    7.000
    7.000
    6.000
    5.000
    3.000
    4.000
    2.000
    4.000
    4.000
    3.000
    1.000
    4.000
    3.000
    2.000
    1.000
    1.000
    2.000
    2.000
    2.000
    1.000
    1.000
    3.000
    2.000
    3.000
    2.000
    2.000
    3.000
    2.000
    2.000
    2.000
    1.000
    0.000
    2.000
    1.000
    2.000
    1.000
    3.000
    2.000
    1.000
    1.000
    2.000
    1.000
    4.000
    3.000
    6.000
    7.000
    5.000
    6.000
    6.000
    6.000
    5.000
    6.000
    6.000
    7.000
    6.000
    6.000
    6.000
    5.000
    6.000
    2.000
    2.000
    1.000
    1.000
    0.000
    1.000
    2.000
    2.000
    4.000
    3.000
    3.000
    1.000
    4.000
    5.000
    5.000
    4.000
    2.000
    3.000
    2.000
    3.000
    3.000
    0.000
    3.000
    2.000
    2.000
    2.000
    2.000
    1.000
    1.000
    2.000
    1.000
    0.000
    0.000
    1.000
    1.000
    2.000
    2.000
    3.000
    4.000
    3.000
    2.000
    1.000
    2.000
    1.000
    1.000
    2.000
    1.000
    2.000
    2.000
    1.000
    2.000
    2.000
    2.000
    2.000
    1.000
    1.000
    1.000
    1.000
    2.000
    4.000
    4.000
    5.000
    5.000
    4.000
    3.000
    3.000
    4.000
    3.000
    2.000
    1.000
    1.000
    3.000
    2.000
    2.000
    2.000
    2.000
    1.000
    2.000
    2.000
    1.000
    2.000
    3.000
    4.000
    4.000
    5.000
    5.000
    4.000
    4.000
    3.000
    3.000
    3.000
    2.000
    3.000
    1.000
    2.000
    2.000
    3.000
    3.000
    2.000
    2.000
    2.000
    3.000
    2.000
    1.000
    1.000
    1.000
    2.000
    3.000
    3.000
    3.000
    3.000
    3.000
    2.000
    2.000
    1.000
    0.000
    1.000
    4.000
    3.000
    3.000
    3.000
    2.000
    1.000
    2.000
    2.000
    2.000
    1.000
    0.000
    0.000
    2.000
    2.000
    2.000
    2.000
    2.000
    3.000
    3.000
    2.000
    2.000
    5.000
    2.000
    2.000
    3.000
    3.000
    2.000
    3.000
    3.000
    2.000
    1.000
    2.000
    2.000
    2.000
    2.000
    2.000
    2.000
    2.000
    4.000
    4.000
    4.000
    4.000
    4.000
    4.000
    2.000
    2.000
    3.000
    3.000
    2.000
    2.000
    3.000
    2.000
    2.000
    3.000
    4.000
    4.000
    4.000
    5.000
    5.000
    5.000
    5.000
    5.000
    4.000
    4.000
    5.000
    5.000
    4.000
    3.000
    3.000
    5.000
    7.000
    7.000
    7.000
    8.000
    7.000
    9.000
    8.000
    7.000
    7.000
    8.000
    8.000
    7.000
    7.000
    9.000
    8.000
    7.000
   10.000
    8.000
    9.000
    9.000
    9.000
    7.000
    7.000
    6.000
    6.000
    5.000
    6.000
    5.000
    4.000
    4.000
    3.000
    4.000
    4.000
    4.000
    3.000
    4.000
    2.000
    3.000
    4.000
    3.000
    3.000
    4.000
    6.000
    5.000
    3.000
    3.000
    4.000
    5.000
    6.000
    6.000
    5.000
    3.000
    2.000
    1.000
    1.000
    1.000
    2.000
    0.000
    1.000
    3.000
    3.000
    4.000
    5.000
    6.000
    6.000
    6.000
    7.000
    6.000
    6.000
    5.000
    5.000
    6.000
    6.000
    4.000
    4.000
    5.000
    5.000
    6.000
    5.000
    5.000
    5.000
    5.000
    6.000
    6.000
    6.000
    6.000
    7.000
    6.000
    8.000
    8.000
    9.000
    8.000
    8.000
    7.000
    7.000
    8.000
    7.000
    7.000
    6.000
    6.000
    7.000
    3.000
    2.000
    2.000
    3.000
    3.000
    4.000
    5.000
    5.000
    4.000
    3.000
    5.000
    5.000
    5.000
    3.000
    2.000
    2.000
    2.000
    1.000
    1.000
    2.000
    1.000
    1.000
    1.000
    4.000
    1.000
    1.000
    1.000
    1.000
    2.000
    2.000
    2.000
    3.000
    2.000
    1.000
    4.000
    5.000
    7.000
    9.000
    8.000
    8.000
    9.000
    7.000
    8.000
    6.000
    5.000
    6.000
    8.000
    7.000
    7.000
    7.000
    6.000
    5.000
    5.000
    7.000
    9.000
   11.000
   11.000
   10.000
   10.000
    9.000
    9.000
    9.000
    8.000
    9.000
    8.000
    7.000
    7.000
    6.000
    5.000
    7.000
    6.000
    6.000
    6.000
    6.000
    5.000
    7.000
    7.000
    8.000
    9.000
    9.000
    9.000
    8.000
   10.000
    8.000
   12.000
    8.000
    9.000
   10.000
    8.000
    9.000
    9.000
   10.000
    6.000
   10.000
    9.000
    9.000
   11.000
   11.000
    9.000
   12.000
   11.000
   10.000
    9.000
   10.000
    8.000
   10.000
   11.000
   11.000
   12.000
    9.000
    8.000
    7.000
    8.000
    3.000
    3.000
    1.000
    2.000
    2.000
    3.000
    4.000
    3.000
    3.000
    2.000
    3.000
    2.000
    2.000
    2.000
    2.000
    2.000
    1.000
    1.000
    1.000
    2.000
    1.000
    2.000
    2.000
    2.000
    2.000
    1.000
    1.000
    1.000
    1.000
    1.000
    1.000
    1.000
    0.000
    1.000
    0.000
    2.000
    2.000
    2.000
    1.000
    2.000
    2.000
    1.000
    4.000
    5.000
    9.000
   10.000
    9.000
    6.000
    3.000
    3.000
    5.000
    2.000
    4.000
    3.000
    4.000
    4.000
    3.000
    5.000
    4.000
    4.000
    4.000
    5.000
    6.000
    7.000
    8.000
    8.000
   10.000
    7.000
    7.000
    9.000
    7.000
    8.000
    6.000
    6.000
    6.000
    7.000
    8.000
    5.000
    5.000
    6.000
    3.000
    3.000
    3.000
    6.000
    6.000
    4.000
    5.000
    6.000
    7.000
    6.000
    8.000
    7.000
    9.000
    7.000
    5.000
    6.000
    6.000
    6.000
    5.000
    5.000
    5.000
    5.000
    4.000
    3.000
    1.000
    2.000
    2.000
    2.000
    3.000
    3.000
    2.000
    3.000
    3.000
    3.000
    4.000
    5.000
    3.000
    5.000
    5.000
    5.000
    6.000
    7.000
    7.000
    7.000
    6.000
    6.000
    6.000
    6.000
    6.000
    5.000
    6.000
    6.000
    7.000
    5.000
    6.000
    7.000
    7.000
    6.000
    4.000
    3.000
    4.000
    4.000
    5.000
    2.000
    1.000
    2.000
    3.000
    3.000
    2.000
    2.000
    1.000
    1.000
    1.000
    1.000
    1.000
    2.000
    2.000
    1.000
    4.000
    2.000
    3.000
    4.000
    2.000
    2.000
    2.000
    2.000
    3.000
    3.000
    2.000
    3.000
    4.000
    2.000
    3.000
    1.000
    1.000
    1.000
    1.000
    1.000
    0.000
    1.000
    1.000
    1.000
    2.000
    3.000
    6.000
    4.000
    3.000
    6.000
    6.000
    7.000
    8.000
    8.000
    7.000
    7.000
    6.000
    5.000
    5.000
    5.000
    5.000
    2.000
    4.000
    1.000
    1.000
    2.000
    1.000
    2.000
    2.000
    2.000
    1.000
    1.000
    1.000
    2.000
    3.000
    3.000
    3.000
    3.000
    2.000
    3.000
    3.000
    6.000
    6.000
    5.000
    7.000
    5.000
    7.000
    7.000
    7.000
    8.000
    7.000
   10.000
   13.000
   12.000
   14.000
   15.000
   13.000
   13.000
   13.000
   17.000
   15.000
   15.000
   15.000
   16.000
   13.000
   16.000
   12.000
   12.000
   13.000
   11.000
   11.000
   10.000
   11.000
    5.000
    6.000
    1.000
    5.000
    6.000
    5.000
    5.000
    9.000
    7.000
    4.000
    4.000
   10.000
    7.000
    4.000
    3.000
    2.000
    4.000
    3.000
    2.000
    6.000
    3.000
    4.000
    3.000
    2.000
    1.000
    1.000
    3.000
    5.000
    4.000
    4.000
    8.000
    8.000
   11.000
   11.000
   10.000
    9.000
    9.000
    8.000
    8.000
    9.000
    8.000
    8.000
    8.000
    7.000
    6.000
    8.000
    8.000
    7.000
    6.000
    5.000
    6.000
    6.000
    8.000
    8.000
    7.000
    5.000
    6.000
    6.000
    6.000
    5.000
    6.000
    5.000
    5.000
    5.000
    3.000
    4.000
    5.000
    5.000
    5.000
    4.000
    3.000
    3.000
    3.000
    4.000
    4.000
    5.000
    4.000
    3.000
    4.000
    4.000
    4.000
    5.000
    3.000
    4.000
    3.000
    2.000
    2.000
    2.000
    2.000
    1.000
    1.000
    1.000
    0.000
    2.000
    1.000
    3.000
    3.000
    1.000
    1.000
    1.000
    2.000
    2.000
    1.000
    2.000
    2.000
    3.000
    2.000
    2.000
    3.000
    5.000
    6.000
    8.000
    6.000
    4.000
    6.000
    2.000
    1.000
    1.000
    0.000
    6.000
    6.000
    8.000
   11.000
   11.000
   12.000
   10.000
   10.000
    9.000
    8.000
   11.000
    9.000
    3.000
    3.000
    3.000
    2.000
    5.000
    5.000
    6.000
    7.000
    7.000
    7.000
    6.000
    7.000
    8.000
    6.000
    7.000
    9.000
    7.000
    8.000
   10.000
   10.000
    9.000
    8.000
    7.000
    7.000
    8.000
    8.000
    8.000
    6.000
    8.000
    6.000
    6.000
    6.000
    5.000
    5.000
    6.000
    6.000
    6.000
    6.000
    3.000
    4.000
    7.000
    9.000
    9.000
    9.000
    8.000
    9.000
    8.000
    6.000
    6.000
    6.000
    3.000
    4.000
    5.000
    2.000
    3.000
    2.000
    1.000
    2.000
    5.000
    5.000
    5.000
    5.000
    5.000
    4.000
    4.000
    6.000
    6.000
    6.000
    7.000
    9.000
   11.000
   10.000
    8.000
    7.000
    7.000
    6.000
    6.000
    6.000
    5.000
    4.000
    4.000
    9.000
    7.000
    6.000
    3.000
    5.000
    6.000
    5.000
    5.000
    5.000
    5.000
    4.000
    5.000
    4.000
    3.000
    4.000
    4.000
    3.000
    3.000
    2.000
    2.000
    3.000
    5.000
    2.000
    1.000
    1.000
    2.000
    1.000
    2.000
    1.000
    2.000
    2.000
    2.000
    1.000
    2.000
    2.000
    2.000
    2.000
    2.000
    3.000
    2.000
    4.000
    5.000
    5.000
    6.000
    7.000
    7.000
    7.000
    6.000
    6.000
    5.000
    5.000
    6.000
    6.000
    7.000
    7.000
    6.000
    9.000
    9.000
    7.000
    7.000
    9.000
   10.000
    9.000
    8.000
    6.000
    9.000
    6.000
    4.000
    1.000
    2.000
    2.000
    2.000
    3.000
    2.000
    2.000
    2.000
    3.000
    3.000
    3.000
    3.000
    4.000
    5.000
    3.000
    3.000
    1.000
    2.000
    2.000
    3.000
    3.000
    3.000
    6.000
    5.000
    5.000
    5.000
    7.000
    6.000
    5.000
    5.000
    5.000
    5.000
    6.000
    4.000
    5.000
    6.000
    6.000
    5.000
    6.000
    3.000
    4.000
    7.000
    9.000
    6.000
    2.000
    2.000
    3.000
    1.000
    2.000
    4.000
    5.000
    5.000
    5.000
    4.000
    4.000
    5.000
    4.000
    5.000
    7.000
    7.000
    6.000
    8.000
    7.000
    7.000
    8.000
    9.000
    7.000
    6.000
    4.000
    1.000
    2.000
    2.000
    1.000
    1.000
    3.000
    1.000
    1.000
    2.000
    1.000
    2.000
    2.000
    2.000
    2.000
    4.000
    4.000
    4.000
    4.000
    3.000
    2.000
    3.000
    7.000
    5.000
    2.000
    2.000
    4.000
    3.000
    6.000
    5.000
    4.000
    3.000
    3.000
    2.000
    2.000
    2.000
    1.000
    1.000
    1.000
    1.000
    1.000
    2.000
    3.000
    5.000
    4.000
    4.000
    4.000
    4.000
    2.000
    1.000
    1.000
    1.000
    0.000
    1.000
    2.000
    2.000
    1.000
    1.000
    1.000
    2.000
    1.000
    1.000
    1.000
    1.000
    2.000
    1.000
    2.000
    2.000
    1.000
    1.000
    2.000
    2.000
    2.000
    1.000
    1.000
    4.000
    3.000
    2.000
    3.000
    1.000
    1.000
    1.000
    1.000
    1.000
    1.000
    1.000
    2.000
    1.000
    2.000
    3.000
    3.000
    3.000
    4.000
    6.000
    7.000
    7.000
    8.000
    6.000
    7.000
    6.000
    7.000
    6.000
    6.000
    6.000
    7.000
    7.000
    6.000
    7.000
    7.000
    8.000
    8.000
    8.000
    8.000
    7.000
    7.000
    8.000
    8.000
    8.000
    9.000
    6.000
    4.000
    4.000
    4.000
    4.000
    2.000
    1.000
    1.000
    1.000
    2.000
    4.000
    6.000
    8.000
    7.000
    7.000
    6.000
    5.000
    7.000
    5.000
    8.000
    7.000
    6.000
   10.000
    6.000
    8.000
    6.000
    4.000
    5.000
    4.000
    5.000
    3.000
    3.000
    3.000
    1.000
    2.000
    2.000
    2.000
    1.000
    1.000
    3.000
    3.000
    2.000
    3.000
    4.000
    3.000
    3.000
    3.000
    2.000
    1.000
    2.000
    3.000
    2.000
    1.000
    1.000
    2.000
    1.000
    3.000
    2.000
    1.000
    2.000
    3.000
    4.000
    4.000
    5.000
    7.000
    6.000
    6.000
    5.000
    7.000
    8.000
    8.000
    7.000
    7.000
    8.000
    7.000
    8.000
    7.000
    7.000
    5.000
    6.000
    6.000
    4.000
    4.000
    3.000
    3.000
    2.000
    2.000
    1.000
    1.000
    2.000
    3.000
    6.000
    5.000
    3.000
    6.000
    6.000
    5.000
    3.000
    3.000
    3.000
    2.000
    4.000
    4.000
    3.000
    3.000
    2.000
    2.000
    5.000
    3.000
    0.000
    3.000
    3.000
    3.000
    3.000
    5.000
    3.000
    5.000
    7.000
    6.000
    6.000
    9.000
    7.000
    6.000
    3.000
    6.000
    6.000
    5.000
    4.000
    4.000
    3.000
    4.000
    5.000
    4.000
    4.000
    5.000
    5.000
    5.000
    6.000
    5.000
    6.000
    3.000
    2.000
    8.000
    5.000
    5.000
    4.000
    3.000
    2.000
    2.000
    2.000
    1.000
    1.000
    1.000
    1.000
    1.000
    1.000
    1.000
    1.000
    2.000
    2.000
    3.000
    3.000
    3.000
    3.000
    3.000
    3.000
    4.000
    3.000
    7.000
    5.000
    7.000
    7.000
    5.000
    5.000
    4.000
    5.000
    4.000
    5.000
    4.000
    3.000
    2.000
    2.000
    2.000
    6.000
    7.000
    6.000
    6.000
    7.000
    6.000
    5.000
    5.000
    6.000
    6.000
    6.000
    5.000
    5.000
    4.000
    3.000
    3.000
    3.000
    2.000
    2.000
    3.000
    2.000
    0.000
    2.000
    3.000
    2.000
    4.000
    2.000
    4.000
    4.000
    4.000
    3.000
    2.000
    2.000
    3.000
    3.000
    2.000
    2.000
    2.000
    2.000
    1.000
    1.000
    1.000
    3.000
    2.000
    1.000
    2.000
    1.000
    0.000
    2.000
    1.000
    2.000
    1.000
    1.000
    3.000
    4.000
    3.000
    2.000
    3.000
    3.000
    1.000
    4.000
    2.000
    2.000
    2.000
    2.000
    3.000
    1.000
    1.000
    0.000
    2.000
    2.000
    3.000
    5.000
    6.000
    5.000
    4.000
    3.000
    5.000
    5.000
    5.000
    6.000
    6.000
    5.000
    4.000
    5.000
    5.000
    6.000
    5.000
    5.000
    5.000
    5.000
    6.000
    4.000
    5.000
    6.000
    6.000
    7.000
    9.000
    8.000
    8.000
    9.000
    8.000
    8.000
    7.000
    9.000
    8.000
    7.000
    6.000
    4.000
    6.000
    6.000
    5.000
    4.000
    6.000
    4.000
    5.000
   10.000
    7.000
    7.000
    5.000
    6.000
    6.000
    6.000
    5.000
    4.000
    6.000
    5.000
    6.000
    6.000
    6.000
    6.000
    5.000
    4.000
    4.000
    5.000
    4.000
    2.000
    2.000
    3.000
    4.000
    3.000
    1.000
    2.000
    2.000
    3.000
    3.000
    3.000
    6.000
    4.000
    5.000
    4.000
    4.000
    5.000
    5.000
    5.000
    6.000
    6.000
    6.000
    3.000
    4.000
    6.000
    7.000
    5.000
    5.000
    4.000
    5.000
    4.000
    3.000
    7.000
    8.000
    7.000
    7.000
    8.000
    7.000
    8.000
   10.000
    8.000
    7.000
    8.000
    7.000
    7.000
    6.000
    5.000
    4.000
    5.000
    5.000
    5.000
    6.000
    7.000
    7.000
    6.000
    6.000
    7.000
    7.000
    7.000
    7.000
    6.000
    7.000
    7.000
    7.000
    7.000
    7.000
    8.000
    7.000
    5.000
    5.000
    6.000
    5.000
    7.000
    8.000
    5.000
    4.000
    4.000
    6.000
    3.000
    5.000
    6.000
    7.000
    9.000
    9.000
    8.000
    6.000
    9.000
    7.000
    6.000
    7.000
    6.000
    6.000
    5.000
    4.000
    5.000
    3.000
    5.000
    5.000
    5.000
    6.000
    6.000
    7.000
    5.000
    5.000
    4.000
    3.000
    5.000
    7.000
    8.000
    7.000
    7.000
    7.000
   10.000
    6.000
    2.000
    2.000
    2.000
    1.000
    0.000
    3.000
    2.000
    2.000
    3.000
    3.000
    3.000
    2.000
    1.000
    2.000
    2.000
    3.000
    2.000
    1.000
    1.000
    2.000
    3.000
    3.000
    2.000
    2.000
    2.000
    2.000
    2.000
    2.000
    0.000
    1.000
    1.000
    1.000
    1.000
    4.000
    3.000
    2.000
    2.000
    1.000
    1.000
    2.000
    3.000
    2.000
    1.000
    2.000
    2.000
    3.000
    3.000
    2.000
    3.000
    3.000
    4.000
    2.000
    1.000
    1.000
    3.000
    4.000
    8.000
    3.000
    2.000
    2.000
    1.000
    2.000
    2.000
    1.000
    2.000
    2.000
    3.000
    3.000
    3.000
    2.000
    4.000
    2.000
    3.000
    2.000
    2.000
    2.000
    2.000
    2.000
    0.000
    1.000
    1.000
    2.000
    1.000
    2.000
    2.000
    1.000
    1.000
    1.000
    2.000
    3.000
    2.000
    2.000
    3.000
    2.000
    3.000
    3.000
    3.000
    3.000
    4.000
    4.000
    5.000
    4.000
    3.000
    2.000
    2.000
    1.000
    0.000
    1.000
    2.000
    5.000
    4.000
    6.000
    6.000
    5.000
    4.000
    4.000
    5.000
    5.000
    6.000
    6.000
    5.000
    5.000
    5.000
    4.000
    4.000
    3.000
    4.000
    4.000
    4.000
    3.000
    3.000
    1.000
    1.000
    6.000
    8.000
    7.000
    8.000
    8.000
    8.000
    8.000
    7.000
    6.000
    5.000
    7.000
    7.000
    5.000
    6.000
    3.000
    2.000
    3.000
    5.000
    2.000
    4.000
    5.000
    3.000
    1.000
    3.000
    3.000
    5.000
    5.000
    4.000
    4.000
    4.000
    2.000
    3.000
    2.000
    2.000
    2.000
    3.000
    3.000
    2.000
    2.000
    2.000
    2.000
    1.000
    2.000
    2.000
    4.000
    6.000
    5.000
    3.000
    3.000
    4.000
    3.000
    2.000
    3.000
    4.000
    4.000
    4.000
    6.000
    5.000
    5.000
    4.000
    4.000
    3.000
    4.000
    4.000
    4.000
    4.000
    5.000
    4.000
    4.000
    4.000
    4.000
    4.000
    4.000
    4.000
    5.000
    3.000
    5.000
    5.000
    4.000
    5.000
    7.000
    6.000
    6.000
    5.000
    5.000
    5.000
    4.000
    4.000
    4.000
    3.000
    2.000
    2.000
    3.000
    1.000
    2.000
    2.000
    1.000
    1.000
    1.000
    2.000
    3.000
    3.000
    3.000
    4.000
    4.000
    3.000
    3.000
    3.000
    2.000
    2.000
    2.000
    1.000
    1.000
    1.000
    1.000
    1.000
    1.000
    2.000
    2.000
    1.000
    1.000
    1.000
    1.000
    1.000
    3.000
    3.000
    5.000
    5.000
    4.000
    4.000
    4.000
    4.000
    3.000
    7.000
    5.000
    3.000
    6.000
    6.000
    4.000
    4.000
    4.000
    4.000
    4.000
    4.000
    4.000
    3.000
    3.000
    4.000
    5.000
    4.000
    4.000
    3.000
    4.000
    4.000
    4.000
    4.000
    4.000
    3.000
    3.000
    3.000
    1.000
    1.000
    2.000
    1.000
    1.000
    2.000
    1.000
    1.000
    0.000
    1.000
    2.000
    3.000
    2.000
    2.000
    2.000
    3.000
    2.000
    2.000
    4.000
    3.000
    3.000
    2.000
    1.000
    1.000
    1.000
    2.000
    1.000
    2.000
    0.000
    1.000
    2.000
    2.000
    2.000
    1.000
    1.000
    1.000
    1.000
    2.000
    3.000
    3.000
    2.000
    3.000
    4.000
    1.000
    1.000
    2.000
    0.000
    3.000
    7.000
    5.000
    4.000
    3.000
    4.000
    3.000
    2.000
    3.000
    3.000
    3.000
    2.000
    3.000
    5.000
    4.000
    4.000
    3.000
    5.000
    4.000
    4.000
    4.000
    3.000
    3.000
    3.000
    3.000
    1.000
    1.000
    1.000
    1.000
    1.000
    1.000
    3.000
    1.000
    2.000
    3.000
    3.000
    3.000
    3.000
    3.000
    1.000
    2.000
    3.000
    0.000
    5.000
    8.000
    3.000
    7.000
    9.000
    8.000
    6.000
    5.000
    4.000
    4.000
    4.000
    4.000
    4.000
    4.000
    5.000
    4.000
    5.000
    4.000
    4.000
    3.000
    4.000
    3.000
    2.000
    2.000
    1.000
    3.000
    4.000
    3.000
    3.000
    2.000
    3.000
    2.000
    3.000
    3.000
    2.000
    2.000
    2.000
    1.000
    1.000
    2.000
    2.000
    3.000
    4.000
    3.000
    2.000
    3.000
    2.000
    3.000
    4.000
    4.000
    3.000
    3.000
    3.000
    3.000
    2.000
    1.000
    1.000
    1.000
    1.000
    4.000
    4.000
    5.000
    3.000
    3.000
    3.000
    3.000
    2.000
    3.000
    3.000
    5.000
    6.000
    7.000
    5.000
    4.000
    6.000
    4.000
    5.000
    5.000
    4.000
    3.000
    2.000
    3.000
    2.000
    4.000
    5.000
    5.000
    5.000
    6.000
    7.000
    7.000
    7.000
    6.000
    5.000
    6.000
    6.000
    5.000
    5.000
    3.000
    3.000
    3.000
    5.000
    3.000
    4.000
    4.000
    1.000
    1.000
    1.000
    1.000
    2.000
    3.000
    5.000
    5.000
    3.000
    4.000
    4.000
    5.000
    5.000
    5.000
    5.000
    5.000
    5.000
    4.000
    4.000
    2.000
    1.000
    2.000
    1.000
    1.000
    1.000
    1.000
    1.000
    0.000
    0.000
    1.000
    1.000
    2.000
    2.000
    3.000
    4.000
    5.000
    5.000
    5.000
    5.000
    5.000
    7.000
    6.000
    8.000
    6.000
    4.000
    6.000
    7.000
    3.000
    4.000
    6.000
    2.000
    1.000
    3.000
    3.000
    4.000
    4.000
    6.000
    8.000
    6.000
    6.000
    6.000
    6.000
    7.000
    5.000
    9.000
    8.000
    6.000
    7.000
    6.000
    4.000
    4.000
    4.000
    6.000
    5.000
    3.000
    0.000
    2.000
    4.000
    4.000
    5.000
    4.000
    5.000
    5.000
    5.000
    4.000
    4.000
    4.000
    4.000
    5.000
    3.000
    5.000
    3.000
    2.000
    2.000
    3.000
    4.000
    4.000
    4.000
    3.000
    4.000
    4.000
    4.000
    4.000
    3.000
    2.000
    2.000
    2.000
    2.000
    3.000
    5.000
    5.000
    5.000
    3.000
    3.000
    5.000
    3.000
    1.000
    1.000
    1.000
    2.000
    3.000
    2.000
    3.000
    2.000
    4.000
    5.000
    8.000
    6.000
    6.000
    5.000
    5.000
    4.000
    5.000
    4.000
    5.000
    4.000
    6.000
    5.000
    4.000
    6.000
    7.000
    7.000
    6.000
    5.000
    5.000
    6.000
    6.000
    6.000
    6.000
    6.000
    7.000
    6.000
    6.000
    7.000
    6.000
    8.000
    8.000
    8.000
    7.000
    8.000
    6.000
    6.000
    4.000
    5.000
    4.000
    5.000
    3.000
    3.000
    3.000
    4.000
    4.000
    4.000
    3.000
    4.000
    4.000
    4.000
    4.000
    4.000
    3.000
    4.000
    4.000
    4.000
    3.000
    3.000
    3.000
    3.000
    3.000
    3.000
    1.000
    2.000
    2.000
    1.000
    2.000
    2.000
    0.000
    1.000
    1.000
    1.000
    4.000
    5.000
    8.000
    8.000
    7.000
    7.000
    8.000
    8.000
    8.000
    8.000
   10.000
    8.000
    8.000
    8.000
    5.000
    6.000
    6.000
    8.000
    8.000
    7.000
    7.000
    5.000
    6.000
    5.000
    8.000
    9.000
    7.000
    9.000
    8.000
    8.000
    8.000
    7.000
    6.000
    6.000
    4.000
    3.000
    8.000
   10.000
    7.000
    5.000
    3.000
    3.000
    4.000
    3.000
    4.000
    5.000
    7.000
    7.000
    8.000
    6.000
    6.000
    6.000
    4.000
    5.000
    5.000
    8.000
    8.000
    7.000
    8.000
    9.000
   11.000
   10.000
   11.000
    9.000
   10.000
    9.000
    9.000
    8.000
    8.000
    9.000
    9.000
    8.000
    8.000
    7.000
    8.000
    6.000
    7.000
    6.000
    7.000
    5.000
    5.000
    4.000
    4.000
    3.000
    4.000
    6.000
    7.000
    6.000
    6.000
    6.000
    6.000
    6.000
    5.000
    3.000
    4.000
    3.000
    4.000
    6.000
    5.000
    6.000
    6.000
    5.000
    5.000
    6.000
    7.000
    6.000
    5.000
    6.000
    5.000
    5.000
    4.000
    6.000
    6.000
    6.000
    5.000
    4.000
    4.000
    4.000
    2.000
    1.000
    3.000
    3.000
    3.000
    4.000
    3.000
    2.000
    2.000
    2.000
    3.000
    3.000
    4.000
    5.000
    4.000
    3.000
    4.000
    4.000
    3.000
    6.000
    5.000
    3.000
    4.000
    4.000
    4.000
    4.000
    4.000
    4.000
    4.000
    4.000
    4.000
    4.000
    3.000
    5.000
    6.000
    6.000
    6.000
    6.000
    5.000
    6.000
    6.000
    6.000
    6.000
    6.000
    4.000
    5.000
    4.000
    4.000
    4.000
    4.000
    3.000
    4.000
    4.000
    4.000
    4.000
    4.000
    4.000
    4.000
    4.000
    4.000
    5.000
    4.000
    3.000
    3.000
    2.000
    3.000
    3.000
    2.000
    3.000
    1.000
    2.000
    2.000
    2.000
    2.000
    1.000
    1.000
    2.000
    3.000
    3.000
    4.000
    4.000
    3.000
    3.000
    4.000
    4.000
    4.000
    3.000
    3.000
    3.000
    2.000
    1.000
    1.000
    0.000
    2.000
    1.000
    1.000
    1.000
    1.000
    2.000
    1.000
    2.000
    2.000
    1.000
    2.000
    2.000
    3.000
    4.000
    4.000
    3.000
    3.000
    3.000
    5.000
    7.000
    8.000
    6.000
    5.000
    4.000
    2.000
    4.000
    5.000
    5.000
    5.000
    8.000
    9.000
    9.000
   10.000
   10.000
   10.000
    9.000
    9.000
    9.000
    9.000
    9.000
    9.000
    9.000
    6.000
    6.000
    6.000
    6.000
    6.000
    7.000
    6.000
    6.000
    6.000
    6.000
    7.000
    8.000
    8.000
    8.000
    8.000
    8.000
    7.000
    8.000
    8.000
    9.000
    9.000
   10.000
    9.000
    7.000
    6.000
    5.000
    7.000
    7.000
    6.000
    8.000
    6.000
    6.000
    7.000
    8.000
    8.000
    9.000
    9.000
    7.000
    9.000
    9.000
   10.000
    8.000
    9.000
    8.000
    7.000
    7.000
    7.000
    7.000
    6.000
    6.000
    6.000
    6.000
    5.000
    5.000
    6.000
    6.000
    7.000
    6.000
    7.000
    7.000
    7.000
    6.000
    6.000
    4.000
    4.000
    4.000
    3.000
    2.000
    2.000
    3.000
    4.000
    4.000
    3.000
    4.000
    3.000
    2.000
    2.000
    1.000
    3.000
    3.000
    4.000
    5.000
    5.000
    6.000
    7.000
    7.000
    5.000
    5.000
    4.000
    4.000
    3.000
    3.000
    3.000
    4.000
    4.000
    4.000
    4.000
    5.000
    4.000
    3.000
    3.000
    3.000
    4.000
    3.000
    4.000
    4.000
    4.000
    4.000
    4.000
    4.000
    5.000
    4.000
    5.000
    5.000
    5.000
    5.000
    5.000
    6.000
    7.000
    5.000
    5.000
    6.000
    5.000
    5.000
    4.000
    5.000
    4.000
    4.000
    4.000
    4.000
    4.000
    4.000
    4.000
    5.000
    6.000
    5.000
    5.000
    5.000
    6.000
    4.000
    6.000
    6.000
    4.000
    4.000
    3.000
    3.000
    4.000
    4.000
    4.000
    4.000
    4.000
    4.000
    3.000
    3.000
    3.000
    2.000
    1.000
    3.000
    3.000
    3.000
    2.000
    3.000
    2.000
    2.000
    2.000
    2.000
    3.000
    2.000
    2.000
    2.000
    1.000
    1.000
    0.000
    1.000
    0.000
    2.000
    2.000
    2.000
    1.000
    3.000
    2.000
    2.000
    3.000
    2.000
    3.000
    3.000
    3.000
    3.000
    3.000
    2.000
    3.000
    3.000
    2.000
    4.000
    3.000
    2.000
    5.000
    3.000
    2.000
    6.000
    3.000
    5.000
    6.000
    7.000
    7.000
    7.000
    6.000
    5.000
    3.000
    3.000
    2.000
    1.000
    3.000
    5.000
    5.000
    6.000
    7.000
    6.000
    4.000
    5.000
    5.000
    5.000
    5.000
    4.000
    4.000
    4.000
    5.000
    4.000
    3.000
    3.000
    5.000
    3.000
    5.000
    5.000
    5.000
    5.000
    4.000
    6.000
    7.000
    5.000
    4.000
    4.000
    4.000
    4.000
    3.000
    3.000
    3.000
    2.000
    2.000
    3.000
    3.000
    3.000
    3.000
    3.000
    2.000
    3.000
    5.000
    4.000
    3.000
    3.000
    5.000
    5.000
    5.000
    4.000
    3.000
    2.000
    2.000
    3.000
    2.000
    1.000
    0.000
    1.000
    0.000
    1.000
    1.000
    2.000
    2.000
    2.000
    2.000
    2.000
    2.000
    2.000
    3.000
    2.000
    2.000
    2.000
    2.000
    2.000
    2.000
    2.000
    2.000
    2.000
    3.000
    4.000
    4.000
    5.000
    3.000
    3.000
    3.000
    4.000
    4.000
    4.000
    6.000
    7.000
    7.000
    7.000
    7.000
    6.000
    6.000
    5.000
    7.000
    7.000
    6.000
    7.000
    6.000
    6.000
    6.000
    6.000
    8.000
    6.000
    5.000
    6.000
    7.000
    7.000
    8.000
    8.000
    9.000
    9.000
    9.000
    7.000
    5.000
    3.000
    3.000
    4.000
    3.000
    3.000
    3.000
    3.000
    1.000
    1.000
    3.000
    2.000
    4.000
    5.000
    3.000
    3.000
    3.000
    3.000
    3.000
    2.000
    1.000
    1.000
    2.000
    2.000
    1.000
    2.000
    2.000
    2.000
    1.000
    2.000
    6.000
    5.000
   18.000
    6.000
    4.000
    4.000
    3.000
    2.000
    4.000
    4.000
    4.000
    4.000
    4.000
    5.000
    6.000
    6.000
    7.000
    8.000
    7.000
    8.000
    7.000
    7.000
    7.000
    5.000
    4.000
    3.000
    4.000
    3.000
    2.000
    1.000
    1.000
    1.000
    1.000
    0.000
    0.000
    2.000
    1.000
    2.000
    2.000
    3.000
    3.000
    3.000
    3.000
    3.000
    3.000
    3.000
    3.000
    2.000
    1.000
    2.000
    2.000
    1.000
    2.000
    2.000
    4.000
    3.000
    3.000
    5.000
    5.000
    6.000
    8.000
    8.000
    9.000
   10.000
    7.000
    7.000
    8.000
    8.000
    8.000
    8.000
    7.000
    6.000
    7.000
    8.000
    6.000
    2.000
    3.000
    5.000
    5.000
    6.000
    7.000
    7.000
    6.000
    6.000
    7.000
    8.000
    8.000
    7.000
    7.000
    7.000
    8.000
    9.000
    9.000
   10.000
    7.000
    9.000
    6.000
    6.000
    5.000
    5.000
    5.000
    6.000
    6.000
    6.000
    5.000
    5.000
    5.000
    5.000
    5.000
    5.000
    4.000
    4.000
    7.000
    7.000
    9.000
    9.000
    8.000
   10.000
    8.000
    7.000
    4.000
    3.000
    4.000
    4.000
    5.000
    6.000
    5.000
    4.000
    2.000
    2.000
    3.000
    4.000
    5.000
    5.000
    6.000
    7.000
    6.000
    6.000
    7.000
    7.000
    6.000
    4.000
    4.000
    4.000
    3.000
    1.000
    1.000
    1.000
    2.000
    4.000
    4.000
    4.000
    4.000
    3.000
    3.000
    3.000
    4.000
    3.000
    4.000
    4.000
    4.000
    2.000
    6.000
    6.000
    7.000
    7.000
    5.000
    5.000
    7.000
    5.000
    5.000
    4.000
    6.000
    6.000
    5.000
    5.000
    5.000
    4.000
    6.000
    6.000
    8.000
    8.000
    9.000
    8.000
    5.000
    9.000
    9.000
    9.000
    7.000
   10.000
    8.000
    9.000
    5.000
    6.000
    5.000
    5.000
    7.000
    5.000
    6.000
    6.000
    5.000
    5.000
    6.000
    6.000
    6.000
    7.000
    7.000
    6.000
    7.000
    7.000
    5.000
    6.000
    7.000
    7.000
    5.000
    3.000
    2.000
    3.000
    4.000
    3.000
    2.000
    3.000
    3.000
    3.000
    3.000
    4.000
    5.000
    4.000
    5.000
    6.000
    6.000
    6.000
    5.000
    7.000
    7.000
    7.000
    8.000
    7.000
    7.000
    7.000
    6.000
    6.000
    8.000
    7.000
    7.000
    5.000
    5.000
    6.000
    7.000
    6.000
    6.000
    7.000
    7.000
    8.000
    8.000
    9.000
    7.000
    9.000
    8.000
    9.000
    9.000
    9.000
    7.000
    9.000
    8.000
    6.000
    7.000
    7.000
    7.000
    8.000
    7.000
    7.000
    7.000
    5.000
    5.000
    6.000
    7.000
    5.000
    7.000
    4.000
    5.000
    5.000
    5.000
    5.000
    4.000
    4.000
    3.000
    3.000
    3.000
    3.000
    3.000
    2.000
    2.000
    2.000
    3.000
    2.000
    1.000
    2.000
    3.000
    3.000
    3.000
    2.000
    3.000
    3.000
    3.000
    5.000
    3.000
    4.000
    4.000
    4.000
    5.000
    4.000
    2.000
    2.000
    1.000
    1.000
    0.000
    1.000
    0.000
    0.000
    1.000
    1.000
    2.000
    2.000
    1.000
    2.000
    2.000
    3.000
    3.000
    3.000
    2.000
    2.000
    2.000
    3.000
    2.000
    3.000
    3.000
    1.000
    1.000
    1.000
    1.000
    3.000
    2.000
    1.000
    1.000
    1.000
    2.000
    2.000
    6.000
    3.000
    3.000
    4.000
    2.000
    2.000
    2.000
    2.000
    3.000
    4.000
    4.000
    3.000
    2.000
    1.000
    3.000
    0.000
    0.000
    2.000
    1.000
    1.000
    1.000
    0.000
    0.000
    1.000
    1.000
    1.000
    2.000
    2.000
    3.000
    3.000
    3.000
    3.000
    4.000
    2.000
    3.000
    3.000
    3.000
    3.000
    3.000
    1.000
    2.000
    3.000
    2.000
    1.000
    2.000
    2.000
    3.000
    3.000
    2.000
    3.000
    3.000
    3.000
    4.000
    4.000
    3.000
    4.000
    4.000
    2.000
    3.000
    3.000
    2.000
    3.000
    2.000
    2.000
    2.000
    2.000
    2.000
    1.000
    2.000
    1.000
    1.000
    2.000
    3.000
    4.000
    4.000
    5.000
    4.000
    5.000
    4.000
    3.000
    4.000
    5.000
    6.000
    7.000
    6.000
    5.000
    5.000
    5.000
    4.000
    3.000
    6.000
    6.000
    7.000
    6.000
    7.000
    8.000
    9.000
   10.000
   10.000
    9.000
    9.000
    8.000
    8.000
    7.000
    6.000
    6.000
    6.000
    6.000
    7.000
    6.000
    6.000
    5.000
    5.000
    5.000
    3.000
    1.000
    2.000
    2.000
    3.000
    5.000
    6.000
    7.000
    9.000
    9.000
   10.000
    7.000
    9.000
    6.000
    7.000
    9.000
    6.000
    5.000
    6.000
    6.000
    5.000
    2.000
    1.000
    3.000
    1.000
    3.000
    2.000
    3.000
    3.000
    3.000
    2.000
    3.000
    3.000
    3.000
    3.000
    4.000
    5.000
    5.000
    6.000
    5.000
    3.000
    1.000
    2.000
    2.000
    2.000
    4.000
    2.000
    3.000
    3.000
    2.000
    1.000
    2.000
    2.000
    2.000
    1.000
    6.000
    3.000
    1.000
    6.000
    1.000
    1.000
    6.000
    5.000
    3.000
    4.000
    3.000
    1.000
    1.000
    0.000
    1.000
    2.000
    3.000
    2.000
    1.000
    1.000
    1.000
    1.000
    0.000
    2.000
    1.000
    1.000
    1.000
    1.000
    1.000
    2.000
    2.000
    3.000
    3.000
    2.000
    3.000
    4.000
    5.000
    3.000
    2.000
    2.000
    1.000
    1.000
    2.000
    0.000
    0.000
    2.000
    2.000
    1.000
    3.000
    3.000
    2.000
    3.000
    2.000
    2.000
    8.000
    7.000
    8.000
    6.000
    6.000
    3.000
    4.000
    3.000
    3.000
    3.000
    3.000
    3.000
    3.000
    3.000
    3.000
    4.000
    3.000
    4.000
    3.000
    3.000
    3.000
    4.000
    4.000
    5.000
    6.000
    7.000
    7.000
    6.000
    5.000
    5.000
    4.000
    4.000
    3.000
    2.000
    3.000
    3.000
    3.000
    3.000
    3.000
    3.000
    3.000
    3.000
    3.000
    2.000
    4.000
    3.000
    4.000
    4.000
    4.000
    5.000
    5.000
    5.000
    3.000
    2.000
    3.000
    2.000
    3.000
    3.000
    3.000
    2.000
    0.000
    0.000
    0.000
    2.000
    2.000
    2.000
    1.000
    2.000
    3.000
    3.000
    4.000
    2.000
    3.000
    3.000
    3.000
    4.000
    3.000
    2.000
    2.000
    2.000
    2.000
    0.000
    1.000
    1.000
    1.000
    1.000
    2.000
    2.000
    1.000
    1.000
    2.000
    3.000
    2.000
    2.000
    2.000
    2.000
    2.000
    1.000
    2.000
    3.000
    2.000
    1.000
    4.000
    5.000
    4.000
    3.000
    4.000
    4.000
    3.000
    0.000
    1.000
    2.000
    4.000
    7.000
    8.000
    6.000
    6.000
    6.000
    6.000
    5.000
    4.000
    3.000
    2.000
    2.000
    3.000
    5.000
    2.000
    4.000
    5.000
    6.000
    5.000
    5.000
    3.000
    4.000
    4.000
    4.000
    4.000
    3.000
    2.000
    4.000
    3.000
    4.000
    3.000
    3.000
    3.000
    4.000
    4.000
    4.000
    3.000
    3.000
    5.000
    5.000
    4.000
    4.000
    4.000
    2.000
    2.000
    4.000
    2.000
    2.000
    3.000
    3.000
    3.000
    4.000
    3.000
    2.000
    3.000
    4.000
    4.000
    4.000
    4.000
    4.000
    3.000
    2.000
    4.000
    4.000
    5.000
    6.000
    5.000
    5.000
    4.000
    3.000
    3.000
    2.000
    4.000
    5.000
    5.000
    6.000
    4.000
    3.000
    5.000
    5.000
    5.000
    4.000
    3.000
    2.000
    4.000
    5.000
    4.000
    6.000
    6.000
    5.000
    5.000
    5.000
    5.000
    5.000
    3.000
    4.000
    3.000
    5.000
    4.000
    5.000
    6.000
    6.000
    5.000
    7.000
    6.000
    6.000
    7.000
    6.000
    5.000
    5.000
    5.000
    4.000
    4.000
    3.000
    4.000
    4.000
    2.000
    2.000
    3.000
    5.000
    4.000
    4.000
    4.000
    5.000
    6.000
    7.000
    6.000
    7.000
    5.000
    5.000
    5.000
    4.000
    4.000
    4.000
    5.000
    4.000
    4.000
    3.000
    4.000
    2.000
    2.000
    1.000
    2.000
    3.000
    3.000
    4.000
    3.000
    3.000
    3.000
    4.000
    4.000
    4.000
    4.000
    4.000
    3.000
    3.000
    3.000
    3.000
    3.000
    4.000
    0.000
    2.000
    3.000
    2.000
    2.000
    2.000
    2.000
    1.000
    1.000
    1.000
    1.000
    3.000
    2.000
    2.000
    1.000
    2.000
    3.000
    3.000
    3.000
    3.000
    2.000
    3.000
    2.000
    2.000
    0.000
    2.000
    2.000
    1.000
    3.000
    2.000
    2.000
    1.000
    0.000
    1.000
    2.000
    2.000
    2.000
    1.000
    2.000
    3.000
    2.000
    3.000
    3.000
    3.000
    2.000
    0.000
    2.000
    2.000
    1.000
    0.000
    0.000
    2.000
    1.000
    1.000
    1.000
    2.000
    1.000
    1.000
    2.000
    1.000
    3.000
    3.000
    3.000
    2.000
    2.000
    2.000
    2.000
    3.000
    1.000
    2.000
    3.000
    3.000
    2.000
    2.000
    2.000
    2.000
    2.000
    2.000
    3.000
    3.000
    5.000
    5.000
    4.000
    6.000
    5.000
    5.000
    4.000
    8.000
    6.000
    7.000
    2.000
    6.000
    5.000
    5.000
    7.000
   10.000
   10.000
    2.000
    2.000
    2.000
    2.000
    3.000
    4.000
    4.000
    5.000
    3.000
    4.000
    2.000
    2.000
    3.000
    4.000
    3.000
    3.000
    2.000
    3.000
    3.000
    2.000
    1.000
    2.000
    3.000
    3.000
    2.000
    4.000
    2.000
    1.000
    2.000
    2.000
    0.000
    2.000
    1.000
    2.000
    1.000
    2.000
    1.000
    2.000
    1.000
    2.000
    2.000
    2.000
    3.000
    3.000
    3.000
    3.000
    4.000
    3.000
    2.000
    1.000
    4.000
    3.000
    2.000
    1.000
    2.000
    2.000
    1.000
    1.000
    2.000
    2.000
    3.000
    2.000
    2.000
    2.000
    4.000
    4.000
    3.000
    3.000
    3.000
    3.000
    3.000
    1.000
    2.000
    2.000
    3.000
    3.000
    5.000
    4.000
    3.000
    4.000
    4.000
    4.000
    3.000
    3.000
    3.000
    2.000
    3.000
    4.000
    4.000
    3.000
    4.000
    4.000
    4.000
    4.000
    2.000
    2.000
    2.000
    2.000
    2.000
    0.000
    2.000
    2.000
    1.000
    1.000
    2.000
    3.000
    3.000
    1.000
    1.000
    1.000
    2.000
    4.000
    3.000
    4.000
    4.000
    2.000
    3.000
    3.000
    2.000
    2.000
    4.000
    8.000
    5.000
    3.000
    4.000
    4.000
    3.000
    4.000
    4.000
    4.000
    3.000
    3.000
    2.000
    4.000
    3.000
    4.000
    5.000
    4.000
    3.000
    3.000
    3.000
    3.000
    0.000
    4.000
    3.000
    0.000
    2.000
    0.000
    0.000
    3.000
    2.000
    2.000
    1.000
    3.000
    2.000
    7.000
    8.000
    9.000
    7.000
    8.000
    6.000
    6.000
    6.000
    5.000
    6.000
    6.000
    3.000
    5.000
    3.000
    2.000
    2.000
    4.000
    5.000
    5.000
    4.000
    4.000
    6.000
    7.000
    6.000
    6.000
    6.000
    6.000
    7.000
    7.000
    8.000
    9.000
    8.000
    9.000
    8.000
    6.000
    8.000
    7.000
    2.000
    3.000
    5.000
    5.000
    4.000
    3.000
    3.000
    2.000
    2.000
    6.000
    7.000
    7.000
    7.000
    6.000
    3.000
    2.000
    2.000
    3.000
    8.000
    3.000
    3.000
    6.000
    3.000
    7.000
    5.000
    4.000
    3.000
    4.000
    3.000
    3.000
    2.000
    3.000
    3.000
    2.000
    7.000
    7.000
    5.000
    8.000
    6.000
    4.000
    4.000
    4.000
    2.000
    3.000
    4.000
    2.000
    2.000
    0.000
    0.000
    0.000
    0.000
    0.000
    0.000
    0.000
    0.000
    0.000
    2.000
    3.000
    4.000
    4.000
    6.000
    5.000
    7.000
    7.000
    7.000
    7.000
    6.000
    4.000
    5.000
    4.000
    4.000
    3.000
    1.000
    3.000
    0.000
    3.000
    4.000
    5.000
    7.000
    6.000
    7.000
    7.000
    5.000
    3.000
    3.000
    5.000
    3.000
    4.000
    5.000
    6.000
    6.000
    6.000
    5.000
    4.000
    3.000
    3.000
    3.000
    2.000
    1.000
    1.000
    0.000
    0.000
    0.000
    4.000
    3.000
    4.000
    3.000
    3.000
    5.000
    7.000
    6.000
    6.000
    4.000
    4.000
    7.000
    6.000
    5.000
    5.000
    6.000
    4.000
    5.000
    5.000
    5.000
    5.000
    4.000
    5.000
    5.000
    7.000
    7.000
    6.000
    8.000
    8.000
    5.000
    6.000
    5.000
    6.000
    8.000
    6.000
    7.000
    3.000
    3.000
    5.000
    4.000
    5.000
    4.000
    3.000
    3.000
    3.000
    2.000
    1.000
    1.000
    3.000
    2.000
    3.000
    6.000
    7.000
    6.000
    6.000
    7.000
    7.000
    6.000
    5.000
    5.000
    6.000
    7.000
    4.000
    5.000
    6.000
    4.000
    5.000
    4.000
    2.000
    3.000
    3.000
    0.000
    2.000
    5.000
    4.000
    4.000
    4.000
    5.000
    5.000
    6.000
    7.000
    7.000
    6.000
    5.000
    4.000
    4.000
    4.000
    3.000
    2.000
    2.000
    2.000
    1.000
    1.000
    0.000
    0.000
    1.000
    2.000
    2.000
    2.000
    3.000
    2.000
    2.000
    3.000
    2.000
    3.000
    4.000
    2.000
    2.000
    3.000
    1.000
    0.000
    3.000
    1.000
    0.000
    0.000
    0.000
    0.000
    0.000
    0.000
    0.000
    2.000
    2.000
    2.000
    4.000
    4.000
    6.000
    4.000
    5.000
    5.000
    6.000
    5.000
    7.000
    8.000
    8.000
    4.000
    7.000
    4.000
    6.000
    3.000
    3.000
    3.000
    3.000
    3.000
    2.000
    3.000
    1.000
    3.000
    2.000
    1.000
    2.000
    2.000
    2.000
    2.000
    0.000
    3.000
    4.000
    5.000
    3.000
    6.000
    6.000
    4.000
    4.000
    4.000
    5.000
    5.000
    4.000
    3.000
    4.000
    5.000
    5.000
    7.000
    6.000
    6.000
    8.000
    7.000
    8.000
    6.000
    6.000
    4.000
    3.000
    2.000
    2.000
    2.000
    0.000
    2.000
    1.000
    2.000
    1.000
    2.000
    2.000
    2.000
    2.000
    2.000
    2.000
    4.000
    3.000
    3.000
    3.000
    6.000
    6.000
    7.000
    6.000
    7.000
    8.000
    5.000
    3.000
    3.000
    3.000
    3.000
    2.000
    3.000
    3.000
    3.000
    3.000
    3.000
    4.000
    4.000
    5.000
    7.000
    7.000
    6.000
    7.000
    8.000
    8.000
    8.000
    9.000
    8.000
    6.000
    6.000
    5.000
    5.000
    5.000
    5.000
    4.000
    4.000
    4.000
    3.000
    2.000
    2.000
    1.000
    2.000
    3.000
    3.000
    4.000
    5.000
    6.000
    6.000
    6.000
    6.000
    6.000
    6.000
    4.000
    4.000
    3.000
    3.000
    4.000
    6.000
    6.000
    5.000
    4.000
    3.000
    3.000
    3.000
    3.000
    4.000
    4.000
    5.000
    5.000
    6.000
    6.000
    7.000
    6.000
    7.000
    7.000
    7.000
    5.000
    3.000
    2.000
    3.000
    2.000
    3.000
    2.000
    2.000
    2.000
    2.000
    1.000
    1.000
    2.000
    0.000
    2.000
    4.000
    3.000
    3.000
    3.000
    4.000
    4.000
    4.000
    4.000
    4.000
    3.000
    3.000
    3.000
    3.000
    2.000
    2.000
    3.000
    2.000
    2.000
    2.000
    2.000
    1.000
    2.000
    2.000
    2.000
    1.000
    1.000
    2.000
    2.000
    3.000
    3.000
    4.000
    4.000
    4.000
    3.000
    3.000
    3.000
    3.000
    4.000
    4.000
    5.000
    4.000
    4.000
    4.000
    4.000
    5.000
    5.000
    5.000
    6.000
    4.000
    5.000
    6.000
    6.000
    7.000
    4.000
    6.000
    7.000
    6.000
    6.000
    4.000
    5.000
    4.000
    5.000
    4.000
    4.000
    3.000
    2.000
    1.000
    2.000
    1.000
    3.000
    2.000
    1.000
    1.000
    1.000
    2.000
    3.000
    2.000
    2.000
    3.000
    3.000
    2.000
    2.000
    2.000
    0.000
    3.000
    2.000
    2.000
    3.000
    3.000
    1.000
    2.000
    1.000
    1.000
    1.000
    1.000
    2.000
    4.000
    7.000
    5.000
    6.000
    5.000
    5.000
    4.000
    5.000
    4.000
    7.000
    5.000
    6.000
    4.000
    3.000
    2.000
    2.000
    2.000
    3.000
    2.000
    1.000
    1.000
    0.000
    2.000
    3.000
    3.000
    6.000
    6.000
    6.000
    5.000
    5.000
    5.000
    5.000
    4.000
    5.000
    5.000
    3.000
    2.000
    2.000
    2.000
    2.000
    1.000
    1.000
    1.000
    1.000
    2.000
    3.000
    1.000
    2.000
    5.000
    4.000
    4.000
    3.000
    1.000
    2.000
    2.000
    1.000
    4.000
    3.000
    6.000
    5.000
    5.000
    3.000
    1.000
    2.000
    2.000
    3.000
    3.000
    2.000
    4.000
    2.000
    3.000
    3.000
    3.000
    3.000
    4.000
    4.000
    3.000
    3.000
    1.000
    1.000
    1.000
    1.000
    1.000
    1.000
    1.000
    1.000
    3.000
    2.000
    1.000
    1.000
    1.000
    1.000
    0.000
    1.000
    2.000
    2.000
    1.000
    2.000
    3.000
    2.000
    2.000
    2.000
    3.000
    3.000
    3.000
    3.000
    2.000
    1.000
    0.000
    1.000
    0.000
    1.000
    2.000
    0.000
    0.000
    0.000
    1.000
    1.000
    2.000
    2.000
    3.000
    2.000
    3.000
    2.000
    3.000
    2.000
    2.000
    1.000
    1.000
    3.000
    5.000
    4.000
    3.000
    3.000
    3.000
    4.000
    5.000
    5.000
    4.000
    2.000
    3.000
    5.000
    3.000
    4.000
    2.000
    2.000
    3.000
    3.000
    1.000
    1.000
    2.000
    2.000
    2.000
    2.000
    2.000
    3.000
    2.000
    2.000
    2.000
    5.000
    4.000
    4.000
    4.000
    4.000
    3.000
    3.000
    2.000
    2.000
    2.000
    2.000
    1.000
    2.000
    2.000
    4.000
    3.000
    3.000
    4.000
    4.000
    3.000
    3.000
    2.000
    1.000
    1.000
    2.000
    1.000
    1.000
    0.000
    2.000
    2.000
    0.000
    1.000
    2.000
    3.000
    3.000
    5.000
    5.000
    4.000
    4.000
    4.000
    4.000
    4.000
    4.000
    3.000
    4.000
    2.000
    1.000
    3.000
    4.000
    3.000
    1.000
    3.000
    2.000
    2.000
    3.000
    2.000
    3.000
    3.000
    2.000
    4.000
    3.000
    3.000
    2.000
    4.000
    3.000
    2.000
    2.000
    2.000
    2.000
    3.000
    4.000
    4.000
    5.000
    5.000
    5.000
    6.000
    7.000
    6.000
    7.000
    4.000
    7.000
    6.000
   10.000
    7.000
    8.000
    7.000
    4.000
    3.000
    5.000
    3.000
    0.000
    1.000
    2.000
    2.000
    2.000
    2.000
    1.000
    2.000
    3.000
    1.000
    3.000
    1.000
    5.000
    3.000
    4.000
    5.000
    6.000
    5.000
    5.000
    4.000
    3.000
    2.000
    9.000
    4.000
    8.000
    6.000
    6.000
    6.000
    4.000
    3.000
    4.000
    4.000
    2.000
    2.000
    2.000
    2.000
    2.000
    2.000
    2.000
    1.000
    2.000
    2.000
    0.000
    2.000
    2.000
    2.000
    2.000
    2.000
    2.000
    2.000
    2.000
    1.000
    2.000
    2.000
    1.000
    1.000
    0.000
    2.000
    1.000
    1.000
    1.000
    1.000
    0.000
    1.000
    2.000
    2.000
    1.000
    3.000
    4.000
    3.000
    3.000
    2.000
    1.000
    2.000
    1.000
    2.000
    5.000
    7.000
    5.000
    6.000
    4.000
    3.000
    4.000
    4.000
    4.000
    6.000
    7.000
    8.000
    8.000
    8.000
    8.000
    8.000
    7.000
    7.000
    8.000
    8.000
    8.000
    7.000
    7.000
    7.000
    6.000
    6.000
    7.000
    7.000
    7.000
    6.000
    5.000
    3.000
    2.000
    1.000
    2.000
    4.000
    4.000
    3.000
    4.000
    2.000
    2.000
    2.000
    2.000
    1.000
    2.000
    2.000
    1.000
    1.000
    0.000
    1.000
    2.000
    1.000
    2.000
    1.000
    1.000
    1.000
    1.000
    1.000
    1.000
    1.000
    3.000
    3.000
    4.000
    4.000
    3.000
    4.000
    5.000
    5.000
    5.000
    6.000
    6.000
    7.000
    6.000
    5.000
    5.000
    5.000
    6.000
    5.000
    5.000
    6.000
    7.000
    6.000
    6.000
    8.000
    7.000
    7.000
    7.000
    7.000
    5.000
    6.000
    6.000
    5.000
    5.000
    3.000
    4.000
    3.000
    1.000
    2.000
    2.000
    4.000
    5.000
    3.000
    2.000
    3.000
    1.000
    2.000
    1.000
    2.000
    4.000
    2.000
    3.000
    2.000
    4.000
    3.000
    2.000
    5.000
    5.000
    4.000
    6.000
    5.000
    6.000
    6.000
    6.000
    4.000
    4.000
    5.000
    4.000
    4.000
    5.000
    5.000
    6.000
    6.000
    6.000
    6.000
    6.000
    4.000
    3.000
    3.000
    5.000
    3.000
    3.000
    1.000
    3.000
    2.000
    1.000
    4.000
    4.000
    2.000
    2.000
    2.000
    2.000
    1.000
    2.000
    0.000
    0.000
    2.000
    5.000
    5.000
    5.000
    4.000
    3.000
    3.000
    3.000
    5.000
    3.000
    3.000
    4.000
    3.000
    4.000
    5.000
    3.000
    2.000
    1.000
    2.000
    1.000
    2.000
    2.000
    3.000
    2.000
    2.000
    2.000
    2.000
    4.000
    8.000
    2.000
    7.000
    7.000
    7.000
    7.000
    5.000
    4.000
    4.000
    2.000
    2.000
    1.000
    2.000
    1.000
    1.000
    1.000
    1.000
    1.000
    1.000
    1.000
    4.000
    3.000
    4.000
    1.000
    1.000
    3.000
    3.000
    3.000
    5.000
    3.000
    3.000
    3.000
    2.000
    2.000
    2.000
    2.000
    3.000
    6.000
    9.000
    7.000
    8.000
    6.000
    8.000
    7.000
    7.000
    5.000
    8.000
    8.000
    8.000
    9.000
    8.000
    7.000
    5.000
    6.000
    5.000
    5.000
    4.000
    5.000
    5.000
    5.000
    4.000
    4.000
    3.000
    2.000
    3.000
    4.000
    4.000
    4.000
    4.000
    5.000
    4.000
    4.000
    4.000
    4.000
    3.000
    3.000
    4.000
    1.000
    2.000
    2.000
    1.000
    0.000
    2.000
    2.000
    2.000
    1.000
    1.000
    2.000
    2.000
    1.000
    1.000
    1.000
    1.000
    2.000
    2.000
    1.000
    1.000
    3.000
    3.000
    3.000
    2.000
    1.000
    0.000
    1.000
    1.000
    1.000
    2.000
    2.000
    2.000
    2.000
    2.000
    3.000
    1.000
    1.000
    3.000
    4.000
    2.000
    4.000
    3.000
    2.000
    4.000
    4.000
    4.000
    5.000
    4.000
    4.000
    4.000
    4.000
    2.000
    2.000
    3.000
    4.000
    3.000
    4.000
    3.000
    4.000
    4.000
    4.000
    4.000
    7.000
    6.000
    7.000
    6.000
    7.000
    7.000
    6.000
    7.000
    7.000
    6.000
    3.000
    5.000
    5.000
    4.000
    3.000
    2.000
    3.000
    1.000
    2.000
    1.000
    2.000
    1.000
    2.000
    1.000
    1.000
    3.000
    3.000
    5.000
    4.000
    6.000
    7.000
    6.000
    6.000
    5.000
    2.000
    2.000
    2.000
    2.000
    2.000
    2.000
    1.000
    3.000
    2.000
    2.000
    2.000
    2.000
    2.000
    2.000
    2.000
    1.000
    3.000
    4.000
    3.000
    5.000
    5.000
    6.000
    5.000
    3.000
    3.000
    3.000
    2.000
    3.000
    3.000
    3.000
    6.000
    4.000
    3.000
    4.000
    1.000
    1.000
    1.000
    1.000
    1.000
    1.000
    2.000
    2.000
    2.000
    2.000
    1.000
    3.000
    3.000
    3.000
    3.000
    3.000
    3.000
    3.000
    3.000
    4.000
    4.000
    3.000
    4.000
    6.000
    6.000
    4.000
    5.000
    4.000
    5.000
    6.000
    6.000
    7.000
    4.000
    6.000
    5.000
    4.000
    5.000
    6.000
    1.000
    4.000
    4.000
    2.000
    4.000
    6.000
    5.000
    5.000
    3.000
    3.000
    1.000
    2.000
    4.000
    4.000
    4.000
    4.000
    2.000
    2.000
    4.000
    4.000
    4.000
    4.000
    3.000
    3.000
    2.000
    2.000
    1.000
    2.000
    2.000
    1.000
    2.000
    2.000
    4.000
    1.000
    2.000
    1.000
    0.000
    1.000
    2.000
    1.000
    1.000
    2.000
    1.000
    2.000
    1.000
    2.000
    4.000
    2.000
    1.000
    1.000
    6.000
    1.000
    2.000
    3.000
    1.000
    2.000
    1.000
    1.000
    2.000
    1.000
    1.000
    1.000
    1.000
    1.000
    4.000
    3.000
    4.000
    3.000
    4.000
    3.000
    4.000
    4.000
    4.000
    3.000
    5.000
    6.000
    6.000
    6.000
    5.000
    6.000
    6.000
    6.000
    7.000
    7.000
    5.000
    6.000
    5.000
    5.000
    4.000
    4.000
    4.000
    5.000
    5.000
    3.000
    3.000
    5.000
    3.000
    4.000
    4.000
    3.000
    4.000
    4.000
    4.000
    5.000
    5.000
    6.000
    6.000
    8.000
    8.000
    8.000
    8.000
    8.000
    9.000
    7.000
    8.000
    7.000
    7.000
    5.000
    5.000
    5.000
    5.000
    4.000
    4.000
    4.000
    3.000
    2.000
    2.000
    4.000
    4.000
    2.000
    3.000
    3.000
    2.000
    3.000
    3.000
    3.000
    4.000
    5.000
    7.000
    6.000
    7.000
    5.000
    5.000
    5.000
    4.000
    4.000
    4.000
    4.000
    2.000
    2.000
    3.000
    2.000
    2.000
    2.000
    2.000
    3.000
    1.000
    2.000
    3.000
    1.000
    2.000
    2.000
    3.000
    4.000
    3.000
    4.000
    2.000
    2.000
    2.000
    1.000
    0.000
    1.000
    1.000
    1.000
    1.000
    1.000
    1.000
    1.000
    1.000
    1.000
    1.000
    1.000
    1.000
    2.000
    1.000
    3.000
    2.000
    2.000
    2.000
    1.000
    2.000
    2.000
    1.000
    2.000
    0.000
    1.000
    1.000
    2.000
    2.000
    1.000
    2.000
    1.000
    0.000
    1.000
    1.000
    2.000
    2.000
    2.000
    0.000
    1.000
    1.000
    1.000
    1.000
    1.000
    2.000
    1.000
    0.000
    2.000
    1.000
    4.000
    5.000
    4.000
    4.000
    6.000
    6.000
    8.000
    7.000
    7.000
    7.000
    9.000
    8.000
    7.000
    8.000
    9.000
    6.000
    7.000
    7.000
    9.000
    9.000
   10.000
    9.000
   10.000
   10.000
    9.000
    9.000
   10.000
   10.000
    9.000
    9.000
    8.000
    8.000
   10.000
   11.000
   10.000
    9.000
   11.000
    9.000
    8.000
    8.000
   11.000
   12.000
    8.000
    7.000
    9.000
    8.000
    4.000
    3.000
    3.000
    3.000
    2.000
    2.000
    1.000
    6.000
    6.000
    4.000
    2.000
    4.000
    3.000
    3.000
    6.000
    7.000
    9.000
    9.000
    9.000
    9.000
   11.000
    8.000
    6.000
    5.000
    5.000
    6.000
    5.000
    3.000
    6.000
    4.000
    5.000
    5.000
    5.000
    6.000
    6.000
    7.000
    8.000
    9.000
    8.000
    9.000
    9.000
    9.000
    9.000
    7.000
    5.000
    5.000
    4.000
    4.000
    3.000
    5.000
    5.000
    4.000
    5.000
    4.000
    3.000
    2.000
    3.000
    3.000
    2.000
    2.000
    1.000
    2.000
    6.000
    5.000
    5.000
    6.000
    5.000
    5.000
    5.000
    5.000
    3.000
    5.000
    6.000
    4.000
    2.000
    3.000
    3.000
    5.000
    4.000
    3.000
    5.000
    5.000
    5.000
    5.000
    3.000
    5.000
    6.000
    7.000
    7.000
    5.000
    5.000
    5.000
    4.000
    4.000
    4.000
    4.000
    5.000
    4.000
    3.000
    3.000
    1.000
    0.000
    2.000
    0.000
    1.000
    1.000
    0.000
    2.000
    1.000
    2.000
    2.000
    1.000
    1.000
    2.000
    3.000
    3.000
    3.000
    3.000
    2.000
    2.000
    1.000
    3.000
    4.000
    4.000
    4.000
    4.000
    3.000
    3.000
    3.000
    2.000
    3.000
    2.000
    3.000
    2.000
    1.000
    2.000
    3.000
    1.000
    3.000
    2.000
    3.000
    3.000
    3.000
    2.000
    1.000
    1.000
    1.000
    1.000
    2.000
    2.000
    2.000
    1.000
    1.000
    1.000
    1.000
    0.000
    0.000
    1.000
    3.000
    5.000
    7.000
    7.000
    8.000
    7.000
    7.000
    8.000
    6.000
    6.000
    6.000
    6.000
    4.000
    3.000
    2.000
    2.000
    4.000
    6.000
    4.000
    2.000
    2.000
    3.000
    3.000
    3.000
    3.000
    4.000
    4.000
    4.000
    3.000
    3.000
    3.000
    3.000
    2.000
    2.000
    1.000
    1.000
    1.000
    2.000
    1.000
    2.000
    1.000
    0.000
    0.000
    1.000
    2.000
    2.000
    1.000
    2.000
    2.000
    4.000
    6.000
    7.000
    6.000
    5.000
    4.000
    5.000
    4.000
    4.000
    2.000
    2.000
    6.000
    9.000
    6.000
    5.000
    3.000
    3.000
    3.000
    3.000
    2.000
    5.000
    4.000
    4.000
    4.000
    9.000
    9.000
   10.000
    8.000
   10.000
    9.000
   10.000
    7.000
    6.000
    6.000
    4.000
    5.000
    6.000
    4.000
    4.000
    5.000
    5.000
    4.000
    3.000
    2.000
    2.000
    3.000
    3.000
    3.000
    2.000
    5.000
    7.000
    6.000
    4.000
    5.000
    3.000
    1.000
    1.000
    2.000
    2.000
    1.000
    1.000
    2.000
    2.000
    2.000
    5.000
    4.000
    6.000
    6.000
    5.000
    4.000
    3.000
    3.000
    4.000
    5.000
    3.000
    4.000
    0.000
    2.000
    1.000
    4.000
    1.000
    1.000
    2.000
    2.000
    0.000
    3.000
    3.000
    3.000
    3.000
    3.000
    2.000
    9.000
    3.000
    5.000
    4.000
    4.000
    7.000
    9.000
   10.000
    8.000
   11.000
   10.000
    9.000
    6.000
    7.000
    7.000
    7.000
    6.000
    5.000
    4.000
    4.000
    3.000
    2.000
    5.000
    6.000
    6.000
    7.000
    5.000
    4.000
    5.000
    9.000
    7.000
    7.000
    7.000
    7.000
    8.000
    6.000
    3.000
    2.000
    3.000
    3.000
    1.000
    2.000
    3.000
    2.000
    1.000
    1.000
    1.000
    3.000
    3.000
    5.000
    3.000
    4.000
    6.000
    7.000
    8.000
    9.000
    8.000
    8.000
    9.000
    8.000
    7.000
    6.000
    6.000
    7.000
    7.000
    8.000
    7.000
    8.000
    8.000
    8.000
    3.000
    4.000
    4.000
    4.000
    2.000
    3.000
    3.000
    3.000
    3.000
    7.000
    7.000
    8.000
    9.000
    8.000
   10.000
    7.000
    3.000
   10.000
    8.000
    7.000
    8.000
   11.000
   10.000
   11.000
   10.000
   11.000
    9.000
   11.000
    7.000
   10.000
    7.000
   11.000
    7.000
    9.000
    9.000
   11.000
   12.000
    9.000
   10.000
    6.000
    7.000
    4.000
    4.000
    3.000
    3.000
    2.000
    3.000
    2.000
    4.000
    3.000
    4.000
    2.000
    4.000
    1.000
    4.000
    4.000
    4.000
    4.000
    8.000
    7.000
    7.000
    5.000
    5.000
    5.000
    4.000
    4.000
    3.000
    2.000
    2.000
    2.000
    2.000
    3.000
    3.000
    3.000
    3.000
    4.000
    3.000
    4.000
    3.000
    3.000
    3.000
    2.000
    4.000
    1.000
    2.000
    1.000
    2.000
    1.000
    5.000
    1.000
    1.000
    2.000
    1.000
    2.000
    3.000
    2.000
    4.000
    5.000
    4.000
    3.000
    3.000
    3.000
    3.000
    2.000
    3.000
    3.000
    1.000
    2.000
    2.000
    2.000
    2.000
    2.000
    2.000
    2.000
    1.000
    1.000
    1.000
    1.000
    1.000
    0.000
    0.000
    0.000
    1.000
    1.000
    1.000
    0.000
    3.000
    1.000
    2.000
    3.000
    7.000
    9.000
    9.000
    7.000
    6.000
    5.000
    3.000
    1.000
    2.000
    2.000
    1.000
    2.000
    1.000
    2.000
    1.000
    1.000
    1.000
    1.000
    1.000
    0.000
    5.000
    6.000
    5.000
    5.000
    4.000
    4.000
    4.000
    2.000
    3.000
    1.000
    2.000
    2.000
    1.000
    1.000
    2.000
    2.000
    3.000
    4.000
    2.000
    1.000
    2.000
    2.000
    4.000
    4.000
    5.000
    5.000
    5.000
    4.000
    3.000
    2.000
    5.000
    1.000
    2.000
    2.000
    3.000
    4.000
    4.000
    3.000
    3.000
    3.000
    3.000
    2.000
    2.000
    1.000
    2.000
    1.000
    2.000
    2.000
    2.000
    3.000
    1.000
    2.000
    0.000
    3.000
    1.000
    3.000
    1.000
    1.000
    0.000
    0.000
    2.000
    1.000
    1.000
    0.000
    1.000
    1.000
    2.000
    1.000
    1.000
    0.000
    0.000
    0.000
    1.000
    1.000
    0.000
    1.000
    1.000
    1.000
    2.000
    2.000
    1.000
    1.000
    1.000
    1.000
    1.000
    2.000
    1.000
    2.000
    1.000
    2.000
    1.000
    1.000
    2.000
    1.000
    2.000
    3.000
    2.000
    1.000
    1.000
    1.000
    1.000
    1.000
    1.000
    3.000
    2.000
    5.000
    2.000
    3.000
    5.000
    7.000
    5.000
    6.000
    6.000
    6.000
    6.000
    5.000
    6.000
    6.000
    6.000
    6.000
    6.000
    6.000
    7.000
    7.000
    7.000
    5.000
    4.000
    4.000
    3.000
    3.000
    6.000
    5.000
    6.000
    6.000
    6.000
    5.000
    5.000
    6.000
    6.000
    6.000
    6.000
    5.000
    5.000
    5.000
    5.000
    5.000
    5.000
    5.000
    5.000
    6.000
    4.000
    4.000
    2.000
    2.000
    1.000
    2.000
    1.000
    2.000
    2.000
    2.000
    2.000
    3.000
    3.000
    3.000
    3.000
    3.000
    4.000
    3.000
    4.000
    3.000
    6.000
    7.000
    5.000
    7.000
    6.000
    9.000
    6.000
    8.000
    5.000
    5.000
    6.000
    5.000
    4.000
    5.000
    6.000
    6.000
    3.000
    3.000
    3.000
    3.000
    3.000
    3.000
    3.000
    4.000
    3.000
    3.000
    4.000
    3.000
    4.000
    6.000
    4.000
    5.000
    4.000
    6.000
    6.000
    5.000
    5.000
    5.000
    4.000
    3.000
    2.000
    2.000
    3.000
    3.000
    3.000
    3.000
    2.000
    3.000
    2.000
    2.000
    2.000
    2.000
    2.000
    1.000
    3.000
    4.000
    5.000
    4.000
    5.000
    3.000
    3.000
    2.000
    2.000
    1.000
    2.000
    5.000
    5.000
    5.000
    4.000
    6.000
    6.000
    6.000
    5.000
    4.000
    6.000
    5.000
    6.000
    4.000
    5.000
    5.000
    4.000
    5.000
    3.000
    6.000
    4.000
    4.000
    3.000
    5.000
    4.000
    2.000
    5.000
    5.000
    4.000
    8.000
    5.000
    8.000
    7.000
    7.000
    7.000
    6.000
    7.000
    7.000
    6.000
    7.000
    5.000
    6.000
    7.000
    7.000
    7.000
    7.000
    8.000
    6.000
    8.000
    5.000
    5.000
    3.000
    4.000
    3.000
    7.000
    5.000
    4.000
    3.000
    2.000
    0.000
    3.000
    3.000
    3.000
    3.000
    3.000
    1.000
    1.000
    1.000
    1.000
    1.000
    1.000
    1.000
    2.000
    3.000
    1.000
    2.000
    2.000
    3.000
    2.000
    1.000
    1.000
    0.000
    1.000
    2.000
    1.000
    3.000
    3.000
    3.000
    0.000
    3.000
    6.000
    4.000
    4.000
    3.000
    3.000
    3.000
    2.000
    4.000
    6.000
   10.000
    8.000
    7.000
    6.000
   10.000
    8.000
   10.000
   11.000
    7.000
    7.000
    6.000
    2.000
    1.000
    1.000
    2.000
    1.000
    3.000
    1.000
    2.000
    2.000
    3.000
    3.000
    2.000
    3.000
    4.000
    3.000
    3.000
    3.000
    5.000
    4.000
    5.000
    2.000
    5.000
    4.000
    3.000
    2.000
    1.000
    1.000
    2.000
    2.000
    1.000
    1.000
    1.000
    2.000
    1.000
    1.000
    2.000
    2.000
    3.000
    3.000
    6.000
    8.000
    9.000
    7.000
   10.000
    7.000
    7.000
    7.000
    6.000
    5.000
    7.000
    7.000
    6.000
    8.000
    9.000
   10.000
    8.000
    6.000
    5.000
    7.000
    5.000
    5.000
    5.000
    6.000
    6.000
    7.000
    9.000
    7.000
    7.000
    7.000
    8.000
    5.000
    5.000
    5.000
    2.000
    2.000
    3.000
    3.000
    4.000
    2.000
    1.000
    3.000
    2.000
    1.000
    1.000
    3.000
    2.000
    2.000
    1.000
    2.000
    3.000
    6.000
    5.000
    6.000
    6.000
    5.000
    6.000
    7.000
    6.000
    8.000
    7.000
    8.000
    9.000
    9.000
    8.000
    7.000
    8.000
    6.000
    8.000
    8.000
   10.000
    7.000
    8.000
    7.000
   10.000
   10.000
    8.000
    7.000
    6.000
    5.000
    3.000
    4.000
    5.000
    3.000
    1.000
    2.000
    4.000
    3.000
    2.000
    3.000
    1.000
    1.000
    1.000
    1.000
    3.000
    3.000
    2.000
    3.000
    5.000
    4.000
    3.000
    5.000
   11.000
   10.000
   10.000
    5.000
    2.000
    2.000
    3.000
    3.000
    3.000
    4.000
    4.000
    3.000
    2.000
    5.000
    4.000
    4.000
    3.000
    1.000
    2.000
    2.000
    2.000
    0.000
    1.000
    1.000
    0.000
    2.000
    2.000
    2.000
    2.000
    2.000
    2.000
    2.000
    1.000
    3.000
    4.000
    5.000
    5.000
    4.000
    5.000
    6.000
    7.000
    7.000
    6.000
    7.000
    8.000
    8.000
    9.000
    7.000
    7.000
    7.000
    6.000
    5.000
    5.000
    7.000
    6.000
    4.000
    5.000
    5.000
    6.000
    6.000
    6.000
    7.000
    7.000
    8.000
    8.000
    6.000
    9.000
    8.000
    9.000
   10.000
    9.000
    8.000
    6.000
    6.000
    8.000
    7.000
    7.000
    7.000
    5.000
    7.000
    6.000
    5.000
    4.000
    5.000
    3.000
    4.000
    5.000
    7.000
    6.000
    4.000
    4.000
    2.000
    6.000
    6.000
    6.000
    4.000
    4.000
    4.000
    3.000
    2.000
    2.000
    3.000
    5.000
    3.000
    5.000
    7.000
    5.000
    6.000
    8.000
    8.000
    8.000
    7.000
    9.000
   11.000
   11.000
   11.000
   11.000
   12.000
   11.000
    8.000
   11.000
   11.000
    6.000
   10.000
    9.000
    9.000
   10.000
    9.000
    3.000
    4.000
    4.000
    1.000
    1.000
    3.000
    5.000
    1.000
    2.000
    2.000
    1.000
    2.000
    2.000
    1.000
    0.000
    0.000
    1.000
    1.000
    1.000
    1.000
    2.000
    0.000
    1.000
    1.000
    2.000
    3.000
    1.000
    1.000
    1.000
    1.000
    0.000
    2.000
    2.000
    2.000
    1.000
    2.000
    1.000
    1.000
    1.000
    1.000
    2.000
    2.000
    1.000
    1.000
    2.000
    1.000
    2.000
    2.000
    2.000
    2.000
    2.000
    2.000
    3.000
    1.000
    1.000
    3.000
    1.000
    2.000
    2.000
    3.000
    4.000
    3.000
    3.000
    2.000
    2.000
    2.000
    2.000
    2.000
    1.000
    1.000
    2.000
    3.000
    2.000
    2.000
    1.000
    2.000
    1.000
    1.000
    1.000
    0.000
    2.000
    1.000
    2.000
    2.000
    1.000
    2.000
    3.000
    4.000
    4.000
    4.000
    3.000
    3.000
    4.000
    2.000
    3.000
    4.000
    4.000
    3.000
    5.000
    6.000
    3.000
    2.000
    3.000
    4.000
    4.000
    6.000
    6.000
    7.000
    7.000
    8.000
    9.000
    6.000
    8.000
    7.000
    7.000
    6.000
    6.000
    8.000
    9.000
    7.000
    7.000
    5.000
    4.000
    3.000
    3.000
    3.000
    2.000
    2.000
    2.000
    3.000
    2.000
    2.000
    2.000
    2.000
    2.000
    3.000
    1.000
    1.000
    1.000
    0.000
    1.000
    1.000
    1.000
    2.000
    0.000
    2.000
    2.000
    2.000
    1.000
    1.000
    1.000
    0.000
    1.000
    2.000
    2.000
    1.000
    1.000
    4.000
    3.000
    2.000
    5.000
    3.000
    4.000
    2.000
    3.000
    3.000
    4.000
    4.000
    3.000
    4.000
    6.000
    6.000
    6.000
    5.000
    6.000
    5.000
    6.000
    5.000
    5.000
    7.000
    7.000
    8.000
    8.000
    8.000
    7.000
    7.000
    8.000
    9.000
    6.000
    6.000
    6.000
    6.000
    6.000
    6.000
    6.000
    5.000
    5.000
    4.000
    3.000
    5.000
    5.000
    5.000
    4.000
    5.000
    7.000
    6.000
    5.000
    5.000
    6.000
    5.000
    4.000
    3.000
    3.000
    3.000
    2.000
    2.000
    3.000
    3.000
    3.000
    3.000
    3.000
    3.000
    3.000
    3.000
    2.000
    2.000
    1.000
    1.000
    2.000
    1.000
    2.000
    2.000
    0.000
    2.000
    3.000
    2.000
    2.000
    2.000
    1.000
    1.000
    2.000
    1.000
    1.000
    1.000
    2.000
    0.000
    0.000
    1.000
    2.000
    2.000
    1.000
    2.000
    2.000
    4.000
    6.000
    5.000
    5.000
    6.000
    3.000
    4.000
    4.000
    3.000
    2.000
    2.000
    2.000
    2.000
    1.000
    3.000
    4.000
    5.000
    3.000
    4.000
    2.000
    1.000
    5.000
    6.000
    7.000
    8.000
    8.000
    7.000
    7.000
    6.000
    6.000
    6.000
    5.000
    6.000
    4.000
    4.000
    4.000
    6.000
    5.000
    3.000
    3.000
    2.000
    2.000
    0.000
    1.000
    2.000
    6.000
    9.000
    7.000
    8.000
    9.000
    7.000
   10.000
    8.000
    8.000
    7.000
    7.000
    8.000
    9.000
    7.000
    9.000
    8.000
    6.000
    7.000
    7.000
    9.000
    9.000
    7.000
    7.000
    7.000
    7.000
    7.000
   11.000
   10.000
    9.000
   10.000
    9.000
   13.000
   12.000
   12.000
   11.000
   10.000
    9.000
    8.000
   11.000
   11.000
   10.000
   12.000
   10.000
   11.000
   12.000
   12.000
   12.000
   13.000
   13.000
   14.000
   15.000
   15.000
   15.000
   15.000
   13.000
   13.000
   14.000
   13.000
   12.000
   12.000
   13.000
   12.000
   13.000
   14.000
   11.000
   13.000
   13.000
   14.000
   13.000
   12.000
   12.000
   14.000
   15.000
   17.000
   13.000
   12.000
   14.000
   13.000
   12.000
   11.000
   12.000
    8.000
    9.000
   11.000
    8.000
    7.000
    7.000
    8.000
    8.000
    8.000
    6.000
    7.000
    8.000
    8.000
    6.000
    6.000
    5.000
    6.000
    7.000
    7.000
    9.000
    7.000
    6.000
    6.000
    4.000
    2.000
    2.000
    1.000
    1.000
    3.000
    2.000
    2.000
    3.000
    2.000
    2.000
    2.000
    2.000
    1.000
    1.000
    2.000
    1.000
    2.000
    2.000
    3.000
    2.000
    3.000
    1.000
    1.000
    2.000
    2.000
    1.000
    3.000
    2.000
    4.000
    3.000
    2.000
    3.000
    2.000
    3.000
    5.000
    3.000
    2.000
    3.000
    3.000
    3.000
    1.000
    6.000
    4.000
    4.000
    4.000
    4.000
    3.000
    3.000
    2.000
    2.000
    3.000
    1.000
    1.000
    4.000
    2.000
    2.000
    2.000
    1.000
    0.000
    2.000
    2.000
    2.000
    3.000
    3.000
    2.000
    2.000
    2.000
    1.000
    0.000
    5.000
    6.000
    3.000
    2.000
    1.000
    3.000
    6.000
    7.000
    4.000
    7.000
    7.000
    7.000
    8.000
    6.000
    5.000
    4.000
    5.000
    3.000
    2.000
    2.000
    1.000
    0.000
    3.000
    4.000
    5.000
    4.000
    4.000
    5.000
    4.000
    4.000
    4.000
    4.000
    3.000
    4.000
    8.000
   13.000
   10.000
    9.000
   11.000
    9.000
    6.000
    6.000
    4.000
    5.000
    4.000
    6.000
    6.000
    6.000
    5.000
    3.000
    4.000
    4.000
    4.000
    4.000
    5.000
    5.000
    2.000
    4.000
    2.000
    3.000
    2.000
    3.000
    3.000
    2.000
    5.000
    3.000
    3.000
    2.000
    1.000
    9.000
   11.000
   10.000
    9.000
    9.000
    8.000
    7.000
    7.000
    6.000
    4.000
    7.000
    6.000
    5.000
    5.000
    5.000
    4.000
    5.000
    4.000
    3.000
    1.000
    1.000
    1.000
    1.000
    2.000
    3.000
    3.000
    4.000
    3.000
    3.000
    3.000
    3.000
    3.000
    2.000
    3.000
    5.000
    6.000
    7.000
    7.000
    8.000
    9.000
    8.000
    9.000
    7.000
    8.000
    8.000
    7.000
    7.000
    6.000
    7.000
    8.000
    7.000
    4.000
    7.000
    7.000
    3.000
    1.000
    1.000
    4.000
    6.000
    2.000
    6.000
    6.000
    5.000
    2.000
    1.000
    2.000
    3.000
    2.000
    2.000
    1.000
    3.000
    2.000
    1.000
    1.000
    1.000
    1.000
    2.000
    3.000
    2.000
    5.000
    3.000
    2.000
    4.000
    4.000
    4.000
    2.000
    3.000
    3.000
    2.000
    3.000
    2.000
    3.000
    4.000
    1.000
    2.000
    2.000
    3.000
    4.000
    4.000
    3.000
    3.000
    3.000
    5.000
    6.000
    6.000
    6.000
    8.000
    8.000
    8.000
   10.000
   10.000
    8.000
    9.000
    7.000
    7.000
    6.000
    5.000
    5.000
    2.000
    8.000
    9.000
    9.000
    8.000
    7.000
    7.000
    4.000
    3.000
    1.000
    2.000
    3.000
    2.000
    2.000
    7.000
    7.000
    8.000
    8.000
    7.000
   10.000
    8.000
    7.000
    8.000
    6.000
    9.000
    6.000
    7.000
    7.000
    8.000
    7.000
    7.000
    7.000
    6.000
    8.000
    7.000
    5.000
    3.000
    1.000
    2.000
    2.000
    3.000
    3.000
    4.000
    3.000
    3.000
    4.000
    3.000
    4.000
    4.000
    3.000
    3.000
    3.000
    4.000
    4.000
    2.000
    2.000
    2.000
    2.000
    2.000
    2.000
    2.000
    2.000
    3.000
    3.000
    2.000
    2.000
    2.000
    2.000
    1.000
    2.000
    6.000
    6.000
    5.000
    5.000
    6.000
    4.000
    6.000
    4.000
    4.000
    6.000
    3.000
    5.000
    5.000
    6.000
    5.000
    4.000
    5.000
    6.000
    6.000
    6.000
    7.000
    8.000
    6.000
    7.000
    6.000
    7.000
    8.000
    6.000
    7.000
    7.000
    6.000
    8.000
    6.000
    3.000
    3.000
    3.000
    3.000
    2.000
    1.000
    0.000
    2.000
    2.000
    2.000
    2.000
    2.000
    2.000
    3.000
    3.000
    3.000
    1.000
    4.000
    8.000
    7.000
    9.000
    8.000
    7.000
    6.000
    6.000
    7.000
    6.000
    6.000
    5.000
    5.000
    4.000
    4.000
    1.000
    3.000
    1.000
    2.000
    3.000
    2.000
    4.000
    1.000
    2.000
    2.000
    4.000
    7.000
    8.000
    7.000
    6.000
    7.000
    6.000
    6.000
    7.000
    7.000
    8.000
    9.000
    7.000
    7.000
    6.000
    7.000
    7.000
    6.000
    7.000
    7.000
    7.000
    7.000
    6.000
    5.000
    7.000
    6.000
    5.000
    5.000
    5.000
    5.000
    4.000
    5.000
    4.000
    3.000
    4.000
    2.000
    5.000
    3.000
    4.000
    3.000
    5.000
    6.000
    5.000
    9.000
    8.000
    6.000
    5.000
    6.000
    7.000
    5.000
    7.000
    7.000
    9.000
    8.000
    8.000
    7.000
    5.000
    5.000
    2.000
    3.000
    2.000
    2.000
    1.000
    1.000
    2.000
    1.000
    1.000
    1.000
    1.000
    2.000
    2.000
    2.000
    2.000
    4.000
    4.000
    4.000
    3.000
    4.000
    4.000
    3.000
    3.000
    3.000
    5.000
    4.000
    4.000
    3.000
    2.000
    3.000
    3.000
    2.000
    2.000
    3.000
    3.000
    3.000
    4.000
    3.000
    3.000
    3.000
    3.000
    3.000
    3.000
    4.000
    2.000
    2.000
    2.000
    3.000
    3.000
    1.000
    1.000
    1.000
    1.000
    1.000
    2.000
    2.000
    3.000
    2.000
    1.000
    1.000
    3.000
    3.000
    4.000
    4.000
    4.000
    4.000
    4.000
    4.000
    4.000
    2.000
    2.000
    2.000
    2.000
    2.000
    2.000
    2.000
    2.000
    6.000
    5.000
    6.000
    6.000
    7.000
    6.000
    7.000
    6.000
    7.000
    9.000
    8.000
    8.000
    8.000
    8.000
    7.000
    6.000
    5.000
    6.000
    6.000
    4.000
    6.000
    4.000
    2.000
    3.000
    2.000
    3.000
    2.000
    3.000
    2.000
    2.000
    2.000
    2.000
    2.000
    3.000
    3.000
    2.000
    3.000
    2.000
    4.000
    4.000
    3.000
    2.000
    2.000
    2.000
    2.000
    2.000
    2.000
    1.000
    1.000
    2.000
    1.000
    4.000
    3.000
    1.000
    2.000
    4.000
    5.000
    6.000
    7.000
    6.000
    4.000
    5.000
    3.000
    3.000
    2.000
    0.000
    1.000
    0.000
    3.000
    2.000
    2.000
    0.000
    1.000
    1.000
    2.000
    2.000
    2.000
    2.000
    2.000
    2.000
    2.000
    3.000
    2.000
    1.000
    4.000
    2.000
    1.000
    1.000
    0.000
    1.000
    1.000
    2.000
    1.000
    2.000
    3.000
    3.000
    2.000
    2.000
    3.000
    2.000
    3.000
    3.000
    5.000
    6.000
    5.000
    6.000
    8.000
    6.000
    5.000
    6.000
    5.000
    3.000
    2.000
    1.000
    1.000
    2.000
    2.000
    3.000
    4.000
    5.000
    4.000
    3.000
    2.000
    1.000
    1.000
    1.000
    2.000
    1.000
    2.000
    2.000
    1.000
    1.000
    3.000
    4.000
    3.000
    2.000
    2.000
    2.000
    2.000
    2.000
    3.000
    7.000
    5.000
    5.000
    7.000
    6.000
    6.000
    6.000
    7.000
    7.000
    8.000
    8.000
   10.000
    8.000
   10.000
   10.000
    7.000
    7.000
    4.000
    5.000
    5.000
    6.000
    5.000
    4.000
    2.000
    3.000
    3.000
    3.000
    2.000
    2.000
    2.000
    3.000
    3.000
    1.000
    1.000
    2.000
    2.000
    7.000
    6.000
    6.000
    6.000
    7.000
    7.000
    6.000
    6.000
    9.000
    8.000
    9.000
    7.000
    9.000
    8.000
    7.000
    9.000
    8.000
    9.000
    7.000
    5.000
    5.000
    4.000
    5.000
    3.000
    3.000
    5.000
    5.000
    3.000
    5.000
    3.000
    2.000
    0.000
    2.000
    2.000
    2.000
    4.000
    4.000
    3.000
    5.000
    3.000
    3.000
    3.000
    1.000
    3.000
    5.000
    4.000
    1.000
    2.000
    2.000
    3.000
    4.000
    3.000
    2.000
    3.000
    2.000
    2.000
    3.000
    5.000
    2.000
    1.000
    0.000
    3.000
    2.000
    2.000
    5.000
    2.000
    3.000
    0.000
    2.000
    3.000
    2.000
    3.000
    3.000
    4.000
    5.000
    8.000
    7.000
    9.000
    8.000
    5.000
    5.000
    6.000
    5.000
    4.000
    4.000
    5.000
    8.000
    8.000
    8.000
    7.000
    8.000
    6.000
    4.000
    6.000
    5.000
    6.000
    6.000
    7.000
    6.000
    7.000
    3.000
    3.000
    2.000
    2.000
    1.000
    2.000
    1.000
    2.000
    5.000
    5.000
    2.000
    4.000
    6.000
    4.000
    4.000
    7.000
    4.000
    4.000
    5.000
    3.000
    2.000
    3.000
    0.000
    0.000
    2.000
    3.000
    3.000
    4.000
    4.000
    5.000
    5.000
    7.000
    6.000
    6.000
    6.000
    5.000
    6.000
    6.000
    7.000
    8.000
    8.000
    8.000
    7.000
    7.000
    8.000
    7.000
    8.000
    8.000
    7.000
    8.000
    8.000
    6.000
    7.000
    7.000
    6.000
    4.000
    4.000
    6.000
    6.000
    6.000
    5.000
    4.000
    3.000
    5.000
    6.000
    6.000
    6.000
    6.000
    6.000
    7.000
    6.000
    8.000
    7.000
    8.000
    5.000
    5.000
    3.000
    3.000
    3.000
    3.000
    3.000
    1.000
    0.000
    2.000
    1.000
    1.000
    3.000
    6.000
    6.000
    6.000
    5.000
    6.000
    4.000
    5.000
    6.000
    8.000
    7.000
    6.000
    7.000
    5.000
    6.000
    5.000
    5.000
    5.000
    5.000
    6.000
    7.000
    6.000
    6.000
    5.000
    6.000
    6.000
    6.000
    6.000
    5.000
    6.000
    7.000
    6.000
    7.000
    6.000
    6.000
    6.000
    5.000
    4.000
    3.000
    3.000
    3.000
    3.000
    2.000
    1.000
    0.000
    1.000
    1.000
    0.000
    3.000
    1.000
    1.000
    1.000
    1.000
    1.000
    1.000
    1.000
    2.000
    3.000
    3.000
    3.000
    3.000
    1.000
    1.000
    2.000
    2.000
    3.000
    3.000
    1.000
    2.000
    2.000
    3.000
    2.000
    2.000
    2.000
    3.000
    3.000
    3.000
    4.000
    5.000
    5.000
    7.000
    6.000
    5.000
    5.000
    5.000
    3.000
    3.000
    4.000
    3.000
    3.000
    3.000
    3.000
    2.000
    2.000
    2.000
    1.000
    2.000
    1.000
    0.000
    2.000
    1.000
    2.000
    3.000
    3.000
    2.000
    2.000
    2.000
    1.000
    0.000
    2.000
    2.000
    2.000
    3.000
    3.000
    2.000
    2.000
    2.000
    2.000
    2.000
    2.000
    3.000
    1.000
    2.000
    4.000
    3.000
    3.000
    3.000
    2.000
    4.000
    4.000
    3.000
    4.000
    5.000
    4.000
    3.000
    7.000
    7.000
    7.000
    7.000
    9.000
   10.000
    4.000
    5.000
    5.000
    7.000
    4.000
    7.000
    9.000
    9.000
    9.000
    9.000
    8.000
    8.000
    8.000
    8.000
    7.000
    8.000
    7.000
    6.000
    7.000
    7.000
    7.000
    5.000
    5.000
    4.000
    2.000
    1.000
    2.000
    3.000
    2.000
    3.000
    3.000
    5.000
    5.000
   10.000
    7.000
    9.000
    9.000
   11.000
    8.000
   11.000
    7.000
    5.000
    3.000
    5.000
    4.000
    2.000
    3.000
    3.000
    2.000
    2.000
    2.000
    2.000
    1.000
    1.000
    2.000
    2.000
    1.000
    4.000
    7.000
    9.000
    8.000
    4.000
    4.000
    3.000
    4.000
    8.000
   11.000
    8.000
    7.000
    7.000
    7.000
    7.000
    7.000
    6.000
    7.000
    4.000
    6.000
    7.000
    7.000
    6.000
    6.000
    7.000
    8.000
    8.000
    6.000
    7.000
    8.000
    8.000
    5.000
    7.000
    4.000
    3.000
    4.000
    4.000
    3.000
    1.000
    0.000
    3.000
    3.000
    1.000
    1.000
    2.000
    1.000
    2.000
    2.000
    1.000
    2.000
    1.000
    0.000
    1.000
    1.000
    0.000
    0.000
    1.000
    2.000
    1.000
    1.000
    2.000
    1.000
    1.000
    1.000
    1.000
    1.000
    0.000
    1.000
    2.000
    2.000
    2.000
    2.000
    2.000
    2.000
    1.000
    1.000
    2.000
    2.000
    3.000
    2.000
    1.000
    4.000
    4.000
    6.000
    6.000
    6.000
    5.000
    6.000
    6.000
    5.000
    3.000
    4.000
    3.000
    2.000
    3.000
    3.000
    1.000
    4.000
    2.000
    1.000
    1.000
    0.000
    0.000
    3.000
    2.000
    1.000
    4.000
    2.000
    4.000
    5.000
    6.000
    5.000
    6.000
    8.000
    4.000
    4.000
    4.000
    4.000
    5.000
    6.000
    6.000
    5.000
    6.000
    7.000
    6.000
    6.000
    5.000
    5.000
    5.000
    4.000
    5.000
    4.000
    3.000
    3.000
    4.000
    4.000
    3.000
    4.000
    3.000
    3.000
    3.000
    1.000
    1.000
    2.000
    2.000
    2.000
    1.000
    1.000
    1.000
    1.000
    2.000
    1.000
    2.000
    1.000
    1.000
    1.000
    0.000
    1.000
    0.000
    1.000
    0.000
    0.000
    1.000
    1.000
    2.000
    0.000
    0.000
    1.000
    1.000
    1.000
    0.000
    1.000
    1.000
    1.000
    1.000
    0.000
    1.000
    1.000
    2.000
    2.000
    2.000
    3.000
    2.000
    2.000
    1.000
    2.000
    1.000
    1.000
    1.000
    0.000
    2.000
    4.000
    3.000
    3.000
    4.000
    4.000
    3.000
    4.000
    3.000
    2.000
    2.000
    1.000
    2.000
    2.000
    3.000
    3.000
    4.000
    3.000
    4.000
    3.000
    4.000
    3.000
    4.000
    4.000
    6.000
    5.000
    7.000
    7.000
    8.000
    7.000
    6.000
    5.000
    6.000
    7.000
    6.000
    6.000
    5.000
    5.000
    5.000
    4.000
    3.000
    4.000
    6.000
    6.000
    6.000
    4.000
    3.000
    4.000
    4.000
    3.000
    2.000
    1.000
    3.000
    2.000
    2.000
    1.000
    1.000
    2.000
    3.000
    3.000
    4.000
    4.000
    4.000
    4.000
    1.000
    2.000
    2.000
    2.000
    1.000
    0.000
    0.000
    1.000
    1.000
    1.000
    4.000
    5.000
    4.000
    5.000
    5.000
    5.000
    5.000
    4.000
    3.000
    4.000
    4.000
    4.000
    2.000
    3.000
    5.000
    4.000
    1.000
    0.000
    2.000
    2.000
    1.000
    5.000
    4.000
    7.000
    5.000
    6.000
    6.000
    5.000
    4.000
    4.000
    4.000
    4.000
    2.000
    4.000
    5.000
    6.000
    4.000
    4.000
    3.000
    3.000
    4.000
    3.000
    3.000
    3.000
    4.000
    3.000
    2.000
    2.000
    3.000
    3.000
    4.000
    3.000
    5.000
    4.000
    4.000
    4.000
    3.000
    3.000
    3.000
    4.000
    4.000
    5.000
    3.000
    2.000
    3.000
    2.000
    2.000
    1.000
    1.000
    1.000
    1.000
    1.000
    2.000
    3.000
    3.000
    4.000
    3.000
    4.000
    4.000
    4.000
    3.000
    3.000
    4.000
    4.000
    5.000
    2.000
    4.000
    5.000
    4.000
    4.000
    4.000
    5.000
    5.000
    4.000
    4.000
    6.000
    5.000
    5.000
    6.000
    6.000
    6.000
    5.000
    5.000
    5.000
    6.000
    6.000
    6.000
    5.000
    5.000
    5.000
    5.000
    5.000
    6.000
    6.000
    4.000
    4.000
    4.000
    6.000
    5.000
    6.000
    5.000
    4.000
    5.000
    5.000
    6.000
    6.000
    5.000
    5.000
    4.000
    3.000
    3.000
    3.000
    2.000
    3.000
    3.000
    2.000
    3.000
    4.000
    4.000
    4.000
    4.000
    6.000
    5.000
    6.000
    7.000
    8.000
    9.000
   10.000
   10.000
   10.000
    9.000
    7.000
    4.000
    3.000
    6.000
    5.000
    4.000
    4.000
    5.000
    5.000
    4.000
    4.000
    4.000
    5.000
    4.000
    3.000
    3.000
    2.000
    1.000
    1.000
    1.000
    1.000
    1.000
    2.000
    1.000
    1.000
    2.000
    3.000
    3.000
    4.000
    2.000
    3.000
    2.000
    6.000
    4.000
    5.000
    5.000
    4.000
    4.000
    2.000
    6.000
    2.000
    4.000
    1.000
    3.000
    3.000
    2.000
    6.000
    2.000
    3.000
    6.000
   11.000
    9.000
    9.000
    7.000
    4.000
    4.000
    7.000
    8.000
    8.000
    6.000
    4.000
    4.000
    7.000
    7.000
    9.000
    8.000
    8.000
   10.000
    9.000
    8.000
    7.000
    8.000
    9.000
    8.000
    6.000
    6.000
    7.000
    8.000
    7.000
    7.000
    8.000
    7.000
    9.000
    6.000
    9.000
    5.000
    6.000
    4.000
    6.000
    6.000
    5.000
    6.000
    5.000
    5.000
    3.000
    3.000
    2.000
    2.000
    3.000
    3.000
    3.000
    2.000
    1.000
    3.000
    2.000
    2.000
    3.000
    2.000
    6.000
    4.000
    5.000
    5.000
    3.000
    3.000
    3.000
    7.000
    9.000
    8.000
    9.000
    8.000
    6.000
    3.000
    5.000
    5.000
    2.000
    4.000
    4.000
    1.000
    3.000
    4.000
    6.000
    2.000
    3.000
    3.000
    2.000
    2.000
    2.000
    2.000
    3.000
    4.000
    4.000
    5.000
    2.000
    4.000
    3.000
    9.000
    1.000
    3.000
    1.000
    3.000
    4.000
    6.000
    3.000
    1.000
    1.000
    1.000
    2.000
    2.000
    2.000
    3.000
    5.000
    4.000
    4.000
    2.000
    3.000
    2.000
    2.000
    2.000
    3.000
    5.000
    3.000
    3.000
    4.000
    4.000
    2.000
    2.000
    1.000
    1.000
    2.000
    1.000
    0.000
    1.000
    0.000
    2.000
    0.000
    1.000
    0.000
    1.000
    4.000
    3.000
    3.000
    3.000
    3.000
    1.000
    1.000
    1.000
    1.000
    2.000
    3.000
    4.000
    3.000
    4.000
    3.000
    6.000
    6.000
    6.000
    6.000
    8.000
    7.000
    7.000
    9.000
    7.000
    9.000
    9.000
    9.000
    9.000
    9.000
    8.000
    8.000
    9.000
   10.000
    7.000
    7.000
    7.000
    8.000
    7.000
    6.000
    6.000
    7.000
    4.000
    5.000
    8.000
    6.000
    7.000
    9.000
    7.000
    9.000
    9.000
    8.000
    8.000
    9.000
    6.000
    5.000
    7.000
    9.000
    7.000
    7.000
   10.000
    5.000
    4.000
    2.000
    2.000
    3.000
    2.000
    2.000
    2.000
    4.000
    6.000
    8.000
    7.000
    6.000
    6.000
    6.000
    4.000
    9.000
    2.000
    1.000
    3.000
    4.000
    3.000
    1.000
    2.000
    2.000
    2.000
    1.000
    2.000
    1.000
    2.000
    2.000
    2.000
    3.000
    0.000
    1.000
    2.000
    1.000
    2.000
    3.000
    4.000
    2.000
    1.000
    2.000
    2.000
    2.000
    2.000
    1.000
    2.000
    2.000
    2.000
    2.000
    2.000
    2.000
    3.000
    4.000
    4.000
    6.000
    6.000
    6.000
    5.000
    5.000
    3.000
    7.000
    3.000
    3.000
    2.000
    3.000
    3.000
    3.000
    3.000
    3.000
    2.000
    2.000
    2.000
    2.000
    2.000
    2.000
    2.000
    2.000
    1.000
    2.000
    2.000
    3.000
    3.000
    3.000
    1.000
    2.000
    2.000
    2.000
    2.000
    3.000
    3.000
    5.000
    2.000
    3.000
    6.000
    7.000
    7.000
    4.000
    3.000
    2.000
    3.000
    4.000
    3.000
    3.000
    3.000
    7.000
    6.000
    6.000
    6.000
    7.000
    5.000
    5.000
    5.000
    5.000
    6.000
    5.000
    5.000
    5.000
    5.000
    6.000
    7.000
    6.000
    6.000
    5.000
    5.000
    7.000
    7.000
    8.000
    9.000
    9.000
    9.000
    9.000
    7.000
   11.000
    8.000
    8.000
    8.000
    7.000
    5.000
    6.000
    7.000
    8.000
    6.000
    8.000
    6.000
    7.000
    6.000
    5.000
    4.000
    4.000
    6.000
    6.000
    6.000
    7.000
    7.000
    8.000
    7.000
    7.000
    6.000
    6.000
    2.000
    3.000
    3.000
    4.000
    2.000
    3.000
    2.000
    2.000
    2.000
    2.000
    1.000
    1.000
    1.000
    3.000
    3.000
    3.000
    4.000
    4.000
    4.000
    4.000
    3.000
    3.000
    4.000
    3.000
    2.000
    5.000
    7.000
    6.000
    6.000
    5.000
    3.000
    6.000
    6.000
    9.000
    8.000
    9.000
   10.000
    9.000
    9.000
   11.000
   11.000
    9.000
    9.000
    8.000
    6.000
    7.000
    9.000
    8.000
    4.000
    8.000
    6.000
    9.000
    8.000
    7.000
    6.000
    6.000
    5.000
    6.000
    3.000
    3.000
    9.000
    9.000
    8.000
    9.000
    8.000
    8.000
   11.000
   10.000
    9.000
    9.000
    5.000
    5.000
    3.000
    1.000
    2.000
    2.000
    1.000
    2.000
    2.000
    1.000
    2.000
    1.000
    4.000
    2.000
    1.000
    2.000
    0.000
    2.000
    3.000
    4.000
    3.000
    6.000
    6.000
    7.000
    6.000
    4.000
    5.000
    6.000
    6.000
    5.000
    6.000
    5.000
    4.000
    4.000
    3.000
    2.000
    2.000
    1.000
    2.000
    1.000
    1.000
    1.000
    3.000
    2.000
    3.000
    1.000
    1.000
    1.000
    2.000
    2.000
    2.000
    1.000
    1.000
    2.000
    1.000
    2.000
    2.000
    3.000
    2.000
    2.000
    3.000
    1.000
    2.000
    2.000
    2.000
    2.000
    2.000
    3.000
    3.000
    2.000
    2.000
    1.000
    2.000
    3.000
    2.000
    1.000
    3.000
    2.000
    4.000
    4.000
    4.000
    2.000
    1.000
    1.000
    4.000
    4.000
    4.000
    5.000
    2.000
    1.000
    1.000
    1.000
    1.000
    3.000
    4.000
    4.000
    3.000
    2.000
    2.000
    2.000
    2.000
    1.000
    2.000
    3.000
    2.000
    5.000
    3.000
    2.000
    2.000
    3.000
    1.000
    3.000
    2.000
    3.000
    2.000
    4.000
    2.000
    3.000
    4.000
    3.000
    1.000
    2.000
    3.000
    4.000
    3.000
    3.000
    4.000
    5.000
    6.000
    6.000
    7.000
    5.000
    4.000
    3.000
    3.000
    2.000
    1.000
    2.000
    3.000
    3.000
    2.000
    1.000
    2.000
    2.000
    2.000
    3.000
    3.000
    3.000
    5.000
    5.000
    7.000
    4.000
    5.000
    5.000
    6.000
    5.000
    7.000
    6.000
    7.000
    8.000
    4.000
    3.000
    7.000
    4.000
    3.000
    3.000
    8.000
    7.000
    7.000
    6.000
    7.000
    2.000
    2.000
    2.000
    5.000
    5.000
    3.000
    3.000
    3.000
    3.000
    3.000
    2.000
    2.000
    1.000
    3.000
    4.000
    4.000
    6.000
    5.000
    6.000
    7.000
    8.000
    9.000
    7.000
    4.000
    2.000
    1.000
    1.000
    2.000
    1.000
    1.000
    0.000
    0.000
    1.000
    2.000
    1.000
    1.000
    1.000
    1.000
    2.000
    2.000
    2.000
    3.000
    3.000
    3.000
    4.000
    3.000
    3.000
    3.000
    3.000
    3.000
    2.000
    3.000
    5.000
    5.000
    4.000
    3.000
    2.000
    2.000
    2.000
    3.000
    2.000
    3.000
    3.000
    3.000
    2.000
    0.000
    1.000
    1.000
    2.000
    3.000
    2.000
    2.000
    1.000
    1.000
    1.000
    6.000
    3.000
    2.000
    2.000
    3.000
    2.000
    2.000
    2.000
    3.000
    2.000
    4.000
    3.000
    3.000
    4.000
    2.000
    4.000
    5.000
    6.000
    5.000
    4.000
    3.000
    3.000
    3.000
    3.000
    2.000
    4.000
    3.000
    5.000
    3.000
    4.000
    6.000
    6.000
    7.000
    7.000
    7.000
    7.000
    8.000
    9.000
    9.000
    8.000
   12.000
   11.000
    9.000
   12.000
    7.000
    7.000
    7.000
    6.000
    6.000
    6.000
    6.000
    7.000
    6.000
    7.000
    6.000
    6.000
    7.000
    6.000
    6.000
    6.000
    6.000
    6.000
    6.000
    6.000
    6.000
    7.000
    5.000
    5.000
    4.000
    3.000
    2.000
    3.000
    4.000
    3.000
    2.000
    1.000
    3.000
    2.000
    1.000
    1.000
    2.000
    0.000
    2.000
    1.000
    1.000
    3.000
    1.000
    4.000
    3.000
    3.000
    4.000
    4.000
    4.000
    2.000
    1.000
    1.000
    1.000
    1.000
    0.000
    1.000
    0.000
    2.000
    3.000
    1.000
    1.000
    2.000
    1.000
    1.000
    2.000
    4.000
    6.000
    6.000
    6.000
    5.000
    7.000
    6.000
    7.000
    7.000
    7.000
    5.000
    5.000
    5.000
    6.000
    6.000
    6.000
    7.000
    6.000
    7.000
    7.000
    7.000
   11.000
    9.000
   10.000
    9.000
    9.000
    9.000
   11.000
    9.000
    8.000
    9.000
    9.000
    8.000
    8.000
    5.000
    4.000
    3.000
    2.000
    6.000
    6.000
    4.000
    3.000
    3.000
    3.000
    2.000
    2.000
    1.000
    1.000
    2.000
    2.000
    2.000
    3.000
    2.000
    3.000
    1.000
    3.000
    2.000
    1.000
    6.000
    5.000
    7.000
    6.000
    7.000
    5.000
    6.000
    5.000
    5.000
    3.000
    3.000
    4.000
    3.000
    3.000
    3.000
    5.000
    7.000
    6.000
    6.000
    6.000
    5.000
    4.000
    5.000
    5.000
    5.000
    6.000
    5.000
    4.000
    4.000
    4.000
    3.000
    2.000
    2.000
    1.000
    1.000
    0.000
    1.000
    3.000
    2.000
    3.000
    4.000
    5.000
    5.000
    6.000
    6.000
    4.000
    3.000
    4.000
    4.000
    5.000
    6.000
    6.000
    6.000
    4.000
    5.000
    6.000
    4.000
    6.000
    5.000
    3.000
    3.000
    2.000
    2.000
    1.000
    2.000
    1.000
    1.000
    3.000
    5.000
    4.000
    2.000
    5.000
   10.000
    4.000
    4.000
    5.000
    5.000
    6.000
    8.000
    6.000
    4.000
    6.000
    5.000
    7.000
    7.000
    8.000
    9.000
    7.000
   10.000
   11.000
   10.000
    9.000
    8.000
    8.000
    7.000
    8.000
   10.000
    9.000
    9.000
    9.000
    9.000
    8.000
    8.000
   10.000
    9.000
    8.000
    8.000
    9.000
   10.000
    9.000
    7.000
   10.000
   10.000
   10.000
    8.000
    9.000
    7.000
    7.000
    6.000
    5.000
    5.000
    6.000
    5.000
    5.000
    5.000
    3.000
    4.000
    3.000
    2.000
    2.000
    3.000
    5.000
    4.000
    3.000
    3.000
    5.000
    7.000
    7.000
    7.000
    7.000
    6.000
    5.000
    5.000
    5.000
    4.000
    6.000
    6.000
    6.000
    5.000
    5.000
    7.000
    7.000
    8.000
    7.000
    8.000
    7.000
    7.000
    7.000
    7.000
    9.000
   10.000
   10.000
   10.000
   11.000
    9.000
    8.000
    8.000
    7.000
    6.000
    6.000
    7.000
    8.000
    7.000
    7.000
    4.000
    6.000
    6.000
    7.000
    7.000
    7.000
    8.000
    9.000
   10.000
    8.000
    9.000
    9.000
   10.000
    9.000
    8.000
    7.000
    6.000
    6.000
    5.000
    4.000
    5.000
    5.000
    5.000
    5.000
    4.000
    5.000
    4.000
    4.000
    5.000
    5.000
    5.000
    5.000
    5.000
    6.000
    8.000
    7.000
    7.000
    7.000
    6.000
    4.000
    4.000
    4.000
    3.000
    3.000
    4.000
    3.000
    4.000
    2.000
    3.000
    4.000
    3.000
    4.000
    5.000
    6.000
    6.000
    7.000
    7.000
    6.000
    6.000
    5.000
    6.000
    6.000
    6.000
    6.000
    5.000
    5.000
    4.000
    4.000
    4.000
    4.000
    4.000
    4.000
    3.000
    3.000
    3.000
    4.000
    5.000
    5.000
    5.000
    6.000
    6.000
    6.000
    6.000
    6.000
    7.000
    6.000
    6.000
    5.000
    4.000
    4.000
    2.000
    3.000
    3.000
    3.000
    3.000
    2.000
    1.000
    2.000
    0.000
    0.000
    1.000
    2.000
    4.000
    5.000
    5.000
    5.000
    5.000
    7.000
    6.000
    6.000
    5.000
    5.000
    4.000
    4.000
    4.000
    4.000
    4.000
    5.000
    6.000
    6.000
    7.000
    5.000
    5.000
    6.000
    7.000
    9.000
    9.000
    9.000
    9.000
    6.000
    4.000
    5.000
    4.000
    4.000
    4.000
    3.000
    3.000
    4.000
    3.000
    2.000
    2.000
    2.000
    3.000
    3.000
    3.000
    2.000
    2.000
    2.000
    1.000
    1.000
    1.000
    2.000
    3.000
    4.000
    3.000
    4.000
    3.000
    4.000
    3.000
    3.000
    3.000
    3.000
    3.000
    2.000
    2.000
    2.000
    2.000
    2.000
    3.000
    3.000
    2.000
    3.000
    3.000
    4.000
    6.000
    6.000
    6.000
    6.000
    6.000
    7.000
    7.000
    6.000
    5.000
    4.000
    3.000
    3.000
    4.000
    3.000
    5.000
    4.000
    4.000
    4.000
    4.000
    5.000
    3.000
    3.000
    4.000
    4.000
    3.000
    2.000
    3.000
    5.000
    5.000
    4.000
    7.000
    6.000
    4.000
    6.000
    5.000
    6.000
    6.000
    5.000
    4.000
    4.000
    5.000
    5.000
    5.000
    5.000
    5.000
    5.000
    3.000
    4.000
    5.000
    6.000
    6.000
    7.000
    6.000
    7.000
    7.000
    6.000
    8.000
    8.000
    5.000
    4.000
    4.000
    6.000
    4.000
    5.000
    5.000
    6.000
    6.000
    6.000
    6.000
    6.000
    7.000
    7.000
    8.000
   10.000
    8.000
   12.000
    7.000
    9.000
   13.000
   11.000
   12.000
    7.000
    4.000
    5.000
    4.000
    5.000
    5.000
    6.000
    5.000
    4.000
    5.000
    4.000
    4.000
    1.000
    1.000
    2.000
    2.000
    3.000
    2.000
    2.000
    2.000
    1.000
    1.000
    2.000
    2.000
    2.000
    3.000
    3.000
    4.000
    3.000
    3.000
    3.000
    7.000
    9.000
   10.000
    9.000
   10.000
    7.000
    9.000
    8.000
    7.000
   10.000
    9.000
    9.000
    8.000
    9.000
    7.000
    6.000
    5.000
    4.000
    1.000
    3.000
    3.000
    3.000
    4.000
    5.000
    4.000
    5.000
    4.000
    4.000
    6.000
    5.000
    6.000
    6.000
    6.000
    7.000
    7.000
    7.000
    6.000
    5.000
    5.000
    6.000
    4.000
    7.000
    7.000
    6.000
    8.000
    6.000
    3.000
    3.000
    4.000
    4.000
    7.000
    4.000
    1.000
    1.000
    2.000
    1.000
    2.000
    9.000
   11.000
    8.000
    9.000
    8.000
    8.000
    8.000
   10.000
    7.000
    4.000
    4.000
    4.000
    4.000
    3.000
    3.000
    2.000
    2.000
    1.000
    2.000
    2.000
    1.000
    2.000
    1.000
    1.000
    1.000
    1.000
    2.000
    2.000
    2.000
    1.000
    1.000
    2.000
    3.000
    3.000
    2.000
    2.000
    2.000
    2.000
    2.000
    1.000
    0.000
    2.000
    2.000
    1.000
    2.000
    2.000
    1.000
    2.000
    3.000
    4.000
    7.000
    6.000
    7.000
    7.000
    6.000
    7.000
    8.000
    6.000
    6.000
    4.000
    4.000
    5.000
    4.000
    4.000
    3.000
    3.000
    4.000
    3.000
    3.000
    3.000
    3.000
    3.000
    3.000
    1.000
    1.000
    3.000
    2.000
    3.000
    3.000
    3.000
    2.000
    3.000
    1.000
    2.000
    4.000
    1.000
    2.000
    1.000
    1.000
    1.000
    1.000
    0.000
    1.000
    2.000
    2.000
    3.000
    3.000
    2.000
    3.000
    3.000
    4.000
    3.000
    6.000
    5.000
    3.000
    2.000
    2.000
    2.000
    0.000
    1.000
    5.000
    5.000
    6.000
    4.000
    3.000
    3.000
    4.000
    3.000
    4.000
    6.000
    4.000
    4.000
    5.000
    4.000
    5.000
    4.000
    4.000
    4.000
    4.000
    3.000
    2.000
    2.000
    3.000
    4.000
    3.000
    2.000
    2.000
    3.000
    3.000
    3.000
    3.000
    2.000
    3.000
    2.000
    1.000
    3.000
    4.000
    1.000
    2.000
    2.000
    3.000
    3.000
    3.000
    2.000
    3.000
    4.000
    3.000
    4.000
    2.000
    3.000
    2.000
    1.000
    6.000
    7.000
    7.000
    5.000
    3.000
    3.000
    1.000
    5.000
    3.000
    4.000
    5.000
    5.000
    3.000
    5.000
    3.000
    3.000
    3.000
    3.000
    3.000
    2.000
    2.000
    2.000
    3.000
    2.000
    2.000
    2.000
    3.000
    2.000
    1.000
    1.000
    1.000
    2.000
    3.000
    3.000
    3.000
    2.000
    4.000
    4.000
    4.000
    1.000
    1.000
    4.000
    2.000
    2.000
    1.000
    2.000
    2.000
    3.000
    1.000
    1.000
    2.000
    3.000
    3.000
    3.000
    4.000
    2.000
    2.000
    2.000
    6.000
    4.000
    4.000
    4.000
    3.000
    4.000
    4.000
    4.000
    5.000
    5.000
    5.000
    4.000
    5.000
    6.000
    7.000
    5.000
    5.000
    6.000
    5.000
    5.000
    6.000
    8.000
    7.000
    8.000
    7.000
    6.000
    7.000
    5.000
    5.000
    6.000
    5.000
    4.000
    5.000
    5.000
    4.000
    5.000
    4.000
    5.000
    4.000
    4.000
    5.000
    4.000
    5.000
    5.000
    5.000
    6.000
    6.000
    6.000
    5.000
    5.000
    5.000
    5.000
    4.000
    5.000
    5.000
    5.000
    5.000
    6.000
    5.000
    5.000
    5.000
    4.000
    5.000
    5.000
    5.000
    5.000
    5.000
    4.000
    5.000
    5.000
    6.000
    6.000
    6.000
    6.000
    5.000
    5.000
    3.000
    2.000
    3.000
    3.000
    3.000
    3.000
    3.000
    4.000
    3.000
    3.000
    4.000
    3.000
    2.000
    3.000
    2.000
    3.000
    3.000
    3.000
    3.000
    4.000
    3.000
    2.000
    2.000
    2.000
    2.000
    0.000
    0.000
    1.000
    1.000
    2.000
    2.000
    0.000
    0.000
    1.000
    1.000
    1.000
    2.000
    1.000
    1.000
    1.000
    2.000
    3.000
    4.000
    3.000
    5.000
    6.000
    5.000
    5.000
    4.000
    4.000
    4.000
    6.000
    5.000
    5.000
    6.000
    5.000
    4.000
    5.000
    3.000
    4.000
    4.000
    4.000
    2.000
    2.000
    2.000
    3.000
    1.000
    1.000
    2.000
    1.000
    1.000
    1.000
    3.000
    2.000
    2.000
    2.000
    2.000
    1.000
    1.000
    3.000
    5.000
    4.000
    4.000
    3.000
    3.000
    3.000
    3.000
    5.000
    4.000
    4.000
    3.000
    4.000
    5.000
    5.000
    4.000
    4.000
    3.000
    2.000
    2.000
    3.000
    2.000
    1.000
    3.000
    2.000
    2.000
    1.000
    1.000
    1.000
    1.000
    1.000
    1.000
    1.000
    2.000
    2.000
    2.000
    3.000
    3.000
    3.000
    3.000
    3.000
    5.000
    6.000
    5.000
    5.000
    5.000
    4.000
    4.000
    3.000
    1.000
    0.000
    5.000
    7.000
    6.000
    4.000
    3.000
    3.000
    3.000
    3.000
    3.000
    1.000
    3.000
    2.000
    2.000
    2.000
    2.000
    2.000
    4.000
    2.000
    1.000
    3.000
    2.000
    2.000
    1.000
    1.000
    3.000
    3.000
    3.000
    4.000
    3.000
    2.000
    1.000
    3.000
    2.000
    1.000
    3.000
    1.000
    3.000
    5.000
    4.000
    3.000
    3.000
    4.000
    5.000
    4.000
    3.000
    1.000
    2.000
    1.000
    3.000
    2.000
    1.000
    1.000
    2.000
    2.000
    2.000
    3.000
    3.000
    3.000
    3.000
    1.000
    3.000
    1.000
    3.000
    3.000
    2.000
    4.000
    3.000
    4.000
    4.000
    4.000
    3.000
    2.000
    2.000
    3.000
    2.000
    4.000
    4.000
    3.000
    1.000
    1.000
    3.000
    2.000
    3.000
    3.000
    4.000
    4.000
    6.000
    8.000
    8.000
    1.000
    3.000
    1.000
    2.000
    0.000
    2.000
    1.000
    4.000
    2.000
    3.000
    4.000
    1.000
    1.000
    2.000
    0.000
    2.000
    2.000
    1.000
    3.000
    1.000
    0.000
    1.000
    3.000
    2.000
    2.000
    7.000
    6.000
    4.000
    3.000
    4.000
    3.000
    4.000
    4.000
    3.000
    3.000
    3.000
    4.000
    3.000
    4.000
    5.000
    4.000
    5.000
    5.000
    4.000
    4.000
    5.000
    4.000
    3.000
    4.000
    4.000
    3.000
    3.000
    3.000
    4.000
    2.000
    1.000
    2.000
    1.000
    2.000
    2.000
    2.000
    4.000
    3.000
    4.000
    3.000
    2.000
    4.000
    3.000
    2.000
    3.000
    3.000
    3.000
    3.000
    2.000
    2.000
    2.000
    2.000
    3.000
    3.000
    3.000
    2.000
    1.000
    0.000
    1.000
    3.000
    3.000
    4.000
    4.000
    3.000
    3.000
    3.000
    2.000
    3.000
    2.000
    1.000
    3.000
    3.000
    3.000
    4.000
    2.000
    1.000
    1.000
    2.000
    3.000
    3.000
    3.000
    2.000
    3.000
    2.000
    2.000
    3.000
    3.000
    3.000
    3.000
    3.000
    2.000
    2.000
    2.000
    2.000
    2.000
    2.000
    3.000
    4.000
    3.000
    3.000
    3.000
    3.000
    3.000
    2.000
    2.000
    3.000
    2.000
    1.000
    2.000
    1.000
    2.000
    2.000
    1.000
    3.000
    2.000
    2.000
    5.000
    7.000
    4.000
    2.000
    4.000
    2.000
    1.000
    3.000
    3.000
    3.000
    4.000
    4.000
    4.000
    4.000
    4.000
    6.000
    5.000
    3.000
    3.000
    3.000
    2.000
    3.000
    3.000
    3.000
    3.000
    2.000
    1.000
    2.000
    1.000
    1.000
    1.000
    0.000
    2.000
    4.000
    4.000
    3.000
    3.000
    4.000
    3.000
    4.000
    4.000
    4.000
    4.000
    4.000
    4.000
    3.000
    4.000
    2.000
    2.000
    1.000
    1.000
    1.000
    0.000
    1.000
    2.000
    2.000
    1.000
    2.000
    3.000
    4.000
    5.000
    4.000
    4.000
    5.000
    5.000
    5.000
    4.000
    4.000
    4.000
    5.000
    4.000
    5.000
    4.000
    4.000
    4.000
    4.000
    4.000
    4.000
    3.000
    2.000
    2.000
    2.000
    2.000
    1.000
    2.000
    3.000
    2.000
    4.000
    4.000
    3.000
    3.000
    4.000
    3.000
    5.000
    3.000
    3.000
    3.000
    3.000
    3.000
    2.000
    2.000
    2.000
    2.000
    1.000
    3.000
    2.000
    2.000
    1.000
    1.000
    0.000
    1.000
    1.000
    2.000
    2.000
    2.000
    2.000
    3.000
    3.000
    2.000
    3.000
    4.000
    2.000
    2.000
    1.000
    1.000
    1.000
    2.000
    2.000
    2.000
    1.000
    0.000
    2.000
    2.000
    1.000
    1.000
    1.000
    1.000
    1.000
    2.000
    2.000
    1.000
    3.000
    3.000
    4.000
    3.000
    2.000
    1.000
    1.000
    1.000
    2.000
    2.000
    2.000
    2.000
    1.000
    1.000
    2.000
    1.000
    1.000
    1.000
    1.000
    1.000
    3.000
    3.000
    3.000
    3.000
    3.000
    3.000
    3.000
    3.000
    2.000
    2.000
    1.000
    2.000
    0.000
    2.000
    2.000
    2.000
    2.000
    2.000
    2.000
    2.000
    1.000
    0.000
    1.000
    1.000
    1.000
    2.000
    1.000
    2.000
    2.000
    4.000
    3.000
    3.000
    1.000
    2.000
    1.000
    7.000
    5.000
    5.000
    5.000
    5.000
    4.000
    5.000
    5.000
    4.000
    4.000
    4.000
    4.000
    5.000
    4.000
    5.000
    5.000
    6.000
    5.000
    5.000
    4.000
    4.000
    4.000
    5.000
    7.000
    7.000
    7.000
    7.000
    7.000
    7.000
    8.000
    6.000
    6.000
    6.000
    4.000
    4.000
    4.000
    5.000
    6.000
    5.000
    7.000
    6.000
    6.000
    6.000
    5.000
    5.000
    4.000
    3.000
    3.000
    3.000
    3.000
    3.000
    4.000
    4.000
    4.000
    1.000
    1.000
    3.000
    2.000
    2.000
    3.000
    4.000
    5.000
    5.000
    4.000
    6.000
    5.000
    7.000
    6.000
    5.000
    4.000
    3.000
    4.000
    5.000
    4.000
    3.000
    4.000
    3.000
    4.000
    3.000
    5.000
    5.000
    4.000
    3.000
    5.000
    6.000
    5.000
    6.000
    5.000
    5.000
    4.000
    5.000
    4.000
    5.000
    3.000
    3.000
    2.000
    1.000
    2.000
    2.000
    2.000
    1.000
    3.000
    2.000
    1.000
    3.000
    1.000
    1.000
    1.000
    2.000
    2.000
    2.000
    3.000
    2.000
    2.000
    2.000
    2.000
    3.000
    3.000
    2.000
    2.000
    2.000
    2.000
    2.000
    1.000
    1.000
    2.000
    1.000
    2.000
    2.000
    4.000
    4.000
    2.000
    2.000
    2.000
    2.000
    3.000
    5.000
    3.000
    5.000
    7.000
    7.000
    7.000
    6.000
    5.000
    7.000
    5.000
    4.000
    2.000
    3.000
    3.000
    2.000
    2.000
    4.000
    4.000
    5.000
    5.000
    6.000
    6.000
    5.000
    9.000
    6.000
    6.000
    7.000
    6.000
    6.000
    4.000
    3.000
    4.000
    4.000
    4.000
    4.000
    1.000
    1.000
    2.000
    2.000
    3.000
    2.000
    2.000
    2.000
    2.000
    1.000
    2.000
    2.000
    2.000
    2.000
    1.000
    1.000
    1.000
    3.000
    2.000
    2.000
    2.000
    0.000
    1.000
    2.000
    1.000
    0.000
    1.000
    1.000
    0.000
    2.000
    1.000
    1.000
    3.000
    3.000
    4.000
    4.000
    3.000
    2.000
    1.000
    3.000
    5.000
    2.000
    1.000
    3.000
    3.000
    3.000
    3.000
    4.000
    4.000
    4.000
    2.000
    3.000
    4.000
    3.000
    3.000
    3.000
    3.000
    3.000
    3.000
    4.000
    3.000
    3.000
    1.000
    2.000
    2.000
    3.000
    2.000
    2.000
    2.000
    3.000
    2.000
    2.000
    2.000
    3.000
    3.000
    2.000
    1.000
    1.000
    1.000
    3.000
    4.000
    5.000
    4.000
    4.000
    5.000
    4.000
    5.000
    6.000
    5.000
    6.000
    7.000
    8.000
    6.000
    7.000
    7.000
    7.000
    6.000
    7.000
    5.000
    4.000
    3.000
    3.000
    4.000
    4.000
    4.000
    3.000
    3.000
    4.000
    4.000
    4.000
    3.000
    4.000
    2.000
    2.000
    2.000
    2.000
    2.000
    1.000
    2.000
    1.000
    1.000
    2.000
    2.000
    1.000
    1.000
    1.000
    0.000
    1.000
    2.000
    4.000
    3.000
    3.000
    2.000
    2.000
    3.000
    4.000
    2.000
    2.000
    3.000
    3.000
    4.000
    3.000
    2.000
    3.000
    3.000
    2.000
    0.000
    0.000
    1.000
    2.000
    4.000
    3.000
    3.000
    3.000
    3.000
    4.000
    4.000
    3.000
    4.000
    4.000
    5.000
    4.000
    4.000
    3.000
    4.000
    5.000
    4.000
    4.000
    5.000
    4.000
    3.000
    2.000
    2.000
    2.000
    2.000
    2.000
    2.000
    2.000
    2.000
    2.000
    2.000
    2.000
    2.000
    3.000
    2.000
    2.000
    2.000
    1.000
    1.000
    3.000
    1.000
    2.000
    2.000
    1.000
    1.000
    2.000
    1.000
    2.000
    3.000
    7.000
    6.000
    5.000
    3.000
    3.000
    2.000
    1.000
    3.000
    6.000
    7.000
    6.000
    4.000
    2.000
    2.000
    2.000
    3.000
    4.000
    2.000
    1.000
    2.000
    2.000
    3.000
    4.000
    3.000
    6.000
    8.000
    7.000
    7.000
    7.000
    4.000
    7.000
    5.000
    4.000
   10.000
   10.000
    6.000
    4.000
    6.000
    4.000
    6.000
    6.000
    6.000
    5.000
    4.000
    4.000
    5.000
    5.000
    6.000
    8.000
    6.000
    8.000
    8.000
   11.000
    6.000
    9.000
   10.000
    9.000
    7.000
    6.000
    9.000
    6.000
    6.000
    5.000
    6.000
    6.000
    6.000
    4.000
    4.000
    6.000
    6.000
    7.000
    6.000
    5.000
    6.000
    5.000
    6.000
    7.000
    5.000
    5.000
    7.000
    6.000
    6.000
    6.000
    4.000
    2.000
    3.000
    3.000
    2.000
    2.000
    2.000
    1.000
    0.000
    2.000
    0.000
    0.000
    1.000
    1.000
    2.000
    2.000
    1.000
    2.000
    2.000
    3.000
    4.000
    3.000
    3.000
    3.000
    2.000
    2.000
    2.000
    1.000
    1.000
    1.000
    0.000
    0.000
    1.000
    0.000
    1.000
    1.000
    1.000
    1.000
    2.000
    2.000
    1.000
    3.000
    3.000
    3.000
    2.000
    3.000
    3.000
    3.000
    3.000
    1.000
    1.000
    2.000
    2.000
    2.000
    1.000
    1.000
    1.000
    2.000
    1.000
    2.000
    1.000
    1.000
    1.000
    2.000
    3.000
    3.000
    4.000
    4.000
    4.000
    4.000
    6.000
    4.000
    3.000
    3.000
    2.000
    2.000
    0.000
    1.000
    2.000
    3.000
    2.000
    1.000
    2.000
    1.000
    0.000
    1.000
    2.000
    2.000
    2.000
    3.000
    2.000
    2.000
    2.000
    2.000
    2.000
    3.000
    2.000
    1.000
    0.000
    1.000
    1.000
    2.000
    1.000
    0.000
    0.000
    2.000
    3.000
    4.000
    4.000
    2.000
    4.000
    3.000
    4.000
    5.000
    6.000
    5.000
    4.000
    4.000
    4.000
    4.000
    5.000
    5.000
    4.000
    3.000
    4.000
    3.000
    2.000
    3.000
    2.000
    2.000
    2.000
    2.000
    2.000
    1.000
    1.000
    1.000
    2.000
    2.000
    2.000
    2.000
    2.000
    2.000
    1.000
    1.000
    2.000
    2.000
    1.000
    1.000
    3.000
    3.000
    3.000
    3.000
    0.000
    5.000
    3.000
    3.000
    2.000
    6.000
    6.000
    9.000
    8.000
    6.000
    7.000
    7.000
    6.000
    6.000
    6.000
    6.000
    6.000
    5.000
    4.000
    5.000
    4.000
    2.000
    2.000
    3.000
    3.000
    2.000
    3.000
    3.000
    3.000
    3.000
    3.000
    3.000
    3.000
    4.000
    4.000
    4.000
    5.000
    4.000
    4.000
    5.000
    5.000
    4.000
    4.000
    4.000
    6.000
    6.000
    4.000
    5.000
    3.000
    3.000
    5.000
    3.000
    4.000
    4.000
    5.000
    3.000
    4.000
    4.000
    3.000
    4.000
    6.000
    7.000
    7.000
    6.000
    7.000
    5.000
    5.000
    6.000
    6.000
    6.000
    4.000
    4.000
    4.000
    4.000
    4.000
    4.000
    4.000
    5.000
    6.000
    5.000
    5.000
    5.000
    5.000
    5.000
    5.000
    6.000
    5.000
    4.000
    3.000
    3.000
    3.000
    1.000
    0.000
    1.000
    2.000
    2.000
    1.000
    1.000
    2.000
    2.000
    1.000
    1.000
    1.000
    1.000
    1.000
    2.000
    2.000
    3.000
    1.000
    3.000
    3.000
    2.000
    3.000
    3.000
    3.000
    1.000
    1.000
    3.000
    2.000
    1.000
    2.000
    3.000
    3.000
    5.000
    4.000
    4.000
    4.000
    3.000
    3.000
    3.000
    3.000
    3.000
    5.000
    4.000
    5.000
    4.000
    3.000
    6.000
    6.000
    5.000
    4.000
    4.000
    3.000
    4.000
    4.000
    4.000
    5.000
    4.000
    4.000
    4.000
    3.000
    4.000
    4.000
    4.000
    6.000
    5.000
    5.000
    5.000
    4.000
    4.000
    4.000
    3.000
    3.000
    3.000
    2.000
    1.000
    1.000
    0.000
    0.000
    0.000
    2.000
    1.000
    1.000
    1.000
    1.000
    2.000
    3.000
    2.000
    3.000
    2.000
    1.000
    2.000
    3.000
    2.000
    3.000
    1.000
    3.000
    2.000
    2.000
    2.000
    3.000
    2.000
    1.000
    0.000
    1.000
    1.000
    2.000
    2.000
    2.000
    2.000
    3.000
    4.000
    4.000
    5.000
    4.000
    5.000
    5.000
    6.000
    6.000
    7.000
    6.000
    5.000
    5.000
    3.000
    3.000
    3.000
    3.000
    3.000
    2.000
    1.000
    2.000
    1.000
    3.000
    3.000
    3.000
    2.000
    1.000
    3.000
    3.000
    4.000
    4.000
    7.000
    4.000
    4.000
    4.000
    3.000
    5.000
    2.000
    3.000
    2.000
    1.000
    2.000
    3.000
    3.000
    2.000
    3.000
    2.000
    3.000
    3.000
    1.000
    2.000
    2.000
    5.000
    3.000
    3.000
    3.000
    3.000
    2.000
    1.000
    2.000
    2.000
    1.000
    1.000
    1.000
    1.000
    1.000
    2.000
    2.000
    3.000
    3.000
    2.000
    3.000
    4.000
   10.000
    7.000
    8.000
    7.000
    6.000
    7.000
    5.000
    4.000
    7.000
    6.000
    6.000
    6.000
    5.000
    5.000
    4.000
    3.000
    5.000
    5.000
    5.000
    6.000
    6.000
    5.000
    5.000
    5.000
    5.000
    6.000
    6.000
    5.000
    6.000
    5.000
    5.000
    4.000
    3.000
    4.000
    4.000
    3.000
    3.000
    2.000
    2.000
    2.000
    2.000
    2.000
    2.000
    2.000
    3.000
    2.000
    1.000
    1.000
    2.000
    1.000
    2.000
    1.000
    2.000
    3.000
    4.000
    4.000
    3.000
    3.000
    3.000
    2.000
    3.000
    3.000
    2.000
    3.000
    4.000
    3.000
    3.000
    3.000
    1.000
    3.000
    3.000
    2.000
    1.000
    2.000
    3.000
    1.000
    2.000
    2.000
    3.000
    3.000
    3.000
    3.000
    3.000
    3.000
    4.000
    2.000
    3.000
    1.000
    2.000
    3.000
    3.000
    3.000
    3.000
    3.000
    2.000
    4.000
    5.000
    5.000
    5.000
    6.000
    7.000
    8.000
    5.000
    5.000
    4.000
    4.000
    4.000
    5.000
    5.000
    5.000
    5.000
    5.000
    4.000
    4.000
    4.000
    4.000
    5.000
    5.000
    6.000
    6.000
    6.000
    7.000
    6.000
    5.000
    6.000
    6.000
    5.000
    6.000
    3.000
    3.000
    4.000
    3.000
    3.000
    3.000
    1.000
    1.000
    2.000
    2.000
    1.000
    2.000
    1.000
    2.000
    1.000
    3.000
    4.000
    4.000
    6.000
    6.000
    6.000
    7.000
    5.000
    4.000
    3.000
    4.000
    4.000
    5.000
    4.000
    3.000
    2.000
    4.000
    2.000
    1.000
    0.000
    1.000
    3.000
    2.000
    2.000
    2.000
    3.000
    3.000
    2.000
    2.000
    2.000
    4.000
    4.000
    3.000
    3.000
    2.000
    2.000
    3.000
    1.000
    1.000
    2.000
    3.000
    2.000
    2.000
    3.000
    3.000
    3.000
    3.000
    4.000
    3.000
    4.000
    4.000
    8.000
    9.000
    6.000
    6.000
    5.000
    4.000
    5.000
    4.000
    4.000
    4.000
    5.000
    4.000
    4.000
    3.000
    1.000
    3.000
    5.000
    3.000
    3.000
    5.000
    5.000
    6.000
    5.000
    4.000
    4.000
    5.000
    5.000
    5.000
    4.000
    4.000
    2.000
    3.000
    4.000
    4.000
    2.000
    3.000
    3.000
    2.000
    2.000
    2.000
    2.000
    2.000
    1.000
    1.000
    1.000
    1.000
    1.000
    3.000
    3.000
    2.000
    2.000
    4.000
    2.000
    3.000
    1.000
    2.000
    2.000
    2.000
    1.000
    2.000
    1.000
    2.000
    2.000
    2.000
    2.000
    2.000
    3.000
    1.000
    3.000
    3.000
    4.000
    8.000
    7.000
    6.000
    3.000
    4.000
    4.000
    6.000
    6.000
    6.000
    8.000
    4.000
    3.000
    3.000
    3.000
    4.000
    4.000
    3.000
    3.000
    4.000
    4.000
    5.000
    6.000
    8.000
    7.000
    9.000
    7.000
    8.000
    9.000
    8.000
    7.000
    6.000
    4.000
    3.000
    4.000
    4.000
    3.000
    3.000
    3.000
    2.000
    2.000
    3.000
    4.000
    5.000
    4.000
    5.000
    5.000
    4.000
    7.000
    9.000
    9.000
    9.000
    8.000
    9.000
    7.000
   10.000
   12.000
    9.000
    9.000
    8.000
    8.000
    6.000
    6.000
    6.000
    6.000
    6.000
    5.000
    5.000
    6.000
    5.000
    5.000
    6.000
    7.000
    7.000
    7.000
    5.000
    6.000
    6.000
    4.000
    3.000
    3.000
    2.000
    2.000
    2.000
    0.000
    2.000
    2.000
    1.000
    1.000
    1.000
    1.000
    2.000
    1.000
    2.000
    2.000
    2.000
    2.000
    2.000
    1.000
    2.000
    1.000
    2.000
    2.000
    4.000
    3.000
    2.000
    1.000
    0.000
    1.000
    1.000
    1.000
    1.000
    1.000
    1.000
    1.000
    1.000
    1.000
    1.000
    2.000
    3.000
    2.000
    2.000
    3.000
    3.000
    2.000
    2.000
    3.000
    4.000
    2.000
    1.000
    2.000
    3.000
    6.000
    5.000
    4.000
    5.000
    3.000
    4.000
    4.000
    3.000
    4.000
    4.000
    4.000
    4.000
    3.000
    2.000
    2.000
    3.000
    2.000
    3.000
    3.000
    2.000
    4.000
    4.000
    3.000
    3.000
    1.000
    3.000
    2.000
    3.000
    2.000
    1.000
    3.000
    3.000
    2.000
    2.000
    2.000
    3.000
    2.000
    2.000
    2.000
    3.000
    4.000
    4.000
    3.000
    2.000
    3.000
    2.000
    2.000
    2.000
    2.000
    2.000
    2.000
    3.000
    2.000
    1.000
    1.000
    1.000
    2.000
    1.000
    1.000
    2.000
    3.000
    3.000
    2.000
    4.000
    4.000
    4.000
    3.000
    3.000
    2.000
    2.000
    3.000
    2.000
    2.000
    1.000
    3.000
    3.000
    3.000
    3.000
    3.000
    2.000
    1.000
    1.000
    1.000
    1.000
    1.000
    3.000
    3.000
    2.000
    2.000
    2.000
    3.000
    4.000
    2.000
    2.000
    2.000
    3.000
    3.000
    5.000
    4.000
    3.000
    4.000
    3.000
    4.000
    6.000
    3.000
    1.000
    1.000
    4.000
    2.000
    2.000
    3.000
    5.000
    4.000
    4.000
    5.000
    3.000
    5.000
    4.000
    4.000
    5.000
    4.000
    4.000
    3.000
    4.000
    4.000
    2.000
    2.000
    4.000
    4.000
    5.000
    3.000
    3.000
    1.000
    3.000
    4.000
    4.000
    4.000
    3.000
    3.000
    3.000
    2.000
    3.000
    2.000
    1.000
    2.000
    2.000
    2.000
    1.000
    2.000
    2.000
    1.000
    2.000
    2.000
    1.000
    2.000
    3.000
    2.000
    5.000
    3.000
    4.000
    4.000
    4.000
    4.000
    3.000
    3.000
    2.000
    3.000
    0.000
    2.000
    1.000
    3.000
    1.000
    2.000
    1.000
    4.000
    2.000
    2.000
    2.000
    3.000
    2.000
    2.000
    2.000
    3.000
    4.000
    3.000
    4.000
    3.000
    3.000
    2.000
    2.000
    2.000
    2.000
    1.000
    2.000
    2.000
    2.000
    2.000
    2.000
    1.000
    1.000
    1.000
    1.000
    2.000
    1.000
    2.000
    1.000
    3.000
    3.000
    5.000
    4.000
    4.000
    3.000
    2.000
    2.000
    2.000
    2.000
    0.000
    0.000
    0.000
    0.000
    0.000
    0.000
    3.000
    2.000
    2.000
    1.000
    1.000
    1.000
    4.000
    4.000
    4.000
    4.000
    4.000
    5.000
    3.000
    6.000
    7.000
    5.000
    1.000
    4.000
    5.000
    5.000
    7.000
    9.000
    5.000
    5.000
    3.000
    4.000
    4.000
    4.000
    2.000
    2.000
    3.000
    4.000
    4.000
    5.000
    7.000
    7.000
    8.000
    5.000
    6.000
    6.000
    3.000
    5.000
    4.000
    7.000
    5.000
    4.000
    4.000
    5.000
    3.000
    2.000
    3.000
    3.000
    3.000
    2.000
    4.000
    4.000
    1.000
    1.000
    4.000
    4.000
    3.000
    3.000
    3.000
    3.000
    2.000
    3.000
    3.000
    3.000
    2.000
    3.000
    4.000
    4.000
    3.000
    4.000
    3.000
    3.000
    4.000
    5.000
    6.000
    4.000
    5.000
    5.000
    3.000
    5.000
    4.000
    4.000
    4.000
    4.000
    4.000
    5.000
    4.000
    3.000
    3.000
    3.000
    3.000
    2.000
    2.000
    1.000
    2.000
    3.000
    3.000
    2.000
    2.000
    3.000
    3.000
    5.000
    4.000
    5.000
    5.000
    3.000
    2.000
    2.000
    3.000
    4.000
    6.000
    4.000
    3.000
    2.000
    2.000
    3.000
    3.000
    2.000
    6.000
    5.000
    7.000
    6.000
    7.000
    6.000
    8.000
    6.000
    7.000
    7.000
    5.000
    3.000
    3.000
    3.000
    2.000
    3.000
    2.000
    3.000
    2.000
    2.000
    0.000
    0.000
    1.000
    1.000
    0.000
    1.000
    2.000
    1.000
    2.000
    2.000
    1.000
    2.000
    2.000
    2.000
    2.000
    2.000
    4.000
    3.000
    6.000
    4.000
    4.000
    4.000
    3.000
    3.000
    3.000
    2.000
    2.000
    5.000
    5.000
    6.000
    5.000
    4.000
    4.000
    3.000
    1.000
    2.000
    2.000
    2.000
    4.000
    4.000
    3.000
    4.000
    2.000
    2.000
    2.000
    2.000
    2.000
    1.000
    1.000
    2.000
    3.000
    2.000
    2.000
    1.000
    3.000
    3.000
    1.000
    2.000
    2.000
    3.000
    3.000
    3.000
    3.000
    4.000
    3.000
    4.000
    5.000
    3.000
    3.000
    4.000
    4.000
    1.000
    3.000
    3.000
    3.000
    3.000
    4.000
    5.000
    5.000
    5.000
    4.000
    6.000
    5.000
    5.000
    6.000
    6.000
    5.000
    4.000
    3.000
    4.000
    4.000
    3.000
    3.000
    3.000
    3.000
    1.000
    1.000
    1.000
    2.000
    2.000
    1.000
    1.000
    2.000
    3.000
    2.000
    3.000
    2.000
    2.000
    2.000
    3.000
    3.000
    1.000
    1.000
    1.000
    1.000
    2.000
    3.000
    3.000
    2.000
    0.000
    2.000
    1.000
    2.000
    2.000
    1.000
    1.000
    1.000
    2.000
    2.000
    1.000
    2.000
    3.000
    1.000
    3.000
    3.000
    3.000
    1.000
    0.000
    0.000
    0.000
    1.000
    1.000
    1.000
    3.000
    2.000
    1.000
    2.000
    1.000
    1.000
    1.000
    1.000
    1.000
    2.000
    2.000
    3.000
    3.000
    3.000
    3.000
    2.000
    2.000
    1.000
    2.000
    1.000
    3.000
    3.000
    3.000
    3.000
    4.000
    3.000
    5.000
    5.000
    5.000
    7.000
    8.000
    8.000
    8.000
    8.000
    9.000
    8.000
    9.000
    7.000
    7.000
    7.000
    5.000
    6.000
    6.000
    4.000
    4.000
    4.000
    3.000
    1.000
    4.000
    5.000
    4.000
    5.000
    6.000
    8.000
    8.000
    8.000
    9.000
    9.000
    9.000
    7.000
    4.000
   10.000
    5.000
    4.000
    3.000
    3.000
    5.000
    5.000
    3.000
    4.000
    3.000
    4.000
    4.000
    2.000
    2.000
    3.000
    3.000
    1.000
    4.000
    2.000
    2.000
    3.000
    1.000
    4.000
    4.000
    4.000
    3.000
    2.000
    3.000
    5.000
    3.000
    4.000
    2.000
    2.000
    3.000
    4.000
    4.000
    6.000
    5.000
    1.000
    3.000
    2.000
    1.000
    1.000
    1.000
    2.000
    2.000
    3.000
    2.000
    2.000
    2.000
    2.000
    2.000
    1.000
    1.000
    1.000
    2.000
    2.000
    1.000
    2.000
    2.000
    2.000
    2.000
    3.000
    6.000
    8.000
    7.000
    9.000
    8.000
    7.000
    5.000
    4.000
    3.000
    4.000
    2.000
    1.000
    1.000
    7.000
    7.000
    4.000
    4.000
    2.000
    1.000
    1.000
    1.000
    1.000
    2.000
    2.000
    2.000
    2.000
    1.000
    1.000
    3.000
    1.000
    3.000
    4.000
    2.000
    1.000
    1.000
    3.000
    1.000
    1.000
    2.000
    1.000
    1.000
    2.000
    2.000
    6.000
    7.000
    6.000
    5.000
    6.000
    5.000
    7.000
    8.000
    6.000
    6.000
    6.000
    6.000
    5.000
    4.000
    3.000
    4.000
    4.000
    2.000
    1.000
    1.000
    1.000
    1.000
    0.000
    0.000
    1.000
    0.000
    1.000
    1.000
    1.000
    1.000
    1.000
    1.000
    2.000
    2.000
    2.000
    1.000
    2.000
    3.000
    4.000
    3.000
    4.000
    3.000
    2.000
    3.000
    3.000
    0.000
    1.000
    5.000
    4.000
    3.000
    3.000
    2.000
    2.000
    3.000
    2.000
    2.000
    1.000
    1.000
    1.000
    1.000
    2.000
    3.000
    2.000
    3.000
    2.000
    2.000
    2.000
    1.000
    2.000
    2.000
    1.000
    1.000
    1.000
    1.000
    1.000
    1.000
    2.000
    2.000
    1.000
    1.000
    1.000
    2.000
    1.000
    2.000
    2.000
    3.000
    3.000
    3.000
    4.000
    3.000
    2.000
    2.000
    1.000
    2.000
    3.000
    2.000
    3.000
    1.000
    2.000
    1.000
    1.000
    1.000
    1.000
    2.000
    3.000
    3.000
    3.000
    4.000
    3.000
    3.000
    3.000
    3.000
    4.000
    4.000
    5.000
    4.000
    3.000
    2.000
    1.000
    2.000
    4.000
    1.000
    2.000
    3.000
    4.000
    5.000
    8.000
    8.000
    8.000
    8.000
    8.000
    7.000
    8.000
    7.000
    6.000
    6.000
    7.000
    6.000
    6.000
    6.000
    4.000
    5.000
    4.000
    5.000
    2.000
    2.000
    5.000
    7.000
    5.000
    6.000
    6.000
    6.000
    5.000
    3.000
    2.000
    1.000
    2.000
    3.000
    3.000
    3.000
    1.000
    1.000
    5.000
    2.000
    2.000
    2.000
    2.000
    3.000
    0.000
    1.000
    0.000
    2.000
    2.000
    2.000
    2.000
    2.000
    2.000
    2.000
    1.000
    1.000
    3.000
    3.000
    3.000
    4.000
    4.000
    2.000
    2.000
    2.000
    0.000
    0.000
    0.000
    0.000
    0.000
    1.000
    0.000
    0.000
    1.000
    1.000
    2.000
    1.000
    3.000
    3.000
    3.000
    3.000
    3.000
    3.000
    4.000
    3.000
    3.000
    4.000
    3.000
    4.000
    4.000
    8.000
    7.000
    5.000
    5.000
    5.000
    4.000
    3.000
    4.000
    2.000
    4.000
    4.000
    5.000
    5.000
    2.000
    3.000
    6.000
    7.000
    4.000
    4.000
    5.000
    5.000
    4.000
    4.000
    3.000
    2.000
    4.000
    3.000
    5.000
    4.000
    5.000
    5.000
    4.000
    5.000
    6.000
    6.000
    7.000
    5.000
    8.000
    6.000
    5.000
    3.000
    6.000
    7.000
    5.000
    7.000
    7.000
    7.000
    6.000
    4.000
    5.000
    4.000
    3.000
    2.000
    3.000
    6.000
    6.000
    6.000
    6.000
    6.000
    7.000
    5.000
    7.000
    8.000
    7.000
    7.000
    6.000
    7.000
    5.000
    4.000
    4.000
    6.000
    5.000
    5.000
    6.000
    6.000
    5.000
    6.000
    4.000
    5.000
    4.000
    5.000
    5.000
    6.000
    5.000
    6.000
    7.000
    7.000
    6.000
    6.000
    5.000
    6.000
    5.000
    3.000
    3.000
    3.000
    1.000
    2.000
    2.000
    0.000
    2.000
    2.000
    1.000
    2.000
    1.000
    1.000
    1.000
    2.000
    1.000
    1.000
    2.000
    2.000
    2.000
    2.000
    3.000
    3.000
    2.000
    1.000
    1.000
    1.000
    0.000
    1.000
    2.000
    1.000
    2.000
    2.000
    2.000
    1.000
    1.000
    1.000
    2.000
    4.000
    4.000
    2.000
    2.000
    2.000
    3.000
    2.000
    2.000
    4.000
    5.000
    4.000
    3.000
    3.000
    3.000
    3.000
    5.000
    3.000
    5.000
    3.000
    4.000
    4.000
    4.000
    4.000
    4.000
    5.000
    5.000
    7.000
    7.000
    7.000
    7.000
    7.000
    6.000
    6.000
    6.000
    5.000
    4.000
    5.000
    5.000
    5.000
    4.000
    3.000
    3.000
    3.000
    3.000
    2.000
    2.000
    3.000
    2.000
    3.000
    4.000
    6.000
    6.000
    6.000
    6.000
    5.000
    6.000
    6.000
    5.000
    3.000
    3.000
    4.000
    3.000
    2.000
    2.000
    2.000
    2.000
    2.000
    2.000
    1.000
    2.000
    1.000
    2.000
    3.000
    3.000
    4.000
    5.000
    5.000
    5.000
    5.000
    5.000
    6.000
    4.000
    3.000
    4.000
    4.000
    4.000
    4.000
    4.000
    3.000
    3.000
    3.000
    3.000
    5.000
    5.000
    6.000
    5.000
    5.000
    4.000
    5.000
    5.000
    6.000
    6.000
    7.000
    6.000
    7.000
    5.000
    4.000
    3.000
    3.000
    4.000
    5.000
    5.000
    6.000
    6.000
    5.000
    5.000
    5.000
    4.000
    4.000
    3.000
    5.000
    5.000
    6.000
    5.000
    6.000
    6.000
    6.000
    7.000
    6.000
    5.000
    5.000
    5.000
    5.000
    5.000
    6.000
    6.000
    5.000
    7.000
    5.000
    5.000
    6.000
    4.000
    6.000
    7.000
    8.000
    7.000
    6.000
    6.000
    6.000
    8.000
    8.000
    9.000
    9.000
    6.000
    5.000
    4.000
    4.000
    4.000
    4.000
    3.000
    3.000
    4.000
    3.000
    3.000
    3.000
    3.000
    4.000
    2.000
    2.000
    5.000
    3.000
    5.000
    4.000
    5.000
    6.000
    4.000
    5.000
    5.000
    3.000
    3.000
    3.000
    3.000
    2.000
    2.000
    1.000
    1.000
    2.000
    1.000
    3.000
    1.000
    1.000
    1.000
    1.000
    2.000
    3.000
    3.000
    3.000
    4.000
    4.000
    4.000
    5.000
    4.000
    3.000
    2.000
    3.000
    2.000
    2.000
    3.000
    3.000
    2.000
    3.000
    3.000
    2.000
    2.000
    2.000
    1.000
    1.000
    1.000
    2.000
    3.000
    1.000
    2.000
    4.000
    2.000
    3.000
    3.000
    2.000
    1.000
    1.000
    0.000
    3.000
    3.000
    2.000
    2.000
    2.000
    2.000
    2.000
    2.000
    2.000
    1.000
    3.000
    3.000
    4.000
    6.000
    4.000
    5.000
    6.000
    6.000
    5.000
    4.000
    5.000
    5.000
    6.000
    5.000
    6.000
    6.000
    5.000
    5.000
    6.000
    5.000
    4.000
    5.000
    4.000
    5.000
    7.000
    6.000
    9.000
    7.000
    7.000
    6.000
    7.000
    6.000
    6.000
    5.000
    4.000
    5.000
    4.000
    5.000
    5.000
    5.000
    4.000
    3.000
    3.000
    2.000
    3.000
    3.000
    2.000
    4.000
    4.000
    4.000
    6.000
    7.000
    6.000
    6.000
    7.000
    7.000
    7.000
    4.000
    3.000
    3.000
    4.000
    4.000
    4.000
    4.000
    4.000
    4.000
    4.000
    4.000
    5.000
    5.000
    5.000
    6.000
    7.000
    9.000
    9.000
    7.000
   10.000
   10.000
   11.000
    8.000
    7.000
    4.000
    4.000
    5.000
    5.000
    5.000
    6.000
    5.000
    6.000
    7.000
    6.000
    5.000
    5.000
    4.000
    3.000
    4.000
    4.000
    6.000
    7.000
    7.000
    8.000
    7.000
    7.000
    7.000
    4.000
    4.000
    3.000
    4.000
    3.000
    2.000
    3.000
    2.000
    2.000
    2.000
    1.000
    1.000
    1.000
    1.000
    2.000
    2.000
    2.000
    4.000
    5.000
    5.000
    7.000
    7.000
    7.000
    7.000
    6.000
    3.000
    4.000
    2.000
    2.000
    1.000
    1.000
    2.000
    2.000
    2.000
    2.000
    0.000
    1.000
    2.000
    3.000
    3.000
    3.000
    1.000
    1.000
    2.000
    2.000
    2.000
    2.000
    2.000
    1.000
    1.000
    2.000
    4.000
    2.000
    2.000
    3.000
    2.000
    2.000
    3.000
    1.000
    1.000
    1.000
    2.000
    1.000
    6.000
    7.000
    7.000
    6.000
    4.000
    8.000
    7.000
    7.000
    7.000
    6.000
    7.000
    6.000
    7.000
    6.000
    4.000
    4.000
    4.000
    3.000
    2.000
    3.000
    3.000
    5.000
    5.000
    6.000
    6.000
    6.000
    5.000
    6.000
    6.000
    5.000
    4.000
    5.000
    5.000
    5.000
    6.000
    4.000
    5.000
    5.000
    5.000
    5.000
    2.000
    3.000
    5.000
    1.000
    2.000
    3.000
    1.000
    3.000
    3.000
    3.000
    4.000
    6.000
    7.000
    5.000
    5.000
    6.000
    5.000
    4.000
    4.000
    4.000
    3.000
    3.000
    5.000
    5.000
    4.000
    4.000
    4.000
    6.000
    4.000
    2.000
    3.000
    2.000
    2.000
    3.000
    3.000
    1.000
    3.000
    4.000
    5.000
    5.000
    7.000
    5.000
    5.000
    5.000
    5.000
    6.000
    5.000
    6.000
    7.000
    6.000
    5.000
    4.000
    4.000
    2.000
    3.000
    2.000
    5.000
    6.000
    6.000
    6.000
    5.000
    7.000
    5.000
    6.000
    6.000
    4.000
    3.000
    2.000
    3.000
    2.000
    2.000
    2.000
    1.000
    1.000
    1.000
    1.000
    2.000
    1.000
    1.000
    1.000
    1.000
    1.000
    2.000
    4.000
    3.000
    3.000
    6.000
    1.000
    4.000
    2.000
    2.000
    2.000
    1.000
    1.000
    1.000
    1.000
    2.000
    2.000
    2.000
    1.000
    1.000
    1.000
    1.000
    2.000
    0.000
    1.000
    2.000
    2.000
    2.000
    2.000
    1.000
    2.000
    2.000
    2.000
    1.000
    2.000
    1.000
    2.000
    1.000
    1.000
    2.000
    2.000
    1.000
    2.000
    2.000
    2.000
    1.000
    2.000
    2.000
    7.000
    7.000
    7.000
    6.000
    5.000
    5.000
    5.000
    6.000
    5.000
    5.000
    6.000
    5.000
    5.000
    5.000
    4.000
    4.000
    3.000
    2.000
    7.000
    6.000
    8.000
    7.000
    5.000
    7.000
    8.000
   10.000
    9.000
   10.000
   10.000
    9.000
    9.000
    8.000
    7.000
    8.000
    8.000
    7.000
    8.000
    9.000
    7.000
    6.000
    5.000
    5.000
    5.000
    3.000
    4.000
    3.000
    2.000
    3.000
    3.000
    1.000
    3.000
    4.000
    2.000
    1.000
    2.000
    2.000
    2.000
    1.000
    1.000
    1.000
    3.000
    1.000
    1.000
    1.000
    2.000
    2.000
    2.000
    2.000
    3.000
    3.000
    3.000
    4.000
    3.000
    4.000
    4.000
    4.000
    3.000
    3.000
    4.000
    3.000
    5.000
    5.000
    6.000
    6.000
    5.000
    5.000
    4.000
    5.000
    6.000
    5.000
    5.000
    5.000
    6.000
    5.000
    6.000
    6.000
    7.000
    8.000
    7.000
    6.000
    7.000
    7.000
    9.000
    8.000
    7.000
    6.000
    6.000
    6.000
    6.000
    5.000
    6.000
    5.000
    6.000
    6.000
    7.000
    9.000
    7.000
    6.000
    7.000
    7.000
    9.000
   10.000
   11.000
   11.000
   10.000
    9.000
    8.000
    8.000
    8.000
    8.000
    7.000
    7.000
    6.000
    6.000
    6.000
    6.000
    7.000
    7.000
    5.000
    6.000
    6.000
    3.000
    3.000
    1.000
    1.000
    3.000
    4.000
    4.000
    4.000
    6.000
   10.000
    8.000
    5.000
    4.000
    4.000
    3.000
    2.000
    2.000
    4.000
    2.000
    0.000
    2.000
    1.000
    1.000
    2.000
    1.000
    1.000
    2.000
    2.000
    2.000
    2.000
    3.000
    3.000
    3.000
    2.000
    2.000
    2.000
    2.000
    1.000
    2.000
    5.000
    4.000
    4.000
    4.000
    3.000
    2.000
    1.000
    4.000
    5.000
    6.000
    4.000
    6.000
    6.000
    7.000
    7.000
    7.000
    8.000
    7.000
    7.000
    6.000
    5.000
    4.000
    4.000
    4.000
    4.000
    3.000
    6.000
    6.000
    4.000
    4.000
    3.000
    3.000
    5.000
    7.000
    7.000
    7.000
    7.000
    7.000
    8.000
    7.000
    6.000
    5.000
    4.000
    5.000
    6.000
    3.000
    3.000
    2.000
    1.000
    2.000
    4.000
    7.000
    5.000
    3.000
    1.000
    2.000
    3.000
    2.000
    1.000
    3.000
    2.000
    2.000
    4.000
    3.000
    3.000
    2.000
    2.000
    3.000
    1.000
    2.000
    1.000
    3.000
    4.000
    4.000
    3.000
    3.000
    2.000
    4.000
    6.000
    4.000
    2.000
    3.000
    1.000
    2.000
    1.000
    4.000
    1.000
    3.000
    3.000
    2.000
    1.000
    3.000
    2.000
    2.000
    2.000
    2.000
    3.000
    2.000
    1.000
    2.000
    0.000
    2.000
    2.000
    2.000
    3.000
    2.000
    2.000
    2.000
    1.000
    2.000
    1.000
    1.000
    3.000
    2.000
    2.000
    3.000
    2.000
    0.000
    1.000
    1.000
    1.000
    1.000
    1.000
    1.000
    0.000
    2.000
    1.000
    1.000
    1.000
    1.000
    2.000
    2.000
    1.000
    1.000
    2.000
    3.000
    3.000
    4.000
    2.000
    2.000
    2.000
    1.000
    1.000
    0.000
    1.000
    1.000
    1.000
    0.000
    2.000
    1.000
    1.000
    1.000
    2.000
    2.000
    2.000
    0.000
    4.000
    3.000
    4.000
    3.000
    4.000
    4.000
    7.000
    5.000
    6.000
    7.000
    7.000
    5.000
    5.000
    4.000
    5.000
    5.000
    5.000
    5.000
    4.000
    4.000
    3.000
    6.000
    5.000
    7.000
    7.000
    7.000
    8.000
    8.000
    9.000
    8.000
    9.000
    8.000
    8.000
    9.000
    7.000
    7.000
    7.000
    6.000
    6.000
    6.000
    5.000
    5.000
    5.000
    8.000
    7.000
    8.000
    6.000
    7.000
    7.000
    7.000
    7.000
    6.000
    6.000
    5.000
    4.000
    1.000
    1.000
    2.000
    2.000
    1.000
    2.000
    2.000
    1.000
    1.000
    1.000
    2.000
    2.000
    2.000
    0.000
    1.000
    1.000
    1.000
    1.000
    1.000
    1.000
    1.000
    2.000
    3.000
    2.000
    1.000
    1.000
    3.000
    5.000
    5.000
    5.000
    5.000
    5.000
    3.000
    2.000
    2.000
    2.000
    4.000
    3.000
    3.000
    1.000
    4.000
    6.000
    4.000
    5.000
    1.000
    3.000
    5.000
    5.000
    5.000
    3.000
    2.000
    1.000
    2.000
    3.000
    2.000
    3.000
    2.000
    2.000
    2.000
    1.000
    1.000
    1.000
    1.000
    1.000
    1.000
    1.000
    1.000
    2.000
    2.000
    2.000
    2.000
    2.000
    2.000
    2.000
    3.000
    5.000
    6.000
    5.000
    7.000
    5.000
    5.000
    4.000
    7.000
    7.000
    7.000
    7.000
    7.000
    8.000
    8.000
    8.000
    8.000
    8.000
    9.000
    9.000
    9.000
    8.000
    7.000
    8.000
    9.000
    9.000
   10.000
    8.000
    8.000
    7.000
    7.000
    7.000
    5.000
    3.000
    1.000
    0.000
    2.000
    2.000
    1.000
    1.000
    2.000
    3.000
    2.000
    3.000
    4.000
    5.000
    4.000
    3.000
    2.000
    5.000
    8.000
    5.000
    6.000
    7.000
    5.000
    8.000
    7.000
    7.000
    8.000
    8.000
    8.000
    8.000
    9.000
    7.000
   11.000
    8.000
    9.000
    9.000
   10.000
   10.000
   12.000
   10.000
   12.000
   12.000
   12.000
    6.000
    7.000
    3.000
    3.000
    2.000
    5.000
    7.000
    3.000
    3.000
    2.000
    2.000
    2.000
    1.000
    2.000
    2.000
    3.000
    8.000
    6.000
   10.000
    4.000
    2.000
    2.000
    3.000
    3.000
    2.000
    1.000
    1.000
    0.000
    0.000
    1.000
    0.000
    1.000
    2.000
    2.000
    2.000
    2.000
    2.000
    1.000
    2.000
    6.000
    7.000
    5.000
    4.000
    4.000
    2.000
    2.000
    1.000
    1.000
    2.000
    2.000
    1.000
    2.000
    3.000
    2.000
    2.000
    2.000
    2.000
    2.000
    1.000
    0.000
    1.000
    4.000
    5.000
    8.000
    7.000
    7.000
    8.000
    6.000
    7.000
    6.000
    5.000
    7.000
    5.000
    5.000
    5.000
    4.000
    3.000
    2.000
    1.000
    2.000
    2.000
    2.000
    2.000
    2.000
    2.000
    4.000
    4.000
    3.000
    3.000
    5.000
    4.000
    4.000
    2.000
    3.000
    3.000
    1.000
    1.000
    2.000
    1.000
    1.000
    2.000
    1.000
    1.000
    1.000
    1.000
    2.000
    2.000
    2.000
    1.000
    2.000
    1.000
    1.000
    2.000
    3.000
    4.000
    2.000
    2.000
    3.000
    4.000
    3.000
    2.000
    1.000
    2.000
    2.000
    1.000
    1.000
    1.000
    2.000
    1.000
    2.000
    1.000
    2.000
    1.000
    1.000
    2.000
    2.000
    2.000
    2.000
    2.000
    2.000
    1.000
    1.000
    1.000
    1.000
    2.000
    1.000
    2.000
    2.000
    1.000
    2.000
    2.000
    2.000
    2.000
    3.000
    1.000
    2.000
    5.000
    5.000
    6.000
    4.000
    4.000
    4.000
    4.000
    4.000
    4.000
    3.000
    3.000
    5.000
    5.000
    3.000
    2.000
    1.000
    2.000
    2.000
    1.000
    1.000
    2.000
    1.000
    1.000
    6.000
    6.000
    6.000
    6.000
    6.000
    6.000
    7.000
    7.000
    6.000
    6.000
    5.000
    5.000
    4.000
    4.000
    3.000
    4.000
    7.000
    6.000
    6.000
    6.000
    5.000
    6.000
    5.000
    4.000
    6.000
    6.000
    8.000
    7.000
    7.000
    8.000
    6.000
    7.000
    6.000
    6.000
    5.000
    5.000
    5.000
    3.000
    3.000
    3.000
    2.000
    1.000
    0.000
    2.000
    2.000
    2.000
    1.000
    0.000
    1.000
    2.000
    1.000
    1.000
    0.000
    1.000
    1.000
    1.000
    1.000
    1.000
    1.000
    1.000
    0.000
    1.000
    2.000
    2.000
    1.000
    2.000
    2.000
    2.000
    1.000
    2.000
    1.000
    1.000
    1.000
    0.000
    1.000
    1.000
    1.000
    2.000
    2.000
    2.000
    1.000
    2.000
    1.000
    5.000
    6.000
    6.000
    7.000
    6.000
    6.000
    5.000
    5.000
    5.000
    5.000
    5.000
    6.000
    6.000
    6.000
    6.000
    5.000
    5.000
    4.000
    6.000
    8.000
    9.000
    7.000
    5.000
    5.000
    5.000
    3.000
    6.000
    6.000
    7.000
    5.000
    5.000
    5.000
    6.000
    5.000
    5.000
    4.000
    5.000
    4.000
    5.000
    5.000
    6.000
    6.000
    7.000
    6.000
    6.000
    6.000
    5.000
    5.000
    5.000
    4.000
    3.000
    3.000
    2.000
    1.000
    2.000
    2.000
    2.000
    2.000
    0.000
    0.000
    1.000
    1.000
    0.000
    0.000
    1.000
    1.000
    1.000
    1.000
    3.000
    2.000
    2.000
    2.000
    1.000
    0.000
    1.000
    1.000
    1.000
    2.000
    2.000
    2.000
    2.000
    1.000
    0.000
    0.000
    1.000
    1.000
    1.000
    4.000
    3.000
    3.000
    2.000
    2.000
    1.000
    0.000
    1.000
    1.000
    1.000
    2.000
    2.000
    1.000
    1.000
    2.000
    2.000
    1.000
    1.000
    2.000
    1.000
    2.000
    1.000
    1.000
    2.000
    4.000
    3.000
    1.000
    1.000
    2.000
    2.000
    2.000
    3.000
    3.000
    2.000
    1.000
    2.000
    3.000
    2.000
    1.000
    2.000
    2.000
    0.000
    1.000
    1.000
    1.000
    1.000
    1.000
    1.000
    2.000
    1.000
    5.000
    4.000
    2.000
    2.000
    3.000
    5.000
    3.000
    5.000
    5.000
    5.000
    5.000
    3.000
    4.000
    5.000
    3.000
    4.000
    3.000
    3.000
    4.000
    5.000
    6.000
    5.000
    4.000
    4.000
    4.000
    3.000
    4.000
    4.000
    4.000
    3.000
    3.000
    3.000
    4.000
    4.000
    3.000
    4.000
    3.000
    1.000
    2.000
    3.000
    3.000
    4.000
    5.000
    7.000
    8.000
    6.000
    6.000
    6.000
    7.000
    6.000
    8.000
    8.000
    5.000
    5.000
    5.000
    6.000
    7.000
    6.000
    5.000
    5.000
    5.000
    6.000
    5.000
    5.000
    6.000
    6.000
    6.000
    6.000
    6.000
    9.000
    8.000
   11.000
    9.000
    9.000
    8.000
   10.000
   11.000
    9.000
    8.000
    8.000
    5.000
    6.000
    6.000
    5.000
    7.000
    6.000
    5.000
    4.000
    5.000
    6.000
    4.000
    5.000
    7.000
    8.000
    6.000
    6.000
    8.000
    8.000
    7.000
    8.000
    8.000
    6.000
    6.000
    7.000
    6.000
    4.000
    3.000
    4.000
    4.000
    4.000
    4.000
    3.000
    4.000
    5.000
    5.000
    5.000
    4.000
    5.000
    5.000
    3.000
    5.000
    5.000
    6.000
    5.000
    5.000
    5.000
    5.000
    5.000
    4.000
    5.000
    5.000
    4.000
    5.000
    3.000
    3.000
    3.000
    3.000
    5.000
    4.000
    5.000
    5.000
    5.000
    6.000
    8.000
    7.000
    6.000
    6.000
    5.000
    6.000
    5.000
    4.000
    4.000
    5.000
    5.000
    4.000
    5.000
    6.000
    2.000
    5.000
    5.000
    4.000
    5.000
    4.000
    4.000
    4.000
    7.000
    8.000
    8.000
    6.000
    7.000
    8.000
    6.000
    6.000
    6.000
    7.000
    7.000
    8.000
    8.000
    6.000
    6.000
    6.000
    5.000
    5.000
    5.000
    6.000
    6.000
    5.000
    4.000
    3.000
    5.000
    7.000
    6.000
    4.000
    5.000
    6.000
    6.000
    6.000
    4.000
    5.000
    6.000
    8.000
    7.000
    9.000
    9.000
    9.000
   10.000
    8.000
    8.000
   10.000
    9.000
    9.000
    8.000
    9.000
   11.000
    8.000
    9.000
    8.000
    7.000
   10.000
    7.000
    7.000
    6.000
    6.000
    6.000
    7.000
    6.000
    6.000
    5.000
    4.000
    4.000
    3.000
    3.000
    4.000
    4.000
    3.000
    3.000
    2.000
    2.000
    1.000
    2.000
    3.000
    2.000
    2.000
    1.000
    2.000
    2.000
    2.000
    1.000
    2.000
    1.000
    1.000
    0.000
    2.000
    1.000
    1.000
    1.000
    2.000
    0.000
    2.000
    0.000
    2.000
    0.000
    1.000
    1.000
    8.000
    9.000
   10.000
    9.000
    6.000
    7.000
    6.000
    7.000
    7.000
   10.000
    8.000
    9.000
    9.000
    5.000
    5.000
    3.000
    5.000
    4.000
    4.000
    3.000
    4.000
    2.000
    6.000
    3.000
    7.000
    8.000
   10.000
    9.000
    9.000
    7.000
    3.000
    5.000
    2.000
    2.000
    3.000
    3.000
    3.000
    2.000
    3.000
    3.000
    2.000
    3.000
    0.000
    2.000
    1.000
    2.000
    0.000
    1.000
    3.000
    3.000
    2.000
    2.000
    2.000
    3.000
    1.000
    2.000
    2.000
    2.000
    2.000
    2.000
    2.000
    3.000
    5.000
    4.000
    4.000
    4.000
    5.000
    4.000
    4.000
    4.000
    4.000
    6.000
    5.000
    6.000
    7.000
    8.000
    7.000
    8.000
    6.000
    4.000
    3.000
    2.000
    2.000
    2.000
    3.000
    4.000
    4.000
    4.000
    4.000
    4.000
    3.000
    3.000
    4.000
    3.000
    2.000
    3.000
    2.000
    3.000
    3.000
    2.000
    2.000
    2.000
    3.000
    2.000
    2.000
    2.000
    1.000
    2.000
    1.000
    1.000
    1.000
    1.000
    1.000
    1.000
    1.000
    1.000
    2.000
    1.000
    2.000
    2.000
    1.000
    2.000
    1.000
    2.000
    1.000
    2.000
    3.000
    2.000
    1.000
    1.000
    1.000
    1.000
    1.000
    2.000
    1.000
    2.000
    0.000
    0.000
    1.000
    1.000
    2.000
    3.000
    2.000
    2.000
    3.000
    2.000
    3.000
    2.000
    2.000
    1.000
    2.000
    3.000
    4.000
    3.000
    2.000
    2.000
    2.000
    4.000
    3.000
    3.000
    4.000
    4.000
    7.000
    8.000
    7.000
    5.000
    5.000
    6.000
    6.000
    6.000
    5.000
    6.000
    4.000
    3.000
    3.000
    4.000
    4.000
    4.000
    3.000
    2.000
    2.000
    2.000
    3.000
    1.000
    1.000
    0.000
    1.000
    1.000
    1.000
    1.000
    1.000
    4.000
    4.000
    3.000
    3.000
    3.000
    3.000
    3.000
    2.000
    2.000
    2.000
    2.000
    3.000
    2.000
    2.000
    3.000
    2.000
    1.000
    2.000
    2.000
    1.000
    4.000
    3.000
    3.000
    3.000
    3.000
    3.000
    3.000
    4.000
    3.000
    3.000
    3.000
    3.000
    2.000
    2.000
    2.000
    2.000
    2.000
    1.000
    1.000
    1.000
    1.000
    1.000
    1.000
    2.000
    1.000
    3.000
    4.000
    1.000
    1.000
    1.000
    2.000
    1.000
    2.000
    1.000
    1.000
    1.000
    2.000
    3.000
    2.000
    2.000
    2.000
    2.000
    1.000
    2.000
    3.000
    6.000
    9.000
    8.000
    7.000
    7.000
    6.000
    7.000
    7.000
    7.000
    7.000
    6.000
    7.000
    4.000
    3.000
    3.000
    3.000
    2.000
    2.000
    2.000
    1.000
    3.000
    3.000
    2.000
    2.000
    2.000
    1.000
    3.000
    3.000
    3.000
    4.000
    3.000
    6.000
    8.000
    7.000
    6.000
    7.000
    3.000
    3.000
    4.000
    4.000
    4.000
    5.000
    5.000
    5.000
    2.000
    4.000
    4.000
    4.000
    3.000
    1.000
    2.000
    0.000
    1.000
    1.000
    2.000
    2.000
    1.000
    1.000
    1.000
    2.000
    1.000
    1.000
    2.000
    1.000
    0.000
    2.000
    1.000
    2.000
    2.000
    4.000
    5.000
    3.000
    3.000
    2.000
    5.000
    4.000
    5.000
    6.000
    6.000
    6.000
    5.000
    5.000
    5.000
    4.000
    4.000
    3.000
    3.000
    3.000
    4.000
    2.000
    2.000
    1.000
    1.000
    0.000
    1.000
    1.000
    1.000
    1.000
    0.000
    0.000
    0.000
    1.000
    1.000
    1.000
    2.000
    1.000
    2.000
    2.000
    1.000
    1.000
    2.000
    0.000
    0.000
    1.000
    1.000
    1.000
    0.000
    0.000
    0.000
    2.000
    1.000
    0.000
    2.000
    1.000
    0.000
    2.000
    2.000
    2.000
    4.000
    8.000
    8.000
    8.000
    7.000
    5.000
    4.000
    4.000
    4.000
    3.000
    2.000
    3.000
    2.000
    3.000
    3.000
    3.000
    2.000
    2.000
    2.000
    1.000
    2.000
    1.000
    2.000
    2.000
    2.000
    0.000
    1.000
    2.000
    2.000
    2.000
    1.000
    1.000
    2.000
    1.000
    2.000
    2.000
    1.000
    1.000
    1.000
    1.000
    2.000
    2.000
    3.000
    2.000
    2.000
    1.000
    1.000
    1.000
    5.000
    4.000
    5.000
    2.000
    1.000
    1.000
    2.000
    2.000
    3.000
    2.000
    5.000
    4.000
    2.000
    2.000
    2.000
    2.000
    2.000
    2.000
    2.000
    3.000
    2.000
    2.000
    4.000
    5.000
    5.000
    6.000
    5.000
    5.000
    5.000
    4.000
    4.000
    4.000
    3.000
    2.000
    2.000
    1.000
    0.000
    1.000
    1.000
    1.000
    2.000
    2.000
    2.000
    3.000
    3.000
    6.000
    4.000
    3.000
    5.000
    6.000
    4.000
    3.000
    5.000
    2.000
    2.000
    2.000
    2.000
    2.000
    2.000
    2.000
    1.000
    2.000
    1.000
    1.000
    1.000
    2.000
    1.000
    2.000
    1.000
    2.000
    2.000
    2.000
    3.000
    2.000
    2.000
    2.000
    1.000
    2.000
    0.000
    0.000
    0.000
    1.000
    1.000
    0.000
    1.000
    1.000
    1.000
    1.000
    2.000
    2.000
    2.000
    1.000
    1.000
    1.000
    1.000
    2.000
    2.000
    2.000
    0.000
    3.000
    3.000
    2.000
    2.000
    1.000
    1.000
    0.000
    0.000
    0.000
    0.000
    0.000
    1.000
    1.000
    1.000
    1.000
    0.000
    0.000
    1.000
    2.000
    4.000
    7.000
    4.000
    4.000
    5.000
    5.000
    5.000
    6.000
    5.000
    4.000
    5.000
    5.000
    4.000
    4.000
    4.000
    4.000
    3.000
    2.000
    0.000
    2.000
    3.000
    6.000
    5.000
    6.000
    6.000
    8.000
    9.000
    8.000
    8.000
    9.000
    7.000
    5.000
    5.000
    4.000
    4.000
    3.000
    3.000
    2.000
    1.000
    1.000
    1.000
    1.000
    2.000
    0.000
    1.000
    0.000
    0.000
    0.000
    0.000
    0.000
    1.000
    1.000
    1.000
    1.000
    1.000
    2.000
    2.000
    1.000
    1.000
    1.000
    2.000
    2.000
    2.000
    3.000
    2.000
    0.000
    2.000
    2.000
    1.000
    2.000
    1.000
    1.000
    1.000
    1.000
    2.000
    2.000
    1.000
    1.000
    2.000
    2.000
    2.000
    1.000
    1.000
    2.000
    2.000
    1.000
    2.000
    2.000
    1.000
    2.000
    2.000
    2.000
    1.000
    1.000
    1.000
    1.000
    1.000
    1.000
    3.000
    3.000
    2.000
    3.000
    4.000
    4.000
    3.000
    3.000
    2.000
    3.000
    4.000
    3.000
    4.000
    4.000
    5.000
    4.000
    3.000
    4.000
    5.000
    5.000
    6.000
    7.000
    5.000
    4.000
    3.000
    4.000
    2.000
    2.000
    2.000
    2.000
    0.000
    1.000
    1.000
    3.000
    2.000
    2.000
    2.000
    2.000
    1.000
    2.000
    2.000
    2.000
    2.000
    2.000
    1.000
    2.000
    4.000
    3.000
    2.000
    2.000
    3.000
    2.000
    2.000
    3.000
    2.000
    0.000
    1.000
    2.000
    0.000
    2.000
    2.000
    1.000
    1.000
    1.000
    2.000
    1.000
    0.000
    1.000
    0.000
    2.000
    1.000
    0.000
    0.000
    1.000
    3.000
    3.000
    2.000
    3.000
    2.000
    1.000
    2.000
    1.000
    1.000
    2.000
    1.000
    0.000
    2.000
    2.000
    3.000
    2.000
    1.000
    1.000
    2.000
    2.000
    1.000
    1.000
    2.000
    3.000
    2.000
    2.000
    1.000
    1.000
    1.000
    1.000
    2.000
    1.000
    1.000
    1.000
    1.000
    1.000
    1.000
    1.000
    1.000
    1.000
    1.000
    1.000
    1.000
    1.000
    0.000
    1.000
    2.000
    1.000
    2.000
    1.000
    2.000
    2.000
    1.000
    1.000
    0.000
    0.000
    1.000
    2.000
    1.000
    1.000
    1.000
    1.000
    1.000
    1.000
    2.000
    2.000
    1.000
    2.000
    1.000
    1.000
    2.000
    1.000
    1.000
    1.000
    0.000
    0.000
    1.000
    1.000
    0.000
    1.000
    1.000
    1.000
    1.000
    1.000
    0.000
    1.000
    1.000
    1.000
    2.000
    1.000
    1.000
    2.000
    3.000
    1.000
    2.000
    4.000
    3.000
    3.000
    4.000
    3.000
    4.000
    4.000
    5.000
    4.000
    5.000
    5.000
    3.000
    4.000
    1.000
    1.000
    2.000
    0.000
    1.000
    1.000
    0.000
    1.000
    1.000
    1.000
    1.000
    2.000
    2.000
    3.000
    2.000
    3.000
    2.000
    0.000
    0.000
    1.000
    1.000
    1.000
    0.000
    1.000
    1.000
    1.000
    1.000
    2.000
    1.000
    2.000
    2.000
    4.000
    3.000
    1.000
    1.000
    4.000
    3.000
    2.000
    2.000
    1.000
    1.000
    1.000
    2.000
    3.000
    2.000
    0.000
    1.000
    1.000
    2.000
    1.000
    1.000
    1.000
    2.000
    2.000
    3.000
    3.000
    3.000
    4.000
    3.000
    3.000
    6.000
    3.000
    4.000
    4.000
    4.000
    5.000
    4.000
    2.000
    4.000
    4.000
    4.000
    3.000
    3.000
    3.000
    3.000
    2.000
    3.000
    3.000
    4.000
    3.000
    5.000
    3.000
    5.000
    4.000
    4.000
    3.000
    3.000
    2.000
    1.000
    2.000
    0.000
    1.000
    1.000
    1.000
    2.000
    2.000
    1.000
    2.000
    1.000
    1.000
    1.000
    1.000
    2.000
    1.000
    1.000
    1.000
    1.000
    1.000
    0.000
    1.000
    0.000
    1.000
    1.000
    2.000
    2.000
    3.000
    4.000
    3.000
    3.000
    4.000
    3.000
    5.000
    4.000
    7.000
    6.000
    5.000
    5.000
    5.000
    6.000
    5.000
    6.000
    7.000
    8.000
    7.000
    7.000
    6.000
    6.000
    5.000
    4.000
    5.000
    4.000
    5.000
    4.000
    3.000
    2.000
    0.000
    1.000
    1.000
    1.000
    2.000
    1.000
    1.000
    0.000
    6.000
    6.000
    7.000
    7.000
    7.000
    7.000
    5.000
    6.000
    6.000
    7.000
    6.000
    7.000
    7.000
    6.000
    8.000
    6.000
    8.000
    6.000
    6.000
    7.000
    7.000
    6.000
    7.000
    8.000
    8.000
    8.000
    6.000
    6.000
    4.000
    5.000
    5.000
    4.000
    4.000
    4.000
    3.000
    3.000
    3.000
    5.000
    4.000
    4.000
    5.000
    5.000
    4.000
    4.000
    4.000
    4.000
    3.000
    2.000
    3.000
    3.000
    3.000
    4.000
    4.000
    3.000
    2.000
    3.000
    4.000
    4.000
    5.000
    5.000
    7.000
    8.000
    7.000
    6.000
    5.000
    6.000
    5.000
    6.000
    6.000
    5.000
    4.000
    5.000
    6.000
    5.000
    4.000
    3.000
    2.000
    4.000
    4.000
    1.000
    3.000
    4.000
    3.000
    3.000
    3.000
    4.000
    3.000
    3.000
    3.000
    4.000
    3.000
    4.000
    4.000
    4.000
    3.000
    2.000
    3.000
    2.000
    2.000
    1.000
    3.000
    1.000
    1.000
    2.000
    2.000
    3.000
    2.000
    2.000
    3.000
    3.000
    2.000
    1.000
    2.000
    1.000
    2.000
    2.000
    3.000
    1.000
    2.000
    2.000
    8.000
   10.000
    8.000
   11.000
    8.000
   10.000
    8.000
   10.000
    9.000
    9.000
   10.000
   12.000
   11.000
   12.000
   12.000
   11.000
   10.000
   11.000
   11.000
   10.000
   10.000
    9.000
    8.000
   11.000
   10.000
    9.000
    8.000
    8.000
    8.000
   10.000
    8.000
    7.000
    6.000
    6.000
    5.000
    6.000
    5.000
    5.000
    6.000
    6.000
    5.000
    6.000
    6.000
    6.000
    6.000
    7.000
    7.000
    8.000
    8.000
    9.000
    7.000
    9.000
    7.000
    8.000
    7.000
    7.000
    6.000
    7.000
    8.000
    8.000
    8.000
    7.000
    7.000
    7.000
    8.000
    8.000
   11.000
   10.000
   10.000
    8.000
    8.000
    8.000
    8.000
    9.000
    8.000
    8.000
    8.000
    8.000
    7.000
    6.000
    6.000
    6.000
    6.000
    5.000
    5.000
    5.000
    3.000
    4.000
    4.000
    2.000
    3.000
    1.000
    1.000
    2.000
    2.000
    2.000
    2.000
    6.000
    6.000
    6.000
    6.000
    5.000
    5.000
    3.000
    3.000
    3.000
    1.000
    0.000
    1.000
    1.000
    0.000
    1.000
    1.000
    1.000
    0.000
    0.000
    2.000
    1.000
    1.000
    1.000
    2.000
    2.000
    2.000
    2.000
    2.000
    1.000
    2.000
    1.000
    1.000
    0.000
    2.000
    2.000
    1.000
    2.000
    2.000
    1.000
    2.000
    1.000
    2.000
    0.000
    0.000
    0.000
    3.000
    3.000
    1.000
    0.000
    1.000
    1.000
    1.000
    2.000
    1.000
    2.000
    1.000
    3.000
    1.000
    1.000
    2.000
    1.000
    4.000
    4.000
    5.000
    5.000
    5.000
    4.000
    3.000
    0.000
    1.000
    2.000
    2.000
    2.000
    2.000
    3.000
    5.000
    5.000
    4.000
    4.000
    2.000
    2.000
    1.000
    0.000
    2.000
    1.000
    1.000
    1.000
    2.000
    2.000
    2.000
    1.000
    2.000
    1.000
    2.000
    2.000
    1.000
    1.000
    2.000
    1.000
    5.000
    6.000
    3.000
    4.000
    4.000
    6.000
    6.000
    4.000
    3.000
    1.000
    2.000
    2.000
    3.000
    2.000
    2.000
    1.000
    2.000
    2.000
    2.000
    1.000
    6.000
    5.000
    5.000
    4.000
    4.000
    3.000
    3.000
    3.000
    3.000
    3.000
    3.000
    2.000
    2.000
    1.000
    1.000
    2.000
    1.000
    2.000
    2.000
    2.000
    2.000
    1.000
    1.000
    2.000
    1.000
    2.000
    2.000
    2.000
    2.000
    2.000
    1.000
    1.000
    1.000
    1.000
    1.000
    2.000
    2.000
    2.000
    1.000
    2.000
    1.000
    1.000
    1.000
    2.000
    2.000
    1.000
    1.000
    1.000
    1.000
    2.000
    2.000
    2.000
    3.000
    3.000
    4.000
    4.000
    5.000
    6.000
    5.000
    3.000
    2.000
    1.000
    2.000
    2.000
    4.000
    4.000
    2.000
    2.000
    2.000
    2.000
    2.000
    0.000
    1.000
    0.000
    1.000
    1.000
    1.000
    1.000
    1.000
    2.000
    2.000
    3.000
    5.000
    4.000
    3.000
    2.000
    2.000
    2.000
    2.000
    4.000
    5.000
    4.000
    2.000
    4.000
    3.000
    3.000
    5.000
    5.000
    5.000
    5.000
    5.000
    6.000
    3.000
    3.000
    4.000
    3.000
    2.000
    2.000
    1.000
    1.000
    1.000
    2.000
    1.000
    2.000
    3.000
    2.000
    2.000
    2.000
    2.000
    1.000
    2.000
    2.000
    4.000
    4.000
    7.000
    9.000
    8.000
    7.000
    6.000
    6.000
    4.000
    6.000
    5.000
    5.000
    3.000
    4.000
    5.000
    6.000
    6.000
    7.000
    8.000
    6.000
    5.000
    6.000
    7.000
    7.000
    8.000
    7.000
    5.000
    3.000
    4.000
    3.000
    3.000
    2.000
    1.000
    2.000
    2.000
    2.000
    2.000
    1.000
    1.000
    2.000
    3.000
    2.000
    1.000
    0.000
    2.000
    1.000
    2.000
    3.000
    3.000
    2.000
    2.000
    2.000
    2.000
    2.000
    2.000
    1.000
    1.000
    0.000
    0.000
    1.000
    1.000
    1.000
    0.000
    0.000
    0.000
    0.000
    1.000
    1.000
    0.000
    1.000
    1.000
    1.000
    2.000
    1.000
    1.000
    2.000
    2.000
    1.000
    1.000
    1.000
    1.000
    1.000
    1.000
    1.000
    0.000
    1.000
    1.000
    1.000
    0.000
    2.000
    1.000
    1.000
    0.000
    1.000
    1.000
    1.000
    1.000
    1.000
    0.000
    0.000
    1.000
    1.000
    1.000
    1.000
    0.000
    1.000
    1.000
    1.000
    2.000
    3.000
    2.000
    2.000
    2.000
    3.000
    2.000
    2.000
    3.000
    2.000
    1.000
    2.000
    1.000
    1.000
    1.000
    1.000
    1.000
    2.000
    2.000
    2.000
    0.000
    1.000
    1.000
    2.000
    1.000
    2.000
    1.000
    1.000
    1.000
    1.000
    2.000
    0.000
    1.000
    4.000
    5.000
    5.000
    6.000
    8.000
    8.000
    9.000
    7.000
    6.000
    7.000
    6.000
    5.000
    4.000
    3.000
    1.000
    2.000
    1.000
    1.000
    2.000
    3.000
    4.000
    3.000
    3.000
    4.000
    4.000
    5.000
    5.000
    4.000
    5.000
    3.000
    4.000
    1.000
    0.000
    2.000
    2.000
    2.000
    3.000
    5.000
    5.000
    4.000
    6.000
    5.000
    7.000
   10.000
    9.000
   10.000
   12.000
   11.000
    9.000
    5.000
    8.000
   10.000
   10.000
    5.000
    9.000
    7.000
    3.000
    6.000
    2.000
    5.000
    3.000
    4.000
    3.000
    3.000
   10.000
    9.000
    7.000
    7.000
    6.000
    5.000
    6.000
    7.000
    6.000
    8.000
    9.000
   10.000
    9.000
    8.000
    9.000
    9.000
    6.000
    7.000
    6.000
    6.000
    6.000
    5.000
    5.000
    5.000
    4.000
    4.000
    3.000
    1.000
    1.000
    1.000
    0.000
    1.000
    1.000
    1.000
    1.000
    1.000
    1.000
    2.000
    2.000
    2.000
    2.000
    1.000
    1.000
    2.000
    2.000
    2.000
    1.000
    1.000
    2.000
    2.000
    2.000
    1.000
    2.000
    2.000
    1.000
    1.000
    1.000
    2.000
    3.000
    5.000
    2.000
    2.000
    2.000
    2.000
    1.000
    1.000
    1.000
    1.000
    3.000
    4.000
    0.000
    2.000
    2.000
    2.000
    2.000
    1.000
    2.000
    2.000
    1.000
    2.000
    2.000
    1.000
    1.000
    1.000
    2.000
    2.000
    1.000
    0.000
    1.000
    3.000
    1.000
    1.000
    2.000
    2.000
    2.000
    2.000
    2.000
    2.000
    1.000
    2.000
    2.000
    2.000
    2.000
    1.000
    1.000
    1.000
    1.000
    1.000
    2.000
    2.000
    2.000
    2.000
    1.000
    2.000
    2.000
    2.000
    1.000
    0.000
    1.000
    1.000
    2.000
    1.000
    2.000
    1.000
    2.000
    2.000
    2.000
    1.000
    1.000
    1.000
    0.000
    2.000
    5.000
    5.000
    3.000
    3.000
    4.000
    5.000
    6.000
    4.000
    4.000
    3.000
    4.000
    7.000
    7.000
    8.000
    8.000
   10.000
    9.000
    9.000
    9.000
    9.000
    9.000
    9.000
    8.000
   11.000
    9.000
    8.000
    8.000
    8.000
    8.000
    7.000
    8.000
    8.000
    7.000
    7.000
    7.000
    5.000
    7.000
    6.000
    6.000
    5.000
    4.000
    4.000
    3.000
    5.000
    3.000
    4.000
    5.000
    5.000
    8.000
    7.000
    6.000
    6.000
    5.000
    5.000
    5.000
    5.000
    2.000
    1.000
    2.000
    2.000
    2.000
    3.000
    1.000
    2.000
    2.000
    1.000
    1.000
    1.000
    3.000
    3.000
    3.000
    5.000
    5.000
    5.000
    5.000
    5.000
    5.000
    5.000
    6.000
    6.000
    4.000
    4.000
    4.000
    6.000
    3.000
    6.000
    8.000
    8.000
    8.000
    7.000
    7.000
    9.000
    9.000
   11.000
   11.000
   11.000
   12.000
   10.000
   11.000
    9.000
    7.000
    8.000
    8.000
    8.000
    8.000
    9.000
    8.000
    9.000
   10.000
   10.000
   12.000
   12.000
   12.000
   10.000
    7.000
   11.000
   10.000
   10.000
   13.000
   12.000
   13.000
   11.000
   11.000
   10.000
    4.000
    2.000
    3.000
    4.000
    5.000
    3.000
    3.000
    2.000
    1.000
    2.000
    1.000
    1.000
    1.000
    1.000
    2.000
    2.000
    2.000
    3.000
    3.000
    5.000
    6.000
    6.000
    5.000
    6.000
    4.000
    5.000
    4.000
    4.000
    3.000
    3.000
    5.000
    4.000
    4.000
    7.000
    7.000
    5.000
    7.000
    6.000
    7.000
    7.000
    8.000
    8.000
    8.000
    6.000
    6.000
    4.000
    6.000
    3.000
    1.000
    2.000
    3.000
    2.000
    5.000
    6.000
    7.000
    7.000
    8.000
    8.000
    5.000
    7.000
    7.000
   10.000
    8.000
    9.000
    9.000
    9.000
   11.000
   11.000
   10.000
   11.000
    8.000
    8.000
   10.000
    9.000
    9.000
    8.000
    8.000
    7.000
    8.000
    6.000
    6.000
    5.000
    5.000
    5.000
    5.000
    4.000
    5.000
    5.000
    4.000
    4.000
    5.000
    5.000
    5.000
    5.000
    5.000
    3.000
    3.000
    3.000
    2.000
    1.000
    2.000
    2.000
    2.000
    2.000
    2.000
    2.000
    2.000
    1.000
    1.000
    1.000
    0.000
    2.000
    1.000
    1.000
    1.000
    1.000
    1.000
    1.000
    1.000
    1.000
    2.000
    1.000
    2.000
    1.000
    1.000
    1.000
    1.000
    1.000
    1.000
    2.000
    2.000
    2.000
    2.000
    1.000
    2.000
    2.000
    1.000
    1.000
    1.000
    1.000
    1.000
    2.000
    0.000
    0.000
    1.000
    2.000
    4.000
    4.000
    4.000
    4.000
    4.000
    4.000
    4.000
    4.000
    5.000
    5.000
    5.000
    5.000
    5.000
    6.000
    6.000
    5.000
    6.000
    7.000
    6.000
    7.000
    5.000
    4.000
    2.000
    1.000
    1.000
    2.000
    3.000
    2.000
    2.000
    2.000
    2.000
    1.000
    2.000
    2.000
    1.000
    2.000
    1.000
    2.000
    1.000
    2.000
    3.000
    2.000
    2.000
    2.000
    1.000
    1.000
    2.000
    0.000
    1.000
    2.000
    0.000
    1.000
    0.000
    2.000
    1.000
    1.000
    2.000
    2.000
    2.000
    1.000
    2.000
    1.000
    1.000
    1.000
    1.000
    1.000
    1.000
    2.000
    1.000
    2.000
    1.000
    0.000
    0.000
    0.000
    2.000
    2.000
    2.000
    2.000
    2.000
    2.000
    2.000
    3.000
    2.000
    2.000
    1.000
    1.000
    0.000
    1.000
    1.000
    1.000
    1.000
    2.000
    1.000
    0.000
    1.000
    5.000
    5.000
    6.000
    4.000
    4.000
    8.000
    6.000
   10.000
    6.000
    4.000
    3.000
    5.000
    6.000
    6.000
    8.000
    8.000
   10.000
    8.000
    8.000
    9.000
    9.000
    8.000
    6.000
    7.000
    7.000
    6.000
    6.000
    5.000
    5.000
    4.000
    4.000
    4.000
    5.000
    5.000
    6.000
    6.000
    4.000
    4.000
    5.000
    6.000
    5.000
    6.000
    6.000
    6.000
    5.000
    6.000
    4.000
    4.000
    4.000
    4.000
    4.000
    4.000
    4.000
    3.000
    4.000
    5.000
    4.000
    3.000
    3.000
    3.000
    3.000
    2.000
    2.000
    3.000
    2.000
    1.000
    2.000
    3.000
    2.000
    3.000
    2.000
    2.000
    3.000
    1.000
    1.000
    0.000
    1.000
    1.000
    1.000
    0.000
    1.000
    2.000
    2.000
    2.000
    1.000
    1.000
    2.000
    1.000
    1.000
    2.000
    2.000
    2.000
    3.000
    3.000
    3.000
    4.000
    3.000
    3.000
    3.000
    2.000
    3.000
    4.000
    3.000
    4.000
    4.000
    5.000
    4.000
    3.000
    2.000
    2.000
    4.000
    3.000
    3.000
    4.000
    5.000
    5.000
    4.000
    5.000
    4.000
    4.000
    5.000
    4.000
    4.000
    4.000
    5.000
    5.000
    5.000
    5.000
    4.000
    4.000
    4.000
    5.000
    5.000
    5.000
    7.000
    7.000
    6.000
    8.000
    7.000
    6.000
    6.000
    6.000
    5.000
    3.000
    3.000
    4.000
    6.000
    6.000
    6.000
    6.000
    6.000
    4.000
    6.000
    6.000
    5.000
    6.000
    7.000
    8.000
    8.000
    7.000
   10.000
   10.000
    8.000
    9.000
    9.000
    8.000
    8.000
    9.000
   11.000
   12.000
   11.000
   13.000
   12.000
   11.000
    9.000
    9.000
   11.000
    9.000
   10.000
    8.000
    7.000
    8.000
    9.000
    9.000
    9.000
   11.000
   10.000
   11.000
   11.000
   10.000
   10.000
    6.000
    5.000
    6.000
    5.000
    2.000
    4.000
    4.000
    3.000
    4.000
    5.000
    4.000
    5.000
    4.000
    2.000
    2.000
    4.000
    5.000
    6.000
    6.000
    7.000
    8.000
    7.000
    8.000
    8.000
    8.000
    8.000
    8.000
    7.000
    7.000
    6.000
    7.000
    8.000
    8.000
    8.000
    9.000
    7.000
    7.000
    7.000
    7.000
    8.000
    8.000
    8.000
    7.000
    8.000
    8.000
   10.000
   10.000
    8.000
    7.000
    6.000
    8.000
    8.000
    7.000
    9.000
    5.000
    5.000
    5.000
    5.000
    6.000
    8.000
    6.000
    5.000
    4.000
    5.000
    6.000
    5.000
    3.000
    4.000
    5.000
    5.000
    5.000
    3.000
    2.000
    3.000
    3.000
    3.000
    4.000
    4.000
    4.000
    3.000
    2.000
    2.000
    1.000
    3.000
    2.000
    2.000
    2.000
    2.000
    1.000
    3.000
    3.000
    3.000
    3.000
    3.000
    2.000
    2.000
    1.000
    2.000
    1.000
    2.000
    2.000
    1.000
    1.000
    1.000
    1.000
    1.000
    1.000
    0.000
    1.000
    2.000
    1.000
    0.000
    1.000
    3.000
    3.000
    3.000
    3.000
    2.000
    2.000
    1.000
    1.000
    1.000
    1.000
    1.000
    2.000
    3.000
    2.000
    1.000
    2.000
    2.000
    2.000
    1.000
    2.000
    2.000
    2.000
    2.000
    2.000
    1.000
    2.000
    2.000
    2.000
    3.000
    5.000
    4.000
    3.000
    4.000
    6.000
    5.000
    5.000
    5.000
    6.000
    4.000
    4.000
    5.000
    5.000
    4.000
    4.000
    3.000
    2.000
    4.000
    5.000
    5.000
    4.000
    4.000
    4.000
    3.000
    3.000
    2.000
    4.000
    2.000
    1.000
    2.000
    2.000
    2.000
    2.000
    1.000
    1.000
    2.000
    2.000
    2.000
    2.000
    1.000
    1.000
    1.000
    1.000
    6.000
    6.000
    6.000
    6.000
    5.000
    3.000
    4.000
   11.000
    8.000
    5.000
    4.000
    4.000
    2.000
    3.000
    3.000
    2.000
    1.000
    1.000
    1.000
    1.000
    2.000
    1.000
    2.000
    2.000
    2.000
    2.000
    2.000
    0.000
    1.000
    1.000
    1.000
    3.000
    3.000
    2.000
    3.000
    5.000
    5.000
    4.000
    4.000
    3.000
    2.000
    1.000
    1.000
    1.000
    2.000
    2.000
    2.000
    1.000
    1.000
    0.000
    1.000
    3.000
    2.000
    2.000
    2.000
    1.000
    2.000
    2.000
    1.000
    1.000
    1.000
    2.000
    0.000
    0.000
    1.000
    1.000
    0.000
    2.000
    1.000
    2.000
    1.000
    6.000
    6.000
    4.000
    2.000
    3.000
    2.000
    3.000
    2.000
    4.000
    3.000
    3.000
    2.000
    3.000
    3.000
    3.000
    2.000
    2.000
    1.000
    1.000
    2.000
    3.000
    3.000
    2.000
    3.000
    6.000
    4.000
    4.000
    3.000
    3.000
    2.000
    3.000
    2.000
    1.000
    4.000
    5.000
    6.000
    5.000
    7.000
    8.000
    7.000
    7.000
    8.000
    7.000
    8.000
    7.000
    6.000
    6.000
    8.000
    8.000
    7.000
    8.000
    9.000
    7.000
    7.000
    7.000
    3.000
    4.000
    5.000
    4.000
    4.000
    2.000
    3.000
    4.000
    4.000
    4.000
    4.000
    6.000
    5.000
    5.000
    5.000
    4.000
    4.000
    5.000
    4.000
    4.000
    4.000
    5.000
    4.000
    4.000
    4.000
    3.000
    4.000
    5.000
    4.000
    3.000
    4.000
    3.000
    4.000
    4.000
    4.000
    3.000
    3.000
    5.000
    4.000
    4.000
    4.000
    5.000
    4.000
    5.000
    5.000
    4.000
    4.000
    3.000
    2.000
    2.000
    1.000
    2.000
    2.000
    2.000
    2.000
    2.000
    2.000
    2.000
    2.000
    2.000
    2.000
    1.000
    2.000
    5.000
    3.000
    3.000
    6.000
    6.000
    5.000
    4.000
    9.000
    7.000
    5.000
    3.000
    4.000
    4.000
    4.000
    5.000
    3.000
    4.000
    3.000
    3.000
    0.000
    2.000
    1.000
    1.000
    1.000
    1.000
    1.000
    2.000
    2.000
    2.000
    3.000
    4.000
    3.000
    3.000
    1.000
    1.000
    1.000
    1.000
    0.000
    1.000
    2.000
    4.000
    2.000
    0.000
    1.000
    2.000
    1.000
    5.000
    6.000
    7.000
    8.000
    7.000
    8.000
    8.000
    7.000
    7.000
    8.000
    7.000
    6.000
    5.000
    6.000
    6.000
    6.000
    6.000
    6.000
    6.000
    7.000
    6.000
    6.000
    7.000
    6.000
    8.000
    7.000
    5.000
    6.000
    7.000
    8.000
    9.000
    8.000
    8.000
    7.000
    8.000
    7.000
    5.000
    5.000
    6.000
    6.000
    7.000
    5.000
    5.000
    4.000
    4.000
    8.000
    7.000
    6.000
   11.000
    9.000
   10.000
    9.000
   11.000
    9.000
    9.000
   12.000
   13.000
   15.000
   13.000
   14.000
   14.000
   13.000
   12.000
   12.000
   11.000
   10.000
   12.000
    8.000
    6.000
    4.000
    2.000
    3.000
    3.000
    1.000
    3.000
    3.000
    8.000
    6.000
    6.000
    5.000
    7.000
    6.000
    5.000
    5.000
    7.000
    6.000
    8.000
    5.000
    3.000
    0.000
    1.000
    2.000
    1.000
    1.000
    2.000
    2.000
    2.000
    2.000
    3.000
    1.000
    1.000
    1.000
    1.000
    2.000
    3.000
    4.000
    4.000
    3.000
    8.000
    9.000
    8.000
    7.000
    8.000
    6.000
    7.000
    5.000
    5.000
    5.000
    5.000
    4.000
    7.000
    6.000
    6.000
    7.000
    6.000
    8.000
    8.000
    9.000
    6.000
    7.000
    7.000
    7.000
    8.000
    6.000
    7.000
    7.000
    7.000
    7.000
    6.000
    3.000
    3.000
    2.000
    2.000
    2.000
    2.000
    2.000
    2.000
    2.000
    3.000
    5.000
    5.000
    7.000
    7.000
    7.000
    6.000
    5.000
    5.000
    4.000
    5.000
    5.000
    5.000
    5.000
    5.000
    5.000
    3.000
    4.000
    1.000
    2.000
    2.000
    1.000
    3.000
    5.000
    4.000
    5.000
    4.000
    5.000
    5.000
    5.000
    3.000
    4.000
    3.000
    3.000
    3.000
    3.000
    4.000
    2.000
    1.000
    2.000
    2.000
    2.000
    2.000
    2.000
    3.000
    2.000
    2.000
    2.000
    1.000
    1.000
    5.000
    7.000
    7.000
    6.000
    8.000
    7.000
    6.000
    4.000
    4.000
    3.000
    2.000
    2.000
    0.000
    2.000
    0.000
    3.000
    1.000
    1.000
    1.000
    1.000
    2.000
    2.000
    2.000
    1.000
    5.000
    4.000
    5.000
    5.000
    5.000
    4.000
    3.000
    2.000
    1.000
    0.000
    1.000
    0.000
    0.000
    1.000
    2.000
    2.000
    1.000
    1.000
    1.000
    2.000
    1.000
    0.000
    1.000
    3.000
    2.000
    1.000
    2.000
    4.000
    5.000
    7.000
    7.000
    7.000
    7.000
    8.000
    7.000
    6.000
    7.000
    3.000
    5.000
    4.000
    2.000
    3.000
    2.000
    3.000
    3.000
    3.000
    2.000
    3.000
    3.000
    4.000
    5.000
    5.000
    6.000
    7.000
    5.000
    4.000
    3.000
    3.000
    3.000
    3.000
    4.000
    4.000
    3.000
    2.000
    3.000
    0.000
    2.000
    2.000
    3.000
    3.000
    3.000
    4.000
    5.000
    5.000
    5.000
    6.000
    5.000
    6.000
    4.000
    3.000
    3.000
    5.000
    3.000
    3.000
    1.000
    1.000
    2.000
    1.000
    2.000
    2.000
    2.000
    2.000
    3.000
    2.000
    3.000
    3.000
    3.000
    3.000
    4.000
    5.000
    4.000
    4.000
    3.000
    3.000
    3.000
    3.000
    2.000
    3.000
    1.000
    1.000
    1.000
    2.000
    1.000
    1.000
    1.000
    2.000
    1.000
    2.000
    1.000
    3.000
    2.000
    5.000
    3.000
    4.000
    3.000
    4.000
    3.000
    4.000
    4.000
    4.000
    4.000
    2.000
    1.000
    0.000
    3.000
    3.000
    2.000
    5.000
    4.000
    3.000
    2.000
    2.000
    4.000
    2.000
    4.000
    4.000
    5.000
    4.000
    5.000
    5.000
    3.000
    4.000
    4.000
    4.000
    4.000
    3.000
    3.000
    2.000
    2.000
    3.000
    2.000
    2.000
    2.000
    1.000
    2.000
    1.000
    2.000
    4.000
    2.000
    3.000
    1.000
    2.000
    2.000
    2.000
    0.000
    0.000
    1.000
    5.000
    6.000
    5.000
    3.000
    4.000
    4.000
    6.000
    9.000
    9.000
    9.000
   10.000
   11.000
   12.000
   12.000
   12.000
   14.000
   13.000
   12.000
   12.000
   13.000
   12.000
   11.000
   11.000
    9.000
    9.000
    9.000
    8.000
    9.000
    9.000
   10.000
   10.000
    9.000
   10.000
   11.000
    9.000
   10.000
   11.000
   11.000
   11.000
   11.000
   12.000
   12.000
    9.000
   11.000
    9.000
    8.000
    9.000
    7.000
    6.000
    7.000
    4.000
    4.000
    5.000
    5.000
    3.000
    3.000
    3.000
    3.000
    4.000
    5.000
    7.000
    6.000
    5.000
    4.000
    4.000
    3.000
    2.000
    3.000
    5.000
    5.000
    6.000
    5.000
    4.000
    4.000
    4.000
    5.000
    2.000
    2.000
    2.000
    2.000
    1.000
    1.000
    1.000
    1.000
    1.000
    1.000
    2.000
    2.000
    2.000
    1.000
    2.000
    3.000
    2.000
    2.000
    2.000
    2.000
    1.000
    1.000
    0.000
    0.000
    2.000
    2.000
    1.000
    0.000
    1.000
    1.000
    2.000
    4.000
    5.000
    6.000
    5.000
    5.000
    3.000
    2.000
    3.000
    2.000
    6.000
    6.000
    6.000
    7.000
    6.000
    4.000
    5.000
    5.000
    6.000
    4.000
    5.000
    5.000
    2.000
    0.000
    1.000
    3.000
    5.000
    9.000
   10.000
   11.000
   11.000
   10.000
    7.000
    9.000
   10.000
    8.000
    7.000
    6.000
   10.000
   10.000
    9.000
    7.000
    8.000
    8.000
    8.000
    8.000
    6.000
    7.000
    6.000
    5.000
    3.000
    2.000
    3.000
    4.000
    7.000
    7.000
    6.000
    5.000
    4.000
    5.000
    4.000
    2.000
    3.000
    4.000
    6.000
    5.000
    6.000
    5.000
    5.000
    6.000
    6.000
    5.000
    5.000
    6.000
    6.000
    8.000
    8.000
    8.000
    7.000
    7.000
    8.000
    8.000
    7.000
    7.000
    8.000
    8.000
    8.000
    7.000
    7.000
    6.000
    5.000
    5.000
    3.000
    3.000
    2.000
    2.000
    1.000
    1.000
    2.000
    1.000
    1.000
    2.000
    2.000
    2.000
    3.000
    2.000
    2.000
    2.000
    2.000
    2.000
    3.000
    2.000
    1.000
    1.000
    2.000
    1.000
    2.000
    0.000
    1.000
    4.000
    3.000
    5.000
    5.000
    8.000
    8.000
    7.000
    7.000
    7.000
    7.000
    5.000
    8.000
    6.000
    4.000
    4.000
    4.000
    9.000
    8.000
    9.000
    7.000
    8.000
   10.000
   10.000
   11.000
   10.000
    8.000
    8.000
    9.000
   10.000
    7.000
    7.000
    8.000
   10.000
   11.000
   10.000
    8.000
    8.000
    8.000
    7.000
    7.000
    7.000
    6.000
    7.000
    7.000
    9.000
    8.000
    8.000
    8.000
    8.000
    7.000
    5.000
    8.000
    7.000
    8.000
    8.000
    7.000
    5.000
    5.000
    5.000
    3.000
    2.000
    2.000
    2.000
    2.000
    1.000
    1.000
    2.000
    2.000
    0.000
    2.000
    2.000
    3.000
    4.000
    6.000
    6.000
    5.000
    5.000
    4.000
    4.000
    5.000
    5.000
    5.000
    6.000
    5.000
    4.000
    5.000
    6.000
    7.000
    7.000
    7.000
    7.000
    8.000
    6.000
    5.000
    5.000
    6.000
    4.000
    5.000
    5.000
    4.000
    1.000
    2.000
    3.000
    2.000
    1.000
    5.000
    3.000
    1.000
    0.000
    1.000
    1.000
    3.000
    2.000
    1.000
    2.000
    1.000
    1.000
    2.000
    2.000
    3.000
    2.000
    1.000
    1.000
    2.000
    9.000
   11.000
    9.000
    8.000
    8.000
    8.000
    6.000
    5.000
    4.000
    6.000
    5.000
    4.000
    2.000
    1.000
    1.000
    1.000
    0.000
    1.000
    2.000
    1.000
    2.000
    3.000
    4.000
    3.000
    5.000
    5.000
    6.000
    7.000
    7.000
    6.000
    6.000
    5.000
    6.000
    6.000
    6.000
    6.000
    6.000
    5.000
    5.000
    5.000
    5.000
    6.000
    7.000
    7.000
    7.000
    8.000
    7.000
    7.000
    7.000
    7.000
    6.000
    7.000
    7.000
    5.000
    4.000
    6.000
    4.000
    3.000
    3.000
    3.000
    3.000
    3.000
    4.000
    4.000
    4.000
    4.000
    3.000
    3.000
    2.000
    3.000
    3.000
    3.000
    4.000
    5.000
    5.000
    6.000
    5.000
    6.000
    7.000
    6.000
    4.000
    4.000
    3.000
    4.000
    4.000
    4.000
    4.000
    4.000
    4.000
    1.000
    1.000
    2.000
    0.000
    2.000
    1.000
    1.000
    1.000
    4.000
    4.000
    4.000
    5.000
    5.000
    5.000
    6.000
    4.000
    4.000
    3.000
    4.000
    4.000
    4.000
    4.000
    3.000
    4.000
    3.000
    2.000
    3.000
    4.000
    4.000
    4.000
    3.000
    4.000
    4.000
    5.000
    4.000
    3.000
    4.000
    4.000
    3.000
    2.000
    1.000
    1.000
    1.000
    1.000
    2.000
    1.000
    2.000
    1.000
    1.000
    1.000
    2.000
    1.000
    1.000
    1.000
    1.000
    2.000
    2.000
    2.000
    1.000
    1.000
    3.000
    2.000
    3.000
    4.000
    2.000
    1.000
    1.000
    2.000
    5.000
    5.000
    4.000
    4.000
    5.000
    4.000
    4.000
    4.000
    3.000
    3.000
    2.000
    2.000
    2.000
    2.000
    3.000
    4.000
    5.000
    4.000
    3.000
    3.000
    2.000
    2.000
    2.000
    0.000
    0.000
    1.000
    1.000
    3.000
    3.000
    3.000
    2.000
    2.000
    3.000
    3.000
    3.000
    5.000
    4.000
    4.000
    5.000
    4.000
    4.000
    5.000
    5.000
    4.000
    3.000
    3.000
    3.000
    2.000
    2.000
    1.000
    2.000
    0.000
    2.000
    3.000
    2.000
    2.000
    1.000
    1.000
    3.000
    3.000
    2.000
    4.000
    5.000
    6.000
    7.000
    6.000
    6.000
    6.000
    4.000
    5.000
    3.000
    3.000
    3.000
    2.000
    2.000
    2.000
    0.000
    1.000
    1.000
    1.000
    2.000
    4.000
    5.000
    3.000
    3.000
    3.000
    3.000
    4.000
    3.000
    4.000
    4.000
    4.000
    3.000
    3.000
    3.000
    3.000
    1.000
    2.000
    2.000
    3.000
    2.000
    2.000
    3.000
    1.000
    2.000
    2.000
    2.000
    4.000
    3.000
    4.000
    4.000
    4.000
    5.000
    3.000
    3.000
    4.000
    3.000
    3.000
    5.000
    4.000
    5.000
    4.000
    5.000
    5.000
    3.000
    5.000
    3.000
    2.000
    4.000
    3.000
    3.000
    4.000
    3.000
    4.000
    4.000
    4.000
    5.000
    6.000
    6.000
    5.000
    4.000
    4.000
    4.000
    3.000
    3.000
    1.000
    3.000
    2.000
    1.000
    1.000
    1.000
    1.000
    1.000
    2.000
    1.000
    3.000
    4.000
    4.000
    3.000
    3.000
    3.000
    4.000
    4.000
    4.000
    4.000
    4.000
    4.000
    4.000
    2.000
    2.000
    1.000
    2.000
    1.000
    1.000
    2.000
    1.000
    0.000
    3.000
    4.000
    3.000
    4.000
    5.000
    4.000
    6.000
    5.000
    5.000
    6.000
    5.000
    3.000
    6.000
    8.000
    7.000
    5.000
    6.000
    5.000
    5.000
    6.000
    5.000
    5.000
    5.000
    5.000
    5.000
    4.000
    4.000
    5.000
    5.000
    4.000
    5.000
    6.000
    6.000
    6.000
    6.000
    5.000
    7.000
    6.000
    7.000
    6.000
    6.000
    6.000
    7.000
    7.000
    4.000
    3.000
    5.000
    5.000
    6.000
    6.000
    5.000
    6.000
    6.000
    6.000
    5.000
    5.000
    5.000
    4.000
    3.000
    2.000
    2.000
    1.000
    0.000
    1.000
    2.000
    1.000
    2.000
    2.000
    2.000
    1.000
    1.000
    0.000
    1.000
    2.000
    2.000
    3.000
    4.000
    5.000
    6.000
    4.000
    5.000
    5.000
    4.000
    4.000
    4.000
    5.000
    5.000
    3.000
    2.000
    2.000
    2.000
    3.000
    4.000
    4.000
    5.000
    6.000
    8.000
    7.000
    7.000
    9.000
    8.000
    8.000
    8.000
    7.000
    8.000
    7.000
    7.000
    3.000
    3.000
    4.000
    4.000
    3.000
    1.000
    1.000
    1.000
    0.000
    1.000
    1.000
    1.000
    3.000
    4.000
    5.000
    3.000
    4.000
    5.000
    5.000
    4.000
    3.000
    6.000
    6.000
    8.000
    9.000
    9.000
    7.000
    5.000
    2.000
    2.000
    5.000
    4.000
    2.000
    3.000
    3.000
    3.000
    3.000
    4.000
    4.000
    4.000
    4.000
    3.000
    4.000
    5.000
    5.000
    4.000
    2.000
    2.000
    3.000
    2.000
    2.000
    4.000
    2.000
    2.000
    2.000
    4.000
    3.000
    3.000
    2.000
    3.000
    3.000
    4.000
    2.000
    2.000
    3.000
    3.000
    2.000
    3.000
    5.000
    4.000
    6.000
    6.000
    6.000
    5.000
    5.000
    5.000
    6.000
    5.000
    3.000
    4.000
    4.000
    4.000
    5.000
    5.000
    5.000
    5.000
    6.000
    6.000
    6.000
    7.000
    7.000
   10.000
   10.000
    9.000
    8.000
    9.000
    9.000
    7.000
    8.000
    9.000
    8.000
    9.000
    9.000
    9.000
    8.000
    7.000
    6.000
    6.000
    6.000
    5.000
   10.000
    3.000
    3.000
    6.000
    9.000
    5.000
    6.000
    9.000
    6.000
    6.000
    3.000
    3.000
    4.000
    4.000
    4.000
    5.000
    3.000
    3.000
    0.000
    1.000
    0.000
    2.000
    2.000
    3.000
    3.000
    4.000
    4.000
    5.000
    3.000
    2.000
    4.000
    4.000
    3.000
    4.000
    3.000
    2.000
    3.000
    3.000
    3.000
    2.000
    1.000
    0.000
    1.000
    1.000
    2.000
    1.000
    2.000
    1.000
    2.000
    3.000
    2.000
    2.000
    2.000
    2.000
    4.000
    3.000
    4.000
    4.000
    2.000
    2.000
    6.000
    5.000
    7.000
    7.000
    2.000
    4.000
    3.000
    2.000
    4.000
    3.000
    2.000
    3.000
    2.000
    4.000
    7.000
    6.000
    6.000
    6.000
    5.000
    6.000
    6.000
    4.000
    4.000
    4.000
    4.000
    2.000
    1.000
    1.000
    1.000
    2.000
    1.000
    2.000
    2.000
    2.000
    1.000
    2.000
    1.000
    0.000
    2.000
    2.000
    3.000
    2.000
    3.000
    1.000
    2.000
    1.000
    2.000
    1.000
    1.000
    1.000
    1.000
    1.000
    2.000
    2.000
    3.000
    3.000
    3.000
    3.000
    3.000
    3.000
    2.000
    1.000
    3.000
    4.000
    4.000
    8.000
    7.000
    6.000
    5.000
    3.000
    4.000
    4.000
    4.000
    2.000
    2.000
    2.000
    2.000
    2.000
    2.000
    4.000
    3.000
    5.000
    4.000
    5.000
    7.000
    7.000
    7.000
    7.000
    8.000
    6.000
    6.000
    5.000
    4.000
    5.000
    5.000
    5.000
    3.000
    3.000
    3.000
    4.000
    4.000
    4.000
    3.000
    3.000
    3.000
    2.000
    3.000
    4.000
    4.000
    4.000
    6.000
    5.000
    5.000
    4.000
    7.000
    4.000
    2.000
    2.000
    1.000
    5.000
    4.000
    5.000
    5.000
    5.000
    3.000
    2.000
    1.000
    2.000
    2.000
    2.000
    3.000
    4.000
    2.000
    2.000
    1.000
    1.000
    1.000
    3.000
    3.000
    3.000
    2.000
    1.000
    1.000
    1.000
    2.000
    1.000
    1.000
    2.000
    2.000
    1.000
    2.000
    2.000
    2.000
    4.000
    5.000
    6.000
    7.000
    6.000
    7.000
    8.000
    9.000
    8.000
    9.000
    8.000
    6.000
    4.000
   11.000
    5.000
    2.000
    2.000
    1.000
    2.000
    1.000
    2.000
    1.000
    2.000
    0.000
    2.000
    3.000
    2.000
    3.000
    3.000
    3.000
    2.000
    2.000
    2.000
    2.000
    3.000
    3.000
    3.000
    3.000
    1.000
    1.000
    0.000
    0.000
    2.000
    1.000
    3.000
    1.000
    0.000
    2.000
    0.000
    1.000
    2.000
    3.000
    5.000
    5.000
    4.000
    4.000
    4.000
    4.000
    4.000
    4.000
    5.000
    6.000
    7.000
    7.000
    5.000
    6.000
    6.000
    4.000
    4.000
    4.000
    6.000
    5.000
    7.000
    7.000
    7.000
   10.000
    8.000
    8.000
    9.000
   10.000
   11.000
   10.000
   12.000
   10.000
   11.000
    8.000
    8.000
    6.000
    7.000
    7.000
    8.000
    9.000
    9.000
    8.000
    8.000
    9.000
    9.000
   10.000
   12.000
   12.000
    9.000
   10.000
   10.000
   11.000
    4.000
    5.000
    4.000
    4.000
    5.000
    5.000
    8.000
    5.000
    4.000
    5.000
    4.000
    6.000
    3.000
    3.000
    5.000
    5.000
    4.000
    6.000
    8.000
    7.000
    7.000
    9.000
    9.000
    8.000
    8.000
    5.000
    6.000
    4.000
    5.000
    4.000
    5.000
    5.000
    6.000
    5.000
    3.000
    4.000
    1.000
    1.000
    1.000
    2.000
    2.000
    2.000
    3.000
    2.000
    3.000
    4.000
    4.000
    2.000
    5.000
    5.000
    5.000
    5.000
    4.000
    3.000
    2.000
    1.000
    1.000
    0.000
    1.000
    1.000
    1.000
    1.000
    2.000
    1.000
    0.000
    2.000
    3.000
    3.000
    5.000
    5.000
    4.000
    3.000
    3.000
    3.000
    3.000
    4.000
    4.000
    3.000
    6.000
    6.000
    6.000
    5.000
    5.000
    7.000
    4.000
    3.000
    4.000
    5.000
    4.000
    6.000
    7.000
    6.000
    7.000
   10.000
   10.000
   10.000
    9.000
    8.000
    7.000
    8.000
    7.000
    7.000
    7.000
    6.000
    6.000
    6.000
    6.000
    8.000
    6.000
    5.000
    3.000
    7.000
    8.000
    4.000
    8.000
    8.000
    3.000
    9.000
    5.000
    3.000
    3.000
    2.000
    2.000
    3.000
    2.000
    2.000
    2.000
    1.000
    3.000
    4.000
    2.000
    2.000
    2.000
    3.000
    3.000
    3.000
    3.000
    5.000
    5.000
    5.000
    6.000
    5.000
    6.000
    7.000
    8.000
    6.000
    7.000
    6.000
    9.000
    5.000
    5.000
    4.000
    5.000
    3.000
    3.000
    2.000
    1.000
    1.000
    1.000
    1.000
    0.000
    0.000
    2.000
    1.000
    1.000
    3.000
    5.000
    6.000
    8.000
    7.000
    6.000
    5.000
    4.000
    2.000
    2.000
    1.000
    0.000
    1.000
    2.000
    4.000
   11.000
    6.000
    4.000
    6.000
    4.000
    4.000
    2.000
    1.000
    3.000
    2.000
    4.000
    4.000
   10.000
    6.000
    9.000
    6.000
    3.000
    2.000
    1.000
    2.000
    3.000
    3.000
    2.000
    1.000
    2.000
    1.000
    1.000
    2.000
    1.000
    1.000
    2.000
    2.000
    2.000
    1.000
    2.000
    4.000
    4.000
    2.000
    4.000
    5.000
    6.000
    5.000
    4.000
    4.000
    3.000
    3.000
    4.000
    4.000
    3.000
    2.000
    3.000
    3.000
    6.000
    5.000
    7.000
    8.000
    7.000
    9.000
   10.000
    8.000
   10.000
   10.000
   11.000
    7.000
    6.000
    6.000
    6.000
    6.000
    5.000
    3.000
    4.000
    4.000
    3.000
    3.000
    1.000
    2.000
    1.000
    2.000
    3.000
    2.000
    2.000
    2.000
    2.000
    2.000
    2.000
    4.000
    2.000
    3.000
    5.000
    4.000
    4.000
    5.000
    5.000
    3.000
    3.000
    3.000
    3.000
    3.000
    3.000
    3.000
    4.000
    4.000
    5.000
    4.000
    3.000
    3.000
    3.000
    3.000
    3.000
    4.000
    4.000
    4.000
    4.000
    4.000
    3.000
    2.000
    2.000
    3.000
    3.000
    2.000
    2.000
    1.000
    1.000
    1.000
    2.000
    0.000
    1.000
    2.000
    1.000
    3.000
    3.000
    3.000
    2.000
    2.000
    3.000
    2.000
    2.000
    3.000
    2.000
    2.000
    1.000
    1.000
    2.000
    2.000
    2.000
    1.000
    0.000
    1.000
    2.000
    2.000
    2.000
    3.000
    3.000
    3.000
    3.000
    4.000
    3.000
    3.000
    3.000
    3.000
    5.000
    3.000
    6.000
    5.000
    5.000
    5.000
    2.000
    3.000
    4.000
    2.000
    3.000
    5.000
    5.000
    5.000
    6.000
    6.000
    6.000
    7.000
    7.000
    6.000
    5.000
    5.000
    4.000
    3.000
    2.000
    3.000
    4.000
    4.000
    4.000
    2.000
    4.000
    3.000
    3.000
    2.000
    1.000
    1.000
    1.000
    3.000
    3.000
    2.000
    2.000
    2.000
    2.000
    1.000
    3.000
    1.000
    2.000
    3.000
    4.000
    3.000
    4.000
    4.000
    3.000
    3.000
    4.000
    4.000
    3.000
    3.000
    2.000
    2.000
    3.000
    3.000
    4.000
    4.000
    4.000
    4.000
    4.000
    5.000
    4.000
    4.000
    4.000
    4.000
    3.000
    2.000
    2.000
    2.000
    3.000
    4.000
    4.000
    3.000
    1.000
    1.000
    1.000
    2.000
    2.000
    2.000
    5.000
    4.000
    4.000
    7.000
    7.000
    4.000
    2.000
    8.000
    5.000
    4.000
    5.000
    3.000
    6.000
    5.000
    6.000
    5.000
    8.000
    7.000
    4.000
    9.000
    4.000
    3.000
    3.000
    4.000
    5.000
   10.000
   11.000
    9.000
    9.000
   10.000
    6.000
    5.000
    7.000
    7.000
    7.000
    6.000
    4.000
    5.000
    4.000
    3.000
    3.000
    4.000
    5.000
    5.000
    7.000
    6.000
    6.000
    6.000
    6.000
    7.000
    7.000
    7.000
    6.000
    7.000
    6.000
    5.000
    7.000
    7.000
    6.000
    7.000
    6.000
    4.000
    5.000
    5.000
    6.000
    4.000
    4.000
    4.000
    4.000
    3.000
    4.000
    3.000
    5.000
    4.000
    3.000
    2.000
    3.000
    2.000
    4.000
    3.000
    4.000
    7.000
    4.000
    3.000
    2.000
    2.000
    3.000
    2.000
    3.000
    3.000
    4.000
    5.000
    6.000
    7.000
    6.000
    5.000
    6.000
    5.000
    5.000
    5.000
    5.000
    5.000
    6.000
    8.000
    8.000
    5.000
    8.000
    6.000
    6.000
    7.000
    6.000
    6.000
    7.000
    8.000
    7.000
    7.000
    6.000
    6.000
    7.000
    7.000
    6.000
    7.000
    5.000
    7.000
    7.000
    7.000
    7.000
    6.000
    6.000
    6.000
    5.000
    4.000
    4.000
    7.000
    4.000
    4.000
    6.000
    5.000
    6.000
    6.000
    5.000
    5.000
    5.000
    6.000
    5.000
    6.000
    5.000
    6.000
    6.000
    5.000
    6.000
    6.000
    5.000
    6.000
    5.000
    4.000
    4.000
    4.000
    3.000
    4.000
    4.000
    4.000
    2.000
    3.000
    3.000
    2.000
    2.000
    1.000
    1.000
    2.000
    2.000
    2.000
    3.000
    2.000
    4.000
    3.000
    4.000
    3.000
    2.000
    3.000
    2.000
    2.000
    1.000
    2.000
    1.000
    2.000
    1.000
    0.000
    1.000
    2.000
    2.000
    2.000
    3.000
    1.000
    1.000
    1.000
    1.000
    2.000
    4.000
    3.000
    4.000
    3.000
    5.000
    4.000
    3.000
    3.000
    3.000
    2.000
    3.000
    2.000
    2.000
    3.000
    2.000
    2.000
    3.000
    1.000
    1.000
    2.000
    2.000
    1.000
    2.000
    3.000
    3.000
    3.000
    2.000
    1.000
    2.000
    3.000
    2.000
    3.000
    4.000
    4.000
    2.000
    3.000
    3.000
    1.000
    1.000
    1.000
    1.000
    5.000
    5.000
    7.000
    5.000
    6.000
    5.000
    5.000
    5.000
    5.000
    5.000
    6.000
    5.000
    5.000
    4.000
    3.000
    3.000
    3.000
    5.000
    3.000
    2.000
    4.000
    2.000
    2.000
    2.000
    1.000
    1.000
    2.000
    1.000
    1.000
    2.000
    2.000
    2.000
    1.000
    3.000
    3.000
    2.000
    1.000
    2.000
    4.000
    1.000
    2.000
    3.000
    3.000
    4.000
    4.000
    3.000
    2.000
    2.000
    5.000
    3.000
    3.000
    4.000
    4.000
    4.000
    6.000
    7.000
    7.000
    7.000
    8.000
    7.000
    7.000
    7.000
    6.000
    5.000
    5.000
    4.000
    5.000
    5.000
    5.000
    6.000
    7.000
    7.000
    7.000
    7.000
    7.000
    7.000
    9.000
    8.000
    8.000
    9.000
    9.000
    9.000
    9.000
    7.000
    7.000
    7.000
    5.000
    5.000
    5.000
    5.000
    5.000
    4.000
    3.000
    3.000
    2.000
    2.000
    3.000
    3.000
    1.000
    4.000
    5.000
    6.000
    5.000
    4.000
    6.000
    4.000
    3.000
    4.000
    2.000
    2.000
    2.000
    2.000
    2.000
    2.000
    3.000
    2.000
    2.000
    3.000
    3.000
    2.000
    2.000
    2.000
    2.000
    1.000
    1.000
    1.000
    1.000
    2.000
    4.000
    1.000
    3.000
    6.000
    6.000
    3.000
    1.000
    3.000
    2.000
    2.000
    1.000
    3.000
    5.000
    0.000
    3.000
    5.000
    4.000
    4.000
    3.000
    5.000
    4.000
    4.000
    3.000
    4.000
    3.000
    2.000
    3.000
    3.000
    3.000
    2.000
    3.000
    2.000
    3.000
    3.000
    3.000
    3.000
    2.000
    2.000
    2.000
    1.000
    1.000
    2.000
    2.000
    1.000
    2.000
    3.000
    3.000
    2.000
    3.000
    2.000
    4.000
    4.000
    4.000
    2.000
    3.000
    2.000
    2.000
    1.000
    1.000
    0.000
    0.000
    1.000
    0.000
    1.000
    1.000
    1.000
    1.000
    2.000
    1.000
    2.000
    2.000
    3.000
    3.000
    2.000
    2.000
    5.000
    4.000
    3.000
    3.000
    3.000
    6.000
    6.000
    3.000
    4.000
    4.000
    4.000
    3.000
    4.000
    4.000
    2.000
    2.000
    2.000
    4.000
    4.000
    5.000
    5.000
    5.000
    5.000
    6.000
    5.000
    6.000
    5.000
    6.000
    7.000
    5.000
    5.000
    5.000
    5.000
    5.000
    5.000
    6.000
    5.000
    5.000
    5.000
    4.000
    4.000
    4.000
    4.000
    5.000
    5.000
    4.000
    5.000
    4.000
    5.000
    5.000
    4.000
    5.000
    4.000
    4.000
    4.000
    3.000
    3.000
    4.000
    4.000
    4.000
    5.000
    6.000
    4.000
    4.000
    5.000
    4.000
    4.000
    4.000
    4.000
    5.000
    4.000
    5.000
    4.000
    3.000
    4.000
    4.000
    3.000
    2.000
    0.000
    2.000
    1.000
    2.000
    2.000
    2.000
    3.000
    1.000
    1.000
    1.000
    2.000
    2.000
    2.000
    2.000
    2.000
    3.000
    4.000
    2.000
    2.000
    1.000
    2.000
    2.000
    1.000
    0.000
    2.000
    1.000
    2.000
    1.000
    2.000
    2.000
    1.000
    1.000
    1.000
    2.000
    4.000
    6.000
    4.000
    3.000
    2.000
    1.000
    5.000
    5.000
    6.000
   11.000
    9.000
    5.000
    8.000
    7.000
    8.000
    7.000
    6.000
    8.000
    6.000
    6.000
    5.000
    5.000
    6.000
    7.000
    7.000
    5.000
    6.000
    5.000
    8.000
    8.000
    7.000
    7.000
    5.000
    5.000
    6.000
    5.000
    5.000
    5.000
    7.000
    5.000
    5.000
    3.000
    2.000
    2.000
    2.000
    4.000
    2.000
    2.000
    2.000
    2.000
    3.000
    4.000
    4.000
    6.000
    4.000
    5.000
    4.000
    4.000
    5.000
    6.000
    6.000
    7.000
    7.000
    5.000
    4.000
    5.000
    5.000
    5.000
    5.000
    5.000
    4.000
    4.000
    3.000
    4.000
    4.000
    5.000
    3.000
    4.000
    5.000
    5.000
    5.000
    5.000
    4.000
    5.000
    3.000
    3.000
    3.000
    2.000
    2.000
    1.000
    1.000
    1.000
    1.000
    1.000
    3.000
    2.000
    1.000
    2.000
    1.000
    2.000
    2.000
    2.000
    2.000
    4.000
    4.000
    3.000
    4.000
    4.000
    4.000
    5.000
    3.000
    4.000
    5.000
    3.000
    2.000
    2.000
    4.000
    4.000
    7.000
    5.000
    6.000
    5.000
    4.000
    6.000
    4.000
    4.000
    5.000
    4.000
    5.000
    4.000
    2.000
    2.000
    2.000
    2.000
    1.000
    1.000
    1.000
    1.000
    1.000
    1.000
    1.000
    2.000
    1.000
    1.000
    1.000
    2.000
    5.000
    6.000
    7.000
    8.000
    7.000
    9.000
    8.000
    8.000
    8.000
    6.000
    7.000
    6.000
    5.000
    6.000
    5.000
    5.000
    2.000
    3.000
    5.000
    5.000
    5.000
    4.000
    5.000
    4.000
    4.000
    3.000
    4.000
    4.000
    4.000
    5.000
    5.000
    5.000
    3.000
    2.000
    2.000
    1.000
    2.000
    2.000
    2.000
    1.000
    1.000
    2.000
    3.000
    2.000
    3.000
    3.000
    3.000
    3.000
    3.000
    4.000
    3.000
    5.000
    5.000
    4.000
    4.000
    4.000
    3.000
    6.000
    3.000
    3.000
    3.000
    3.000
    4.000
    4.000
    8.000
    7.000
    5.000
    5.000
    4.000
    8.000
    8.000
    6.000
    6.000
    7.000
    6.000
    6.000
    5.000
    5.000
    5.000
    4.000
    3.000
    2.000
    2.000
    1.000
    2.000
    2.000
    1.000
    1.000
    0.000
    0.000
    1.000
    1.000
    1.000
    1.000
    2.000
    3.000
    2.000
    3.000
    2.000
    2.000
    2.000
    1.000
    1.000
    2.000
    2.000
    2.000
    1.000
    1.000
    1.000
    1.000
    2.000
    1.000
    0.000
    2.000
    3.000
    5.000
    7.000
    8.000
    7.000
    9.000
    8.000
    8.000
    8.000
    7.000
    4.000
    8.000
    3.000
    5.000
    4.000
    6.000
   10.000
    6.000
    6.000
    4.000
    2.000
    2.000
    1.000
    2.000
    1.000
    1.000
    1.000
    2.000
    1.000
    1.000
    2.000
    2.000
    2.000
    2.000
    4.000
    4.000
    4.000
    3.000
    2.000
    1.000
   14.000
    8.000
    6.000
    4.000
    4.000
    3.000
    4.000
    4.000
    2.000
    1.000
    1.000
    1.000
    1.000
    1.000
    2.000
    3.000
    3.000
    3.000
    4.000
    3.000
    2.000
    1.000
    1.000
    1.000
    1.000
    5.000
    6.000
    8.000
    7.000
    5.000
    3.000
    3.000
    3.000
    4.000
    3.000
    2.000
    2.000
    3.000
    2.000
    3.000
    3.000
    2.000
    3.000
    4.000
    4.000
    4.000
    3.000
    2.000
    1.000
    1.000
    1.000
    2.000
    2.000
    2.000
    2.000
    2.000
    1.000
    1.000
    2.000
    2.000
    3.000
    3.000
    4.000
    5.000
    3.000
    3.000
    4.000
    2.000
    5.000
    3.000
    1.000
    2.000
    3.000
    3.000
    5.000
    5.000
    5.000
    7.000
    6.000
    6.000
    6.000
    8.000
    9.000
    9.000
    8.000
    7.000
    8.000
   12.000
    8.000
    8.000
    9.000
   10.000
    9.000
    7.000
    7.000
    3.000
    6.000
    6.000
    5.000
    7.000
    6.000
    6.000
    6.000
    6.000
    7.000
    8.000
    7.000
    8.000
    9.000
    9.000
   10.000
   10.000
   11.000
    9.000
    9.000
    8.000
    7.000
    5.000
    5.000
    5.000
    5.000
    5.000
    7.000
    6.000
    7.000
    7.000
    7.000
    6.000
    7.000
    6.000
    6.000
    7.000
    7.000
    8.000
    6.000
    7.000
    6.000
    5.000
    5.000
    3.000
    7.000
    7.000
    8.000
    7.000
    8.000
    7.000
    7.000
    8.000
    8.000
    8.000
    7.000
    7.000
    6.000
    8.000
    7.000
    7.000
    8.000
    7.000
    7.000
    7.000
    6.000
    5.000
    7.000
    7.000
    7.000
    8.000
    7.000
    7.000
    7.000
    8.000
    7.000
    6.000
    4.000
    5.000
    4.000
    4.000
    4.000
    6.000
    6.000
    7.000
    7.000
    6.000
    7.000
    7.000
    6.000
    5.000
    6.000
    6.000
    5.000
    4.000
    3.000
    2.000
    1.000
    2.000
    4.000
    1.000
    2.000
    2.000
    2.000
    2.000
    3.000
    1.000
    1.000
    1.000
    1.000
    2.000
    3.000
    3.000
    3.000
    3.000
    4.000
    3.000
    3.000
    3.000
    2.000
    1.000
    1.000
    0.000
    1.000
    2.000
    1.000
    0.000
    1.000
    1.000
    1.000
    1.000
    2.000
    3.000
    3.000
    4.000
    3.000
    2.000
    3.000
    1.000
    1.000
    3.000
    3.000
    2.000
    2.000
    2.000
    1.000
    2.000
    1.000
    2.000
    3.000
    2.000
    2.000
    1.000
    1.000
    2.000
    5.000
    7.000
    5.000
    4.000
    3.000
    2.000
    2.000
    3.000
    3.000
    3.000
    3.000
    4.000
    5.000
    3.000
    3.000
    1.000
    3.000
    2.000
    4.000
    2.000
    3.000
    2.000
    2.000
    0.000
    1.000
    2.000
    3.000
    2.000
    3.000
    3.000
    3.000
    2.000
    4.000
    3.000
    5.000
    4.000
    3.000
    2.000
    4.000
    5.000
    3.000
    4.000
    4.000
    2.000
    2.000
    3.000
    3.000
    1.000
    2.000
    2.000
    2.000
    3.000
    2.000
    3.000
    2.000
    4.000
    3.000
    5.000
    5.000
    6.000
    4.000
    3.000
    3.000
    4.000
    4.000
    7.000
    7.000
    6.000
    4.000
    6.000
    6.000
    7.000
    6.000
    6.000
    6.000
    8.000
    7.000
    8.000
    6.000
    6.000
    6.000
    8.000
    8.000
    9.000
   10.000
    9.000
    8.000
    8.000
    8.000
    6.000
    4.000
    4.000
    3.000
    3.000
    4.000
    6.000
    6.000
    7.000
    7.000
    8.000
    9.000
    9.000
    8.000
    9.000
    8.000
    8.000
    7.000
    6.000
    6.000
    7.000
    7.000
    6.000
    5.000
    4.000
    4.000
    4.000
    3.000
    3.000
    4.000
    3.000
    3.000
    4.000
    4.000
    4.000
    5.000
    5.000
    5.000
    5.000
[truncated: 564,321 more chars]
