# Supplementary material for: On the use of local weather types classification to improve climate understanding: An application on the urban climate of Toulouse
Source: PLoS One. 2018 Dec 12;13(12):e0208138. doi: 10.1371/journal.pone.0208138 (PMC6291111; doi:10.1371/journal.pone.0208138)
Supplement: S1 File — (ZIP) [file pone.0208138.s002.zip › LWT_Method_Test_case20181116/OBS/Blagnac_1998_2008_RR.txt]

    0.000
    0.000
    0.000
    1.800
    0.400
    0.400
    0.000
    0.000
    0.000
    0.000
    0.000
    0.000
    0.000
    0.000
    0.000
    0.000
    0.000
    0.000
    0.000
    0.000
    0.000
    0.000
    0.000
    0.000
    0.000
    0.000
    0.000
    0.000
    0.000
    0.000
    0.000
    0.000
    0.000
    0.000
    0.000
    0.000
    0.200
    0.200
    3.400
    0.000
    0.000
    0.000
    0.000
    0.000
    0.000
    0.000
    0.000
    0.000
    0.000
    0.000
    0.000
    0.000
    0.000
    0.000
    0.000
    0.000
    0.000
    0.000
    0.000
    0.000
    0.000
    0.000
    0.000
    0.000
    0.000
    0.000
    0.000
    0.000
    3.600
    1.200
    1.400
    0.000
    0.000
    0.000
    0.000
    0.000
    0.000
    0.000
    0.000
    0.000
    0.200
    0.000
    0.000
    0.000
    0.000
    0.000
    0.000
    0.000
    0.000
    0.000
    0.000
    0.000
    0.000
    0.000
    0.000
    0.000
    0.000
    0.200
    0.000
    0.000
    0.000
    0.000
    0.000
    0.000
    0.000
    0.000
    0.000
    0.000
    0.000
    0.000
    0.000
    0.000
    0.000
    0.000
    0.000
    0.000
    0.000
    0.000
    0.000
    0.000
    0.000
    0.000
    0.000
    0.000
    0.000
    0.000
    0.000
    0.000
    0.000
    0.000
    0.000
    0.000
    0.000
    0.000
    0.000
    0.000
    0.000
    0.000
    0.000
    0.000
    0.000
    0.000
    0.000
    0.000
    0.000
    0.000
    0.000
    0.000
    0.000
    0.000
    0.000
    0.000
    0.000
    0.000
    0.000
    0.000
    0.000
    0.000
    0.000
    0.000
    0.000
    0.000
    0.000
    0.000
    0.000
    0.000
    0.000
    0.000
    0.000
    0.000
    0.000
    0.000
    0.000
    0.000
    0.000
    0.200
    0.000
    0.000
    0.000
    0.000
    0.000
    0.000
    0.000
    0.000
    0.000
    0.000
    0.000
    0.000
    0.000
    0.000
    0.000
    0.000
    0.000
    0.000
    0.000
    0.000
    0.000
    0.000
    0.000
    0.000
    0.000
    0.000
    0.000
    0.000
    0.000
    0.000
    0.000
    0.000
    0.000
    0.000
    0.000
    0.000
    0.000
    0.000
    0.000
    0.000
    0.000
    0.000
    0.000
    0.000
    0.000
    0.000
    0.000
    0.000
    0.000
    0.000
    0.000
    0.000
    0.000
    0.000
    0.000
    0.000
    0.000
    0.000
    0.000
    0.000
    0.000
    0.000
    0.000
    0.000
    0.000
    0.000
    0.000
    0.000
    0.000
    0.000
    0.000
    0.000
    0.000
    0.000
    0.000
    0.000
    0.000
    0.000
    0.000
    0.000
    0.000
    0.000
    0.000
    0.000
    0.000
    0.000
    0.000
    0.000
    0.000
    0.000
    0.000
    0.000
    0.000
    0.000
    0.000
    0.000
    0.000
    0.000
    0.000
    0.000
    0.000
    0.000
    0.000
    0.000
    0.000
    0.000
    0.000
    0.000
    0.000
    0.000
    0.000
    0.000
    0.000
    0.000
    0.000
    0.000
    0.000
    0.000
    0.000
    0.000
    0.000
    0.000
    0.000
    0.000
    0.000
    0.000
    0.000
    0.000
    0.000
    0.000
    0.000
    0.000
    0.000
    0.000
    0.000
    0.000
    0.000
    0.000
    0.000
    0.000
    0.400
    0.400
    0.000
    0.000
    0.600
    0.000
    0.000
    0.000
    0.000
    0.000
    0.000
    0.000
    0.000
    0.000
    0.000
    0.000
    0.000
    0.000
    0.000
    0.000
    0.000
    0.000
    0.000
    0.000
    0.000
    0.000
    0.000
    0.000
    0.000
    0.000
    0.000
    0.000
    0.000
    0.000
    0.000
    0.000
    0.000
    0.000
    0.000
    0.000
    0.000
    0.000
    0.000
    0.000
    0.000
    0.000
    0.000
    0.000
    0.000
    0.000
    0.200
    1.800
    1.200
    0.800
    0.000
    0.000
    0.000
    0.200
    1.800
    0.000
    0.000
    0.000
    3.000
    0.200
    0.000
    0.000
    0.000
    0.000
    0.000
    0.000
    0.000
    0.000
    0.000
    0.000
    0.200
    0.000
    0.000
    0.000
    0.000
    0.000
    0.000
    0.000
    0.000
    0.000
    0.000
    0.000
    0.000
    0.000
    0.000
    0.000
    0.000
    0.000
    0.000
    0.000
    0.000
    0.000
    0.000
    0.000
    0.000
    0.000
    0.000
    0.000
    0.000
    0.200
    1.000
    0.800
    0.600
    0.000
    0.000
    0.000
    0.000
    0.000
    0.000
    0.000
    0.000
    0.000
    0.000
    0.000
    0.000
    0.000
    0.000
    0.000
    0.200
    0.200
    0.200
    0.000
    0.200
    0.000
    2.200
    1.800
    0.200
    0.000
    0.000
    0.000
    1.000
    0.200
    0.000
    0.000
    0.000
    0.400
    0.000
    0.600
    0.000
    0.200
    0.600
    0.000
    0.000
    0.000
    0.000
    0.000
    0.000
    0.000
    0.000
    0.000
    0.000
    0.000
    0.000
    0.000
    0.000
    0.000
    0.000
    0.000
    0.000
    0.000
    0.000
    0.000
    0.000
    0.000
    0.000
    0.000
    0.000
    0.000
    0.000
    0.000
    0.000
    0.000
    0.000
    0.000
    0.000
    0.000
    0.000
    0.000
    0.000
    0.000
    0.000
    0.000
    0.000
    0.000
    0.000
    0.000
    0.000
    0.000
    0.000
    0.000
    0.000
    0.000
    0.000
    0.000
    0.000
    0.000
    0.000
    0.000
    0.000
    0.000
    0.000
    0.000
    0.000
    0.000
    0.000
    0.000
    0.000
    0.000
    0.000
    0.000
    0.000
    0.000
    0.000
    0.000
    0.000
    0.000
    0.000
    0.000
    0.000
    0.000
    0.000
    0.000
    0.000
    0.000
    0.000
    0.000
    0.000
    0.000
    0.000
    0.000
    0.000
    0.000
    0.000
    0.000
    0.000
    0.000
    0.000
    0.000
    0.000
    0.000
    0.000
    0.000
    0.000
    0.000
    0.000
    0.000
    0.000
    0.000
    0.000
    0.000
    0.000
    0.000
    0.000
    0.000
    0.000
    0.000
    0.000
    0.000
    0.000
    0.000
    0.000
    0.000
    0.000
    0.000
    0.000
    0.000
    0.000
    0.000
    0.000
    0.000
    0.000
    0.000
    0.000
    0.000
    0.000
    0.000
    0.000
    0.000
    0.000
    0.000
    0.000
    0.000
    0.000
    0.000
    0.000
    0.000
    0.000
    0.000
    0.000
    0.000
    0.000
    0.000
    0.000
    0.000
    0.000
    0.000
    0.000
    0.000
    0.000
    0.000
    0.000
    0.000
    0.000
    0.000
    0.000
    0.000
    0.000
    0.000
    0.000
    0.000
    0.000
    0.000
    0.000
    0.000
    0.000
    0.000
    0.000
    0.000
    0.000
    0.000
    0.000
    0.000
    0.000
    0.000
    0.000
    0.000
    0.000
    0.000
    0.000
    0.000
    0.000
    0.000
    0.000
    0.000
    0.000
    0.000
    0.000
    0.000
    0.000
    0.000
    0.000
    0.000
    0.000
    0.000
    0.000
    0.000
    0.000
    0.000
    0.000
    0.000
    0.000
    0.000
    0.000
    0.000
    0.000
    0.000
    0.000
    0.000
    0.000
    0.000
    0.000
    0.000
    0.000
    0.000
    0.000
    0.000
    0.000
    0.000
    0.000
    0.000
    0.000
    0.000
    0.000
    0.000
    0.000
    0.000
    0.000
    0.000
    0.000
    0.000
    0.000
    0.000
    0.000
    0.000
    0.000
    0.000
    0.000
    0.000
    0.000
    0.000
    0.000
    0.000
    0.000
    0.000
    0.000
    0.000
    0.000
    0.000
    0.000
    0.000
    0.000
    0.000
    0.000
    0.000
    0.000
    0.000
    0.000
    0.000
    0.000
    0.000
    0.000
    0.000
    0.000
    0.000
    0.000
    0.000
    0.000
    0.000
    0.000
    0.000
    0.000
    0.000
    0.000
    0.000
    0.000
    0.000
    0.000
    0.000
    0.000
    0.000
    0.000
    0.000
    0.000
    0.000
    0.000
    0.000
    0.000
    0.000
    0.000
    0.000
    0.000
    0.000
    0.000
    0.000
    0.000
    0.000
    0.000
    0.000
    0.000
    0.000
    0.000
    0.000
    0.000
    0.000
    0.000
    0.000
    0.000
    0.000
    0.000
    0.000
    0.000
    0.000
    0.000
    0.000
    0.000
    0.000
    0.200
    0.000
    0.000
    0.000
    0.000
    0.000
    0.000
    0.000
    0.000
    0.000
    0.400
    0.600
    0.200
    0.000
    0.000
    0.000
    0.000
    0.200
    0.000
    0.000
    0.000
    0.000
    0.000
    1.400
    0.000
    0.000
    0.000
    0.000
    0.000
    0.000
    0.000
    0.000
    0.000
    0.000
    0.000
    0.000
    0.000
    0.000
    0.000
    0.000
    0.000
    0.000
    0.000
    0.000
    0.000
    0.000
    0.000
    0.000
    0.000
    0.000
    0.000
    0.000
    0.000
    0.000
    0.000
    0.000
    0.000
    0.000
    0.000
    0.000
    0.000
    0.000
    0.000
    0.000
    0.000
    0.000
    0.000
    0.000
    0.000
    0.000
    0.000
    0.000
    0.000
    0.000
    0.000
    0.000
    0.000
    0.000
    0.000
    0.000
    0.000
    0.000
    0.000
    0.000
    0.000
    0.000
    0.000
    0.000
    0.000
    0.000
    0.000
    0.000
    0.000
    0.000
    0.000
    0.000
    0.000
    0.000
    0.000
    0.000
    0.000
    0.000
    0.000
    0.000
    0.000
    0.000
    0.000
    0.000
    0.000
    0.000
    0.000
    0.000
    0.000
    0.000
    0.000
    0.000
    0.000
    0.000
    0.000
    0.000
    0.000
    0.000
    0.000
    0.000
    0.000
    0.000
    0.000
    0.000
    0.000
    0.000
    0.000
    0.000
    0.000
    0.000
    0.000
    0.000
    0.000
    0.000
    0.000
    0.000
    0.000
    0.000
    0.000
    0.000
    0.000
    0.000
    0.000
    0.000
    0.000
    0.000
    0.000
    0.000
    0.000
    0.000
    0.000
    0.000
    0.000
    0.000
    0.000
    0.000
    0.000
    0.000
    0.000
    0.000
    0.000
    0.000
    0.000
    0.000
    0.000
    0.000
    0.000
    0.000
    0.000
    0.000
    0.000
    0.000
    0.000
    0.000
    0.000
    0.000
    0.000
    0.000
    0.000
    0.000
    0.000
    0.000
    0.000
    0.000
    0.000
    0.000
    0.000
    0.000
    0.000
    0.000
    0.000
    0.000
    0.000
    0.000
    0.000
    0.000
    0.000
    0.000
    0.000
    0.000
    0.000
    0.000
    0.000
    0.000
    0.000
    0.000
    0.000
    0.000
    0.000
    0.000
    0.000
    0.000
    0.000
    0.000
    0.000
    0.000
    0.000
    0.000
    0.000
    0.000
    0.000
    0.000
    0.000
    0.000
    0.000
    0.000
    0.000
    0.000
    0.000
    0.000
    0.000
    0.000
    0.000
    0.000
    0.000
    0.000
    0.000
    0.000
    0.000
    0.000
    0.000
    0.000
    0.000
    0.000
    0.000
    0.000
    0.000
    0.000
    0.000
    0.000
    0.000
    0.000
    0.000
    0.000
    0.000
    0.000
    0.000
    0.000
    0.000
    0.000
    0.000
    0.000
    0.000
    0.000
    0.000
    0.000
    0.000
    0.000
    0.000
    0.000
    0.000
    0.000
    0.000
    0.000
    0.000
    0.000
    0.000
    0.000
    0.000
    0.000
    0.000
    0.000
    0.000
    0.000
    0.000
    0.000
    0.000
    0.000
    0.000
    0.000
    0.000
    0.000
    0.000
    0.000
    0.000
    0.000
    0.000
    0.000
    0.000
    0.000
    0.000
    0.000
    0.000
    0.000
    0.000
    0.000
    0.000
    0.000
    0.000
    0.000
    0.000
    0.000
    0.000
    0.000
    0.000
    0.000
    0.000
    0.000
    0.000
    0.000
    0.000
    0.000
    0.000
    0.000
    0.000
    0.000
    0.000
    0.000
    0.000
    0.000
    0.000
    0.000
    0.000
    0.000
    0.000
    0.000
    0.000
    0.000
    0.000
    0.000
    0.000
    0.000
    0.000
    0.000
    0.000
    0.000
    0.000
    0.000
    0.000
    0.000
    0.000
    0.000
    0.000
    0.000
    0.000
    0.000
    0.000
    0.000
    0.000
    0.000
    0.000
    0.000
    0.000
    0.000
    0.000
    0.000
    0.000
    0.000
    0.000
    0.000
    0.000
    0.000
    0.000
    0.000
    0.000
    0.000
    0.000
    0.000
    0.000
    0.000
    0.000
    0.000
    0.000
    0.000
    0.000
    0.000
    0.000
    0.000
    0.000
    0.000
    0.000
    0.000
    0.000
    0.000
    0.000
    0.000
    0.000
    0.000
    0.000
    0.000
    0.000
    0.000
    0.000
    0.000
    0.000
    0.000
    0.000
    0.000
    0.000
    0.000
    0.000
    0.000
    0.000
    0.000
    0.000
    0.000
    0.000
    0.000
    0.000
    0.000
    0.000
    0.000
    0.000
    0.000
    0.000
    0.000
    0.000
    0.000
    0.000
    0.000
    0.000
    0.000
    0.000
    0.000
    0.000
    0.000
    0.000
    0.000
    0.000
    0.000
    0.000
    0.000
    0.000
    0.000
    0.000
    0.000
    0.000
    0.000
    0.000
    0.000
    0.000
    0.000
    0.000
    0.000
    0.000
    0.000
    0.200
    0.600
    0.800
    0.200
    0.000
    0.600
    0.000
    0.400
    0.000
    0.000
    0.200
    0.000
    0.200
    0.000
    0.000
    0.000
    0.000
    1.800
    0.000
    0.000
    0.000
    0.000
    0.200
    2.400
    0.000
    0.000
    0.000
    0.000
    0.000
    0.000
    0.000
    0.000
    0.000
    0.000
    0.000
    0.000
    0.000
    0.000
    0.000
    0.000
    0.000
    0.000
    0.000
    0.000
    0.000
    0.000
    0.000
    0.000
    0.000
    0.000
    0.000
    0.000
    0.000
    0.000
    0.000
    0.000
    0.000
    0.000
    0.000
    0.000
    0.000
    0.000
    0.000
    0.000
    0.000
    0.000
    0.000
    0.000
    0.000
    0.000
    0.000
    0.000
    0.000
    0.000
    0.000
    0.000
    0.000
    0.000
    0.000
    0.000
    0.000
    0.000
    0.000
    0.000
    0.000
    0.000
    0.000
    0.000
    0.000
    0.000
    0.000
    0.000
    0.000
    0.000
    0.000
    0.000
    0.000
    0.000
    0.000
    0.000
    0.000
    0.000
    0.000
    0.000
    0.000
    0.000
    0.000
    0.000
    0.000
    0.000
    0.000
    0.000
    0.000
    0.000
    0.000
    0.000
    0.000
    0.000
    0.000
    0.000
    0.000
    0.000
    0.000
    0.000
    0.000
    0.000
    0.000
    0.000
    0.000
    0.000
    0.000
    0.000
    0.000
    0.000
    0.000
    0.000
    0.000
    0.000
    0.000
    0.000
    0.000
    0.000
    0.000
    0.000
    0.000
    0.000
    0.000
    0.000
    0.000
    0.000
    0.000
    0.000
    0.000
    0.000
    0.000
    0.000
    0.000
    0.000
    0.000
    0.000
    0.000
    0.000
    0.000
    0.000
    0.000
    0.000
    0.000
    0.000
    0.000
    0.000
    0.000
    0.000
    0.000
    0.000
    0.000
    0.000
    0.000
    0.000
    0.000
    0.000
    0.000
    0.000
    0.000
    0.000
    0.000
    0.000
    0.000
    0.000
    0.000
    0.000
    0.000
    0.000
    0.000
    0.000
    0.000
    0.000
    0.000
    0.000
    0.000
    0.000
    0.000
    0.000
    0.000
    0.000
    0.000
    0.000
    0.000
    0.000
    0.000
    0.000
    0.000
    0.000
    0.000
    0.000
    0.000
    0.000
    0.000
    0.000
    0.000
    0.000
    0.000
    0.000
    0.000
    0.000
    0.000
    0.000
    0.000
    0.000
    0.000
    0.000
    0.000
    0.000
    0.000
    0.000
    0.000
    0.000
    0.000
    0.000
    0.000
    0.000
    0.000
    0.000
    0.000
    0.000
    0.000
    0.000
    0.000
    0.000
    0.000
    0.000
    0.000
    0.000
    0.000
    0.000
    0.000
    0.000
    0.000
    0.000
    0.000
    0.000
    0.000
    0.000
    0.000
    0.000
    0.000
    0.000
    0.000
    0.000
    0.000
    0.000
    0.000
    0.600
    0.200
    0.000
    0.000
    0.000
    0.000
    0.000
    0.000
    0.000
    0.000
    0.000
    0.000
    0.000
    0.000
    0.000
    0.000
    0.000
    0.000
    0.000
    0.000
    0.000
    0.000
    0.000
    0.000
    0.000
    0.000
    0.000
    0.000
    0.000
    0.000
    0.000
    0.000
    0.000
    0.000
    0.000
    0.000
    0.000
    0.000
    0.000
    0.000
    0.000
    0.000
    0.000
    0.000
    0.000
    0.000
    0.000
    0.000
    0.000
    0.000
    0.000
    0.000
    0.000
    0.000
    0.000
    0.000
    0.000
    0.000
    0.000
    0.000
    0.000
    0.000
    0.000
    0.000
    0.000
    0.000
    0.000
    0.000
    0.000
    0.000
    0.000
    0.000
    0.000
    0.000
    0.000
    0.000
    0.200
    0.000
    0.400
    0.000
    0.000
    0.000
    0.200
    0.200
    1.800
    0.200
    0.000
    0.000
    0.000
    0.000
    0.000
    0.000
    0.400
    0.000
    1.000
    1.600
    0.000
    0.400
    0.000
    0.000
    0.000
    0.000
    0.000
    0.000
    0.200
    0.000
    1.000
    0.200
    0.000
    0.000
    0.000
    0.000
    0.000
    0.000
    0.000
    0.000
    0.000
    0.000
    0.000
    0.000
    0.000
    0.000
    0.000
    0.000
    0.000
    0.000
    0.000
    0.000
    0.000
    0.000
    0.000
    0.000
    0.000
    0.000
    0.000
    0.000
    0.000
    0.000
    0.000
    0.000
    0.000
    0.000
    0.400
    0.200
    1.000
    1.600
    0.000
    0.000
    0.000
    0.000
    0.000
    0.000
    1.200
    1.600
    0.200
    1.000
    0.000
    0.000
    0.000
    0.000
    0.000
    0.000
    0.000
    0.000
    0.200
    0.400
    0.000
    0.200
    0.000
    0.000
    0.000
    0.000
    0.000
    0.000
    0.000
    0.000
    0.000
    0.000
    0.000
    0.000
    0.000
    0.000
    0.000
    0.000
    0.000
    0.000
    0.000
    0.000
    0.000
    0.000
    0.000
    0.000
    0.000
    0.000
    0.000
    0.000
    0.000
    0.000
    0.000
    0.000
    0.000
    0.000
    0.000
    0.000
    0.000
    0.000
    0.000
    0.000
    0.000
    0.000
    0.000
    0.000
    0.000
    0.000
    0.000
    0.000
    0.000
    0.000
    0.000
    0.000
    0.000
    0.000
    0.000
    0.000
    0.000
    0.000
    0.000
    0.000
    0.000
    0.000
    0.000
    0.000
    0.000
    0.000
    0.000
    0.000
    0.000
    0.000
    0.000
    0.000
    0.000
    0.000
    0.000
    0.000
    0.000
    0.000
    0.000
    0.000
    0.000
    0.000
    0.000
    0.000
    0.000
    0.000
    0.000
    0.000
    0.000
    0.000
    0.000
    0.000
    0.000
    0.000
    0.000
    0.000
    0.000
    0.000
    0.000
    0.000
    0.000
    0.000
    0.000
    0.000
    0.000
    0.000
    0.000
    0.000
    0.000
    0.000
    0.000
    0.000
    0.000
    0.000
    0.000
    0.000
    0.000
    0.000
    0.000
    0.000
    0.000
    0.000
    0.000
    0.000
    0.000
    0.000
    0.000
    0.000
    0.000
    0.000
    0.000
    0.000
    0.000
    0.000
    0.000
    0.000
    0.000
    0.000
    0.000
    0.000
    0.000
    0.000
    0.000
    0.000
    0.000
    0.000
    0.000
    0.000
    0.000
    0.000
    0.000
    0.000
    0.000
    0.000
    0.000
    0.000
    0.000
    0.000
    0.000
    0.000
    0.000
    0.000
    0.000
    0.000
    0.000
    0.000
    0.000
    0.000
    0.000
    0.000
    0.000
    0.000
    0.000
    0.000
    0.000
    0.000
    0.000
    0.000
    0.000
    0.000
    0.000
    0.000
    0.000
    0.000
    0.000
    0.000
    0.000
    0.000
    0.000
    0.000
    0.000
    0.000
    0.000
    0.000
    0.000
    0.000
    0.000
    0.000
    0.000
    0.000
    0.000
    0.000
    0.000
    0.000
    0.000
    0.000
    0.000
    0.000
    0.000
    0.000
    0.000
    0.000
    0.000
    0.000
    0.000
    0.000
    0.000
    0.000
    0.000
    0.000
    0.000
    0.000
    0.000
    0.000
    0.000
    0.000
    0.000
    0.000
    0.000
    0.000
    0.000
    0.000
    0.000
    0.000
    0.000
    0.000
    0.000
    0.000
    0.000
    0.000
    0.000
    0.000
    0.000
    0.000
    0.000
    0.000
    0.000
    0.000
    0.000
    0.000
    0.000
    0.000
    0.000
    0.000
    0.000
    0.000
    0.000
    0.000
    0.000
    0.000
    0.000
    0.000
    0.000
    0.000
    0.000
    0.000
    0.000
    0.000
    0.000
    0.000
    0.000
    0.000
    0.000
    0.000
    0.000
    0.000
    0.000
    0.000
    0.000
    0.000
    0.000
    0.000
    0.000
    0.000
    0.000
    0.000
    0.000
    0.000
    0.000
    0.000
    0.000
    0.000
    0.000
    0.000
    0.000
    0.000
    0.000
    0.000
    0.000
    0.000
    0.000
    0.000
    0.000
    0.000
    0.000
    0.000
    0.000
    0.000
    0.000
    0.000
    0.000
    0.000
    0.000
    0.000
    0.000
    0.000
    0.000
    0.000
    0.000
    0.000
    0.000
    0.000
    0.000
    0.000
    0.000
    0.000
    0.000
    0.000
    0.000
    0.000
    0.000
    0.000
    0.000
    0.000
    0.000
    0.000
    0.000
    0.000
    0.000
    0.000
    0.000
    0.000
    0.000
    0.000
    0.000
    0.000
    0.000
    0.000
    0.000
    0.000
    0.000
    0.000
    0.000
    0.000
    0.000
    0.000
    0.000
    0.000
    0.000
    0.000
    0.000
    0.000
    0.000
    0.000
    0.000
    0.000
    0.000
    0.000
    0.000
    0.000
    0.000
    0.000
    0.000
    0.000
    0.000
    0.000
    0.000
    0.000
    0.000
    0.000
    0.000
    0.000
    0.000
    0.000
    0.000
    0.000
    0.000
    0.000
    0.000
    0.000
    0.000
    0.000
    0.000
    0.000
    0.000
    0.000
    0.000
    0.000
    0.000
    0.000
    0.000
    0.000
    0.000
    0.000
    0.000
    0.000
    0.000
    0.000
    0.000
    0.000
    0.000
    0.000
    0.000
    0.000
    0.000
    0.000
    0.000
    0.000
    0.000
    0.000
    0.000
    0.000
    0.000
    0.000
    0.000
    0.000
    0.000
    0.000
    0.000
    0.000
    0.000
    0.000
    0.000
    0.000
    0.200
    0.200
    0.800
    1.200
    1.200
    1.000
    0.200
    0.000
    0.000
    0.200
    0.000
    0.000
    0.000
    0.000
    0.000
    0.000
    0.000
    0.000
    0.000
    0.000
    0.000
    0.000
    0.000
    0.000
    0.000
    0.000
    0.200
    0.000
    0.000
    0.000
    0.000
    0.000
    0.000
    0.000
    0.000
    0.000
    0.000
    0.000
    0.000
    0.000
    0.000
    2.400
    3.200
    0.400
    0.800
    1.200
    0.000
    0.000
    0.000
    0.000
    0.000
    0.000
    0.000
    0.000
    0.000
    0.000
    0.000
    0.000
    0.000
    0.000
    0.000
    0.000
    0.000
    0.000
    0.000
    0.000
    0.000
    0.000
    0.000
    0.000
    0.000
    0.000
    0.000
    0.400
    0.400
    0.200
    0.000
    0.200
    0.000
    0.000
    0.000
    0.000
    0.000
    0.800
    0.000
    0.000
    0.000
    0.000
    0.000
    0.000
    0.000
    0.000
    0.000
    0.000
    0.200
    0.000
    0.000
    0.000
    0.000
    0.000
    0.000
    0.000
    0.000
    0.000
    0.000
    0.000
    0.000
    0.000
    0.000
    0.000
    0.000
    0.000
    0.000
    0.000
    0.000
    0.000
    1.000
    0.600
    0.000
    0.000
    0.000
    0.000
    0.000
    0.000
    0.000
    0.000
    0.000
    0.000
    0.000
    0.000
    0.000
    0.000
    0.000
    0.000
    0.000
    0.000
    0.000
    0.000
    0.000
    0.000
    0.000
    0.000
    0.000
    0.000
    0.000
    0.000
    0.000
    0.000
    0.000
    1.000
    1.800
    0.800
    0.200
    0.200
    0.000
    0.000
    0.000
    0.000
    0.000
    0.000
    0.000
    0.000
    0.000
    0.000
    0.000
    0.000
    0.000
    0.000
    0.000
    0.000
    0.000
    0.000
    0.000
    0.000
    0.000
    0.000
    0.000
    0.000
    0.000
    0.000
    0.000
    0.000
    0.000
    0.000
    0.000
    0.000
    0.000
    0.000
    0.000
    0.000
    0.000
    0.400
    0.400
    0.000
    0.000
    0.000
    0.000
    0.000
    0.000
    0.000
    0.000
    0.000
    0.000
    0.000
    0.000
    0.000
    0.000
    0.000
    0.000
    0.000
    0.000
    0.000
    0.000
    0.000
    0.000
    0.000
    0.000
    0.000
    0.000
    0.000
    0.000
    0.000
    0.000
    0.000
    0.000
    0.000
    0.000
    0.000
    0.000
    0.000
    0.000
    0.000
    0.000
    0.000
    0.000
    0.000
    0.000
    0.000
    0.000
    0.000
    0.000
    0.000
    0.000
    0.000
    0.200
    0.400
    0.000
    1.000
    0.600
    0.400
    0.200
    0.000
    0.000
    0.000
    0.000
    0.000
    0.000
    0.000
    0.000
    0.200
    0.000
    0.000
    0.000
    0.000
    0.000
    0.000
    0.000
    0.000
    0.000
    0.000
    0.200
    0.000
    0.000
    0.000
    0.000
    0.000
    0.000
    0.000
    0.000
    0.000
    0.000
    0.200
    0.000
    0.000
    0.000
    0.000
    0.000
    0.000
    0.000
    0.000
    0.000
    0.000
    0.000
    0.000
    0.200
    0.000
    0.400
    0.000
    0.000
    0.200
    0.400
    0.400
    0.600
    0.400
    1.000
    0.000
    0.400
    0.200
    0.800
    0.600
    0.000
    0.000
    0.000
    0.000
    0.000
    0.000
    1.800
    1.600
    0.800
    1.800
    0.000
    0.000
    0.000
    0.000
    0.200
    0.400
    0.000
    0.000
    0.000
    0.000
    0.000
    0.000
    0.200
    0.000
    0.800
    0.600
    0.000
    0.000
    0.000
    0.000
    0.000
    0.200
    2.000
    0.000
    0.000
    0.000
    0.000
    0.000
    0.000
    0.000
    0.000
    0.000
    0.000
    0.000
    0.000
    0.000
    0.000
    0.000
    0.000
    0.000
    0.000
    0.000
    0.000
    0.000
    0.000
    0.000
    0.000
    0.000
    0.000
    0.000
    0.000
    0.000
    0.000
    0.000
    0.000
    0.000
    0.000
    0.000
    0.000
    0.000
    0.000
    0.000
    0.000
    0.000
    0.000
    0.200
    0.200
    1.000
    1.800
    1.800
    0.600
    1.600
    0.000
    0.000
    0.000
    0.000
    0.200
    0.000
    0.000
    0.000
    0.000
    0.000
    0.000
    0.000
    0.000
    0.000
    0.000
    0.000
    0.000
    0.000
    0.000
    0.000
    0.000
    0.000
    0.000
    0.200
    0.000
    0.200
    0.200
    0.000
    2.400
    0.800
    0.400
    0.600
    0.200
    0.200
    0.000
    0.800
    0.600
    0.600
    0.000
    0.000
    0.000
    0.000
    0.000
    0.000
    0.400
    0.600
    0.200
    0.000
    0.400
    0.000
    0.400
    0.200
    0.400
    0.000
    0.000
    0.000
    0.200
    0.000
    0.000
    0.000
    0.000
    0.000
    0.000
    0.000
    0.000
    0.000
    0.000
    0.000
    0.400
    0.000
    0.000
    0.000
    0.000
    0.000
    0.000
    0.000
    0.000
    0.200
    0.000
    0.000
    0.000
    0.000
    0.000
    0.000
    0.000
    0.000
    0.000
    0.000
    0.000
    0.000
    0.000
    0.000
    0.000
    0.000
    0.000
    0.000
    0.000
    0.000
    0.000
    0.000
    0.000
    0.000
    0.000
    0.000
    0.000
    0.000
    0.000
    0.000
    0.000
    0.000
    0.000
    0.000
    0.000
    0.000
    0.000
    0.000
    0.000
    0.000
    0.000
    0.000
    0.000
    0.000
    0.000
    0.000
    0.000
    0.000
    0.000
    0.000
    0.000
    0.000
    0.000
    0.000
    0.000
    0.000
    0.000
    0.000
    0.000
    0.000
    0.000
    0.000
    0.000
    0.000
    0.000
    0.000
    0.000
    0.000
    0.000
    0.000
    0.000
    0.000
    0.000
    0.000
    0.000
    0.000
    0.000
    0.000
    0.000
    0.000
    0.000
    0.000
    0.000
    0.000
    0.000
    0.000
    0.000
    0.000
    0.000
    0.000
    0.000
    0.000
    0.000
    0.000
    0.000
    0.000
    0.000
    0.000
    0.000
    0.000
    0.000
    0.000
    0.000
    0.000
    0.000
    0.000
    0.000
    0.000
    0.000
    0.000
    0.000
    0.000
    0.000
    0.000
    0.000
    0.000
    0.000
    0.000
    0.000
    0.000
    0.000
    0.000
    0.000
    0.000
    0.000
    0.000
    0.000
    0.000
    0.000
    0.000
    0.000
    0.000
    0.000
    0.000
    0.000
    0.000
    0.000
    0.000
    0.000
    0.000
    0.000
    0.000
    0.000
    0.000
    0.000
    0.000
    0.000
    0.000
    0.000
    0.000
    0.000
    0.000
    0.000
    0.000
    0.000
    0.000
    0.000
    0.000
    0.000
    0.000
    0.000
    0.000
    0.000
    0.000
    0.000
    0.000
    0.000
    0.000
    0.000
    0.000
    0.000
    0.000
    0.000
    0.000
    0.000
    0.000
    0.000
    0.000
    0.000
    0.000
    0.000
    0.000
    0.000
    4.800
    2.200
    3.800
    0.800
    2.800
    2.000
    1.400
    2.200
    2.000
    1.800
    2.400
    1.200
    0.200
    0.400
    0.000
    0.000
    0.000
    1.200
    0.200
    0.000
    0.000
    0.000
    0.000
    0.000
    0.000
    0.000
    0.000
    0.000
    1.400
    1.600
    0.000
    0.000
    0.000
    0.000
    2.000
    0.600
    0.200
    0.000
    0.000
    0.000
    0.000
    0.000
    0.000
    0.000
    0.000
    0.000
    0.000
    0.000
    0.000
    0.000
    0.000
    0.000
    0.000
    0.000
    0.000
    0.000
    0.000
    0.000
    0.000
    0.000
    0.000
    0.000
    0.000
    0.000
    0.000
    0.000
    0.000
    0.000
    0.000
    0.000
    0.000
    0.000
    0.000
    0.800
    0.000
    0.200
    0.800
    4.200
    1.200
    0.200
    0.000
    0.000
    0.000
    0.000
    0.000
    0.200
    0.000
    0.000
    0.000
    0.000
    0.000
    0.000
    0.000
    0.000
    0.000
    0.000
    0.800
    0.000
    0.000
    0.000
    0.000
    0.400
    0.000
    2.200
    2.600
    2.200
    0.400
    0.000
    0.000
    0.000
    0.400
    0.000
    0.000
    0.000
    0.000
    0.000
    0.000
    0.000
    0.000
    0.000
    0.000
    0.000
    0.000
    0.000
    0.000
    0.000
    0.000
    0.000
    0.000
    0.000
    0.200
    2.400
    0.000
    0.000
    0.400
    0.000
    0.000
    0.000
    0.000
    0.000
    0.000
    0.000
    0.000
    0.000
    0.000
    0.000
    0.000
    0.000
    0.000
    0.000
    0.000
    0.000
    0.000
    0.000
    0.000
    0.000
    0.000
    0.800
    0.000
    0.000
    1.400
    0.600
    0.400
    0.400
    0.000
    0.600
    0.200
    0.000
    0.000
    0.000
    0.000
    0.000
    0.000
    0.000
    0.000
    0.000
    0.000
    0.000
    0.000
    1.800
    0.000
    0.000
    0.000
    0.000
    0.000
    0.200
    0.000
    0.000
    0.000
    0.000
    0.000
    0.000
    0.000
    0.000
    0.000
    0.000
    0.000
    0.000
    0.000
    0.000
    0.000
    0.000
    0.000
    0.000
    0.000
    0.000
    0.000
    0.000
    0.000
    0.000
    0.000
    0.000
    0.000
    0.000
    0.000
    0.000
    0.000
    0.000
    0.000
    0.000
    0.000
    0.000
    0.000
    0.000
    0.000
    0.000
    0.000
    0.000
    0.000
    0.000
    0.000
    0.000
    0.000
    0.000
    0.000
    0.000
    0.000
    0.000
    0.000
    0.000
    0.000
    0.000
    0.000
    0.000
    0.000
    0.000
    0.000
    0.000
    0.000
    0.000
    0.000
    0.000
    0.000
    0.000
    0.000
    0.000
    0.000
    0.000
    0.000
    0.000
    0.000
    0.000
    0.000
    0.000
    0.000
    0.000
    0.000
    0.000
    0.000
    0.000
    0.000
    0.000
    0.000
    0.000
    0.000
    0.000
    0.000
    0.000
    0.000
    0.000
    0.000
    0.000
    0.000
    0.000
    0.000
    0.000
    0.000
    0.000
    0.000
    0.000
    0.000
    0.000
    0.000
    0.000
    0.000
    0.000
    0.000
    0.000
    0.000
    0.000
    0.000
    0.000
    0.000
    0.000
    0.000
    0.000
    0.000
    0.000
    0.000
    0.000
    0.000
    0.000
    0.000
    0.000
    0.000
    0.000
    0.000
    0.000
    0.000
    0.000
    0.000
    0.000
    0.000
    0.000
    0.000
    0.000
    0.000
    0.000
    0.000
    0.000
    0.000
    0.000
    0.000
    0.000
    0.000
    0.000
    0.000
    0.000
    0.000
    0.000
    0.000
    0.000
    0.000
    0.000
    0.000
    0.000
    0.000
    0.000
    0.000
    0.000
    0.000
    0.000
    0.000
    0.000
    0.000
    0.000
    0.000
    0.000
    0.000
    0.000
    0.000
    0.000
    0.000
    0.000
    0.000
    0.000
    0.000
    0.000
    0.000
    0.000
    0.000
    0.000
    0.000
    0.000
    0.000
    0.000
    0.000
    0.000
    0.000
    0.000
    0.000
    0.000
    0.000
    0.000
    0.000
    0.000
    0.000
    0.000
    0.000
    0.200
    0.000
    0.000
    0.000
    0.000
    0.000
    0.000
    0.000
    0.000
    0.000
    0.000
    0.000
    0.000
    0.000
    0.000
    0.000
    0.000
    0.000
    0.000
    0.000
    0.000
    0.000
    0.000
    0.000
    0.000
    0.000
    0.000
    0.000
    0.000
    0.000
    0.000
    0.000
    0.000
    0.000
    0.000
    0.000
    0.000
    0.000
    0.000
    0.000
    0.000
    0.000
    0.000
    0.000
    0.000
    0.000
    0.000
    0.000
    0.000
    0.000
    0.000
    0.000
    0.000
    0.000
    0.000
   11.800
    0.200
    0.000
    0.000
    0.000
    0.000
    0.000
    0.000
    0.000
    0.000
    0.000
    0.000
    0.000
    0.000
    0.000
    0.000
    0.000
    0.000
    0.000
    0.000
    0.000
    0.000
    0.000
    0.000
    0.000
    0.000
    0.000
    0.000
    0.000
    0.000
    0.000
    0.000
    0.000
    0.000
    0.000
    0.000
    0.000
    0.000
    0.000
    0.000
    0.000
    0.000
    0.000
    0.000
    0.000
    0.000
    0.000
    0.000
    0.000
    0.000
    0.000
    0.000
    0.000
    0.000
    0.000
    0.000
    0.000
    0.000
    0.000
    0.000
    0.000
    0.000
    0.000
    0.000
    0.000
    0.000
    0.000
    0.000
    0.000
    0.000
    0.000
    0.000
    0.000
    0.000
    0.000
    0.000
    0.000
    0.200
    0.000
    0.000
    0.000
    0.000
    0.000
    0.000
    0.000
    0.000
    0.000
    0.000
    0.000
    0.000
    0.000
    0.000
    0.000
    0.000
    0.000
    0.000
    0.000
    0.000
    0.000
    0.000
    0.000
    0.000
    0.000
    0.000
    0.000
    0.000
    0.000
    0.000
    0.000
    0.000
    0.000
    0.000
    0.000
    0.000
    0.000
    0.000
    0.000
    0.000
    0.000
    0.000
    0.000
    0.000
    0.000
    0.000
    0.000
    0.000
    0.000
    0.000
    0.000
    0.000
    0.000
    0.000
    0.000
    0.000
    0.000
    0.000
    0.000
    0.000
    0.000
    0.000
    0.000
    0.000
    0.000
    0.000
    0.000
    0.000
    0.000
    0.000
    0.000
    0.600
    0.000
    0.000
    0.000
    0.000
    0.000
    0.000
    0.000
    0.000
    0.000
    0.000
    0.000
    0.000
    0.000
    0.000
    0.000
    0.000
    0.000
    0.000
    0.000
    0.000
    0.000
    0.000
    0.000
    0.000
    0.000
    0.000
    0.000
    0.000
    0.000
    0.000
    0.000
    0.000
    0.000
    0.000
    0.000
    0.000
    0.000
    0.000
    0.000
    0.000
    0.000
    0.000
    0.000
    0.000
    0.000
    0.000
    0.000
    0.000
    0.000
    0.000
    0.000
    0.000
    0.000
    0.000
    0.000
    0.000
    0.000
    0.000
    0.000
    0.000
    0.000
    0.000
    0.000
    0.000
    0.000
    0.000
    0.000
    0.000
    0.000
    0.000
    0.000
    0.000
    0.000
    0.000
    0.000
    0.000
    0.000
    0.000
    0.000
    0.000
    0.000
    0.000
    0.000
    0.000
    0.000
    0.000
    0.000
    0.000
    0.000
    0.000
    0.000
    0.000
    0.000
    0.000
    0.000
    0.000
    0.000
    0.000
    0.000
    0.000
    0.000
    0.000
    0.000
    0.000
    0.000
    0.000
    0.000
    0.000
    0.000
    0.000
    0.000
    0.000
    0.000
    0.000
    0.000
    0.000
    0.000
    0.000
    0.000
    0.000
    0.000
    0.000
    0.000
    0.000
    0.000
    0.000
    0.000
    0.000
    0.000
    0.000
    0.000
    0.000
    0.000
    0.000
    0.000
    0.000
    0.000
    0.000
    0.000
    0.000
    0.000
    0.000
    0.000
    0.000
    0.000
    0.000
    0.000
    0.000
    0.000
    0.000
    0.000
    0.000
    0.000
    0.000
    0.000
    0.000
    0.000
    0.000
    0.000
    0.000
    0.000
    0.000
    0.000
    0.000
    0.000
    1.400
    1.200
    1.000
    1.600
    0.000
    0.800
    1.800
    0.400
    0.000
    0.000
    0.000
    0.000
    0.000
    0.000
    0.000
    0.000
    0.000
    0.000
    0.000
    0.000
    0.000
    0.000
    0.000
    0.200
    0.000
    0.000
    0.000
    0.000
    0.000
    0.000
    0.000
    0.000
    0.000
    0.000
    0.000
    0.000
    0.000
    0.000
    0.000
    0.000
    0.000
    0.000
    0.000
    0.000
    0.000
    0.000
    0.000
    0.000
    0.000
    0.000
    0.000
    0.000
    0.000
    0.000
    0.000
    0.000
    0.000
    0.000
    0.000
    0.000
    0.000
    0.000
    0.000
    0.000
    0.000
    0.000
    0.000
    0.000
    0.000
    0.000
    0.000
    0.000
    0.000
    0.000
    0.000
    0.000
    0.000
    0.000
    0.000
    0.000
    0.000
    0.200
    0.000
    0.000
    0.000
    0.000
    0.000
    0.000
    0.000
    0.000
    0.000
    0.000
    0.000
    0.000
    0.000
    0.000
    0.000
    0.000
    0.000
    0.000
    0.000
    0.000
    0.000
    0.000
    0.000
    0.000
    0.000
    0.000
    0.000
    0.000
    0.000
    0.000
    0.000
    0.000
    0.000
    0.000
    0.000
    0.000
    0.000
    0.000
    0.000
    0.000
    0.000
    0.000
    0.000
    0.000
    0.000
    0.000
    0.000
    0.000
    0.000
    0.000
    0.000
    0.000
    0.000
    0.000
    0.000
    0.000
    0.000
    0.000
    0.000
    0.000
    0.000
    0.000
    0.000
    0.000
    0.000
    0.000
    0.000
    0.000
    0.000
    0.000
    0.000
    0.000
    0.000
    0.000
    0.000
    0.000
    0.000
    0.000
    0.000
    0.000
    0.000
    0.000
    0.000
    0.000
    0.000
    0.000
    0.000
    0.000
    0.000
    0.000
    0.000
    0.000
    0.000
    0.000
    0.000
    0.000
    0.000
    0.000
    0.000
    0.000
    0.000
    0.000
    0.600
    0.000
    0.000
    0.000
    0.000
    0.000
    0.000
    0.000
    0.000
    0.000
    0.000
    0.000
    0.000
    0.000
    0.000
    0.000
    0.000
    0.000
    0.000
    0.000
    0.000
    0.000
    0.000
    0.000
    0.000
    0.000
    0.000
    0.000
    0.000
    0.000
    0.000
    0.000
    0.000
    0.000
    0.000
    0.000
    0.000
    0.000
    0.000
    0.000
    0.000
    0.000
    0.000
    0.000
    0.200
    0.000
    0.000
    0.000
    0.000
    0.000
    0.400
    0.000
    0.000
    0.000
    0.000
    0.000
    0.000
    0.000
    0.000
    0.000
    0.000
    0.200
    0.000
    0.000
    0.000
    0.000
    0.000
    0.000
    0.000
    0.000
    0.000
    0.000
    0.000
    0.000
    0.000
    0.000
    0.000
    0.000
    0.000
    0.000
    0.000
    0.000
    0.000
    0.000
    0.000
    0.000
    0.000
    0.000
    0.000
    0.000
    0.000
    0.000
    0.000
    0.000
    0.000
    0.000
    0.000
    0.000
    0.000
    0.000
    0.000
    0.000
    0.000
    0.000
    0.000
    0.000
    0.000
    0.000
    0.000
    0.000
    0.000
    0.000
    0.000
    0.000
    0.000
    0.000
    0.000
    0.000
    0.000
    0.000
    0.000
    0.000
    0.000
    0.000
    0.000
    0.000
    0.000
    0.000
    0.000
    0.000
    0.000
    0.200
    0.000
    0.400
    1.400
    0.400
    0.000
    0.000
    0.000
    0.200
    0.200
    0.000
    0.000
    0.000
    0.000
    0.000
    0.000
    0.000
    0.000
    0.200
    0.000
    0.000
    0.000
    0.000
    0.000
    0.400
    0.200
    0.000
    0.000
    0.000
    0.400
    1.200
    0.800
    0.200
    0.200
    1.200
    0.400
    0.000
    0.000
    0.000
    0.000
    0.000
    0.000
    0.000
    0.000
    0.000
    0.000
    0.000
    0.000
    0.000
    0.000
    0.000
    0.000
    0.000
    0.000
    0.000
    0.000
    0.000
    0.000
    0.000
    0.000
    0.000
    0.000
    0.200
    0.000
    0.000
    0.000
    0.000
    0.000
    0.000
    0.000
    0.000
    0.000
    0.000
    0.000
    0.000
    0.000
    0.000
    0.000
    0.000
    0.000
    0.000
    0.000
    0.200
    0.000
    0.000
    0.000
    0.000
    0.000
    0.000
    0.000
    0.000
    0.000
    0.200
    0.000
    0.000
    0.000
    0.000
    0.000
    0.000
    0.000
    0.000
    0.000
    0.000
    0.000
    0.000
    0.000
    0.000
    0.000
    0.000
    0.000
    0.000
    0.000
    0.000
    0.000
    0.000
    0.000
    0.000
    0.000
    0.000
    0.000
    0.000
    0.000
    0.000
    0.000
    0.000
    0.000
    0.000
    0.000
    0.000
    0.000
    0.000
    0.000
    0.000
    0.000
    0.000
    0.000
    0.000
    0.000
    0.000
    0.000
    0.000
    0.000
    0.000
    0.000
    0.000
    0.000
    0.000
    0.000
    0.000
    0.000
    0.000
    0.000
    0.000
    0.000
    0.000
    0.000
    0.000
    0.000
    0.000
    0.000
    0.000
    0.000
    0.000
    0.000
    0.000
    0.000
    0.000
    0.000
    0.000
    0.000
    0.000
    0.000
    0.000
    0.000
    0.000
    0.000
    0.000
    0.000
    0.000
    0.000
    0.000
    0.000
    0.000
    0.000
    0.000
    0.000
    0.000
    0.000
    0.000
    0.000
    0.000
    0.000
    0.000
    0.000
    0.000
    0.000
    0.000
    0.000
    0.000
    0.000
    0.000
    0.000
    0.000
    0.000
    0.000
    0.000
    0.000
    0.000
    0.000
    0.000
    0.000
    0.000
    0.000
    0.000
    0.000
    0.000
    0.000
    0.000
    0.000
    0.000
    0.000
    0.000
    0.000
    0.000
    0.000
    0.000
    0.000
    0.000
    0.000
    0.000
    0.000
    0.000
    0.000
    0.000
    0.000
    0.000
    0.000
    0.000
    0.000
    0.000
    0.000
    0.000
    0.000
    0.000
    0.000
    0.000
    0.000
    0.000
    0.000
    0.000
    0.000
    0.000
    0.000
    0.000
    0.000
    0.000
    0.000
    0.000
    0.000
    0.000
    0.000
    0.000
    0.000
    0.000
    0.000
    0.000
    0.000
    0.000
    0.000
    0.000
    0.000
    0.000
    0.000
    0.000
    0.000
    0.000
    0.000
    0.000
    0.000
    0.000
    0.000
    0.000
    0.000
    0.000
    0.000
    0.000
    0.000
    0.000
    0.000
    0.000
    0.000
    0.000
    0.000
    0.000
    0.000
    0.000
    0.000
    0.000
    0.000
    0.000
    0.000
    0.000
    0.000
    0.000
    0.000
    0.000
    0.000
    0.000
    0.000
    0.000
    0.000
    0.000
    0.000
    0.000
    0.000
    0.000
    0.000
    0.000
    0.000
    0.000
    0.000
    0.000
    0.000
    0.000
    0.000
    0.000
    0.000
    0.000
    0.000
    0.000
    0.000
    0.000
    0.000
    0.000
    0.000
    0.000
    0.000
    0.000
    0.000
    0.000
    0.000
    0.000
    0.000
    0.000
    0.000
    0.000
    0.000
    0.000
    0.000
    0.000
    0.000
    0.000
    0.000
    0.000
    0.000
    0.000
    0.000
    0.000
    0.000
    0.000
    0.000
    0.000
    0.000
    0.000
    0.000
    0.000
    0.000
    0.000
    0.000
    0.000
    0.000
    0.000
    0.000
    0.000
    0.000
    0.000
    0.000
    0.000
    0.000
    0.000
    0.000
    0.000
    0.000
    0.200
    0.200
    0.000
    0.000
    0.000
    0.000
    0.000
    0.000
    0.000
    0.000
    0.000
    0.000
    0.000
    0.000
    0.000
    0.000
    0.000
    0.000
    0.000
    0.000
    0.000
    0.000
    0.000
    0.000
    0.000
    0.000
    0.000
    0.000
    0.000
    0.000
    0.000
    0.000
    0.000
    0.000
    0.000
    0.000
    0.000
    0.000
    0.000
    0.000
    0.000
    0.000
    0.000
    0.000
    0.000
    0.000
    0.000
    0.000
    0.000
    0.000
    0.000
    0.000
    0.000
    0.000
    0.000
    0.000
    0.000
    0.000
    0.000
    0.000
    0.000
    0.000
    0.000
    0.000
    0.000
    0.000
    0.000
    0.000
    0.000
    0.000
    0.000
    0.000
    0.000
    0.000
    0.000
    0.000
    0.000
    0.000
    0.000
    0.000
    0.000
    0.000
    0.000
    0.000
    0.000
    0.000
    0.000
    0.000
    0.000
    0.000
    3.000
    3.400
    1.400
    0.200
    0.000
    0.000
    0.000
    0.000
    0.000
    0.000
    0.000
    0.000
    0.000
    0.000
    0.000
    0.000
    0.000
    0.000
    0.000
    0.000
    0.000
    0.000
    0.000
    0.000
    0.000
    0.000
    0.000
    0.000
    0.000
    0.000
    0.000
    0.000
    0.000
    0.000
    0.000
    0.000
    0.000
    0.000
    0.200
    3.400
    0.400
    0.400
    0.000
    0.000
    0.000
    0.000
    0.000
    0.000
    0.000
    0.000
    0.000
    0.000
    0.000
    0.000
    0.000
    0.000
    0.000
    0.000
    0.000
    0.000
    0.000
    0.000
    0.000
    0.000
    0.000
    0.000
    0.000
    0.000
    0.600
    0.000
    0.000
    0.000
    0.000
    2.800
    9.600
    0.000
    0.000
    0.000
    0.600
    2.200
    1.200
    0.000
    0.000
    0.000
    0.000
    0.000
    0.000
    0.000
    0.000
    0.000
    0.000
    0.000
    0.000
    0.000
    0.000
    0.000
    0.000
    0.000
    0.000
    0.000
    0.000
    0.000
    0.000
    0.000
    0.000
    0.000
    0.000
    0.000
    0.000
    0.000
    0.000
    0.000
    0.000
    0.000
    0.000
    0.000
    0.000
    0.000
    0.000
    0.000
    0.000
    0.000
    0.000
    0.000
    0.000
    0.000
    0.000
    0.000
    0.000
    0.000
    0.000
    0.000
    0.000
    0.000
    0.000
    0.000
    0.000
    0.000
    0.000
    0.000
    0.000
    0.000
    0.000
    0.000
    0.000
    0.000
    0.000
    0.000
    0.000
    0.000
    0.000
    0.000
    0.000
    0.000
    0.000
    0.000
    0.000
    0.000
    0.000
    0.000
    0.000
    0.000
    0.000
    0.000
    0.000
    0.000
    0.000
    0.000
    0.000
    0.000
    0.000
    0.000
    0.000
    0.000
    0.400
    0.000
    0.000
    0.000
    3.000
    0.800
    1.600
    0.400
    0.200
    0.000
    0.000
    0.000
    0.000
    0.000
    0.000
    0.000
    0.000
    0.000
    0.000
    0.000
    0.000
    0.000
    0.000
    0.000
    0.000
    0.000
    0.000
    0.000
    0.000
    0.000
    0.000
    0.000
    0.000
    0.000
    0.000
    0.000
    0.000
    0.000
    0.000
    0.000
    0.000
    0.000
    0.000
    0.000
    0.000
    0.000
    0.000
    0.000
    0.000
    0.000
    0.000
    0.000
    0.000
    0.000
    0.000
    0.000
    0.000
    0.000
    0.000
    0.000
    0.000
    0.000
    0.000
    0.000
    0.000
    0.000
    0.000
    0.000
    0.000
    0.000
    0.000
    0.000
    0.000
    0.000
    0.000
    0.000
    0.000
    0.000
    0.000
    0.000
    0.000
    0.000
    0.000
    0.000
    0.000
    0.000
    0.000
    0.000
    0.000
    0.000
    0.000
    0.000
    0.000
    0.000
    0.000
    0.000
    0.000
    0.000
    0.000
    0.000
    0.000
    0.000
    0.000
    0.000
    0.000
    0.000
    0.000
    0.000
    0.000
    0.000
    0.000
    0.000
    0.000
    0.000
    0.000
    0.000
    0.000
    0.000
    0.000
    0.000
    0.000
    0.000
    0.000
    0.000
    0.000
    0.000
    0.000
    0.000
    0.000
    0.000
    0.000
    0.000
    0.000
    0.000
    0.000
    0.000
    0.000
    0.000
    0.000
    0.000
    0.000
    0.000
    0.000
    0.000
    0.000
    0.000
    0.000
    0.000
    0.000
    0.000
    0.000
    0.000
    0.000
    0.000
    0.000
    0.000
    0.000
    0.000
    0.000
    0.000
    0.000
    0.000
    0.200
    0.800
    0.000
    0.600
    0.000
    0.000
    0.000
    0.000
    0.000
    0.000
    0.000
    0.000
    0.000
    0.000
    0.000
    0.000
    0.000
    0.000
    0.000
    0.000
    0.000
    0.000
    0.000
    0.000
    0.000
    0.000
    0.000
    0.000
    0.000
    0.000
    0.000
    0.000
    0.000
    0.000
    0.000
    0.000
    0.000
    0.000
    0.000
    0.000
    0.000
    0.000
    0.000
    0.000
    0.000
    0.000
    0.000
    0.000
    0.000
    0.000
    0.000
    0.000
    0.000
    0.000
    0.000
    0.000
    0.000
    0.000
    0.000
    0.000
    0.000
    0.000
    0.000
    0.000
    0.000
    0.000
    0.000
    0.000
    0.000
    0.000
    0.000
    0.000
    0.000
    0.000
    0.000
    0.000
    0.000
    0.000
    0.000
    0.000
    0.000
    0.000
    0.000
    0.000
    0.000
    0.000
    0.000
    0.000
    0.000
    0.000
    0.000
    0.000
    0.000
    0.000
    0.000
    0.000
    0.000
    0.000
    0.000
    0.000
    0.000
    0.000
    0.000
    0.000
    0.000
    0.000
    0.000
    0.000
    0.000
    0.000
    0.000
    0.000
    0.000
    0.000
    0.000
    0.000
    0.000
    0.000
    0.000
    0.000
    0.000
    0.000
    0.000
    0.000
    0.000
    0.000
    0.000
    0.000
    0.000
    0.000
    0.000
    0.000
    0.000
    0.000
    0.000
    0.000
    0.000
    0.000
    0.000
    0.000
    0.000
    0.000
    0.000
    0.000
    0.000
    0.000
    0.000
    0.000
    0.000
    0.000
    0.000
    0.000
    0.000
    0.000
    0.000
    0.000
    0.000
    0.000
    0.000
    0.000
    0.000
    0.000
    0.000
    0.000
    0.000
    0.000
    0.000
    0.000
    0.000
    0.000
    0.000
    0.000
    0.000
    0.000
    0.000
    0.000
    0.000
    0.000
    0.000
    0.000
    0.000
    0.000
    0.000
    0.000
    0.000
    0.000
    0.000
    0.000
    0.000
    0.000
    0.000
    0.000
    0.000
    0.000
    0.000
    0.000
    0.000
    0.000
    0.000
    0.000
    0.000
    0.000
    0.000
    0.000
    0.000
    0.000
    0.000
    0.000
    0.000
    0.000
    0.000
    0.000
    0.000
    0.000
    0.000
    0.000
    0.000
    0.000
    0.000
    0.000
    0.000
    0.000
    0.000
    0.000
    0.000
    0.000
    0.000
    0.000
    0.000
    0.000
    0.000
    0.000
    0.000
    0.000
    0.000
    0.000
    0.000
    0.000
    0.000
    0.000
    0.000
    0.000
    0.000
    0.000
    0.000
    0.000
    0.000
    0.000
    0.000
    0.000
    0.000
    0.000
    0.000
    0.000
    0.000
    0.000
    0.000
    0.000
    0.000
    0.000
    0.000
    0.000
    0.000
    0.000
    0.000
    0.000
    0.000
    0.000
    0.000
    0.000
    0.000
    0.000
    0.000
    0.000
    0.000
    0.000
    0.000
    0.000
    0.000
    0.000
    0.000
    0.000
    0.000
    0.000
    0.000
    0.000
    0.000
    0.000
    0.000
    0.000
    0.000
    0.000
    0.000
    0.000
    0.000
    0.000
    0.000
    0.000
    0.000
    0.000
    0.000
    0.000
    0.000
    0.000
    0.000
    0.000
    0.000
    0.000
    0.000
    0.000
    0.000
    0.000
    0.000
    0.000
    0.000
    0.000
    0.000
    0.000
    0.000
    0.400
    0.000
    0.000
    0.000
    0.000
    0.000
    0.200
    0.000
    0.000
    0.000
    0.000
    0.000
    0.000
    0.000
    0.000
    0.000
    0.000
    0.000
    0.000
    0.000
    0.000
    0.000
    0.000
    0.000
    0.000
    0.000
    0.000
    0.000
    0.000
    0.000
    0.000
    0.000
    0.000
    0.000
    0.000
    0.000
    0.000
    0.000
    0.000
    0.000
    0.000
    0.000
    0.000
    0.000
    0.000
    0.000
    0.000
    0.000
    0.000
    0.000
    0.000
    0.000
    0.000
    0.000
    0.000
    0.000
    0.000
    0.000
    0.000
    0.000
    0.000
    0.000
    0.000
    0.000
    0.000
    0.000
    0.000
    0.000
    0.000
    0.000
    0.000
    0.000
    0.000
    0.000
    0.000
    0.000
    0.000
    0.000
    0.000
    0.000
    0.000
    0.000
    0.000
    0.000
    0.000
    0.000
    0.000
    0.000
    0.000
    0.000
    0.000
    0.000
    0.600
    1.000
    0.000
    0.000
    0.000
    0.000
    0.000
    0.000
    0.000
    0.000
    0.000
    0.000
    0.000
    0.000
    0.000
    0.000
    0.000
    0.000
    0.000
    0.000
    0.000
    0.000
    0.000
    0.000
    2.800
    2.600
    3.400
    5.600
    0.800
    1.000
    3.400
    0.000
    0.000
    0.200
    0.000
    0.000
    0.000
    0.000
    0.000
    0.000
    0.000
    0.000
    0.000
    0.000
    0.000
    0.000
    0.000
    0.000
    0.200
    0.000
    0.000
    0.000
    0.000
    0.000
    1.000
    0.400
    0.000
    0.000
    0.000
    0.000
    0.000
    0.000
    0.000
    0.000
    0.000
    0.000
    0.000
    0.000
    0.000
    0.000
    0.000
    0.000
    0.000
    0.000
    0.000
    0.000
    0.000
    0.000
    0.000
    0.000
    0.000
    0.000
    0.000
    0.000
    0.000
    0.000
    0.000
    0.000
    0.000
    0.000
    0.000
    0.000
    0.000
    0.000
    0.000
    0.000
    0.000
    0.000
    0.000
    0.000
    0.000
    0.000
    0.000
    0.000
    0.000
    0.000
    0.000
    0.000
    0.000
    0.000
    0.000
    0.000
    0.000
    0.000
    0.000
    0.000
    0.000
    0.000
    0.000
    0.000
    0.000
    0.000
    0.000
    0.000
    0.000
    0.000
    0.000
    0.000
    0.000
    0.000
    0.000
    0.000
    0.000
    0.000
    0.000
    0.000
    0.000
    0.000
    0.000
    0.000
    0.000
    0.000
    0.000
    0.000
    0.000
    0.000
    0.000
    0.000
    0.000
    0.000
    0.000
    0.000
    0.000
    0.000
    0.000
    0.000
    0.000
    0.000
    0.000
    0.000
    0.000
    0.000
    0.000
    0.000
    0.000
    0.000
    0.000
    0.000
    0.000
    0.000
    0.000
    0.000
    0.000
    0.000
    0.000
    0.000
    0.000
    0.000
    0.000
    0.000
    0.000
    0.000
    0.000
    0.000
    0.000
    0.000
    0.000
    0.000
    0.000
    0.000
    0.000
    0.000
    0.000
    0.000
    0.000
    0.000
    0.000
    0.000
    0.000
    0.000
    0.000
    0.000
    0.000
    0.000
    0.000
    0.000
    0.000
    0.000
    0.000
    0.000
    0.000
    0.000
    0.000
    0.000
    0.000
    0.000
    0.000
    0.000
    0.000
    0.000
    0.000
    0.000
    0.000
    0.000
    0.000
    0.000
    0.000
    0.000
    0.000
    0.000
    0.000
    0.000
    0.000
    0.000
    0.000
    0.000
    0.000
    0.000
    0.000
    0.000
    0.000
    0.000
    0.000
    0.000
    0.000
    0.000
    0.000
    0.000
    0.000
    0.000
    0.000
    0.000
    0.000
    0.000
    0.000
    0.000
    0.000
    0.000
    0.000
    0.000
    0.000
    0.000
    0.000
    0.000
    0.000
    0.000
    0.000
    0.000
    0.000
    0.000
    0.000
    0.000
    0.000
    0.000
    0.000
    0.000
    0.000
    0.000
    0.000
    0.000
    0.000
    0.000
    0.000
    0.000
    0.000
    0.000
    0.000
    0.000
    0.000
    0.000
    0.000
    0.000
    0.000
    0.000
    0.000
    0.000
    0.000
    0.000
    0.000
    0.000
    0.000
    0.000
    0.000
    0.000
    0.000
    0.000
    0.000
    0.000
    0.000
    0.000
    0.000
    0.000
    0.000
    0.000
    0.000
    0.200
    0.200
    0.000
    0.000
    0.000
    0.000
    0.000
    0.000
    0.000
    0.000
    0.000
    0.000
    0.000
    0.000
    0.000
    0.000
    0.000
    0.000
    0.000
    0.000
    0.000
    0.000
    0.000
    0.000
    0.000
    0.000
    0.000
    0.000
    0.000
    0.000
    0.000
    0.000
    0.000
    0.000
    0.000
    0.000
    0.000
    0.000
    0.000
    0.000
    0.000
    0.000
    0.000
    0.000
    0.000
    0.000
    0.000
    0.000
    0.000
    0.000
    0.000
    0.000
    0.000
    0.000
    0.000
    0.000
    0.000
    0.000
    0.000
    0.000
    0.000
    0.000
    0.000
    0.000
    0.000
    0.200
    0.200
    0.000
    0.000
    0.000
    0.000
    0.000
    0.000
    0.000
    0.000
    0.000
    0.000
    0.000
    0.000
    0.000
    0.000
    0.000
    0.000
    0.000
    0.000
    0.000
    0.000
    0.000
    0.000
    0.000
    0.000
    0.000
    0.000
    0.000
    0.000
    0.000
    0.000
    0.000
    0.000
    0.000
    0.000
    0.000
    0.000
    0.000
    0.000
    0.000
    0.000
    0.000
    0.000
    0.000
    0.000
    0.000
    0.000
    0.000
    0.000
    0.000
    0.000
    0.000
    0.000
    0.000
    0.000
    0.000
    0.000
    1.200
    0.000
    0.000
    0.200
    0.200
    0.000
    0.000
    0.000
    0.000
    0.000
    0.000
    0.000
    0.000
    0.000
    0.000
    0.000
    0.000
    0.000
    0.000
    0.000
    0.000
    0.000
    0.000
    0.000
    0.000
    0.000
    0.000
    0.000
    0.000
    0.000
    0.000
    0.000
    0.000
    0.000
    0.000
    0.000
    0.000
    0.000
    0.000
    0.000
    0.000
    0.000
    0.000
    0.000
    0.000
    0.000
    0.000
    0.000
    0.000
    0.000
    0.000
    0.000
    0.000
    0.000
    0.000
    0.000
    0.000
    0.000
    0.000
    0.000
    0.000
    0.000
    0.000
    0.000
    0.000
    0.000
    0.000
    0.000
    0.000
    0.000
    0.000
    0.000
    0.000
    0.000
    0.000
    0.000
    0.000
    0.000
    0.000
    0.000
    0.000
    0.000
    0.000
    0.000
    0.000
    0.000
    0.000
    0.000
    0.000
    0.000
    0.000
    0.000
    0.000
    0.000
    0.000
    0.000
    0.000
    0.000
    0.000
    0.000
    0.000
    0.000
    0.000
    0.000
    0.000
    0.000
    0.000
    0.000
    0.000
    0.000
    0.000
    0.000
    0.000
    0.000
    0.000
    0.000
    0.000
    0.000
    0.000
    0.000
    0.000
    0.000
    0.000
    0.000
    0.000
    0.000
    0.000
    0.000
    0.000
    0.000
    0.000
    0.000
    0.000
    0.000
    0.000
    0.000
    0.000
    0.000
    0.000
    0.000
    0.000
    0.000
    0.000
    0.000
    0.000
    0.000
    0.000
    0.000
    0.000
    0.000
    0.000
    0.000
    0.000
    0.000
    0.000
    0.000
    0.000
    0.000
    0.000
    0.000
    0.000
    0.000
    0.000
    0.000
    0.000
    0.000
    0.200
    0.000
    0.000
    0.000
    0.000
    0.000
    0.000
    0.000
    0.000
    0.000
    0.000
    0.000
    0.000
    0.000
    0.000
    0.000
    0.000
    0.000
    0.000
    0.000
    0.000
    0.000
    0.000
    0.000
    0.000
    0.000
    0.000
    0.000
    0.000
    0.000
    0.000
    0.000
    0.000
    0.000
    0.000
    0.000
    0.000
    0.000
    0.000
    0.000
    0.000
    0.000
    0.000
    0.000
    0.000
    0.000
    0.000
    0.000
    0.000
    0.000
    0.000
    0.000
    0.000
    0.000
    0.000
    0.000
    0.000
    0.000
    0.000
    0.000
    0.000
    0.000
    0.000
    0.000
    0.000
    0.000
    0.000
    0.000
    0.000
    0.000
    0.000
    0.000
    0.000
    0.000
    0.000
    0.000
    0.000
    0.000
    0.000
    0.000
    0.000
    0.000
    0.000
    0.000
    0.000
    0.000
    0.000
    0.000
    0.000
    0.000
    0.000
    0.000
    0.000
    0.000
    0.000
    0.000
    0.000
    0.000
    0.000
    0.000
    0.000
    0.000
    0.000
    0.000
    0.000
    0.000
    0.000
    0.000
    0.000
    0.000
    0.000
    0.000
    0.000
    0.000
    0.000
    0.000
    0.000
    0.000
    0.000
    0.000
    0.000
    0.000
    0.000
    0.000
    0.000
    0.000
    0.000
    0.000
    0.000
    0.000
    0.000
    0.000
    0.000
    0.000
    0.000
    0.000
    0.000
    0.000
    0.000
    0.000
    0.000
    0.000
    0.000
    0.000
    0.000
    0.000
    0.000
    0.200
    0.000
    0.000
    0.000
    0.000
    0.000
    0.000
    0.000
    0.000
    0.000
    0.000
    0.000
    0.000
    0.000
    0.000
    0.000
    0.000
    0.000
    0.000
    0.000
    0.000
    0.000
    0.000
    0.000
    0.000
    0.000
    0.000
    0.000
    0.000
    0.000
    0.000
    0.000
    0.000
    0.000
    0.000
    0.000
    0.000
    0.000
    0.000
    0.000
    0.000
    0.000
    0.000
    0.000
    0.000
    0.000
    0.000
    0.000
    0.000
    0.000
    0.000
    0.000
    0.000
    0.000
    0.000
    0.000
    0.000
    0.000
    5.600
    2.800
    0.000
    2.000
    2.000
    0.000
    0.800
    0.000
    0.000
    0.000
    0.000
    0.000
    0.000
    0.000
    0.000
    0.000
    0.000
    0.000
    0.000
    0.000
    0.000
    0.000
    0.000
    0.000
    0.000
    0.000
    0.000
    0.000
    0.000
    0.000
    0.000
    0.000
    0.000
    0.000
    0.000
    0.000
    0.000
    0.000
    0.000
    0.000
    0.000
    0.000
    0.000
    0.000
    0.000
    0.000
    0.000
    0.000
    9.200
    2.800
    1.200
    0.400
    0.400
    0.400
    0.000
    0.000
    0.000
    0.000
    0.000
    0.000
    0.000
    0.000
    0.000
    0.200
    0.000
    0.000
    0.000
    0.000
    0.000
    0.000
    0.000
    0.000
    0.000
    0.000
    0.000
    0.000
    0.000
    0.000
    0.000
    0.000
    0.000
    0.000
    0.000
    0.000
    0.000
    0.000
    0.000
    0.000
    0.000
    0.000
    0.000
    0.000
    0.000
    0.000
    0.000
    0.000
    0.000
    0.000
    0.000
    0.000
    0.000
    0.000
    0.000
    0.000
    0.000
    0.000
    0.000
    0.000
    0.000
    0.000
    0.000
    0.000
    0.000
    1.000
    0.000
    0.000
    0.000
    0.000
    0.000
    0.000
    0.000
    0.000
    0.000
    0.000
    0.000
    0.000
    0.000
    0.000
    0.000
    0.000
    0.400
    0.000
    0.000
    0.000
    0.000
    0.000
    0.000
    0.000
    0.000
    0.000
    0.000
    0.000
    0.000
    0.000
    0.000
    0.000
    0.000
    0.000
    0.000
    0.000
    0.000
    0.000
    0.000
    0.000
    0.000
    0.000
    0.000
    0.000
    0.000
    0.000
    0.000
    0.000
    0.000
    0.000
    0.000
    0.000
    0.000
    0.000
    0.000
    0.000
    0.000
    0.000
    0.000
    0.000
    0.000
    0.000
    0.000
    0.000
    0.000
    0.000
    0.000
    0.000
    0.000
    0.000
    0.000
    0.000
    0.000
    0.000
    0.000
    0.000
    0.000
    0.000
    0.000
    0.000
    0.000
    0.000
    2.000
    0.000
    0.200
    0.400
    0.200
    0.000
    0.000
    0.000
    0.000
    0.000
    0.000
    0.000
    0.000
    0.000
    0.000
    0.000
    0.000
    0.000
    0.000
    0.000
    0.000
    0.200
    1.200
    1.000
    0.000
    0.000
    0.000
    0.000
    0.000
    0.200
    0.000
    0.000
    0.000
    0.000
    0.000
    0.400
    0.000
    0.000
    0.000
    0.000
    0.000
    0.000
    7.400
    0.200
    0.000
    0.000
    0.400
    0.600
    0.400
    0.800
    0.800
    1.000
    0.200
    0.000
    0.000
    0.000
    0.000
    0.000
    0.000
    0.000
    1.400
    0.200
    0.000
    0.600
    0.000
    0.000
    0.000
    0.000
    0.000
    0.000
    0.000
    0.000
    0.000
    0.000
    0.000
    0.000
    0.000
    0.000
    0.000
    0.000
    0.000
    0.000
    0.400
    0.600
    0.000
    0.000
    1.400
    1.000
    2.800
    0.200
    0.000
    0.000
    0.200
    0.000
    0.000
    0.000
    0.000
    0.000
    0.000
    0.000
    0.000
    0.000
    0.000
    0.000
    0.000
    0.000
    0.000
    0.000
    0.000
    0.000
    0.000
    0.000
    0.000
    0.000
    0.000
    0.000
    0.000
    0.000
    0.000
    0.000
    0.000
    0.000
    0.000
    0.000
    0.000
    0.000
    0.400
    0.200
    0.000
    0.000
    0.000
    0.800
    0.400
    0.000
    0.000
    0.000
    0.000
    0.000
    0.000
    0.000
    0.000
    0.000
    0.000
    0.000
    0.000
    0.000
    0.000
    0.000
    0.000
    0.000
    0.000
    0.000
    0.000
    0.000
    0.000
    0.000
    0.000
    0.000
    0.000
    0.000
    0.000
    0.000
    0.000
    0.000
    0.000
    0.000
    0.000
    0.000
    0.000
    0.000
    0.000
    0.000
    0.000
    0.000
    0.000
    0.200
    0.000
    0.000
    0.000
    0.000
    0.000
    0.000
    0.000
    0.000
    0.000
    0.000
    0.000
    0.000
    0.000
    0.000
    0.000
    0.000
    0.000
    0.000
    0.000
    0.000
    0.000
    0.000
    0.000
    0.000
    0.000
    0.000
    0.000
    0.000
    0.000
    0.000
    0.000
    0.000
    0.000
    0.000
    0.000
    0.000
    0.000
    0.000
    0.000
    0.000
    0.000
    0.000
    0.000
    0.000
    0.000
    0.000
    0.000
    0.000
    0.000
    0.000
    0.000
    0.000
    0.000
    0.000
    0.000
    0.000
    0.000
    0.000
    0.000
    0.000
    0.000
    0.000
    0.000
    0.000
    0.000
    0.000
    0.000
    0.000
    0.000
    0.000
    0.000
    0.000
    0.000
    0.000
    0.000
    0.000
    0.000
    0.000
    0.000
    0.000
    0.000
    0.000
    0.000
    0.000
    0.000
    0.000
    0.000
    0.000
    0.000
    0.000
    0.000
    0.000
    0.000
    0.000
    0.000
    0.000
    0.000
    0.000
    0.000
    0.000
    0.000
    0.000
    0.000
    0.000
    0.000
    0.000
    0.000
    0.000
    0.000
    0.000
    0.000
    0.000
    0.000
    0.000
    0.000
    0.000
    0.000
    0.000
    0.000
    0.000
    0.000
    0.000
    0.000
    0.000
    0.000
    0.000
    0.000
    0.000
    0.000
    0.000
    0.000
    0.000
    0.000
    0.000
    0.000
    0.000
    0.000
    0.000
    0.000
    0.000
    0.000
    0.000
    0.000
    0.000
    0.000
    0.000
    0.000
    0.000
    0.000
    0.000
    0.000
    0.000
    0.000
    0.000
    0.000
    0.000
    0.000
    0.000
    0.000
    0.000
    0.000
    0.000
    0.000
    0.000
    0.000
    0.000
    0.000
    0.000
    0.000
    0.400
    0.800
    0.000
    0.200
    0.000
    0.000
    0.000
    0.000
    0.000
    0.000
    0.000
    0.000
    0.000
    0.000
    0.000
    0.000
    0.000
    0.000
    0.000
    0.200
    2.400
    0.600
    0.000
    0.000
    0.000
    0.000
    0.000
    0.000
    0.000
    0.000
    0.000
    1.000
    1.200
    0.000
    0.000
    0.000
    0.000
    0.000
    0.000
    0.000
    0.000
    0.000
    0.000
    0.200
    0.400
    0.400
    0.000
    0.000
    0.000
    0.000
    0.000
    0.000
    0.000
    0.000
    0.000
    0.200
    0.000
    0.000
    0.000
    0.000
    0.000
    0.000
    0.000
    0.000
    0.000
    0.000
    0.000
    0.000
    0.000
    0.000
    0.000
    0.000
    0.000
    0.000
    0.000
    0.000
    0.000
    0.400
    0.000
    0.000
    0.000
    0.000
    0.600
    0.000
    0.000
    0.200
    0.000
    0.400
    0.000
    0.000
    0.000
    0.000
    0.000
    0.000
    0.000
    0.000
    0.000
    0.000
    0.000
    0.000
    0.000
    0.000
    0.000
    0.000
    0.000
    0.000
    0.000
    0.000
    0.200
    0.000
    0.200
    7.800
    5.200
    2.200
    1.600
    0.600
    0.000
    0.000
    0.000
    0.000
    0.000
    0.000
    0.000
    0.000
    0.000
    0.000
    0.000
    0.000
    0.000
    0.000
    0.000
    0.000
    0.000
    0.000
    0.000
    0.000
    0.400
    0.400
    1.600
    0.000
    0.000
    0.000
    0.000
    0.000
    0.000
    0.000
    0.000
    0.000
    0.000
    0.000
    0.000
    0.000
    0.000
    0.000
    0.200
    0.000
    0.600
    1.000
    1.400
    0.800
    0.400
    0.200
    0.200
    0.000
    0.000
    0.000
    0.200
    0.400
    0.000
    0.000
    0.000
    0.200
    0.000
    0.000
    0.000
    0.000
    0.000
    0.000
    0.000
    0.000
    0.000
    0.000
    0.000
    0.000
    0.000
    0.000
    0.000
    0.000
    0.000
    0.000
    0.000
    0.000
    0.000
    0.800
    0.000
    0.000
    0.000
    0.000
    0.000
    0.000
    0.000
    0.000
    0.000
    0.000
    0.000
    0.000
    0.000
    0.000
    0.000
    0.000
    0.000
    0.000
    0.000
    2.800
    0.600
    0.200
    0.000
    0.000
    0.000
    0.000
    0.000
    0.000
    0.000
    0.000
    0.000
    0.000
    0.000
    0.000
    0.000
    0.000
    0.000
    0.000
    0.000
    0.000
    0.000
    0.000
    0.000
    0.000
    0.000
    0.200
    0.200
    0.400
    0.000
    0.000
    0.000
    0.000
    0.000
    0.000
    0.000
    0.000
    0.000
    0.000
    0.000
    0.000
    0.000
    0.600
    4.200
    0.000
    0.000
    0.000
    0.000
    0.000
    0.000
    0.000
    0.000
    0.000
    0.000
    0.000
    0.000
    0.000
    0.000
    0.000
    0.000
    0.200
    0.200
    0.000
    0.000
    0.000
    0.200
    0.000
    0.200
    0.200
    0.200
    0.000
    0.000
    0.000
    0.000
    0.000
    0.000
    0.000
    0.000
    0.000
    0.000
    0.000
    0.000
    0.200
    0.200
    0.000
    0.200
    0.200
    0.000
    0.000
    0.000
    0.000
    0.000
    0.000
    0.200
    0.000
    0.200
    0.000
    0.000
    0.000
    0.000
    0.000
    0.000
    0.000
    0.000
    0.000
    0.000
    0.000
    0.000
    0.000
    0.000
    0.400
    0.400
    0.000
    0.000
    0.200
    0.800
    1.200
    0.200
    0.800
    0.600
    0.200
    1.200
    0.200
    0.000
    0.000
    0.000
    0.000
    0.000
    0.000
    0.000
    0.000
    0.000
    0.000
    0.000
    0.000
    0.000
    0.000
    0.000
    0.000
    0.000
    0.000
    0.000
    0.000
    0.200
    0.000
    0.000
    0.000
    0.000
    0.000
    0.000
    0.000
    0.000
    0.000
    0.000
    0.000
    0.000
    0.000
    0.000
    0.600
    1.600
    0.000
    0.000
    0.000
    0.200
    0.000
    0.000
    0.000
    0.000
    0.000
    0.200
    0.000
    0.000
    0.000
    0.000
    0.000
    0.000
    0.000
    0.000
    0.000
    0.000
    0.000
    0.000
    0.000
    0.000
    0.000
    0.000
    0.400
    0.200
    0.200
    0.200
    0.400
    0.800
    0.400
    0.200
    0.000
    1.000
    0.600
    0.000
    0.000
    0.000
    0.000
    0.000
    0.000
    0.000
    0.000
    0.000
    0.000
    0.000
    0.000
    0.000
    0.000
    0.000
    0.000
    0.000
    0.000
    0.000
    0.000
    0.000
    0.000
    0.000
    0.000
    0.000
    0.000
    0.000
    0.000
    0.000
    0.000
    0.000
    0.000
    0.000
    0.000
    0.000
    0.000
    0.000
    0.000
    0.000
    0.000
    0.000
    0.000
    0.000
    0.000
    0.000
    0.000
    0.000
    0.000
    0.000
    0.000
    0.000
    0.000
    0.000
    0.000
    0.000
    0.000
    0.000
    0.000
    0.000
    0.000
    0.000
    0.000
    0.000
    0.000
    0.000
    0.000
    0.200
    0.000
    0.000
    0.000
    0.000
    0.000
    0.000
    0.000
    0.000
    0.000
    0.000
    0.000
    0.000
    0.000
    0.000
    0.000
    0.000
    0.000
    0.000
    0.000
    0.000
    0.000
    0.000
    0.000
    0.000
    0.000
    0.000
    0.000
    0.000
    0.000
    0.000
    0.000
    0.000
    0.000
    0.000
    0.000
    0.000
    0.000
    0.000
    0.000
    0.000
    0.000
    0.000
    0.000
    0.000
    0.000
    0.000
    0.000
    0.000
    0.000
    0.000
    0.000
    0.000
    0.000
    0.000
    0.000
    0.000
    0.000
    0.000
    0.000
    0.000
    0.000
    0.000
    0.400
    0.400
    0.400
    0.200
    0.000
    0.000
    0.000
    0.000
    0.000
    0.000
    0.000
    0.200
    0.000
    0.000
    0.000
    0.000
    0.000
    0.000
    0.000
    0.000
    0.000
    0.000
    0.600
    0.000
    0.000
    0.000
    0.000
    0.000
    0.200
    0.200
    0.000
    0.000
    0.000
    0.000
    0.000
    0.000
    0.000
    0.000
    0.000
    0.000
    0.000
    0.000
    0.000
    0.000
    0.000
    0.000
    0.000
    0.000
    0.000
    0.000
    0.000
    0.000
    0.000
    0.000
    0.000
    0.000
    0.000
    0.000
    0.000
    0.000
    0.000
    0.200
    0.000
    0.000
    0.000
    0.000
    0.000
    0.000
    0.000
    0.000
    0.000
    0.000
    0.000
    0.000
    0.000
    0.000
    0.000
    0.000
    0.000
    0.000
    0.000
    0.000
    0.000
    0.000
    0.000
    0.000
    0.000
    0.000
    0.000
    0.000
    0.000
    0.000
    0.000
    0.000
    0.000
    0.000
    0.000
    0.000
    0.000
    0.000
    0.000
    0.000
    0.000
    0.000
    0.000
    0.000
    0.000
    0.000
    0.000
    0.000
    0.000
    0.000
    0.000
    0.000
    0.000
    0.000
    0.000
    0.000
    0.000
    0.000
    0.000
    0.000
    0.000
    0.000
    0.000
    0.000
    0.000
    0.000
    0.000
    0.000
    0.000
    0.000
    0.200
    0.000
    0.000
    0.000
    0.000
    0.000
    0.000
    0.000
    0.000
    0.000
    0.000
    0.000
    0.000
    0.000
    0.000
    0.000
    0.000
    0.000
    0.000
    0.000
    0.000
    0.000
    0.000
    0.000
    0.000
    0.000
    0.000
    0.000
    0.000
    0.000
    0.000
    0.000
    0.000
    0.000
    0.000
    0.000
    0.000
    0.000
    0.000
    0.000
    0.000
    0.000
    0.000
    0.000
    0.000
    0.000
    0.000
    0.000
    1.000
    0.400
    2.000
    0.200
    1.000
    0.600
    0.400
    0.200
    0.000
    0.000
    0.000
    0.000
    0.000
    0.000
    0.000
    0.000
    0.400
    0.000
    0.200
    0.000
    0.000
    0.000
    0.000
    0.400
    0.000
    0.200
    0.000
    0.000
    0.000
    0.000
    0.000
    0.800
    0.600
    0.000
    2.400
    0.400
    0.000
    0.000
    0.000
    0.000
    0.000
    0.000
    0.200
    0.000
    0.000
    0.000
    0.000
    0.000
    0.000
    0.000
    0.000
    0.000
    0.000
    0.000
    0.000
    0.000
    0.000
    0.000
    0.000
    0.000
    0.000
    0.000
    0.000
    0.000
    0.000
    0.000
    0.000
    0.000
    0.000
    0.000
    0.000
    0.000
    0.000
    0.000
    0.000
    0.000
    0.000
    0.000
    0.000
    0.000
    0.000
    0.000
    0.000
    0.000
    0.000
    0.000
    0.000
    0.000
    0.000
    0.000
    0.000
    0.000
    0.000
    0.000
    0.000
    0.000
    0.200
    0.000
    0.000
    0.000
    0.000
    0.000
    0.200
    0.000
    0.000
    0.000
    0.000
    0.000
    0.000
    0.000
    0.000
    0.000
    0.000
    0.000
    0.000
    0.000
    0.000
    0.000
    0.000
    0.000
    0.000
    0.000
    0.000
    0.000
    0.000
    0.000
    0.000
    0.000
    0.000
    0.000
    0.000
    0.000
    0.000
    0.000
    0.000
    0.000
    0.000
    0.000
    0.000
    0.000
    0.000
    0.000
    0.000
    0.000
    0.000
    0.000
    0.000
    0.000
    0.000
    0.000
    0.000
    0.000
    0.000
    0.000
    0.000
    0.000
    0.000
    0.000
    0.000
    0.000
    0.000
    0.000
    0.000
    0.000
    0.000
    0.000
    0.000
    0.200
    0.000
    0.000
    0.000
    0.200
    0.000
    0.000
    0.000
    0.000
    0.200
    0.000
    0.000
    0.400
    0.200
    0.200
    0.000
    0.000
    0.000
    0.000
    0.200
    0.000
    0.000
    0.200
    0.000
    0.000
    0.000
    0.000
    0.000
    0.000
    0.000
    0.000
    0.000
    0.000
    0.000
    0.000
    0.000
    0.000
    0.000
    0.000
    0.000
    0.200
    0.000
    0.200
    2.400
    1.800
    0.200
    0.200
    0.000
    0.000
    0.000
    0.000
    0.000
    0.000
    0.000
    0.000
    0.000
    0.000
    0.000
    0.000
    0.000
    0.000
    0.000
    0.000
    0.000
    0.000
    0.400
    1.400
    0.800
    0.200
    0.000
    0.000
    0.000
    0.200
    0.200
    0.000
    0.200
    0.600
    0.200
    0.000
    0.000
    0.000
    0.000
    0.200
    0.000
    0.200
    0.000
    0.000
    0.000
    0.000
    0.000
    0.000
    0.000
    0.000
    0.000
    0.000
    0.000
    0.000
    0.000
    0.000
    0.000
    0.000
    0.000
    0.000
    0.000
    0.000
    0.000
    0.000
    0.000
    0.000
    0.000
    0.200
    0.000
    0.000
    0.000
    0.000
    0.000
    0.000
    0.000
    0.000
    0.000
    0.000
    0.000
    0.000
    0.000
    0.000
    0.000
    0.000
    0.000
    0.000
    0.000
    0.000
    0.000
    0.000
    0.000
    0.000
    0.000
    0.000
    0.000
    0.000
    0.000
    0.000
    0.000
    0.000
    0.000
    0.000
    0.000
    0.000
    0.000
    0.000
    0.000
    0.000
    0.000
    0.000
    0.000
    0.000
    0.000
    0.000
    0.000
    0.000
    0.000
    0.000
    0.000
    0.000
    0.000
    0.000
    0.000
    0.000
    0.000
    0.000
    0.000
    0.000
    0.000
    0.000
    0.000
    0.000
    0.000
    0.000
    0.000
    0.000
    0.000
    0.000
    0.000
    0.000
    0.000
    0.000
    0.000
    0.000
    0.000
    0.000
    0.000
    0.000
    0.200
    0.000
    0.000
    0.000
    0.000
    0.000
    0.000
    0.000
    0.000
    0.000
    0.000
    0.000
    0.000
    0.000
    0.000
    0.000
    0.000
    0.000
    0.000
    0.000
    0.000
    0.000
    0.000
    0.000
    1.600
    0.000
    0.000
    1.600
    1.600
    0.000
    2.200
    0.000
    0.000
    0.000
    0.000
    0.000
    2.400
    0.000
    0.000
    0.000
    0.000
    0.000
    0.000
    0.000
    0.000
    0.000
    0.000
    0.000
    0.000
    0.000
    0.000
    0.000
    0.000
    0.000
    0.000
    0.000
    0.000
    0.000
    0.000
    0.000
    0.000
    0.000
    0.000
    0.000
    0.000
    0.000
    0.000
    0.000
    0.000
    0.200
    0.200
    0.400
    0.000
    0.000
    0.000
    0.200
    0.000
    0.000
    0.000
    0.000
    0.800
    0.200
    0.000
    0.000
    0.200
    0.000
    0.000
    0.000
    0.000
    0.000
    0.000
    0.000
    0.000
    0.000
    0.000
    0.000
    0.000
    0.000
    0.000
    0.000
    0.000
    0.000
    0.000
    0.200
    0.400
    1.000
    0.200
    0.400
    1.000
    0.400
    0.400
    0.000
    0.000
    0.600
    0.000
    0.000
    0.000
    0.000
    0.000
    0.000
    0.000
    0.000
    0.000
    0.000
    0.000
    0.200
    1.200
    0.200
    0.000
    0.000
    1.800
    0.200
    0.000
    0.000
    0.000
    0.000
    0.000
    0.000
    0.000
    0.000
    0.000
    0.000
    0.000
    0.000
    0.000
    0.000
    0.000
    0.200
    0.000
    0.000
    0.000
    0.000
    0.000
    0.000
    0.000
    0.000
    0.000
    0.000
    0.000
    0.000
    0.000
    0.000
    0.000
    0.000
    0.000
    0.000
    0.000
    0.000
    0.000
    0.000
    0.000
    0.000
    0.000
    0.000
    0.000
    0.000
    0.000
    0.000
    0.000
    0.000
    0.000
    0.000
    0.000
    0.000
    0.000
    0.000
    0.000
    0.000
    0.000
    0.000
    0.000
    0.000
    0.000
    0.000
    0.000
    0.000
    0.000
    0.000
    0.000
    0.000
    0.000
    0.000
    0.000
    0.000
    0.000
    0.000
    0.000
    0.000
    0.000
    0.000
    0.000
    0.000
    0.000
    0.000
    0.000
    0.000
    0.000
    0.000
    0.000
    0.000
    0.000
    0.000
    0.000
    0.000
    0.000
    0.000
    0.000
    0.000
    0.000
    0.000
    0.000
    0.000
    0.000
    0.000
    0.000
    0.000
    0.000
    0.000
    0.000
    0.000
    0.000
    0.000
    0.000
    0.000
    0.000
    0.000
    0.000
    0.000
    0.000
    0.000
    0.000
    0.000
    0.000
    0.000
    0.000
    0.000
    0.000
    0.000
    0.000
    0.000
    0.000
    0.000
    0.000
    0.000
    0.000
    0.000
    0.000
    0.000
    0.000
    0.000
    0.000
    0.000
    0.000
    0.000
    0.000
    0.000
    0.000
    0.000
    0.000
    0.000
    0.000
    0.000
    0.000
    0.000
    0.000
    0.000
    0.000
    0.000
    0.000
    0.000
    0.000
    0.000
    0.000
    0.000
    0.000
    0.000
    0.000
    0.000
    0.000
    0.000
    0.000
    0.000
    0.000
    0.000
    0.000
    0.000
    0.000
    0.000
    0.000
    0.000
    0.000
    0.000
    0.000
    0.000
    0.000
    0.000
    0.000
    0.000
    0.000
    0.000
    0.000
    0.000
    0.000
    0.000
    0.000
    0.000
    0.000
    0.000
    0.000
    0.000
    0.000
    0.000
    0.000
    0.000
    0.000
    0.000
    0.000
    0.000
    0.000
    0.000
    0.000
    0.000
    0.000
    0.000
    0.000
    0.000
    0.000
    0.000
    0.000
    0.000
    0.000
    0.000
    0.000
    0.000
    0.000
    0.000
    0.000
    0.000
    0.000
    0.000
    0.000
    0.000
    0.000
    0.000
    0.000
    0.000
    0.000
    0.000
    0.000
    0.000
    0.000
    0.000
    0.000
    0.000
    0.000
    0.000
    0.000
    0.000
    0.000
    0.000
    0.000
    0.000
    0.200
    0.000
    0.200
    0.000
    0.200
    0.000
    0.600
    0.400
    0.400
    1.400
    1.600
    1.400
    0.200
    0.000
    0.200
    0.000
    0.000
    0.000
    0.000
    0.000
    0.000
    0.000
    0.000
    0.000
    0.000
    0.000
    0.000
    0.000
    0.200
    0.200
    0.000
    0.000
    0.000
    0.200
    0.000
    0.200
    0.200
    0.000
    0.000
    0.000
    0.000
    0.000
    0.000
    0.000
    0.000
    0.000
    0.000
    0.000
    0.000
    0.000
    0.200
    0.000
    0.000
    0.200
    0.000
    0.200
    0.600
    0.400
    0.200
    0.000
    0.000
    0.000
    0.400
    1.000
    0.800
    0.800
    1.200
    1.600
    0.800
    1.000
    0.800
    0.400
    0.800
    0.200
    0.000
    0.600
    1.000
    0.600
    0.400
    0.000
    0.400
    0.200
    0.000
    0.000
    0.200
    0.000
    0.000
    0.200
    0.000
    0.400
    0.600
    1.400
    0.200
    0.200
    0.000
    0.400
    1.400
    1.000
    1.400
    1.000
    0.000
    0.000
    0.000
    0.000
    0.000
    0.200
    0.400
    0.000
    0.200
    0.000
    0.000
    0.000
    0.000
    0.000
    0.000
    0.000
    0.000
    0.200
    0.200
    0.000
    0.000
    0.000
    0.200
    0.000
    0.000
    0.000
    0.000
    0.000
    0.000
    0.000
    0.000
    0.200
    0.600
    0.000
    0.000
    1.200
    0.600
    0.000
    0.200
    0.000
    0.000
    0.000
    0.000
    0.000
    0.000
    0.000
    0.000
    0.000
    0.000
    0.000
    0.000
    0.000
    0.000
    0.000
    0.000
    0.000
    0.000
    0.000
    0.000
    0.000
    0.000
    0.000
    0.000
    0.000
    0.000
    0.000
    0.000
    0.000
    0.000
    0.000
    0.000
    0.000
    0.000
    0.000
    0.000
    0.000
    0.000
    0.000
    0.000
    0.000
    0.000
    0.000
    0.000
    0.000
    0.000
    0.000
    0.000
    0.000
    0.000
    0.000
    0.000
    0.000
    0.000
    0.000
    0.200
    0.000
    0.400
    0.200
    0.000
    0.200
    0.200
    0.000
    0.000
    0.000
    0.000
    0.000
    0.000
    0.000
    0.000
    0.000
    0.000
    0.000
    0.000
    0.000
    0.000
    0.000
    0.000
    0.000
    0.000
    0.000
    0.000
    0.000
    0.000
    0.000
    0.000
    0.000
    0.000
    0.000
    0.000
    0.000
    0.000
    0.000
    0.000
    0.000
    0.000
    0.000
    0.000
    0.000
    0.000
    0.000
    0.000
    0.000
    0.000
    0.000
    0.000
    0.000
    0.000
    0.000
    0.000
    0.000
    0.000
    0.000
    0.000
    0.000
    0.000
    0.000
    0.000
    0.000
    0.000
    0.000
    0.000
    0.000
    0.000
    0.000
    0.000
    0.000
    0.000
    0.200
    0.000
    0.000
    0.000
    0.000
    0.000
    0.000
    0.000
    0.000
    0.000
    0.000
    0.000
    0.000
    0.000
    0.000
    0.000
    0.000
    0.000
    0.200
    0.000
    0.000
    0.000
    0.000
    0.000
    0.000
    0.000
    0.000
    0.000
    0.000
    0.000
    0.000
    0.000
    0.000
    0.000
    0.000
    0.000
    0.000
    0.000
    0.000
    0.000
    0.000
    0.000
    0.000
    0.000
    0.000
    0.000
    0.000
    0.000
    0.000
    0.000
    0.000
    0.000
    0.200
    0.000
    0.000
    0.000
    0.000
    0.000
    0.000
    0.000
    0.000
    0.000
    0.000
    0.000
    0.000
    0.000
    0.000
    0.000
    0.000
    0.000
    0.000
    0.000
    0.000
    0.000
    0.000
    0.000
    0.200
    0.000
    0.000
    0.000
    0.800
    0.800
    0.600
    0.200
    0.000
    0.000
    0.000
    0.000
    0.000
    0.000
    0.400
    1.400
    1.600
    0.200
    1.400
    0.000
    0.000
    0.000
    0.000
    0.000
    0.000
    0.000
    0.000
    0.000
    0.000
    0.000
    0.000
    0.000
    0.000
    0.000
    0.400
    1.200
    0.200
    0.200
    0.000
    0.000
    0.000
    0.000
    0.000
    0.000
    0.000
    0.000
    0.000
    0.000
    0.000
    0.000
    0.000
    0.000
    0.000
    0.000
    0.000
    0.000
    0.000
    0.000
    0.000
    0.000
    0.000
    0.000
    0.000
    0.000
    0.000
    0.000
    0.000
    0.200
    0.000
    0.200
    0.000
    0.000
    0.000
    0.000
    0.000
    0.000
    0.000
    0.000
    0.000
    0.000
    0.000
    0.000
    0.000
    0.000
    0.000
    0.000
    0.000
    0.000
    0.000
    0.000
    0.000
    0.000
    0.000
    0.000
    0.000
    0.000
    0.000
    0.000
    0.000
    0.000
    0.000
    0.000
    0.000
    0.000
    0.000
    0.000
    0.000
    0.200
    0.000
    0.000
    0.000
    0.000
    0.200
    0.000
    0.000
    0.000
    0.000
    0.000
    0.000
    0.000
    0.000
    0.000
    0.000
    0.000
    0.000
    0.000
    0.000
    0.000
    0.200
    0.000
    0.000
    0.000
    0.000
    0.000
    0.000
    0.200
    0.000
    0.000
    0.000
    0.000
    0.000
    0.000
    0.000
    0.000
    0.000
    0.200
    0.000
    0.000
    0.000
    0.000
    0.000
    0.000
    0.000
    0.000
    0.000
    0.000
    0.000
    0.000
    0.000
    0.000
    0.200
    0.000
    0.000
    0.000
    0.000
    0.000
    0.000
    0.000
    0.000
    0.000
    0.000
    0.000
    0.000
    0.000
    0.000
    0.000
    0.000
    0.200
    0.000
    0.000
    0.000
    0.000
    0.000
    0.000
    0.000
    0.000
    0.000
    0.000
    0.000
    0.000
    0.000
    0.000
    0.000
    0.000
    0.000
    0.000
    0.000
    0.000
    0.000
    0.000
    0.000
    0.000
    0.000
    0.000
    0.200
    0.000
    0.000
    0.000
    0.000
    0.000
    0.000
    0.000
    0.000
    0.200
    0.000
    0.000
    0.000
    0.000
    0.000
    0.000
    0.000
    0.000
    0.000
    0.000
    0.000
    0.000
    0.000
    0.000
    0.000
    0.000
    0.000
    0.000
    0.200
    1.600
    0.200
    0.000
    0.000
    0.000
    0.400
    0.000
    0.000
    0.000
    0.000
    0.000
    0.000
    0.000
    0.000
    0.000
    0.000
    0.000
    0.000
    0.000
    0.000
    0.000
    0.000
    0.200
    0.000
    0.000
    0.000
    0.000
    0.200
    1.200
    1.800
    0.000
    1.000
    0.200
    0.200
    1.800
    0.600
    1.400
    0.400
    1.200
    1.200
    1.200
    1.000
    0.000
    0.000
    0.000
    0.000
    0.000
    0.000
    0.000
    0.000
    0.000
    0.000
    0.000
    0.000
    0.000
    0.000
    0.000
    0.000
    0.000
    0.000
    0.000
    0.000
    0.000
    0.000
    0.000
    0.000
    0.000
    0.000
    0.000
    0.000
    0.000
    0.000
    0.000
    0.000
    0.000
    0.000
    0.000
    0.000
    0.000
    0.200
    0.000
    0.000
    0.000
    0.000
    0.000
    0.000
    0.000
    0.000
    0.000
    0.000
    0.000
    0.000
    0.000
    0.000
    0.000
    0.000
    0.000
    0.000
    0.000
    0.000
    0.000
    0.000
    0.200
    0.000
    0.000
    0.000
    0.000
    0.000
    0.000
    0.000
    0.000
    0.000
    0.000
    0.000
    0.000
    0.000
    0.000
    0.000
    0.000
    0.000
    0.000
    0.000
    0.000
    0.000
    0.200
    0.200
    0.200
    0.000
    0.000
    0.000
    0.000
    0.000
    0.000
    0.000
    0.000
    0.000
    0.000
    0.000
    0.000
    0.000
    0.000
    0.000
    0.000
    0.000
    0.000
    0.000
    0.000
    0.000
    0.000
    0.000
    0.000
    0.200
    0.000
    0.000
    0.000
    0.000
    0.000
    0.000
    0.000
    0.000
    0.000
    0.000
    0.000
    0.000
    0.000
    0.000
    0.000
    0.000
    0.000
    0.000
    0.000
    0.000
    0.000
    0.000
    0.000
    0.200
    0.000
    0.000
    0.000
    0.000
    0.000
    0.000
    0.000
    0.000
    0.000
    0.000
    0.000
    0.000
    0.000
    0.000
    0.000
    0.000
    0.000
    0.000
    0.000
    0.000
    0.000
    0.000
    0.000
    0.000
    0.000
    0.000
    0.000
    0.000
    0.000
    0.000
    0.000
    0.000
    0.000
    0.000
    0.000
    0.000
    0.000
    0.000
    0.000
    0.000
    0.000
    0.200
    0.000
    0.000
    0.000
    0.000
    0.000
    0.000
    0.000
    0.000
    0.000
    0.000
    0.000
    0.000
    0.000
    0.000
    0.000
    0.000
    0.000
    0.000
    0.000
    0.000
    0.000
    0.000
    0.200
    0.000
    0.000
    0.000
    0.000
    0.000
    0.000
    0.000
    0.000
    0.000
    0.000
    0.000
    0.000
    0.000
    0.000
    0.000
    0.000
    0.000
    0.000
    0.000
    0.000
    0.000
    0.000
    0.000
    0.000
    0.000
    0.000
    0.000
    0.000
    0.000
    0.000
    0.000
    0.000
    0.000
    0.000
    0.000
    0.000
    0.000
    0.000
    0.000
    0.000
    0.000
    0.000
    0.000
    0.000
    2.000
    0.400
    0.000
    0.000
    0.000
    0.000
    0.000
    0.000
    0.000
    0.000
    0.000
    0.000
    0.000
    0.000
    0.000
    0.000
    0.000
    0.000
    0.000
    0.000
    0.000
    0.000
    0.000
    0.000
    0.000
    0.000
    0.000
    0.000
    0.000
    0.000
    0.000
    0.000
    0.000
    0.000
    0.000
    0.000
    0.200
    0.000
    0.000
    0.000
    0.000
    0.000
    0.000
    0.000
    0.000
    0.000
    0.000
    0.000
    0.000
    0.000
    0.000
    0.000
    0.000
    0.000
    0.000
    0.000
    0.000
    0.000
    0.000
    0.000
    0.000
    0.000
    0.200
    0.000
    0.200
    0.000
    0.200
    0.000
    0.000
    0.200
    1.600
    0.000
    0.000
    0.000
    0.000
    0.000
    0.000
    0.000
    0.000
    0.000
    0.000
    0.000
    0.000
    0.000
    0.000
    0.000
    0.000
    0.000
    0.000
    0.000
    0.000
    0.000
    0.000
    0.000
    0.000
    0.000
    0.000
    0.000
    0.000
    0.000
    0.000
    0.000
    0.000
    0.000
    0.000
    0.000
    0.000
    0.000
    0.000
    0.000
    0.000
    0.000
    0.000
    0.000
    0.000
    0.000
    0.000
    0.000
    0.000
    0.000
    0.000
    0.000
    0.000
    0.200
    0.000
    0.000
    0.000
    0.000
    0.000
    0.000
    0.000
    0.000
    0.000
    0.000
    0.000
    0.000
    0.000
    0.000
    0.000
    0.000
    0.000
    0.000
    0.000
    0.000
    0.000
    0.000
    0.000
    0.000
    0.000
    0.000
    0.000
    0.000
    0.000
    0.000
    0.000
    0.000
    0.000
    0.000
    0.000
    0.000
    0.000
    0.000
    0.000
    0.000
    0.000
    0.000
    0.000
    0.000
    0.000
    0.000
    0.000
    0.000
    0.000
    0.000
    0.000
    0.000
    0.200
    0.000
    0.000
    0.000
    0.000
    0.000
    0.000
    0.000
    0.000
    0.000
    0.000
    0.000
    0.000
    0.000
    0.000
    0.000
    0.000
    0.000
    0.000
    0.000
    0.000
    0.000
    0.000
    0.000
    0.000
    0.000
    0.000
    0.000
    0.000
    0.000
    0.000
    0.200
    0.000
    0.000
    0.000
    0.000
    0.000
    0.000
    0.400
    0.600
    1.200
    0.200
    0.000
    0.000
    0.200
    0.800
    0.000
    0.000
    0.000
    0.200
    0.000
    0.000
    0.000
    0.000
    0.000
    0.000
    0.000
    0.000
    0.200
    0.800
    1.200
    1.000
    1.400
    1.800
    1.400
    0.400
    0.200
    1.200
    1.000
    0.800
    2.000
    2.800
    2.200
    0.600
    0.200
    1.200
    1.000
    1.200
    0.800
    0.600
    0.400
    0.200
    0.200
    0.200
    0.000
    0.000
    0.000
    0.000
    0.000
    0.000
    0.000
    0.000
    0.000
    0.000
    0.000
    0.000
    0.000
    0.000
    0.000
    0.000
    0.000
    0.000
    0.000
    0.000
    0.000
    0.000
    0.000
    0.000
    0.000
    0.000
    0.000
    0.000
    0.000
    0.000
    0.000
    0.000
    0.000
    0.000
    0.000
    0.000
    0.000
    0.000
    0.000
    0.000
    0.000
    0.000
    0.000
    0.000
    0.000
    0.000
    0.000
    0.000
    0.000
    0.000
    0.000
    0.000
    0.000
    0.000
    0.000
    0.000
    0.000
    0.800
    0.000
    0.000
    0.000
    0.000
    0.000
    0.000
    0.000
    0.000
    0.000
    0.000
    0.000
    0.000
    0.000
    0.000
    0.000
    0.000
    0.000
    0.000
    0.000
    0.000
    0.000
    0.000
    0.000
    0.000
    0.000
    0.000
    0.000
    0.000
    0.000
    0.000
    0.400
    0.200
    0.000
    0.000
    0.000
    0.000
    0.000
    0.000
    0.000
    0.000
    0.000
    0.000
    0.000
    0.000
    0.000
    0.000
    0.000
    0.000
    0.000
    0.000
    0.000
    0.000
    0.000
    0.000
    0.000
    0.000
    0.000
    0.000
    0.000
    0.000
    0.000
    0.000
    0.000
    0.000
    0.000
    0.000
    0.000
    0.000
    0.000
    0.000
    0.000
    0.000
    0.000
    0.000
    0.000
    0.000
    0.000
    0.000
    0.000
    0.000
    0.000
    0.000
    0.000
    0.000
    0.000
    0.000
    0.000
    0.000
    0.000
    0.000
    0.000
    0.000
    0.000
    0.000
    0.000
    0.000
    0.000
    0.000
    0.000
    0.000
    0.000
    0.000
    0.000
    0.000
    0.000
    0.200
    0.400
    1.000
    0.800
    0.400
    0.400
    0.400
    0.800
    0.800
    0.200
    0.200
    0.000
    0.000
    0.000
    0.000
    0.000
    0.000
    0.000
    0.000
    0.000
    0.000
    0.000
    0.000
    0.000
    0.000
    0.000
    0.000
    0.000
    0.000
    0.000
    0.000
    0.000
    0.000
    0.200
    0.000
    0.000
    0.000
    0.000
    0.200
    0.000
    0.000
    0.000
    0.000
    0.000
    0.000
    0.000
    0.000
    0.000
    0.000
    0.000
    0.000
    0.000
    0.000
    0.000
    0.000
    0.000
    0.000
    0.200
    0.000
    0.000
    0.000
    0.000
    0.000
    0.000
    0.000
    0.000
    0.200
    0.000
    0.000
    0.000
    0.000
    0.000
    0.000
    0.000
    0.000
    0.000
    0.000
    0.000
    0.000
    0.000
    0.000
    0.000
    0.000
    0.000
    0.000
    0.000
    0.000
    0.000
    0.000
    0.000
    0.000
    0.000
    0.000
    0.000
    0.000
    0.000
    0.000
    0.000
    0.000
    0.000
    0.000
    0.000
    0.000
    0.000
    0.000
    0.000
    0.000
    0.000
    0.000
    0.000
    0.000
    0.000
    0.000
    0.000
    0.000
    0.000
    0.000
    0.000
    0.000
    0.000
    0.000
    0.000
    0.000
    0.000
    0.000
    0.000
    0.000
    0.000
    0.000
    0.000
    0.200
    0.000
    0.000
    0.000
    0.000
    0.000
    0.000
    0.000
    0.000
    0.000
    0.000
    0.000
    0.000
    0.000
    0.000
    0.000
    0.000
    0.000
    0.000
    0.000
    0.000
    0.000
    0.000
    0.000
    0.000
    0.000
    0.000
    0.000
    0.200
    0.000
    0.000
    0.000
    0.000
    0.000
    0.000
    0.000
    0.000
    0.000
    0.000
    0.000
    0.000
    0.000
    0.000
    0.000
    0.000
    0.000
    0.000
    0.000
    0.000
    0.000
    0.200
    0.000
    0.000
    0.000
    0.000
    0.000
    0.000
    0.000
    0.000
    0.000
    0.000
    0.000
    0.000
    0.000
    0.000
    0.000
    0.000
    0.000
    0.000
    0.000
    0.000
    0.000
    0.000
    0.000
    0.000
    0.000
    0.000
    0.000
    0.000
    0.000
    0.000
    0.000
    0.000
    0.000
    0.400
    1.800
    1.600
    0.600
    1.400
    3.400
    0.600
    0.000
    0.000
    0.000
    0.000
    0.000
    0.000
    0.000
    0.000
    0.000
    0.000
    0.000
    0.000
    0.200
    0.200
    1.000
    3.600
    0.400
    0.000
    0.000
    0.000
    0.000
    0.000
    0.000
    0.800
    0.600
    0.600
    0.800
    0.200
    0.000
    0.000
    0.200
    0.000
    0.000
    0.200
    0.200
    0.000
    0.000
    0.000
    0.000
    0.000
    0.000
    0.000
    1.400
    0.800
    0.000
    0.200
    0.400
    2.800
    2.000
    1.000
    0.000
    0.000
    0.000
    0.000
    0.000
    0.000
    0.000
    0.000
    0.000
    0.000
    0.000
    0.200
    1.400
    2.000
    1.200
    0.200
    0.400
    0.200
    0.000
    0.000
    0.000
    0.000
    0.000
    0.000
    0.000
    0.000
    0.000
    0.000
    0.000
    0.000
    0.000
    0.200
    0.000
    0.000
    0.000
    0.000
    0.000
    0.000
    0.000
    0.000
    0.000
    0.000
    0.000
    0.000
    0.000
    0.000
    0.000
    0.000
    0.000
    0.000
    0.000
    0.000
    0.000
    0.000
    0.000
    0.000
    0.000
    0.000
    0.000
    0.000
    0.000
    0.000
    0.000
    0.000
    0.000
    0.000
    0.000
    0.000
    0.000
    0.000
    0.000
    0.000
    0.000
    0.000
    0.000
    0.000
    0.000
    0.000
    0.000
    0.000
    0.000
    0.000
    0.000
    0.000
    0.000
    0.000
    0.000
    0.000
    0.000
    0.000
    0.000
    0.000
    0.000
    0.000
    0.000
    0.000
    0.000
    0.000
    0.000
    0.000
    0.000
    0.000
    0.000
    0.000
    0.000
    0.000
    0.000
    0.000
    0.000
    0.000
    0.000
    0.000
    0.000
    0.000
    0.000
    0.000
    0.000
    0.000
    0.000
    0.000
    0.000
    0.000
    0.000
    0.000
    0.000
    0.000
    0.000
    0.000
    0.000
    0.000
    0.000
    0.000
    0.000
    0.000
    0.000
    0.000
    0.000
    0.000
    0.000
    0.000
    0.000
    0.000
    0.000
    0.000
    0.000
    0.000
    0.000
    0.000
    0.000
    0.000
    0.000
    0.000
    0.000
    0.000
    0.000
    0.000
    0.000
    0.000
    0.000
    0.000
    0.000
    0.000
    0.000
    0.000
    0.000
    0.000
    0.000
    0.000
    0.000
    0.000
    0.000
    0.000
    0.000
    0.000
    0.000
    0.000
    0.000
    0.000
    0.000
    0.000
    0.000
    0.000
    0.000
    0.000
    0.000
    0.000
    0.400
    0.200
    0.000
    0.000
    0.000
    0.000
    0.000
    0.000
    0.000
    0.000
    0.000
    0.000
    0.000
    0.200
    0.000
    0.000
    0.000
    0.000
    0.200
    0.000
    0.000
    0.000
    0.000
    0.000
    0.000
    0.400
    0.200
    0.000
    0.000
    0.000
    0.000
    0.000
    0.000
    0.000
    0.000
    0.200
    0.000
    0.000
    0.000
    0.000
    0.000
    0.000
    0.200
    1.400
    0.400
    0.000
    0.000
    0.000
    0.200
    0.000
    0.000
    0.000
    0.000
    0.000
    0.000
    0.000
    0.000
    0.000
    0.000
    0.000
    0.000
    0.000
    0.000
    0.000
    0.000
    0.000
    0.000
    0.000
    0.000
    0.000
    0.000
    0.000
    0.000
    0.000
    0.000
    0.000
    0.000
    0.000
    0.000
    0.000
    0.000
    0.000
    0.000
    0.000
    0.000
    0.000
    0.000
    0.400
    0.400
    0.000
    0.000
    0.000
    0.000
    0.400
    0.000
    0.000
    0.200
    0.000
    0.000
    0.000
    0.000
    0.000
    0.000
    0.000
    0.000
    0.000
    0.000
    0.000
    0.000
    0.000
    0.000
    0.000
    0.000
    0.000
    0.000
    0.000
    0.000
    0.000
    0.000
    0.000
    0.000
    0.000
    0.200
    0.000
    0.000
    0.000
    0.000
    0.000
    0.000
    0.000
    0.000
    0.000
    0.000
    0.000
    0.000
    0.000
    0.000
    0.000
    0.000
    0.000
    0.000
    0.000
    0.000
    0.000
    0.000
    0.000
    0.000
    0.000
    0.000
    0.000
    0.000
    0.000
    0.000
    0.000
    0.000
    0.000
    0.000
    0.000
    0.000
    0.000
    0.000
    0.000
    0.000
    0.000
    0.000
    0.000
    0.000
    0.000
    0.000
    0.000
    0.000
    0.000
    0.000
    0.000
    0.000
    0.000
    0.000
    0.000
    0.000
    0.000
    0.000
    0.000
    0.000
    0.000
    0.000
    0.000
    0.000
    0.000
    0.000
    0.000
    0.000
    0.000
    0.000
    0.000
    0.000
    0.000
    0.000
    0.000
    0.000
    0.000
    0.000
    0.000
    0.000
    0.000
    0.000
    0.000
    0.000
    0.000
    0.000
    0.000
    0.000
    0.000
    0.000
    0.000
    0.000
    0.000
    0.000
    0.000
    0.000
    0.000
    0.000
    0.000
    0.000
    0.000
    0.000
    0.000
    0.000
    0.000
    0.000
    0.000
    0.000
    0.000
    0.000
    0.000
    0.000
    0.000
    0.000
    0.000
    0.000
    0.000
    0.000
    0.600
    0.200
    0.000
    0.200
    0.000
    0.000
    0.000
    0.200
    0.600
    0.800
    0.000
    0.000
    0.200
    0.200
    0.000
    0.000
    0.000
    0.000
    0.000
    0.000
    0.000
    0.000
    0.000
    0.000
    0.000
    0.000
    0.000
    0.000
    0.000
    0.000
    0.200
    0.600
    0.200
    0.000
    0.000
    0.000
    0.200
    0.000
    0.000
    0.000
    0.000
    0.000
    0.000
    0.000
    0.000
    0.000
    0.000
    0.000
    0.000
    0.000
    0.000
    0.000
    0.000
    0.000
    0.000
    0.000
    0.000
    0.000
    0.000
    0.000
    0.000
    0.000
    0.000
    0.000
    0.000
    0.000
    0.000
    0.200
    0.000
    0.000
    0.000
    0.000
    0.200
    0.000
    0.400
    0.200
    0.000
    0.000
    0.000
    0.000
    0.000
    0.000
    0.000
    0.000
    0.000
    0.000
    0.000
    0.000
    0.000
    0.000
    0.000
    0.000
    0.000
    0.000
    0.000
    0.000
    0.000
    0.000
    0.000
    0.000
    0.000
    0.000
    0.000
    0.000
    0.000
    0.000
    0.000
    0.000
    0.000
    0.000
    0.000
    0.000
    0.000
    0.000
    0.000
    0.000
    0.000
    0.000
    0.000
    0.000
    0.000
    0.000
    0.000
    0.000
    0.000
    0.200
    0.000
    0.000
    0.000
    0.000
    0.000
    0.200
    0.200
    0.000
    0.400
    0.400
    0.200
    0.200
    0.000
    0.000
    0.000
    0.000
    0.000
    0.000
    0.000
    0.000
    0.000
    0.000
    0.000
    0.000
    0.000
    0.000
    0.200
    0.000
    0.400
    0.000
    0.000
    0.400
    1.600
    0.400
    0.000
    0.200
    0.200
    0.600
    0.000
    0.000
    0.000
    0.000
    0.000
    0.200
    0.000
    0.000
    0.000
    0.000
    0.000
    0.000
    0.000
    0.000
    0.000
    0.000
    0.000
    0.000
    0.000
    0.000
    0.000
    0.000
    0.000
    0.000
    1.000
    0.000
    0.000
    0.000
    0.000
    0.000
    0.200
    0.200
    0.000
    0.600
    0.000
    0.000
    0.200
    0.600
    0.000
    0.200
    0.000
    0.000
    0.000
    0.000
    0.000
    0.000
    0.000
    0.000
    0.000
    0.000
    0.000
    0.000
    0.000
    0.000
    0.000
    0.000
    0.000
    0.000
    0.000
    0.000
    0.000
    0.000
    0.000
    0.000
    0.000
    0.000
    0.000
    0.000
    0.000
    0.000
    0.000
    0.000
    0.000
    0.000
    0.000
    0.200
    0.000
    0.000
    0.000
    0.000
    0.000
    0.000
    0.000
    0.000
    0.000
    0.000
    0.000
    0.000
    0.000
    0.000
    0.000
    0.000
    0.000
    0.000
    0.000
    0.000
    0.000
    0.000
    0.000
    0.000
    0.000
    0.000
    0.000
    0.000
    0.000
    0.000
    0.000
    0.000
    0.000
    0.000
    0.000
    0.000
    0.000
    0.000
    0.000
    0.000
    0.000
    0.000
    0.000
    0.000
    0.000
    0.000
    0.000
    0.000
    0.000
    0.000
    0.000
    0.000
    0.000
    0.000
    0.000
    0.200
    0.200
    0.000
    0.000
    0.200
    0.000
    0.000
    0.000
    0.000
    0.000
    0.000
    0.000
    0.000
    0.000
    0.000
    0.000
    0.000
    0.000
    0.000
    0.000
    0.000
    0.000
    0.000
    0.000
    0.000
    0.000
    0.000
    0.000
    0.000
    0.000
    0.000
    0.000
    0.200
    0.000
    0.000
    0.000
    0.000
    0.000
    0.000
    0.000
    0.000
    0.000
    0.000
    0.000
    0.000
    0.000
    0.000
    0.000
    0.000
    0.000
    0.000
    0.000
    0.000
    0.000
    0.000
    0.000
    0.000
    0.000
    0.000
    0.000
    0.000
    0.000
    0.000
    0.000
    0.000
    0.000
    0.000
    0.000
    0.000
    0.000
    0.000
    0.000
    0.000
    0.000
    0.000
    0.000
    0.000
    0.000
    0.000
    0.200
    0.000
    0.000
    0.000
    0.000
    0.000
    0.000
    0.000
    0.000
    0.000
    0.000
    0.600
    1.800
    3.200
    1.800
    1.800
    1.400
    0.200
    0.000
    0.000
    0.000
    0.000
    0.200
    1.000
    1.800
    0.400
    0.000
    0.000
    0.000
    0.000
    0.000
    0.400
    0.000
    0.000
    0.000
    0.000
    0.000
    0.000
    0.000
    0.000
    0.000
    0.000
    0.000
    0.000
    0.000
    0.000
    0.000
    0.400
    0.200
    0.000
    0.000
    0.000
    0.000
    0.000
    0.000
    0.000
    0.000
    0.000
    0.000
    0.000
    0.000
    0.000
    0.000
    0.000
    0.000
    0.000
    0.000
    0.200
    0.000
    0.000
    0.000
    0.000
    0.000
    0.000
    0.000
    0.000
    0.000
    0.000
    0.000
    0.000
    0.000
    0.000
    0.000
    0.000
    0.000
    0.000
    0.000
    0.000
    0.000
    0.000
    0.000
    0.000
    0.000
    0.000
    0.000
    0.000
    0.000
    0.000
    0.000
    0.000
    0.000
    0.000
    0.000
    0.000
    0.000
    0.000
    0.000
    0.000
    0.000
    0.000
    0.000
    0.000
    0.000
    0.000
    0.000
    0.000
    0.000
    0.000
    0.000
    0.000
    0.000
    0.000
    0.000
    0.000
    0.000
    0.000
    0.000
    0.000
    0.000
    0.000
    0.000
    0.000
    0.000
    0.000
    0.000
    0.000
    0.000
    0.000
    0.000
    0.000
    0.000
    0.000
    0.000
    0.000
    0.000
    0.000
    0.000
    0.000
    0.000
    0.000
    0.000
    0.000
    0.000
    0.000
    0.000
    0.000
    0.000
    0.000
    0.000
    0.000
    0.000
    0.000
    0.000
    0.000
    0.000
    0.000
    0.000
    0.000
    0.000
    0.000
    0.000
    0.000
    0.000
    0.000
    0.000
    0.000
    0.000
    0.000
    0.000
    0.000
    0.000
    0.000
    0.000
    0.000
    0.000
    0.000
    0.000
    0.000
    0.000
    0.000
    0.000
    0.000
    0.000
    0.000
    0.000
    0.000
    0.000
    0.000
    0.000
    0.000
    0.000
    0.000
    0.000
    0.000
    0.000
    0.000
    0.000
    0.000
    0.000
    0.000
    0.000
    0.000
    0.000
    0.000
    0.000
    0.000
    0.000
    0.000
    0.000
    0.000
    0.000
    0.000
    0.000
    0.000
    0.000
    0.000
    0.000
    0.000
    0.000
    0.000
    0.000
    0.000
    0.000
    0.000
    0.000
    0.000
    0.000
    0.000
    0.000
    0.000
    0.000
    0.000
    0.000
    0.000
    0.000
    0.000
    0.000
    0.400
    0.000
    0.000
    0.000
    0.000
    0.000
    0.000
    0.000
    0.000
    0.000
    0.000
    0.000
    0.000
    0.000
    0.000
    0.000
    0.000
    0.000
    0.000
    0.000
    0.000
    0.000
    0.000
    0.000
    0.000
    0.000
    0.000
    0.000
    0.200
    0.000
    0.000
    0.000
    0.000
    0.000
    0.000
    0.000
    0.000
    0.000
    0.200
    0.000
    0.000
    0.000
    0.000
    0.000
    0.000
    0.000
    0.000
    0.000
    0.000
    0.000
    0.000
    0.000
    0.000
    0.000
    0.000
    0.000
    0.000
    0.000
    0.000
    0.000
    0.000
    0.000
    0.000
    0.000
    0.200
    0.000
    0.000
    0.000
    0.000
    0.000
    0.000
    0.000
    0.000
    0.000
    0.000
    0.000
    0.000
    0.000
    0.000
    0.000
    0.000
    0.000
    0.000
    0.000
    0.000
    0.000
    0.000
    0.000
    0.000
    0.000
    0.000
    0.000
    0.200
    0.000
    0.000
    0.000
    0.000
    0.000
    0.000
    0.000
    0.000
    0.000
    0.000
    0.000
    0.000
    0.000
    0.000
    0.000
    0.000
    0.000
    0.000
    0.000
    0.000
    0.000
    0.000
    0.000
    0.000
    0.000
    0.000
    0.000
    0.000
    0.000
    0.000
    0.000
    0.000
    0.000
    0.000
    0.000
    0.000
    0.000
    0.000
    0.000
    0.000
    0.000
    0.200
    0.200
    0.600
    0.000
    0.000
    0.000
    0.000
    0.000
    0.000
    0.000
    0.000
    0.000
    0.000
    0.000
    0.000
    0.000
    0.000
    0.000
    0.000
    0.000
    0.000
    0.000
    0.000
    0.000
    0.000
    0.000
    0.000
    0.000
    0.000
    0.000
    0.000
    0.000
    0.000
    0.000
    0.000
    0.000
    0.000
    0.000
    0.000
    0.000
    0.000
    0.000
    0.000
    0.000
    0.000
    0.000
    0.000
    0.000
    0.000
    0.000
    0.000
    0.000
    0.000
    0.000
    0.000
    0.000
    0.000
    0.000
    0.000
    0.000
    0.000
    0.000
    0.000
    0.000
    0.000
    0.000
    0.000
    0.000
    0.000
    0.000
    0.000
    0.400
    0.200
    0.600
    0.000
    0.000
    0.000
    0.000
    0.000
    0.000
    0.400
    0.200
    0.000
    0.000
    0.000
    0.200
    0.000
    0.000
    0.000
    0.000
    0.000
    0.000
    0.000
    0.000
    0.000
    0.000
    0.000
    0.000
    0.000
    0.000
    0.000
    0.000
    0.000
    0.000
    0.000
    0.000
    0.000
    0.000
    0.000
    0.000
    0.000
    0.000
    0.000
    0.000
    0.000
    0.000
    0.000
    0.000
    0.000
    0.000
    0.000
    0.000
    0.000
    0.000
    0.000
    0.000
    0.000
    0.000
    0.000
    0.000
    0.000
    0.000
    0.000
    0.000
    0.000
    0.000
    0.000
    0.000
    0.000
    0.000
    0.000
    0.000
    0.000
    0.000
    0.000
    1.400
    0.000
    0.000
    0.000
    0.000
    0.000
    0.000
    0.000
    0.000
    0.000
    0.000
    0.000
    0.000
    0.000
    0.000
    0.000
    1.400
    0.400
    0.000
    0.000
    3.400
    5.000
    0.000
    0.200
    0.200
    1.000
    0.200
    1.000
    0.600
    0.000
    0.000
    0.200
    0.000
    0.000
    0.000
    0.000
    0.000
    0.000
    0.000
    0.000
    0.000
    0.000
    0.000
    0.000
    0.000
    0.000
    0.000
    0.000
    0.200
    0.000
    0.000
    0.000
    0.400
    0.000
    2.000
    0.000
    0.000
    0.000
    1.200
    0.600
    0.000
    0.200
    0.000
    0.000
    0.000
    0.000
    0.000
    0.000
    0.000
    0.000
    0.000
    0.000
    0.000
    0.000
    0.000
    0.200
    0.000
    0.000
    0.000
    0.000
    0.000
    0.000
    0.000
    0.000
    0.000
    0.000
    0.000
    0.000
    0.000
    0.000
    0.000
    0.000
    0.000
    0.000
    0.000
    0.000
    0.000
    0.000
    0.000
    0.000
    0.000
    0.000
    0.000
    0.000
    0.000
    0.000
    0.000
    0.000
    0.000
    0.000
    0.000
    0.000
    0.000
    0.000
    0.000
    0.000
    0.000
    0.000
    0.000
    0.000
    0.200
    0.000
    0.000
    0.000
    0.000
    0.000
    0.000
    0.000
    0.000
    0.000
    0.000
    0.000
    0.000
    0.000
    0.000
    0.000
    0.000
    0.000
    0.000
    0.000
    0.000
    0.000
    0.000
    0.000
    0.000
    0.000
    0.000
    0.000
    0.000
    0.000
    0.000
    0.000
    0.000
    0.000
    0.000
    0.000
    0.000
    0.000
    0.000
    0.000
    0.000
    0.000
    0.000
    0.000
    0.000
    0.000
    0.000
    0.000
    0.000
    0.000
    0.000
    0.000
    0.000
    0.000
    0.000
    0.000
    0.000
    0.000
    0.000
    0.000
    0.000
    0.000
    0.000
    0.000
    0.000
    0.600
    1.400
    0.000
    0.000
    0.000
    0.000
    0.000
    0.200
    0.000
    0.000
    0.000
    0.000
    0.000
    0.000
    0.000
    0.000
    0.000
    0.000
    0.000
    0.000
    0.000
    0.000
    0.000
    0.000
    0.000
    0.000
    0.000
    0.000
    0.000
    0.000
    0.000
    0.000
    0.000
    0.000
    0.000
    0.000
    0.000
    0.000
    0.000
    0.000
    0.000
    0.000
    0.000
    0.400
    0.000
    0.000
    0.000
    0.000
    0.000
    0.000
    0.000
    0.000
    0.000
    0.000
    0.000
    0.000
    0.000
    0.000
    0.000
    0.000
    0.000
    0.000
    0.000
    0.000
    0.000
    0.000
    0.000
    0.000
    0.000
    0.000
    0.000
    0.000
    0.000
    0.000
    0.000
    0.000
    0.000
    0.000
    0.000
    0.000
    0.200
    0.000
    0.000
    0.000
    0.000
    0.000
    0.000
    0.000
    0.000
    0.000
    0.000
    0.000
    0.000
    0.000
    0.000
    0.000
    0.000
    0.000
    0.000
    0.000
    0.000
    0.000
    0.000
    0.000
    0.000
    0.000
    0.000
    0.000
    0.000
    0.000
    0.000
    0.000
    0.000
    0.000
    0.000
    0.000
    0.000
    0.000
    0.000
    0.000
    0.000
    0.000
    0.000
    0.000
    0.000
    0.200
    0.000
    0.000
    0.800
    0.000
    0.000
    0.000
    0.200
    1.000
    0.000
    6.400
    0.000
    0.000
    0.000
    0.000
    0.000
    0.000
    0.000
    0.000
    0.000
    0.000
    0.000
    0.000
    0.000
    0.000
    0.000
    0.000
    0.000
    0.000
    0.000
    0.000
    0.000
    0.000
    0.000
    0.000
    0.000
    0.000
    0.000
    0.000
    0.000
    0.000
    0.000
    0.000
    0.000
    0.000
    0.000
    0.000
    0.000
    0.000
    0.000
    0.000
    0.000
    0.000
    0.000
    0.000
    0.000
    0.000
    0.000
    0.000
    0.000
    0.000
    0.000
    0.000
    0.000
    0.000
    0.000
    0.000
    0.000
    0.000
    0.000
    0.000
    0.000
    0.000
    0.000
    0.000
    0.000
    0.000
    0.000
    0.000
    0.000
    0.000
    0.000
    0.000
    0.000
    0.000
    0.000
    0.000
    0.000
    0.000
    0.000
    0.000
    0.000
    0.000
    0.000
    0.000
    0.000
    0.000
    0.200
    0.000
    0.000
    0.000
    0.000
    0.000
    0.000
    0.000
    0.000
    0.000
    0.000
    0.000
    0.000
    0.000
    0.000
    0.800
    0.000
    0.000
    0.000
    0.000
    0.000
    0.000
    0.200
    0.000
    0.000
    0.000
    0.000
    0.000
    0.000
    0.000
    0.000
    0.000
    0.000
    0.000
    0.200
    0.000
    0.200
    0.000
    1.000
    0.000
    0.000
    0.000
    0.200
    0.000
    0.000
    0.000
    0.000
    0.000
    0.200
    0.200
    0.800
    0.600
    0.000
    0.000
    0.200
    0.200
    0.400
    0.200
    0.000
    1.800
    0.000
    0.200
    0.000
    0.000
    0.000
    0.000
    0.000
    0.000
    0.200
    0.000
    0.000
    0.000
    0.000
    0.000
    0.000
    0.000
    0.000
    0.000
    0.000
    0.000
    0.000
    0.000
    0.000
    0.000
    0.000
    0.000
    0.000
    0.000
    0.400
    2.600
    1.600
    0.200
    0.400
    0.200
    2.200
    0.600
    0.200
    0.000
    0.000
    0.000
    0.000
    0.000
    0.000
    0.000
    0.000
    0.200
    0.000
    0.000
    0.000
    0.000
    0.000
    0.000
    0.000
    0.000
    0.000
    0.000
    0.000
    0.000
    0.000
    0.000
    0.000
    0.000
    0.000
    0.000
    0.000
    0.000
    0.000
    0.000
    0.000
    0.000
    0.000
    0.000
    0.000
    0.000
    0.000
    0.600
    0.000
    0.000
    0.000
    0.000
    0.000
    0.000
    0.000
    0.000
    0.000
    0.000
    0.000
    0.200
    0.200
    0.000
    0.000
    0.000
    0.000
    0.400
    0.000
    0.200
    0.200
    3.800
    1.000
    0.000
    0.200
    3.000
    3.600
    0.000
    0.200
    0.200
    0.200
    1.200
    0.000
    0.000
    0.200
    0.400
    0.400
    0.000
    0.000
    0.000
    0.000
    0.000
    0.000
    0.600
    0.000
    0.000
    0.000
    0.000
    0.000
    0.000
    0.000
    0.000
    0.000
    0.000
    0.000
    0.000
    0.000
    0.000
    0.000
    0.000
    0.000
    0.000
    0.000
    0.000
    0.000
    0.000
    0.000
    0.000
    0.000
    0.000
    0.000
    0.000
    0.000
    0.000
    0.000
    0.000
    0.000
    0.000
    0.000
    0.000
    0.000
    0.000
    0.000
    0.000
    0.000
    0.000
    0.000
    0.000
    0.000
    0.000
    0.000
    0.000
    0.000
    0.000
    0.000
    0.000
    0.000
    0.000
    0.000
    0.000
    0.200
    2.400
    2.200
    1.600
    0.000
    0.000
    0.000
    0.000
    0.000
    0.000
    0.000
    0.000
    0.000
    0.000
    0.000
    0.000
    0.000
    0.000
    0.000
    0.000
    0.000
    0.000
    0.000
    0.000
    0.000
    0.000
    0.000
    0.000
    0.000
    1.400
    1.400
    0.400
    0.000
    0.200
    0.400
    0.000
    0.200
    0.000
    0.000
    0.000
    0.000
    0.000
    0.000
    0.000
    0.000
    0.000
    0.000
    0.000
    0.000
    0.000
    0.000
    0.000
    0.000
    0.000
    0.000
    0.200
    1.000
    0.800
    0.200
    0.200
    1.200
    0.000
    0.000
    0.200
    2.200
    0.600
    0.000
    0.000
    0.000
    0.000
    0.000
    0.000
    0.000
    0.000
    0.000
    0.000
    0.000
    0.000
    0.000
    0.000
    0.000
    0.000
    0.000
    0.200
    0.000
    0.000
    0.000
    0.000
    0.000
    0.000
    0.000
    0.000
    0.000
    0.000
    0.000
    0.000
    0.000
    0.000
    0.000
    0.000
    0.200
    0.000
    0.000
    0.000
    0.000
    0.000
    0.000
    0.000
    0.000
    0.000
    0.000
    0.000
    0.000
    0.000
    0.000
    0.000
    0.000
    0.000
    0.000
    0.600
    1.200
    2.400
    1.600
    0.800
    0.400
    0.000
    0.000
    0.000
    0.000
    0.000
    0.000
    0.000
    0.000
    0.000
    0.000
    0.000
    0.000
    0.000
    0.000
    0.000
    0.000
    0.000
    0.000
    0.000
    0.000
    0.000
    0.000
    0.000
    0.000
    0.000
    0.000
    0.000
    0.000
    0.000
    0.000
    0.000
    0.000
    0.000
    0.000
    0.000
    0.000
    0.000
    0.000
    0.000
    0.000
    0.000
    0.000
    0.000
    0.000
    0.000
    0.000
    0.000
    0.000
    0.000
    0.000
    0.000
    0.000
    0.000
    0.200
    0.000
    0.000
    0.000
    0.000
    0.000
    0.000
    0.000
    0.000
    0.000
    0.000
    0.000
    0.000
    0.000
    0.000
    0.000
    0.400
    0.000
    0.200
    0.000
    0.000
    0.000
    0.000
    0.000
    0.000
    0.000
    0.000
    0.000
    0.000
    0.000
    0.000
    0.000
    0.000
    1.600
    1.000
    0.000
    0.000
    0.000
    0.000
    0.000
    0.000
    0.200
    0.000
    0.000
    0.000
    0.000
    0.000
    0.000
    0.000
    0.000
    0.000
    0.000
    0.000
    0.000
    0.000
    0.000
    0.000
    0.000
    0.000
    0.000
    0.000
    0.000
    0.000
    0.000
    0.000
    0.000
    0.000
    0.000
    0.000
    0.000
    0.000
    0.000
    0.000
    0.000
    0.000
    0.000
    0.000
    0.000
    0.000
    0.000
    0.000
    0.000
    0.000
    0.000
    0.000
    0.000
    0.000
    0.000
    0.000
    0.000
    0.000
    0.000
    0.000
    0.000
    0.000
    0.000
    0.000
    0.000
    0.000
    0.000
    0.000
    0.000
    0.000
    0.000
    0.000
    0.000
    0.000
    0.000
    0.000
    0.000
    0.000
    0.000
    0.000
    0.000
    0.000
    0.000
    0.000
    0.000
    0.000
    0.000
    1.400
    4.400
    0.600
    0.400
    1.000
    0.000
    0.000
    0.000
    0.000
    0.000
    0.000
    0.000
    0.000
    0.000
    0.000
    0.400
    1.400
    0.600
    0.800
    1.000
    0.400
    0.800
    0.200
    1.000
    0.600
    0.600
    0.000
    0.000
    0.000
    0.400
    0.000
    0.000
    0.000
    0.000
    0.000
    0.200
    0.000
    0.000
    0.000
    0.000
    0.000
    0.000
    0.000
    0.000
    0.000
    0.000
    0.000
    0.000
    0.000
    0.000
    0.000
    0.000
    0.000
    0.000
    0.000
    0.000
    0.000
    0.000
    0.000
    0.000
    0.000
    0.000
    0.000
    0.000
    0.000
    0.000
    0.000
    0.200
    0.000
    0.000
    0.000
    0.000
    0.000
    0.000
    0.000
    0.000
    0.000
    0.000
    0.000
    0.000
    0.000
    0.000
    0.000
    0.000
    0.000
    0.000
    0.000
    0.000
    0.000
    0.000
    0.000
    0.000
    0.000
    0.000
    0.000
    0.000
    0.000
    0.000
    0.000
    0.000
    0.000
    0.000
    0.200
    0.200
    0.000
    3.000
    8.800
    4.400
    0.000
    0.000
    4.600
    1.000
    1.400
    0.000
    0.200
    0.000
    0.000
    0.000
    0.000
    0.000
    0.000
    0.000
    0.000
    0.000
    0.000
    0.000
    0.000
    0.000
    0.000
    0.000
    0.000
    0.000
    0.000
    0.000
    0.000
    0.000
    0.000
    0.000
    0.000
    0.000
    0.000
    0.000
    0.000
    0.000
    0.000
    0.000
    0.000
    0.000
    0.000
    0.000
    0.000
    0.000
    0.000
    0.000
    0.000
    0.000
    0.000
    0.000
    0.000
    0.000
    0.000
    0.000
    0.000
    0.000
    0.000
    0.000
    0.000
    0.000
    0.000
    0.000
    0.000
    0.000
    0.000
    0.000
    0.000
    0.000
    0.000
    0.000
    0.000
    0.000
    0.000
    0.000
    0.000
    0.000
    0.000
    0.000
    0.000
    0.000
    0.000
    0.000
    0.000
    0.000
    0.000
    0.000
    0.000
    0.000
    0.000
    0.000
    0.000
    0.000
    0.000
    0.000
    0.000
    0.000
    0.000
    0.000
    0.000
    0.000
    0.000
    0.000
    0.000
    0.000
    0.000
    0.000
    0.000
    0.000
    0.000
    0.000
    0.000
    0.000
    0.000
    0.000
    0.000
    0.000
    0.000
    0.000
    0.000
    0.000
    0.000
    0.000
    0.000
    0.000
    0.000
    0.000
    0.000
    0.000
    0.000
    0.000
    0.000
    0.000
    0.000
    0.000
    0.000
    0.000
    0.000
    0.000
    0.000
    0.000
    0.000
    0.000
    0.000
    0.000
    0.000
    0.000
    0.000
    0.000
    0.000
    0.000
    0.000
    0.000
    0.000
    0.000
    0.000
    0.000
    0.400
    0.000
    0.000
    0.000
    0.000
    0.000
    0.000
    0.000
    0.000
    0.000
    0.000
    0.800
    1.200
    0.200
    0.600
    0.200
    0.000
    0.800
    0.000
    0.200
    0.200
    0.000
    0.000
    0.000
    0.000
    0.000
    0.000
    0.000
    0.000
    0.000
    0.000
    0.000
    0.000
    0.000
    0.000
    0.000
    0.000
    0.000
    0.000
    0.000
    0.000
    0.000
    0.200
    0.000
    0.000
    0.000
    0.000
    0.000
    0.000
    0.000
    0.000
    0.000
    0.000
    0.000
    0.000
    0.000
    0.000
    0.000
    0.000
    0.000
    0.000
    0.000
    0.000
    0.000
    0.000
    0.000
    0.000
    1.200
    0.000
    1.200
    3.200
    2.600
    4.000
    3.000
    4.000
    3.400
    3.400
    0.200
    0.000
    0.000
    0.000
    0.000
    0.000
    0.000
    0.000
    0.000
    0.000
    0.000
    0.000
    0.000
    0.000
    0.000
    0.000
    0.000
    0.000
    0.000
    0.000
    0.000
    0.000
    3.400
    0.000
    1.000
    0.200
    0.200
    0.000
    0.200
    0.000
    0.000
    0.000
    0.000
    0.000
    0.200
    0.800
    2.600
    0.200
    0.800
    0.800
    0.200
    0.000
    0.000
    0.000
    0.000
    0.000
    0.000
    0.000
    0.000
    0.000
    0.000
    0.200
    0.000
    0.000
    0.000
    0.000
    0.000
    0.000
    0.000
    0.200
    0.600
    0.400
    2.000
    0.800
    0.200
    0.400
    0.000
    2.000
    0.200
    1.600
    3.200
    0.800
    0.000
    0.800
    0.000
    0.800
    0.800
    0.200
    0.000
    0.000
    0.000
    0.000
    0.200
    0.200
    0.200
    0.200
    0.400
    0.200
    0.000
    0.000
    0.000
    0.000
    0.000
    0.400
    0.000
    0.000
    0.000
    0.600
    0.000
    0.000
    0.000
    0.000
    0.000
    0.000
    0.000
    0.000
    0.000
    0.000
    0.000
    0.000
    0.000
    0.000
    0.000
    0.000
    0.000
    0.000
    0.000
    0.000
    0.000
    0.000
    0.000
    0.000
    0.000
    0.000
    0.000
    0.000
    0.000
    0.000
    0.000
    0.000
    0.000
    0.000
    0.000
    0.000
    0.000
    0.000
    0.000
    0.000
    0.000
    0.800
    0.200
    0.000
    0.000
    0.000
    0.000
    0.000
    0.000
    0.000
    0.000
    0.000
    0.000
    0.000
    0.000
    0.000
    0.000
    0.000
    0.000
    0.000
    0.000
    0.000
    0.000
    0.000
    0.000
    0.000
    0.000
    0.000
    0.000
    0.000
    0.000
    0.000
    0.000
    0.000
    0.000
    0.000
    0.000
    0.000
    0.000
    0.000
    0.000
    0.200
    0.000
    0.000
    0.000
    0.000
    0.000
    0.000
    0.000
    0.000
    0.000
    0.000
    0.000
    0.000
    0.000
    0.000
    0.000
    0.000
    0.000
    0.000
    0.000
    0.000
    0.000
    0.000
    0.000
    0.000
    0.000
    0.000
    0.000
    0.000
    0.000
    0.000
    0.000
    0.000
    0.000
    0.000
    0.000
    0.000
    0.000
    0.000
    0.000
    0.000
    0.000
    0.000
    0.000
    0.000
    0.000
    0.000
    0.000
    0.000
    0.000
    0.000
    0.000
    0.000
    0.000
    0.000
    0.000
    0.000
    0.000
    0.000
    0.000
    0.000
    0.200
    0.000
    0.000
    0.000
    0.000
    0.000
    0.000
    0.000
    0.000
    0.000
    0.000
    0.000
    0.000
    0.000
    0.000
    0.000
    0.000
    0.000
    0.000
    0.000
    0.000
    0.000
    0.000
    0.000
    0.000
    0.000
    0.000
    0.000
    0.000
    0.000
    0.000
    0.000
    0.000
    0.000
    0.000
    0.000
    0.000
    0.000
    0.000
    0.000
    0.000
    0.000
    0.000
    0.000
    0.000
    0.000
    0.000
    0.000
    0.000
    0.000
    0.000
    0.000
    0.000
    0.000
    0.000
    0.000
    0.000
    0.000
    0.000
    0.000
    0.000
    0.000
    0.000
    0.000
    0.000
    0.000
    0.000
    0.000
    0.000
    0.000
    0.000
    0.000
    0.000
    0.000
    0.000
    0.000
    0.000
    0.000
    0.000
    0.000
    0.000
    0.000
    0.000
    0.000
    0.000
    0.000
    0.000
    0.000
    0.000
    0.000
    0.000
    0.000
    0.000
    0.000
    0.000
    0.000
    0.000
    0.000
    0.000
    0.000
    0.000
    0.000
    0.000
    0.000
    0.000
    0.000
    0.000
    0.000
    0.000
    0.000
    0.000
    0.000
    0.000
    0.000
    0.000
    0.000
    0.000
    0.000
    0.000
    0.200
    0.000
    0.000
    0.000
    0.000
    0.000
    0.000
    0.000
    0.400
    0.000
    0.000
    0.000
    0.000
    0.000
    0.000
    0.000
    0.000
    0.000
    0.000
    0.000
    0.000
    0.000
    1.200
    1.200
    0.000
    0.000
    0.000
    0.000
    0.000
    0.000
    0.000
    0.000
    0.000
    0.000
    0.000
    0.000
    0.000
    0.000
    0.200
    0.000
    0.000
    0.000
    0.000
    0.000
    0.000
    0.000
    0.000
    0.000
    0.000
    0.000
    0.800
    0.000
    0.000
    0.000
    0.000
    0.000
    0.000
    0.000
    0.000
    0.000
    0.000
    0.000
    0.000
    0.000
    0.000
    0.000
    0.000
    0.000
    0.000
    0.000
    0.000
    0.000
    0.000
    0.000
    0.000
    0.000
    0.000
    0.000
    0.000
    0.000
    0.000
    0.000
    0.000
    0.000
    0.000
    0.000
    0.000
    0.000
    0.000
    0.000
    0.000
    0.000
    0.000
    0.000
    0.000
    0.000
    0.000
    0.000
    0.000
    0.000
    0.800
    1.800
    0.200
    0.000
    0.600
    0.400
    0.200
    0.200
    0.000
    0.000
    0.000
    0.000
    0.200
    0.000
    0.000
    0.000
    0.000
    0.000
    0.000
    0.000
    0.000
    0.000
    0.000
    0.000
    0.000
    0.000
    0.000
    0.000
    0.000
    0.000
    0.000
    0.000
    0.000
    0.000
    0.000
    0.000
    0.000
    0.000
    0.000
    0.200
    0.200
    0.000
    0.000
    0.000
    0.000
    0.000
    0.000
    0.000
    0.000
    0.000
    0.000
    0.000
    0.000
    0.000
    0.000
    0.000
    0.000
    0.000
    0.000
    0.000
    0.000
    0.000
    0.000
    0.000
    0.000
    0.000
    0.000
    0.000
    0.000
    0.000
    0.000
    0.000
    0.000
    0.000
    0.000
    0.000
    0.000
    0.000
    0.000
    0.000
    0.000
    0.000
    0.000
    0.000
    0.000
    0.000
    0.000
    0.000
    0.000
    0.000
    0.000
    0.000
    0.000
    0.000
    0.000
    0.000
    0.000
    0.000
    0.000
    0.000
    0.000
    0.000
    0.000
    0.000
    0.000
    0.000
    0.000
    0.000
    0.000
    0.000
    0.000
    0.000
    0.000
    0.000
    0.000
    0.000
    0.000
    0.000
    0.000
    0.000
    0.000
    0.000
    0.000
    0.000
    0.000
    0.000
    0.000
    0.000
    0.000
    0.000
    0.000
    0.000
    0.000
    0.000
    0.000
    0.000
    0.000
    0.000
    0.000
    0.000
    0.000
    0.000
    0.000
    0.000
    0.000
    0.000
    0.000
    0.000
    0.000
    0.000
    0.000
    0.000
    0.000
    0.000
    0.000
    0.000
    0.000
    0.000
    0.000
    0.000
    0.000
    0.000
    0.000
    0.000
    0.000
    0.000
    0.000
    0.000
    0.000
    0.000
    0.000
    0.000
    0.000
    0.000
    0.000
    0.000
    0.000
    0.000
    0.000
    0.000
    0.000
    0.000
    0.000
    0.000
    0.000
    0.000
    0.000
    0.000
    0.000
    0.000
    0.000
    0.000
    0.000
    0.000
    0.000
    0.000
    0.000
    0.000
    0.000
    0.000
    0.000
    0.000
    0.000
    0.000
    0.000
    0.000
    0.000
    0.000
    0.000
    0.000
    0.000
    0.000
    0.000
    0.000
    0.000
    0.000
    0.000
    0.000
    0.000
    0.000
    0.000
    0.000
    0.000
    0.000
    0.000
    0.000
    0.000
    0.000
    0.000
    0.000
    0.000
    0.000
    0.000
    0.000
    0.000
    0.000
    0.000
    0.000
    0.000
    0.000
    0.000
    0.000
    0.000
    0.000
    0.000
    0.000
    0.000
    0.000
    0.000
    0.000
    0.000
    0.000
    0.000
    0.000
    0.000
    0.000
    0.000
    0.000
    0.000
    0.000
    0.000
    0.000
    0.000
    0.000
    0.000
    0.000
    0.000
    0.000
    0.000
    0.000
    0.000
    0.000
    0.000
    0.000
    0.000
    0.000
    0.000
    0.000
    0.000
    0.000
    0.000
    0.000
    0.000
    0.000
    0.000
    0.000
    0.000
    0.000
    0.000
    0.000
    0.000
    0.000
    0.000
    0.000
    0.000
    0.000
    0.000
    0.000
    0.000
    0.000
    0.000
    0.000
    0.000
    0.000
    0.000
    0.000
    0.000
    0.000
    0.000
    0.000
    0.000
    0.000
    0.000
    0.000
    0.000
    0.000
    0.000
    0.000
    0.000
    0.000
    0.000
    0.000
    0.000
    0.000
    0.000
    0.000
    0.000
    0.000
    0.000
    0.000
    0.000
    0.000
    0.000
    0.000
    0.000
    0.000
    0.000
    0.000
    0.000
    0.000
    0.000
    0.000
    0.000
    0.000
    0.000
    0.000
    0.000
    0.000
    0.000
    0.000
    0.000
    0.000
    0.000
    0.000
    0.000
    0.000
    0.000
    0.000
    0.000
    0.000
    0.000
    0.000
    0.000
    0.000
    0.000
    0.000
    0.000
    0.000
    0.000
    0.000
    0.000
    0.000
    0.000
    0.000
    0.000
    0.200
    1.000
    0.200
    0.000
    0.000
    0.000
    0.000
    0.000
    0.000
    0.000
    0.000
    0.000
    0.000
    0.000
    0.000
    0.000
    0.000
    0.000
    0.000
    0.000
    0.000
    0.000
    0.000
    0.000
    0.000
    0.000
    0.000
    0.000
    0.000
    0.000
    0.000
    0.000
    0.000
    0.000
    0.000
    0.000
    0.000
    0.000
    0.000
    0.000
    0.000
    0.000
    0.000
    0.000
    0.000
    0.000
    0.000
    0.000
    0.000
    0.000
    0.000
    0.000
    0.000
    0.000
    0.000
    0.000
    0.000
    0.000
    0.000
    0.000
    0.000
    0.000
    0.000
    0.000
    0.000
    0.000
    0.000
    0.000
    0.000
    0.000
    0.000
    0.000
    0.000
    0.000
    0.000
    0.000
    0.000
    0.000
    0.000
    0.000
    0.000
    0.000
    0.000
    0.000
    0.000
    0.000
    0.000
    0.000
    0.000
    0.000
    0.000
    0.000
    0.000
    0.000
    0.000
    0.000
    0.000
    0.000
    0.000
    0.000
    0.000
    0.000
    0.000
    0.000
    0.000
    0.000
    0.000
    0.000
    0.000
    0.000
    0.800
    0.800
    0.400
    0.000
    0.000
    0.000
    1.000
    0.000
    0.000
    0.000
    0.000
    0.000
    0.000
    0.000
    0.000
    0.000
    0.000
    0.000
    0.000
    0.000
    0.000
    0.000
    0.000
    0.000
    0.000
    0.000
    0.000
    0.000
    0.200
    0.600
    0.000
    0.000
    0.000
    0.000
    0.000
    0.000
    0.000
    0.000
    0.000
    0.000
    0.000
    0.000
    0.000
    0.000
    0.000
    0.000
    0.000
    0.400
    0.000
    0.000
    0.000
    0.000
    0.000
    0.000
    0.000
    0.000
    0.000
    0.000
    0.000
    0.000
    0.000
    0.000
    0.000
    0.000
    0.000
    0.000
    0.000
    0.000
    0.000
    0.000
    0.000
    0.000
    0.000
    0.000
    0.000
    0.000
    0.000
    0.000
    0.000
    0.000
    0.000
    0.200
    0.000
    0.000
    0.000
    0.000
    0.000
    0.000
    0.000
    0.000
    0.000
    0.000
    0.000
    0.000
    0.000
    0.000
    0.000
    0.000
    0.000
    0.000
    0.000
    0.000
    0.000
    0.000
    0.000
    0.000
    0.000
    0.000
    0.000
    0.000
    0.000
    0.000
    0.000
    0.000
    0.000
    0.000
    0.000
    0.000
    0.000
    0.000
    0.000
    0.000
    0.000
    0.000
    0.000
    0.000
    0.000
    0.000
    0.000
    0.000
    0.000
    0.000
    0.000
    0.000
    0.000
    0.000
    0.000
    0.000
    0.000
    0.000
    0.000
    0.000
    0.000
    0.000
    0.000
    0.000
    0.000
    0.000
    0.000
    0.000
    0.000
    0.000
    0.000
    0.000
    0.000
    0.000
    0.000
    0.000
    0.000
    0.000
    0.000
    0.000
    0.000
    0.000
    0.000
    0.000
    0.000
    0.000
    0.000
    0.000
    0.000
    0.000
    0.000
    0.000
    0.000
    0.000
    0.000
    0.000
    0.000
    0.000
    0.000
    0.000
    0.000
    0.000
    0.000
    0.000
    0.000
    0.000
    0.000
    0.000
    0.000
    0.000
    0.000
    0.000
    0.000
    0.000
    0.000
    0.000
    0.000
    0.000
    0.000
    0.000
    0.000
    0.000
    0.000
    0.000
    0.000
    0.000
    0.000
    0.000
    0.000
    0.000
    0.000
    0.000
    0.000
    0.000
    0.000
    0.000
    0.200
    0.600
    0.200
    0.000
    0.000
    0.000
    0.000
    0.000
    0.000
    0.000
    0.000
    0.000
    0.000
    0.000
    0.000
    0.400
    7.800
    0.000
    0.000
    0.000
    0.200
    0.200
    0.600
    0.000
    0.000
    0.000
    0.000
    0.000
    0.000
    0.000
    0.000
    0.000
    0.000
    0.000
    0.000
    0.000
    0.000
    0.000
    0.000
    0.000
    0.000
    0.000
    0.000
    0.000
    0.000
    0.000
    0.000
    0.000
    0.000
    0.000
    0.000
    0.000
    0.000
    0.000
    0.000
    0.000
    0.000
    0.000
    0.000
    0.000
    0.000
    0.000
    0.000
    0.000
    0.000
    0.000
    0.000
    0.000
    0.000
    0.000
    0.000
    0.000
    0.000
    0.000
    0.000
    0.000
    0.000
    0.000
    0.000
    0.000
    0.000
    0.000
    0.000
    0.000
    0.000
    0.000
    0.000
    0.000
    0.000
    0.000
    0.000
    0.000
    0.000
    0.000
    0.000
    0.000
    0.000
    0.000
    0.000
    0.000
    0.000
    0.000
    0.200
    0.000
    0.000
    0.000
    0.000
    0.000
    0.000
    0.000
    0.000
    0.000
    0.000
    0.000
    0.000
    0.000
    0.000
    0.000
    0.000
    0.000
    0.000
    0.000
    0.000
    0.000
    0.000
    0.000
    0.000
    0.000
    0.000
    0.000
    0.000
    0.000
    0.000
    0.000
    0.000
    0.000
    0.000
    0.000
    0.000
    0.000
    0.000
    0.000
    0.000
    0.000
    0.000
    0.000
    0.000
    0.000
    0.000
    0.000
    0.000
    0.000
    0.000
    0.000
    0.000
    0.000
    0.000
    0.000
    0.000
    0.000
    0.000
    0.000
    0.000
    0.000
    0.000
    0.000
    0.000
    0.000
    0.000
    0.000
    0.000
    0.000
    0.000
    0.000
    0.000
    0.000
    0.000
    0.000
    0.000
    0.000
    0.000
    0.000
    0.000
    0.000
    0.000
    0.000
    0.000
    0.000
    0.000
    0.000
    0.200
    0.200
    0.000
    0.000
    0.000
    0.000
    0.000
    0.000
    0.000
    0.000
    0.200
    0.000
    0.600
    0.800
    0.200
    0.200
    0.000
    0.000
    0.800
    3.000
    0.000
    0.000
    0.000
    0.000
    0.000
    0.000
    0.000
    0.000
    0.000
    0.000
    0.000
    0.000
    0.000
    0.000
    0.000
    0.000
    0.000
    0.000
    0.000
    0.000
    0.000
    0.000
    0.000
    0.000
    0.000
    0.000
    0.000
    0.000
    0.000
    0.000
    0.000
    0.000
    0.000
    0.000
    0.000
    0.000
    0.000
    0.000
    0.000
    0.000
    0.000
    0.000
    0.000
    0.000
    0.000
    0.000
    0.000
    0.000
    0.000
    0.000
    0.000
    0.000
    0.000
    0.000
    0.000
    0.000
    0.000
    0.000
    0.000
    0.000
    0.000
    0.000
    0.000
    0.000
    0.000
    0.000
    0.000
    0.000
    0.000
    0.000
    0.000
    0.000
    0.000
    0.000
    0.000
    0.000
    0.000
    0.000
    0.000
    0.000
    0.000
    0.000
    0.000
    0.000
    0.000
    0.000
    0.000
    0.000
    0.000
    0.000
    0.000
    0.000
    0.000
    0.000
    0.000
    0.000
    0.000
    0.000
    0.000
    0.000
    0.000
    0.000
    0.000
    0.000
    0.000
    0.000
    0.000
    0.000
    0.000
    0.000
    0.000
    0.000
    0.000
    0.000
    0.000
    0.000
    0.000
    0.000
    0.000
    0.000
    0.000
    0.000
    0.000
    0.000
    0.800
    1.200
    0.000
    0.200
    0.000
    0.000
    0.000
    0.000
    0.000
    0.000
    0.000
    0.000
    0.000
    0.000
    0.000
    0.000
    0.000
    0.000
    0.000
    0.000
    0.000
    0.000
    0.000
    0.000
    0.000
    0.000
    0.000
    0.000
    0.000
    0.000
    0.000
    0.000
    0.000
    0.000
    0.000
    0.000
    0.000
    0.000
    0.000
    0.000
    0.000
    0.000
    0.000
    0.000
    0.000
    0.000
    0.000
    0.000
    0.000
    0.000
    0.000
    0.000
    0.000
    0.000
    0.000
    0.000
    0.000
    0.000
    0.000
    0.000
    0.000
    0.000
    0.000
    0.000
    0.000
    0.000
    0.000
    0.000
    0.000
    0.000
    0.000
    0.000
    0.000
    0.000
    0.000
    0.000
    0.000
    0.000
    0.000
    0.000
    0.000
    0.000
    0.000
    0.000
    0.000
    0.000
    0.000
    0.000
    0.000
    0.000
    0.000
    0.000
    0.000
    0.000
    0.000
    0.000
    0.000
    0.000
    0.000
    0.000
    0.000
    0.000
    0.000
    0.000
    0.000
    0.000
    0.000
    0.000
    0.000
    0.000
    0.000
    0.000
    0.000
    0.000
    0.000
    0.000
    0.000
    0.000
    0.000
    0.000
    0.000
    0.000
    0.000
    0.000
    0.000
    0.000
    0.000
    0.000
    0.000
    0.000
    0.000
    0.000
    0.000
    0.000
    0.000
    0.000
    0.000
    0.000
    0.000
    0.000
    0.000
    0.000
    0.000
    0.000
    0.000
    0.000
    0.000
    0.000
    0.000
    0.000
    0.000
    0.000
    0.000
    0.000
    0.000
    0.000
    0.000
    0.000
    0.000
    0.000
    0.000
    0.000
    0.000
    0.000
    0.000
    0.000
    0.000
    0.000
    0.000
    0.000
    0.000
    0.000
    0.000
    0.000
    0.000
    0.000
    0.000
    0.000
    0.000
    0.000
    0.000
    0.000
    0.000
    0.000
    0.000
    0.000
    0.000
    0.000
    0.000
    0.000
    0.000
    0.000
    0.000
    0.000
    0.000
    0.000
    0.000
    0.000
    0.000
    0.000
    0.000
    0.000
    0.000
    0.000
    0.000
    0.000
    0.000
    0.000
    0.000
    0.000
    0.000
    0.000
    0.000
    0.000
    0.200
    0.000
    0.000
    0.000
    0.000
    0.000
    0.000
    0.000
    0.000
    0.000
    0.000
    0.400
    0.000
    0.000
    0.000
    0.000
    0.000
    2.400
    0.000
    0.000
    0.000
    0.000
    0.000
    0.000
    0.000
    0.000
    0.000
    0.000
    0.000
    0.000
    0.000
    0.000
    0.000
    0.000
    0.000
    0.000
    0.000
    0.000
    0.000
    0.000
    0.000
    0.000
    0.000
    0.000
    0.000
    0.000
    0.000
    0.000
    0.000
    0.000
    0.000
    0.000
    0.000
    0.000
    0.000
    0.000
    0.000
    0.000
    0.000
    0.000
    0.000
    0.000
    0.000
    0.000
    0.000
    0.000
    0.000
    0.000
    0.000
    0.000
    0.000
    0.000
    0.000
    0.000
    0.000
    0.000
    0.000
    0.000
    0.000
    0.000
    0.000
    0.000
    0.000
    0.000
    0.000
    0.000
    0.000
    0.000
    0.000
    0.000
    0.000
    0.000
    1.000
    0.200
    0.000
    0.400
    0.000
    0.000
    0.000
    0.000
    0.000
    0.000
    0.000
    0.000
    0.000
    0.000
    0.000
    0.000
    0.000
    0.000
    0.000
    0.000
    0.000
    0.000
    0.000
    0.000
    0.000
    0.000
    0.000
    0.000
    0.000
    0.000
    0.000
    0.000
    0.000
    0.000
    0.000
    0.000
    0.000
    0.000
    0.000
    0.000
    0.000
    0.000
    0.000
    0.000
    0.000
    0.000
    0.000
    0.000
    0.000
    1.000
    0.600
    0.000
    0.000
    0.000
    0.000
    0.000
    0.000
    0.000
    0.000
    0.000
    0.000
    0.000
    0.000
    0.000
    0.000
    0.000
    0.000
    0.000
    0.000
    0.000
    0.000
    0.000
    0.000
    0.000
    0.000
    0.000
    0.000
    0.000
    0.000
    0.000
    0.000
    0.000
    0.000
    0.000
    0.000
    0.000
    0.000
    0.000
    0.000
    0.000
    0.000
    0.000
    0.000
    0.000
    0.000
    0.000
    0.000
    0.000
    0.000
    6.000
    2.400
    0.000
    0.000
    0.000
    0.000
    0.000
    0.000
    0.200
    0.000
    0.000
    0.000
    0.000
    0.000
    0.000
    0.000
    0.000
    0.000
    0.000
    0.000
    0.000
    0.000
    0.000
    0.000
    0.000
    0.000
    0.000
    0.000
    0.000
    0.000
    0.000
    0.000
    0.000
    0.000
    0.000
    0.000
    0.000
    0.000
    0.000
    0.000
    0.000
    0.000
    0.000
    0.800
   14.400
    1.800
    0.000
    0.000
    0.000
    0.000
    0.000
    0.000
    0.200
    0.000
    0.000
    0.000
    0.000
    0.000
    0.000
    0.000
    0.000
    0.000
    0.000
    0.000
    0.000
    0.000
    0.000
    0.000
    0.000
    0.000
    0.000
    0.000
    0.000
    0.000
    0.200
    0.000
    0.000
    0.000
    0.000
    0.000
    0.000
    0.000
    0.000
    0.000
    0.000
    0.000
    0.000
    0.000
    0.000
    0.000
    0.000
    0.000
    0.000
    0.000
    0.000
    0.000
    0.000
    0.000
    0.000
    0.000
    0.000
    0.000
    0.000
    0.000
    0.000
    0.000
    0.000
    0.000
    0.000
    0.000
    0.000
    0.000
    0.000
    0.000
    0.000
    0.000
    0.000
    0.000
    0.000
    0.000
    0.000
    0.000
    0.000
    0.000
    0.000
    0.400
    7.800
    0.400
    0.000
    0.000
    0.000
    0.000
    0.000
    0.000
    0.000
    0.000
    0.000
    0.000
    0.000
    0.000
    0.000
    0.000
    0.000
    0.000
    0.000
    0.000
    0.000
    0.000
    0.000
    0.000
    0.000
    0.000
    0.000
    0.000
    0.000
    0.000
    0.000
    0.000
    0.000
    0.000
    0.000
    0.000
    0.000
    0.000
    0.000
    0.000
    0.000
    0.000
    0.000
    0.000
    0.000
    0.000
    0.000
    0.000
    0.000
    0.000
    0.000
    0.000
    0.000
    0.000
    0.000
    0.000
    0.000
    0.000
    0.000
    0.000
    0.000
    0.000
    0.000
    0.000
    0.000
    0.000
    0.000
    0.000
    0.000
    0.000
    0.000
    0.000
    0.000
    0.000
    0.000
    0.000
    0.000
    0.000
    0.000
    0.000
    0.000
    0.000
    0.000
    0.000
    0.000
    0.000
    0.000
    0.000
    0.000
    0.000
    0.000
    0.000
    0.000
    0.000
    0.000
    0.000
    0.000
    0.000
    0.000
    0.000
    0.000
    0.000
    0.000
    0.000
    0.000
    0.000
    0.000
    0.000
    0.000
    0.000
    0.000
    0.000
    0.000
    0.000
    0.000
    0.000
    0.000
    0.000
    0.000
    0.000
    0.000
    0.000
    0.000
    0.000
    0.000
    0.000
    0.000
    0.000
    0.000
    0.000
    0.000
    0.000
    0.000
    0.000
    0.000
    0.000
    0.000
    0.000
    0.000
    0.000
    0.000
    0.000
    0.000
    0.000
    0.000
    0.000
    0.000
    0.000
    0.000
    0.000
    0.000
    0.000
    0.000
    0.000
    0.000
    0.000
    0.000
    0.000
    0.000
    0.000
    0.000
    0.000
    0.000
    0.000
    0.000
    0.000
    0.000
    0.000
    0.000
    0.000
    0.000
    0.000
    0.000
    0.000
    0.000
    0.000
    0.000
    0.000
    0.000
    0.000
    0.000
    0.000
    0.000
    0.000
    0.000
    0.000
    0.000
    0.000
    0.000
    0.000
    0.000
    0.000
    0.000
    0.000
    0.000
    0.000
    0.000
    0.000
    0.000
    0.000
    0.000
    0.000
    0.000
    0.000
    0.000
    0.000
    0.000
    0.000
    0.000
    0.000
    0.000
    0.000
    0.000
    0.000
    0.000
    0.000
    0.000
    0.000
    0.000
    0.000
    0.000
    0.000
    0.000
    0.000
    0.000
    0.000
    0.000
    0.000
    0.000
    0.000
    0.000
    0.000
    0.000
    0.000
    0.000
    0.000
    0.000
    0.000
    0.000
    0.000
    0.000
    0.000
    0.000
    0.000
    0.000
    0.000
    0.000
    0.000
    0.000
    0.000
    0.000
    0.000
    0.000
    0.000
    0.000
    0.000
    0.000
    0.000
    0.000
    0.000
    0.000
    0.000
    0.000
    0.000
    0.000
    0.000
    0.000
    0.000
    0.000
    0.000
    0.000
    0.000
    0.000
    0.000
    0.000
    0.000
    0.000
    0.000
    0.000
    0.000
    0.000
    0.000
    0.000
    0.000
    0.000
    0.000
    0.000
    0.000
    0.000
    0.000
    0.000
    0.000
    0.000
    0.000
    0.000
    0.000
    0.000
    0.000
    0.000
    0.000
    0.000
    0.000
    0.000
    0.000
    0.000
    0.000
    0.000
    0.000
    0.000
    0.000
    0.000
    0.000
    0.000
    0.000
    0.000
    0.000
    0.000
    0.000
    0.000
    0.000
    0.000
    0.000
    0.000
    0.000
    0.000
    0.000
    0.000
    0.000
    0.000
    0.000
    0.000
    0.000
    0.000
    0.000
    0.000
    0.000
    0.000
    0.000
    0.000
    0.000
    0.000
    0.000
    0.000
    0.000
    0.000
    0.000
    0.000
    0.000
    0.000
    0.000
    0.000
    0.000
    0.000
    0.000
    0.000
    0.000
    0.000
    0.000
    0.000
    0.000
    0.000
    0.000
    0.000
    0.000
    0.000
    0.000
    0.000
    0.000
    0.000
    0.000
    0.000
    0.000
    0.000
    0.000
    0.000
    0.000
    0.000
    0.000
    0.000
    0.000
    0.000
    0.000
    0.000
    0.000
    0.000
    0.000
    0.000
    0.000
    0.400
    0.000
    0.000
    0.000
    0.000
    0.000
    0.000
    0.000
    0.000
    0.000
    0.000
    0.000
    0.000
    0.000
    0.000
    0.000
    0.000
    0.000
    0.000
    0.000
    0.000
    0.000
    0.000
    0.000
    0.000
    0.000
    0.000
    0.000
    0.000
    0.000
    0.000
    0.000
    0.000
    0.000
    0.000
    0.000
    0.000
    0.000
    0.000
    0.000
    0.000
    0.000
    0.000
    0.000
    0.000
    0.000
    0.000
    0.000
    0.000
    0.000
    0.000
    0.000
    0.000
    0.000
    0.000
    0.000
    0.200
    0.000
    0.000
    0.200
    1.000
    0.400
    0.000
    0.000
    0.000
    0.000
    0.000
    0.200
    0.000
    0.000
    0.000
    0.000
    0.000
    0.000
    0.000
    0.000
    0.000
    0.000
    0.000
    0.000
    0.000
    0.000
    0.000
    0.000
    0.000
    0.000
    0.000
    0.000
    0.000
    0.000
    0.000
    0.000
    0.000
    0.000
    0.000
    0.000
    0.000
    0.000
    0.000
    0.000
    0.000
    0.000
    0.000
    0.000
    0.000
    0.000
    0.000
    0.000
    0.000
    0.000
    0.000
    0.000
    0.000
    0.000
    0.000
    0.000
    0.000
    0.000
    0.000
    0.000
    0.000
    0.000
    0.000
    0.000
    0.000
    0.000
    0.000
    0.000
    0.000
    0.000
    0.000
    0.000
    0.000
    0.000
    0.000
    0.000
    0.000
    0.000
    0.000
    0.000
    0.000
    0.000
    0.000
    0.000
    0.000
    0.000
    0.000
    0.000
    0.000
    0.000
    0.000
    0.000
    0.000
    0.000
    0.000
    0.000
    0.000
    0.000
    0.000
    0.000
    0.000
    0.000
    0.000
    0.000
    0.000
    0.000
    0.000
    0.000
    0.000
    0.000
    0.000
    0.000
    0.000
    0.000
    0.000
    0.000
    0.000
    0.000
    0.000
    0.000
    0.000
    0.000
    0.000
    0.000
    0.000
    0.000
    0.000
    0.000
    0.000
    0.000
    0.000
    0.000
    0.000
    0.000
    0.000
    0.000
    0.000
    0.000
    0.000
    0.000
    0.000
    0.000
    0.600
    0.200
    0.000
    0.000
    0.000
    0.000
    0.000
    0.000
    0.000
    0.000
    0.000
    0.000
    0.000
    0.000
    0.000
    0.000
    0.000
    0.200
    0.000
    0.000
    0.000
    0.000
    0.000
    0.000
    0.000
    0.000
    0.000
    0.000
    0.000
    0.000
    0.000
    0.000
    0.000
    0.000
    0.000
    0.000
    0.000
    0.000
    0.000
    0.000
    0.000
    0.000
    0.000
    0.000
    0.000
    0.000
    0.000
    0.000
    0.000
    0.000
    0.000
    0.000
    0.000
    5.600
   12.600
    0.200
    0.000
    0.000
    0.000
    0.000
    0.000
    0.000
    0.000
    0.000
    0.000
    0.000
    0.000
    0.000
    0.000
    0.000
    0.000
    0.000
    0.000
    0.000
    0.000
    0.000
    0.000
    0.000
    0.000
    0.000
    0.000
    0.000
    0.000
    0.000
    0.000
    0.000
    0.000
    0.000
    0.000
    0.000
    0.000
    0.000
    0.000
    0.000
    0.000
    0.000
    0.000
    0.000
    0.000
    0.000
    0.000
    0.000
    0.000
    0.000
    0.000
    0.000
    0.000
    0.000
    0.000
    0.000
    0.000
    0.000
    0.000
    0.000
    0.000
    0.000
    0.000
    0.000
    0.000
    0.000
    0.000
    0.000
    0.000
    0.000
    0.000
    0.000
    0.000
    0.000
    0.000
    0.000
    0.000
    0.000
    0.000
    0.000
    0.000
    0.000
    0.000
    0.000
    0.000
    0.000
    0.000
    0.000
    0.000
    0.000
    0.000
    0.000
    0.000
    0.000
    0.000
    0.000
    0.000
    0.000
    0.000
    0.000
    0.000
    0.000
    0.000
    0.200
    0.000
    0.000
    0.000
    0.000
    0.000
    0.000
    0.000
    0.000
    0.000
    0.000
    0.000
    0.000
    0.000
    0.000
    0.000
    0.000
    0.000
    0.000
    0.000
    0.000
    0.000
    0.000
    0.000
    0.000
    0.000
    0.000
    0.000
    0.000
    0.000
    0.000
    0.000
    0.000
    0.000
    0.000
    0.000
    0.000
    0.000
    0.000
    0.000
    0.000
    0.000
    0.000
    0.000
    0.000
    0.000
    0.000
    0.000
    0.000
    0.000
    0.000
    0.000
    0.000
    0.000
    0.000
    0.000
    0.000
    0.000
    0.000
    0.000
    0.000
    0.000
    0.000
    0.000
    0.000
    0.000
    0.000
    0.000
    0.000
    0.000
    0.000
    0.000
    0.000
    0.000
    0.000
    0.000
    0.000
    0.000
    0.000
    0.000
    0.000
    0.000
    0.000
    0.000
    0.000
    0.000
    0.000
    0.000
    0.000
    0.000
    0.600
    2.200
    0.200
    0.000
    0.400
    1.800
    0.600
    0.200
    0.400
    0.000
    0.200
    0.400
    0.000
    0.000
    0.000
    0.000
    0.000
    0.000
    0.000
    0.000
    0.000
    0.400
    0.400
    0.200
    0.000
    0.000
    0.000
    0.000
    0.000
    0.000
    0.000
    0.000
    0.000
    0.000
    0.000
    0.000
    0.000
    0.000
    0.000
    0.000
    0.000
    0.000
    0.000
    0.000
    0.000
    0.000
    0.000
    0.000
    0.000
    0.000
    0.000
    0.000
    0.000
    0.000
    0.000
    0.200
    0.000
    0.000
    0.000
    0.000
    0.000
    0.000
    0.000
    0.000
    0.000
    0.000
    0.000
    0.000
    0.000
    0.000
    0.000
    0.000
    0.000
    0.000
    0.000
    0.000
    0.000
    0.000
    0.000
    0.000
    0.000
    0.000
    0.800
    0.000
    0.000
    0.000
    0.000
    0.000
    0.000
    0.000
    0.000
    0.000
    0.000
    0.000
    0.000
    0.000
    0.000
    0.000
    0.000
    0.000
    0.000
    0.200
    0.000
    0.000
    0.000
    0.000
    0.000
    0.000
    0.000
    0.000
    0.000
    0.000
    0.000
    0.000
    0.000
    0.000
    0.000
    0.000
    0.000
    0.000
    0.000
    0.000
    0.000
    0.000
    0.000
    0.000
    0.000
    0.000
    0.000
    0.000
    0.000
    0.000
    0.000
    0.000
    0.000
    0.000
    0.400
    0.400
    0.000
    0.000
    0.000
    0.000
    0.000
    0.400
    0.000
    0.000
    0.000
    0.000
    0.000
    0.000
    0.000
    0.000
    0.000
    0.000
    0.000
    0.000
    0.000
    0.000
    0.000
    0.000
    0.000
    0.000
    0.000
    0.000
    0.000
    0.000
    0.000
    0.000
    0.000
    0.000
    0.000
    0.000
    0.000
    0.000
    0.000
    0.000
    0.000
    0.000
    0.000
    0.000
    0.000
    0.000
    0.000
    0.000
    0.000
    0.000
    0.000
    0.000
    0.000
    0.000
    0.000
    0.000
    0.000
    0.200
    0.000
    0.000
    0.000
    0.000
    0.000
    0.000
    0.000
    0.000
    0.000
    0.000
    0.000
    0.000
    0.000
    0.000
    0.000
    0.000
    0.000
    0.000
    0.000
    0.000
    0.000
    0.000
    0.000
    0.000
    0.000
    0.000
    0.000
    0.000
    0.000
    0.000
    0.000
    0.000
    0.000
    0.000
    0.000
    0.000
    0.000
    0.000
    0.000
    0.000
    0.000
    0.000
    0.000
    0.000
    0.000
    0.000
    0.000
    0.000
    0.000
    0.000
    0.000
    0.000
    0.000
    0.000
    0.000
    0.000
    0.000
    0.000
    0.000
    0.000
    0.000
    0.000
    0.000
    0.000
    0.000
    0.000
    0.000
    0.000
    0.000
    0.000
    0.000
   10.000
    2.000
    0.000
    0.000
    0.200
    0.200
    0.200
    0.000
    0.200
    0.000
    0.000
    0.000
    0.200
    0.000
    2.000
    0.200
    0.000
    0.000
    0.000
    0.000
    0.000
    0.000
    0.000
    0.000
    1.600
    0.800
    0.200
    0.000
    0.000
    0.000
    0.000
    0.000
    0.000
    0.000
    0.000
    0.000
    0.000
    0.000
    0.000
    0.000
    0.000
    0.000
    0.000
    0.000
    0.000
    0.000
    0.000
    0.000
    0.000
    0.000
    0.000
    0.000
    0.000
    0.000
    0.000
    0.000
    0.000
    0.000
    0.000
    0.000
    0.000
    0.000
    0.000
    0.000
    0.000
    0.000
    0.000
    0.000
    0.000
    0.000
    0.400
    0.000
    0.000
    0.000
    0.000
    0.000
    0.000
    0.000
    0.000
    0.000
    0.000
    0.000
    0.000
    0.000
    0.000
    0.000
    0.000
    0.000
    0.000
    0.000
    0.000
    0.000
    0.000
    0.000
    0.000
    0.000
    0.000
    0.000
    0.000
    0.000
    0.000
    0.000
    0.200
    0.000
    0.000
    0.000
    0.000
    0.000
    0.000
    0.000
    0.000
    0.000
    0.000
    0.000
    0.000
    0.000
    0.000
    0.000
    0.000
    0.000
    0.000
    0.000
    0.000
    0.000
    0.000
    0.000
    0.000
    1.200
    1.400
    0.000
    0.000
    0.000
    0.400
    0.400
    0.800
    0.000
    0.000
    0.000
    1.200
    0.000
    0.000
    0.000
    0.000
    0.000
    0.000
    0.000
    0.000
    0.000
    0.000
    0.000
    0.000
    0.000
    0.000
    0.000
    0.000
    0.000
    0.000
    0.000
    0.000
    0.000
    0.000
    0.000
    0.000
    0.000
    0.000
    0.000
    0.000
    0.000
    0.000
    0.000
    0.000
    0.000
    0.200
    0.000
    0.000
    0.000
    0.000
    0.000
    0.000
    0.000
    0.000
    0.000
    0.000
    0.000
    0.000
    0.000
    0.000
    0.000
    0.000
    0.000
    0.000
    0.000
    0.000
    0.000
    0.000
    0.000
    1.200
    0.200
    0.000
    0.800
    2.000
    2.600
    0.800
    0.200
    0.000
    0.000
    0.000
    0.000
    0.000
    0.000
    0.000
    0.000
    0.000
    0.000
    0.000
    0.000
    0.000
    0.000
    0.000
    0.000
    0.000
    0.000
    0.000
    0.000
    0.000
    0.000
    0.000
    0.000
    0.000
    0.000
    0.000
    0.200
    0.000
    0.800
    0.000
    0.000
    0.000
    0.000
    0.000
    0.000
    0.000
    0.200
    0.000
    0.000
    0.000
    0.000
    0.000
    0.000
    0.000
    0.000
    0.000
    0.000
    0.000
    0.000
    0.000
    0.000
    0.000
    0.000
    0.000
    0.000
    0.000
    0.000
    0.000
    0.000
    0.000
    0.000
    0.000
    0.000
    0.200
    0.000
    0.000
    0.000
    0.000
    0.000
    0.000
    0.000
    0.000
    0.000
    0.000
    0.000
    0.000
    0.000
    0.000
    0.000
    0.000
    0.000
    0.000
    0.000
    0.000
    0.000
    0.000
    0.000
    0.000
    0.000
    0.000
    0.000
    0.200
    0.000
    0.000
    0.000
    0.000
    0.000
    0.000
    0.000
    0.000
    0.000
    0.000
    0.000
    0.000
    0.000
    0.000
    0.000
    0.000
    0.000
    0.000
    0.000
    0.000
    0.000
    0.000
    0.000
    0.000
    0.000
    0.000
    0.000
    0.000
    0.000
    0.000
    0.000
    0.000
    0.000
    0.000
    0.000
    0.000
    0.000
    0.000
    0.000
    0.000
    0.000
    0.000
    0.000
    0.000
    0.000
    0.000
    0.000
    0.000
    0.000
    0.000
    0.000
    0.000
    0.000
    0.000
    0.000
    0.000
    0.000
    0.000
    0.000
    0.000
    0.000
    0.000
    0.000
    0.200
    0.000
    0.000
    0.000
    0.000
    0.000
    0.000
    0.000
    0.000
    0.000
    0.000
    0.000
    0.000
    0.000
    0.000
    0.000
    0.000
    0.000
    0.000
    0.000
    0.000
    0.000
    0.000
    0.000
    0.200
    0.000
    0.000
    0.000
    0.000
    0.000
    0.000
    0.000
    0.000
    0.000
    0.000
    0.000
    0.000
    0.000
    0.000
    0.000
    0.000
    0.000
    0.000
    0.000
    0.000
    0.000
    0.000
    0.000
    0.000
    0.000
    0.000
    0.000
    0.000
    0.000
    0.200
    0.000
    0.000
    0.000
    0.000
    0.000
    0.000
    0.000
    0.000
    0.000
    0.000
    0.000
    0.600
    0.200
    0.000
    0.000
    0.000
    0.000
    0.000
    0.000
    0.000
    0.000
    0.000
    0.000
    0.000
    0.000
    0.000
    0.000
    0.000
    0.000
    0.200
    0.000
    0.000
    0.000
    0.000
    0.000
    0.000
    0.000
    0.000
    0.000
    0.000
    0.000
    0.000
    0.200
    0.000
    0.000
    0.000
    0.000
    0.000
    0.000
    0.000
    0.000
    0.000
    0.000
    0.000
    0.000
    0.000
    0.000
    0.000
    0.000
    0.000
    0.000
    0.000
    0.000
    0.000
    0.000
    0.000
    0.000
    0.000
    0.000
    0.000
    0.000
    0.000
    0.000
    0.000
    0.000
    0.000
    0.000
    0.000
    0.000
    0.000
    0.000
    0.000
    0.000
    0.000
    0.000
    0.000
    0.000
    0.000
    0.000
    0.000
    0.000
    0.000
    0.000
    0.000
    0.000
    0.200
    0.000
    0.000
    0.000
    0.000
    0.000
    0.000
    0.000
    0.000
    0.000
    0.000
    0.000
    0.000
    0.000
    0.000
    0.000
    0.000
    0.000
    0.000
    0.000
    0.000
    0.000
    0.000
    0.000
    0.000
    0.000
    0.000
    0.000
    0.000
    0.000
    0.000
    0.000
    0.000
    0.000
    0.000
    0.000
    0.000
    0.200
    0.000
    0.000
    0.200
   10.200
    0.000
    0.000
    3.000
    3.200
    1.000
    0.000
    0.000
    0.000
    0.000
    0.000
    0.000
    0.000
    0.000
    0.000
    0.000
    0.000
    0.000
    0.000
    0.000
    0.000
    0.800
    0.600
    0.000
    0.000
    0.200
    0.000
    0.000
    0.000
    0.000
    0.000
    0.200
    0.000
    0.000
    0.000
    0.000
    0.000
    0.000
    0.000
    0.000
    0.000
    0.000
    0.000
    0.000
    0.000
    0.000
    0.000
    0.000
    0.000
    0.000
    0.000
    0.000
    0.000
    0.000
    0.000
    0.000
    0.000
    0.000
    0.000
    0.000
    0.000
    0.000
    0.000
    0.000
    0.000
    0.000
    0.000
    0.000
    0.000
    0.000
    0.000
    0.000
    0.000
    0.000
    0.000
    0.000
    0.000
    0.000
    0.000
    0.000
    0.000
    0.000
    0.000
    0.000
    0.000
    0.000
    0.000
    0.000
    0.000
    0.000
    0.000
    0.000
    0.000
    0.000
    0.000
    0.000
    0.000
    0.000
    0.000
    0.000
    0.000
    0.000
    0.000
    0.000
    0.000
    0.000
    0.000
    0.000
    0.000
    0.000
    0.000
    0.000
    0.000
    0.000
    0.000
    0.200
    0.400
    0.400
    0.000
    0.000
    0.000
    0.200
    0.000
    0.000
    0.000
    0.000
    0.000
    0.200
    0.000
    0.000
    0.000
    0.000
    0.000
    0.000
    0.000
    0.000
    0.000
    0.000
    0.000
    0.000
    0.000
    0.000
    0.000
    0.000
    0.200
    0.000
    0.000
    0.000
    0.000
    0.000
    1.000
    0.000
    0.000
    0.000
    0.000
    0.000
    0.000
    0.000
    0.000
    0.000
    0.000
    0.000
    0.000
    0.000
    0.000
    0.000
    0.000
    0.000
    0.000
    0.000
    0.000
    0.000
    0.000
    0.000
    0.000
    0.200
    0.000
    0.000
    0.000
    0.000
    0.000
    0.000
    0.000
    0.000
    0.000
    0.000
    0.000
    0.000
    0.000
    0.000
    0.000
    0.000
    0.000
    0.000
    0.000
    0.000
    0.000
    0.000
    0.000
    0.000
    0.000
    0.000
    0.000
    0.000
    0.000
    0.000
    0.000
    0.000
    0.000
    0.000
    0.000
    0.000
    0.000
    0.000
    0.000
    0.000
    0.000
    0.000
    0.000
    0.000
    0.000
    0.200
    0.000
    0.000
    0.000
    0.000
    0.000
    0.000
    0.000
    0.000
    0.000
    0.000
    0.000
    0.000
    0.000
    0.000
    0.000
    0.000
    0.000
    0.000
    0.000
    0.000
    0.000
    0.000
    0.000
    0.000
    0.000
    0.000
    0.000
    0.000
    0.000
    0.000
    0.000
    0.000
    0.000
    0.000
    0.000
    0.000
    0.000
    0.000
    0.000
    0.000
    0.000
    0.000
    0.000
    0.000
    0.000
    0.000
    0.000
    0.000
    0.000
    0.000
    0.000
    0.000
    0.000
    0.000
    0.000
    0.000
    0.000
    0.000
    0.000
    0.000
    0.000
    0.000
    0.000
    0.000
    0.000
    0.000
    0.000
    0.000
    0.000
    0.000
    0.000
    0.000
    0.000
    0.000
    0.000
    0.000
    0.000
    0.000
    0.000
    0.000
    0.000
    0.000
    0.000
    0.000
    0.000
    0.000
    0.000
    0.000
    0.000
    0.000
    0.000
    0.000
    0.000
    0.000
    0.000
    0.000
    0.000
    0.000
    0.000
    0.000
    0.000
    0.000
    0.000
    0.000
    0.000
    0.000
    0.000
    0.000
    0.000
    0.000
    0.000
    0.000
    0.000
    0.000
    0.000
    0.000
    0.000
    0.000
    0.000
    0.000
    0.000
    0.000
    0.000
    0.000
    0.000
    0.000
    0.000
    0.000
    0.000
    0.000
    0.000
    0.000
    0.000
    0.000
    0.000
    0.000
    0.000
    0.000
    0.000
    0.000
    0.000
    0.000
    0.000
    0.000
    0.000
    0.000
    0.000
    0.000
    0.000
    0.000
    0.000
    0.000
    0.000
    0.000
    0.000
    0.000
    0.400
    0.600
    0.000
    0.200
    0.000
    0.400
    1.400
    0.000
    0.000
    0.000
    0.000
    0.000
    0.000
    0.000
    0.000
    0.200
    0.000
    0.000
    0.000
    0.000
    0.000
    0.000
    0.000
    0.000
    0.000
    0.000
    0.000
    0.000
    0.000
    0.000
    0.000
    0.000
    0.000
    0.000
    0.000
    0.000
    0.000
    0.000
    0.000
    0.000
    0.000
    0.000
    0.000
    0.000
    0.000
    0.000
    0.000
    0.000
    0.000
    0.000
    0.000
    0.000
    0.000
    0.000
    0.000
    0.200
    0.000
    0.000
    0.000
    0.000
    0.000
    0.000
    0.000
    0.000
    0.000
    0.000
    0.000
    0.000
    0.000
    0.000
    0.000
    0.000
    0.000
    0.000
    0.000
    0.000
    0.000
    0.000
    0.200
    0.000
    0.000
    0.000
    0.000
    0.000
    0.800
    0.800
    0.400
    0.000
    0.200
    0.400
    0.200
    0.000
    0.000
    0.000
    0.000
    0.000
    0.000
    0.000
    0.000
    0.000
    0.000
    0.000
    0.000
    0.000
    0.000
    0.000
    0.000
    0.000
    0.000
    0.000
    0.000
    0.000
    0.000
    0.000
    0.000
    0.000
    0.000
    0.000
    0.000
    0.000
    0.000
    0.000
    0.000
    0.000
    0.000
    0.000
    0.000
    0.000
    0.000
    0.000
    0.000
    0.000
    0.000
    0.000
    0.000
    0.000
    0.000
    0.000
    0.000
    0.000
    0.000
    0.000
    0.000
    0.000
    0.000
    0.000
    0.000
    0.000
    0.000
    0.000
    0.000
    0.000
    0.000
    0.000
    0.000
    0.000
    0.000
    0.000
    0.000
    0.000
    0.000
    0.000
    0.000
    0.000
    0.000
    0.000
    0.000
    0.000
    0.000
    0.000
    0.000
    0.000
    0.000
    0.000
    0.000
    0.000
    0.000
    0.000
    0.000
    0.000
    0.000
    0.000
    0.000
    0.000
    0.000
    0.000
    0.000
    0.000
    0.000
    0.000
    0.000
    0.000
    0.000
    0.000
    0.200
    0.000
    0.000
    0.000
    0.000
    0.000
    0.000
    0.000
    0.000
    0.000
    0.000
    0.000
    0.000
    0.000
    0.000
    0.000
    0.000
    0.000
    0.000
    0.000
    0.000
    0.000
    0.000
    0.000
    0.000
    0.000
    0.000
    0.000
    0.000
    0.000
    0.000
    0.000
    0.000
    0.000
    0.000
    0.200
    1.400
    1.200
    2.800
    1.800
    2.000
    1.000
    0.000
    2.600
    6.000
    1.000
    0.200
    0.000
    0.000
    0.200
    0.200
    0.600
    0.000
    0.000
    0.000
    0.000
    0.400
    5.600
    2.200
    0.200
    1.000
    5.200
    0.800
    0.000
    0.000
    1.000
    0.600
    0.200
    0.000
    0.000
    0.200
    0.200
    1.000
    1.000
    1.200
    1.000
    0.200
    0.600
    0.200
    0.000
    0.400
    0.200
    0.000
    0.000
    0.200
    0.000
    0.000
    0.000
    0.000
    0.000
    0.000
    0.000
    0.000
    0.000
    0.000
    0.000
    0.000
    0.000
    0.000
    0.000
    0.000
    0.800
    0.000
    0.000
    0.000
    0.000
    0.000
    0.000
    0.000
    0.200
    0.000
    0.000
    0.000
    0.000
    0.000
    0.000
    0.000
    0.000
    0.000
    0.000
    0.000
    0.000
    0.000
    0.000
    0.000
    0.000
    0.000
    0.000
    0.000
    0.000
    0.000
    0.000
    0.000
    0.000
    0.000
    0.000
    0.000
    0.000
    0.000
    0.000
    0.000
    0.000
    0.000
    0.000
    0.000
    0.000
    0.000
    0.000
    0.000
    0.000
    0.400
    0.400
    0.200
    0.000
    0.000
    0.000
    0.000
    0.000
    0.000
    0.000
    0.000
    0.000
    0.000
    0.000
    0.000
    0.000
    1.600
    0.800
    0.000
    0.000
    0.000
    0.000
    0.000
    0.000
    0.000
    0.000
    0.000
    0.000
    0.000
    0.000
    0.000
    0.000
    0.000
    0.000
    0.000
    0.200
    0.600
    0.400
    0.200
    0.000
    0.800
    0.600
    0.000
    0.200
    0.400
    2.400
    1.000
    0.000
    0.000
    0.000
    0.000
    0.000
    0.000
    0.000
    0.000
    0.000
    0.000
    0.000
    0.000
    0.000
    0.000
    0.000
    0.000
    0.000
    0.200
    0.200
    5.800
    0.200
    0.200
    0.000
    0.800
    0.200
    0.000
    0.000
    0.000
    0.000
    0.000
    0.000
    0.000
    0.000
    0.000
    0.200
    0.000
    0.000
    0.000
    0.000
    0.000
    0.000
    0.000
    0.000
    0.000
    0.000
    0.000
    0.000
    0.000
    0.000
    0.000
    0.000
    0.000
    0.000
    0.000
    0.000
    0.000
    0.000
    0.000
    0.000
    0.000
    0.000
    0.000
    0.000
    0.000
    0.000
    0.000
    0.000
    0.000
    0.000
    0.000
    0.000
    0.000
    0.000
    0.000
    0.000
    0.000
    0.000
    0.000
    0.000
    0.000
    0.000
    0.000
    0.000
    0.000
    0.000
    0.000
    0.000
    0.000
    0.000
    0.000
    0.000
    0.000
    0.000
    0.000
    0.000
    0.000
    0.000
    0.000
    0.000
    0.200
    0.000
    0.000
    0.000
    0.000
    0.000
    0.000
    0.000
    0.000
    0.000
    0.200
    0.000
    0.000
    0.200
    0.000
    0.200
    0.000
    0.400
    0.000
    0.000
    0.000
    0.000
    0.000
    0.000
    0.000
    0.000
    0.000
    0.000
    0.000
    0.000
    0.000
    0.000
    0.000
    0.000
    0.000
    0.000
    0.000
    0.000
    0.000
    0.000
    0.000
    0.000
    0.000
    0.000
    0.000
    0.000
    0.000
    0.000
    0.000
    0.000
    0.000
    0.000
    0.000
    0.000
    0.000
    0.000
    0.000
    0.000
    0.000
    0.200
    0.000
    0.000
    0.000
    0.000
    0.000
    0.000
    0.000
    0.000
    0.000
    0.000
    0.000
    0.000
    0.000
    0.000
    0.000
    0.000
    0.000
    0.000
    0.000
    0.000
    0.000
    0.000
    0.000
    0.000
    0.000
    0.000
    0.000
    0.000
    0.000
    0.000
    0.000
    0.000
    0.000
    0.000
    0.000
    0.000
    0.000
    0.000
    0.000
    0.000
    0.000
    0.000
    0.000
    0.000
    0.000
    0.000
    0.000
    0.000
    0.000
    0.000
    0.000
    0.000
    0.000
    0.000
    0.000
    0.000
    0.000
    0.000
    0.000
    0.000
    0.000
    0.000
    0.000
    0.000
    0.000
    0.000
    0.000
    0.000
    0.000
    0.000
    0.000
    0.000
    0.000
    0.000
    0.000
    0.000
    0.000
    0.000
    0.000
    0.000
    0.000
    0.000
    0.000
    0.000
    0.000
    0.000
    0.000
    0.000
    0.000
    0.000
    0.000
    0.000
    0.000
    0.000
    0.000
    0.000
    0.000
    0.000
    0.000
    0.000
    0.000
    0.000
    0.000
    0.000
    0.000
    0.000
    0.000
    0.000
    0.000
    0.000
    0.000
    0.000
    0.000
    0.000
    0.000
    0.000
    0.000
    0.000
    0.000
    0.000
    0.000
    0.000
    0.000
    0.000
    0.000
    0.000
    0.000
    0.000
    0.000
    0.000
    0.000
    0.000
    0.000
    0.000
    0.000
    0.000
    0.000
    0.000
    0.000
    0.000
    0.000
    0.000
    0.000
    0.000
    0.000
    0.000
    0.000
    0.000
    0.000
    0.000
    0.000
    0.000
    0.000
    0.000
    0.000
    0.000
    0.000
    0.000
    0.000
    0.000
    0.000
    0.000
    0.000
    0.000
    0.000
    0.000
    0.000
    0.000
    0.000
    0.000
    0.000
    0.000
    0.000
    0.000
    0.000
    0.000
    0.000
    0.000
    0.000
    0.000
    0.000
    0.000
    0.000
    0.000
    0.000
    0.000
    0.000
    0.000
    0.000
    0.000
    0.000
    0.000
    0.000
    0.000
    0.000
    0.000
    0.000
    0.000
    0.000
    0.000
    0.000
    0.000
    0.000
    0.000
    0.000
    0.000
    0.000
    0.000
    0.000
    0.000
    0.000
    0.000
    0.000
    0.000
    0.000
    0.000
    0.000
    0.000
    0.000
    0.000
    0.000
    0.400
    0.200
    0.000
    0.000
    0.000
    0.200
    0.000
    0.000
    0.000
    0.000
    0.000
    0.000
    0.000
    0.000
    0.000
    0.000
    0.000
    0.000
    0.000
    0.000
    0.000
    0.000
    0.000
    0.000
    0.000
    0.000
    0.000
    0.000
    0.000
    0.000
    0.000
    0.000
    0.000
    0.000
    0.000
    0.000
    0.000
    0.000
    0.000
    0.000
    0.000
    0.000
    0.000
    0.000
    0.000
    0.000
    0.000
    0.000
    0.000
    0.000
    0.000
    0.000
    0.000
    0.000
    0.000
    0.000
    0.000
    0.000
    0.000
    0.000
    0.000
    0.000
    0.000
    0.000
    0.000
    0.000
    0.000
    0.000
    0.000
    0.000
    0.000
    0.000
    0.000
    0.000
    0.000
    0.000
    0.000
    0.000
    0.000
    0.000
    0.000
    0.000
    0.000
    0.000
    0.000
    0.000
    0.000
    0.000
    0.000
    0.000
    0.000
    0.000
    0.000
    0.000
    0.000
    0.000
    0.000
    0.000
    0.000
    0.000
    0.000
    0.000
    0.000
    0.000
    0.000
    0.000
    0.000
    0.000
    0.000
    0.000
    0.000
    0.000
    0.000
    0.000
    0.400
    0.400
    0.000
    0.200
    0.000
    0.000
    0.000
    0.000
    0.000
    0.200
    0.000
    0.000
    0.000
    0.000
    0.000
    0.000
    0.000
    0.000
    0.000
    0.000
    0.000
    0.000
    0.000
    0.000
    0.000
    0.000
    0.000
    0.000
    0.000
    0.000
    0.000
    0.400
    0.200
    0.200
    0.200
    0.200
    0.000
    0.400
    1.200
    0.600
    0.000
    0.000
    0.400
    0.200
    0.000
    0.000
    0.000
    0.000
    0.000
    0.000
    0.000
    0.000
    0.000
    0.000
    0.000
    0.000
    0.000
    0.000
    0.000
    0.000
    0.000
    0.000
    0.000
    0.000
    0.000
    0.600
    0.000
    0.200
    0.000
    0.000
    0.000
    0.000
    0.000
    0.000
    0.200
    0.600
    0.000
    0.000
    0.000
    0.000
    0.000
    0.000
    0.400
    0.000
    0.200
    0.000
    0.000
    0.000
    0.000
    0.000
    0.000
    0.000
    0.000
    0.000
    0.000
    0.000
    0.000
    0.000
    0.000
    0.000
    0.000
    0.000
    0.000
    0.000
    0.000
    0.000
    0.000
    0.000
    0.000
    0.400
    0.600
    0.400
    0.600
    0.200
    0.000
    0.200
    0.200
    0.000
    1.000
    0.200
    0.800
    0.400
    1.400
    0.600
    1.000
    0.400
    0.600
    0.600
    0.600
    1.000
    1.000
    0.600
    0.200
    0.600
    0.000
    0.200
    0.000
    0.000
    0.000
    0.000
    0.000
    0.000
    0.000
    0.000
    0.000
    0.000
    0.000
    0.400
    0.000
    0.000
    0.000
    0.000
    0.000
    0.200
    0.000
    0.000
    0.000
    0.000
    0.000
    0.000
    0.000
    0.000
    0.000
    0.000
    0.000
    0.000
    0.000
    0.000
    0.000
    0.000
    0.000
    0.000
    0.000
    0.000
    0.000
    0.000
    0.000
    0.000
    0.000
    0.000
    0.000
    0.000
    0.000
    0.000
    0.000
    0.000
    0.000
    0.000
    0.000
    0.000
    0.000
    0.000
    0.000
    0.000
    0.000
    0.000
    0.000
    0.000
    0.000
    0.000
    0.000
    0.000
    0.200
    0.400
    0.400
    1.000
    0.000
    0.400
    0.200
    1.000
    0.400
    0.000
    0.200
    0.200
    0.800
    0.000
    0.000
    0.000
    0.200
    0.000
    0.200
    0.200
    0.200
    0.400
    0.000
    0.000
    0.000
    0.000
    0.000
    0.000
    0.000
    0.000
    0.000
    0.000
    0.000
    0.000
    0.200
    0.200
    0.600
    0.600
    0.000
    0.000
    0.000
    0.000
    0.000
    0.400
    0.200
    0.000
    0.000
    0.400
    0.200
    0.000
    0.000
    0.000
    0.000
    0.000
    0.000
    0.000
    0.000
    0.000
    0.000
    0.000
    0.000
    0.000
    0.000
    0.000
    0.000
    0.000
    0.000
    0.000
    0.000
    0.000
    0.000
    0.000
    0.000
    0.000
    0.000
    0.000
    0.000
    0.000
    0.000
    0.000
    0.000
    0.000
    0.000
    0.000
    0.000
    0.000
    0.000
    0.000
    0.000
    0.000
    0.000
    0.000
    0.000
    0.000
    0.000
    0.000
    0.000
    0.000
    0.000
    0.000
    0.000
    0.000
    0.000
    0.000
    0.000
    0.000
    0.000
    0.000
    0.000
    0.000
    0.000
    0.000
    0.000
    0.000
    0.000
    0.000
    0.000
    0.000
    0.000
    0.000
    0.000
    0.000
    0.000
    0.000
    0.000
    0.000
    0.000
    0.000
    0.000
    0.000
    0.000
    0.000
    0.000
    0.000
    0.000
    0.000
    0.000
    0.000
    0.000
    0.000
    0.000
    0.000
    0.000
    0.000
    0.000
    0.000
    0.000
    0.000
    0.000
    0.000
    0.000
    0.000
    0.000
    0.000
    0.000
    0.000
    0.000
    0.000
    0.000
    0.000
    0.000
    0.000
    0.000
    0.000
    0.000
    0.000
    0.000
    0.000
    0.000
    0.000
    0.000
    0.000
    0.000
    0.000
    0.000
    0.000
    0.000
    0.000
    0.000
    0.000
    0.000
    0.000
    0.000
    0.000
    0.000
    0.200
    0.000
    0.000
    0.000
    0.000
    0.200
    0.000
    0.000
    0.000
    0.000
    0.000
    0.000
    0.000
    0.000
    0.400
    0.800
    0.400
    0.000
    0.000
    0.000
    0.000
    0.000
    0.000
    0.000
    0.200
    0.800
    0.600
    0.200
    0.200
    0.600
    2.400
    1.400
    1.000
    2.000
    2.400
    1.200
    1.200
    2.400
    0.600
    0.400
    1.600
    0.800
    0.200
    1.200
    0.000
    0.000
    0.000
    0.000
    0.000
    0.000
    1.400
    0.400
    0.200
    0.000
    0.400
    0.400
    0.400
    0.000
    0.200
    1.200
    0.200
    0.400
    0.000
    0.000
    0.000
    0.000
    0.200
    0.200
    0.800
    0.000
    0.600
    0.000
    1.600
    0.000
    0.000
    0.000
    1.000
    0.000
    0.000
    0.000
    0.000
    0.000
    0.000
    0.000
    0.000
    0.000
    0.000
    0.000
    0.000
    0.000
    0.000
    0.000
    0.000
    0.000
    0.000
    0.000
    0.000
    0.000
    0.000
    0.000
    0.000
    0.000
    0.000
    0.000
    0.000
    0.000
    0.000
    0.000
    0.000
    0.000
    0.000
    0.000
    0.000
    0.000
    0.000
    0.000
    0.000
    0.000
    0.000
    0.000
    0.000
    0.000
    0.000
    0.000
    0.000
    0.000
    0.000
    0.000
    0.000
    0.000
    0.000
    0.000
    0.000
    0.000
    0.000
    0.000
    0.000
    0.000
    0.000
    0.000
    0.000
    0.000
    0.000
    0.600
    0.200
    0.400
    0.200
    0.600
    0.400
    0.200
    0.200
    0.000
    0.200
    0.000
    0.000
    0.000
    0.000
    0.000
    0.000
    0.000
    0.000
    0.000
    0.000
    0.000
    0.000
    0.000
    0.000
    0.000
    0.000
    0.000
    0.000
    0.000
    0.000
    0.000
    0.000
    0.000
    0.000
    0.000
    0.000
    0.000
    0.000
    0.000
    0.000
    0.000
    0.000
    0.000
    0.000
    0.000
    0.000
    0.000
    0.000
    0.000
    0.000
    0.000
    0.000
    0.000
    0.000
    0.000
    0.000
    0.000
    0.000
    0.000
    0.000
    0.000
    0.000
    0.000
    0.000
    0.000
    0.000
    0.000
    0.000
    0.000
    0.000
    0.000
    0.000
    0.000
    0.000
    0.000
    0.000
    0.000
    0.000
    0.000
    0.000
    0.000
    0.000
    0.000
    0.000
    0.000
    0.000
    0.000
    0.000
    0.000
    0.200
    0.000
    0.000
    0.000
    0.000
    0.000
    0.000
    0.000
    0.000
    0.000
    0.000
    0.000
    0.000
    0.000
    0.000
    0.000
    0.000
    0.000
    0.000
    0.000
    0.000
    0.000
    0.000
    0.000
    0.000
    0.000
    0.000
    0.000
    0.000
    0.000
    0.000
    0.000
    0.000
    0.000
    0.000
    0.000
    0.000
    0.000
    0.000
    0.000
    0.000
    0.000
    0.000
    0.000
    0.000
    0.000
    0.000
    0.000
    0.000
    0.000
    0.000
    0.000
    0.000
    0.000
    0.000
    0.000
    0.000
    0.000
    0.000
    0.000
    0.000
    0.000
    0.000
    0.000
    0.000
    0.000
    0.000
    0.000
    0.000
    0.000
    0.000
    0.000
    0.000
    0.000
    0.000
    0.000
    0.000
    0.000
    0.000
    0.000
    0.000
    0.000
    0.000
    0.000
    0.000
    0.000
    0.000
    0.000
    0.000
    0.000
    0.000
    0.000
    0.000
    0.000
    0.000
    0.000
    0.000
    0.000
    0.000
    0.000
    0.000
    0.000
    0.000
    0.000
    0.200
    0.000
    0.000
    0.000
    0.000
    0.000
    0.000
    0.000
    0.000
    0.000
    0.000
    0.000
    0.000
    0.000
    0.000
    0.000
    0.000
    0.200
    0.000
    0.000
    0.000
    0.000
    0.600
    0.200
    0.000
    0.200
    0.000
    0.000
    0.000
    0.000
    0.000
    0.000
    0.000
    0.000
    0.000
    0.000
    0.000
    0.000
    0.000
    0.000
    0.000
    0.000
    0.000
    0.000
    0.000
    0.000
    0.000
    0.000
    0.000
    0.000
    0.000
    0.000
    0.000
    0.000
    0.000
    0.000
    0.000
    0.000
    0.000
    0.000
    0.000
    0.000
    0.000
    0.000
    0.000
    0.000
    0.000
    0.000
    0.000
    0.000
    0.000
    0.000
    0.000
    0.000
    0.000
    0.000
    0.000
    0.000
    0.000
    0.000
    0.000
    0.000
    0.000
    0.000
    0.000
    0.000
    0.000
    0.000
    0.000
    0.000
    0.000
    0.000
    0.000
    0.000
    0.000
    0.000
    0.000
    0.000
    0.000
    0.000
    0.000
    0.000
    0.000
    0.000
    0.000
    0.000
    0.000
    0.000
    0.000
    0.000
    0.000
    0.000
    0.000
    0.000
    0.000
    0.000
    0.000
    0.000
    0.000
    0.000
    0.000
    0.000
    0.000
    0.000
    0.000
    0.000
    0.000
    0.000
    0.000
    0.000
    0.000
    0.000
    0.000
    0.000
    0.000
    0.000
    0.000
    0.000
    0.000
    0.000
    0.000
    0.000
    0.000
    0.000
    0.000
    0.000
    0.000
    0.000
    0.000
    0.000
    0.000
    0.000
    0.000
    0.000
    0.000
    0.000
    0.000
    0.000
    0.000
    0.000
    0.000
    0.000
    0.000
    0.000
    0.000
    0.000
    0.000
    0.000
    0.000
    0.000
    0.000
    0.000
    0.000
    0.000
    0.000
    0.000
    0.000
    0.000
    0.000
    0.000
    0.000
    0.000
    0.000
    0.000
    0.000
    0.000
    0.000
    0.000
    0.000
    0.000
    0.000
    0.000
    0.000
    0.000
    0.000
    0.000
    0.000
    0.000
    0.000
    0.000
    0.000
    0.000
    0.000
    0.000
    0.000
    0.000
    0.000
    0.000
    0.000
    0.000
    0.000
    0.000
    0.000
    0.000
    0.000
    0.000
    0.000
    0.000
    0.000
    0.000
    0.000
    0.000
    0.000
    0.000
    0.000
    0.000
    0.000
    0.000
    0.000
    0.000
    0.000
    0.000
    0.000
    0.200
    0.000
    0.000
    0.000
    0.000
    0.000
    0.000
    0.000
    0.000
    0.000
    0.000
    0.000
    0.000
    0.000
    0.000
    0.000
    0.000
    0.000
    0.000
    0.000
    0.000
    0.000
    0.000
    0.000
    0.000
    0.000
    0.000
    0.000
    0.000
    0.000
    0.000
    0.000
    0.000
    0.000
    0.000
    0.000
    0.000
    0.000
    0.000
    0.000
    0.000
    0.000
    0.000
    0.000
    0.000
    0.000
    0.000
    0.000
    0.000
    0.000
    0.000
    0.000
    0.000
    0.000
    0.000
    0.000
    0.000
    0.000
    0.000
    0.000
    0.000
    0.000
    0.000
    0.000
    0.000
    0.000
    0.000
    0.000
    0.000
    0.000
    0.000
    0.000
    0.000
    0.000
    0.000
    0.000
    0.000
    0.000
    0.000
    0.000
    0.000
    0.000
    0.000
    0.000
    0.000
    0.000
    0.000
    0.000
    0.000
    0.000
    0.000
    0.000
    0.000
    0.000
    0.000
    0.000
    0.000
    0.000
    0.000
    0.000
    0.000
    0.000
    0.000
    0.000
    0.000
    0.000
    0.000
    0.000
    0.000
    0.000
    0.200
    0.200
    0.000
    0.000
    0.000
    0.000
    0.000
    0.000
    0.000
    0.000
    0.000
    0.000
    0.000
    0.000
    0.000
    0.000
    0.000
    0.000
    0.000
    0.000
    0.000
    0.000
    0.000
    0.000
    0.000
    0.000
    0.000
    0.000
    0.000
    0.000
    0.000
    0.000
    0.000
    0.000
    0.000
    0.000
    0.000
    0.000
    0.000
    0.000
    0.000
    0.000
    0.000
    0.000
    0.000
    0.000
    0.000
    0.000
    0.000
    0.000
    0.000
    0.000
    0.000
    0.000
    0.000
    0.000
    0.000
    0.000
    0.000
    0.000
    0.000
    0.000
    0.000
    0.000
    0.000
    0.000
    0.000
    0.000
    0.000
    0.000
    0.000
    0.000
    0.000
    0.000
    0.000
    0.000
    0.000
    0.000
    0.000
    0.000
    0.000
    0.000
    0.000
    0.000
    0.000
    0.000
    0.000
    0.000
    0.000
    0.000
    0.000
    0.000
    0.000
    0.000
    0.000
    0.000
    0.000
    0.000
    0.000
    0.000
    0.000
    0.000
    0.000
    0.000
    0.000
    0.000
    0.000
    0.000
    0.000
    0.000
    0.000
    0.000
    0.000
    0.000
    0.000
    0.000
    0.000
    0.000
    0.000
    0.000
    0.000
    0.000
    0.000
    0.000
    0.000
    0.000
    0.000
    0.000
    0.000
    0.000
    0.000
    0.000
    0.000
    0.000
    0.000
    0.000
    0.000
    0.000
    0.000
    0.000
    0.000
    0.000
    0.000
    0.000
    0.000
    0.000
    0.000
    0.000
    0.000
    0.000
    0.000
    0.000
    0.000
    0.000
    0.000
    0.000
    0.000
    0.000
    0.000
    0.000
    0.000
    0.000
    0.000
    0.000
    0.000
    0.000
    0.000
    0.000
    0.000
    0.400
    0.800
    0.400
    0.000
    0.000
    0.000
    0.000
    0.000
    0.000
    0.000
    0.000
    0.000
    0.000
    0.000
    0.000
    0.000
    0.000
    0.000
    0.000
    0.000
    0.000
    0.000
    0.000
    0.200
    0.000
    0.000
    0.000
    0.000
    0.000
    0.000
    0.000
    0.000
    0.000
    0.000
    0.000
    0.000
    0.000
    0.000
    0.000
    0.000
    0.000
    0.000
    0.000
    0.000
    0.000
    0.000
    0.000
    0.000
    0.000
    0.000
    0.000
    0.000
    0.000
    0.000
    0.000
    0.000
    0.000
    0.000
    0.000
    0.000
    0.000
    0.000
    0.000
    0.000
    0.000
    0.000
    0.000
    0.000
    0.000
    0.000
    0.200
    0.000
    0.200
    0.200
    0.200
    0.200
    0.000
    0.400
    0.400
    0.000
    0.600
    0.600
    0.000
    0.200
    0.000
    0.000
    0.000
    0.200
    0.000
    1.000
    0.600
    0.000
    0.000
    0.000
    0.200
    0.000
    0.000
    0.000
    0.000
    0.000
    0.000
    0.000
    0.000
    0.000
    0.000
    0.000
    0.000
    0.000
    0.000
    0.000
    0.000
    0.000
    0.000
    0.000
    0.000
    0.000
    0.000
    0.000
    0.000
    0.000
    0.000
    0.000
    0.000
    0.000
    0.000
    0.000
    0.000
    0.000
    0.000
    0.000
    0.000
    0.000
    0.000
    0.000
    0.000
    0.000
    0.000
    0.000
    0.000
    0.000
    0.000
    0.000
    0.000
    0.000
    0.000
    0.000
    0.000
    0.000
    0.000
    0.000
    0.000
    0.000
    0.000
    0.000
    0.000
    0.000
    0.000
    0.000
    0.000
    0.000
    0.000
    0.000
    0.000
    0.000
    0.000
    0.000
    0.000
    0.000
    0.000
    0.000
    0.000
    0.000
    0.000
    0.000
    0.000
    0.000
    0.000
    0.000
    0.000
    0.000
    0.000
    0.000
    0.000
    0.000
    0.000
    0.000
    0.000
    0.000
    0.000
    0.000
    0.000
    0.000
    1.800
    0.600
    0.000
    0.200
    0.200
    0.000
    0.000
    0.000
    0.000
    0.000
    0.000
    0.000
    0.000
    0.000
    0.000
    0.000
    0.000
    0.000
    0.000
    0.000
    0.000
    0.000
    0.000
    0.000
    0.000
    0.000
    0.000
    0.000
    0.000
    0.000
    0.000
    0.000
    0.000
    0.000
    0.000
    0.000
    0.000
    0.000
    0.000
    0.000
    0.000
    0.000
    0.000
    0.000
    0.200
    1.000
    0.000
    0.000
    0.200
    0.000
    0.000
    0.000
    0.000
    0.000
    0.000
    0.000
    0.000
    0.000
    0.000
    0.000
    0.000
    0.000
    0.000
    0.000
    0.000
    0.000
    0.000
    0.000
    0.000
    0.000
    0.000
    0.000
    0.000
    0.000
    0.000
    0.000
    0.000
    0.000
    0.000
    0.000
    0.000
    0.000
    0.000
    0.000
    0.000
    0.000
    0.000
    0.000
    0.000
    0.000
    0.000
    0.000
    0.000
    0.000
    0.000
    0.000
    0.400
    0.400
    0.200
    0.000
    0.200
    0.200
    0.000
    0.000
    0.000
    0.000
    0.000
    0.000
    0.000
    0.000
    0.000
    0.000
    0.000
    0.000
    0.000
    0.000
    0.000
    0.000
    0.000
    0.000
    0.000
    0.000
    0.000
    0.000
    0.000
    0.000
    0.000
    0.000
    0.000
    0.000
    0.000
    0.000
    0.000
    0.000
    0.000
    0.000
    0.000
    0.000
    0.000
    0.000
    0.000
    0.000
    0.000
    0.000
    0.000
    0.000
    0.000
    0.000
    0.000
    0.000
    0.000
    0.000
    0.000
    0.000
    0.000
    0.000
    0.000
    0.000
    0.000
    0.000
    0.000
    0.000
    0.000
    0.200
    0.000
    0.000
    0.000
    0.200
    0.000
    0.200
    0.000
    0.000
    0.000
    0.000
    0.000
    0.200
    0.000
    0.000
    0.200
    0.000
    0.000
    0.000
    0.200
    0.600
    0.000
    0.000
    0.200
    0.800
    0.200
    0.200
    0.400
    0.400
    0.000
    0.000
    0.200
    0.000
    0.000
    0.000
    0.000
    0.000
    0.000
    0.000
    0.000
    0.000
    0.000
    0.000
    0.000
    0.000
    0.000
    0.000
    0.000
    0.000
    0.000
    0.000
    0.000
    0.000
    0.000
    0.000
    0.000
    1.000
    0.800
    0.200
    0.200
    0.000
    0.000
    0.000
    0.400
    0.200
    0.000
    2.200
    0.200
    0.000
    0.400
    0.400
    0.200
    2.200
    0.400
    0.200
    0.000
    0.000
    0.000
    0.000
    0.000
    0.600
    1.200
    1.400
    1.400
    2.000
    4.200
    3.000
    1.600
    1.000
    0.600
    0.000
    0.200
    0.600
    0.200
    0.000
    0.000
    0.000
    0.000
    0.000
    0.200
    0.000
    0.000
    0.000
    0.200
    0.000
    0.000
    0.200
    0.000
    0.000
    0.000
    0.000
    0.000
    0.000
    0.200
    0.000
    0.000
    0.000
    0.000
    0.000
    0.000
    0.000
    0.000
    0.000
    0.000
    0.000
    0.000
    0.000
    0.000
    0.400
    0.000
    0.400
    0.600
    0.000
    0.200
    1.800
    0.400
    0.200
    0.000
    1.000
    0.600
    0.000
    0.000
    0.000
    0.000
    0.000
    0.000
    0.000
    0.000
    0.000
    0.000
    0.000
    0.000
    0.000
    0.000
    0.000
    0.000
    0.000
    0.000
    0.000
    0.000
    0.000
    0.000
    0.000
    0.000
    0.000
    0.000
    0.000
    0.000
    0.000
    0.000
    0.000
    0.000
    0.000
    0.000
    0.000
    0.000
    0.000
    0.000
    0.000
    0.000
    0.000
    0.000
    0.000
    0.000
    0.000
    0.000
    0.000
    0.000
    0.000
    0.000
    0.000
    0.000
    0.000
    0.000
    0.000
    0.000
    0.000
    0.000
    0.000
    0.000
    0.000
    0.000
    0.000
    0.000
    0.000
    0.000
    0.000
    0.000
    0.000
    0.000
    0.000
    0.000
    0.000
    0.000
    0.000
    0.000
    0.000
    0.000
    0.000
    0.000
    0.000
    0.000
    0.000
    0.000
    0.000
    0.000
    0.000
    0.000
    0.000
    0.000
    0.000
    0.000
    0.000
    0.000
    0.000
    0.000
    0.000
    0.000
    0.000
    0.000
    0.000
    0.000
    0.000
    0.000
    0.000
    0.000
    0.000
    0.000
    0.000
    0.000
    0.000
    0.000
    0.000
    0.000
    0.000
    0.000
    0.000
    0.000
    0.000
    0.000
    0.000
    0.000
    0.000
    0.000
    0.000
    0.000
    0.000
    0.000
    0.000
    0.000
    0.000
    0.000
    0.000
    0.000
    0.000
    0.000
    0.000
    0.000
    0.000
    0.000
    0.000
    0.000
    0.000
    0.000
    0.000
    0.000
    0.000
    0.000
    0.000
    0.000
    0.000
    0.000
    0.000
    0.200
    0.000
    0.000
    0.000
    0.000
    0.000
    0.000
    0.000
    0.000
    0.000
    0.000
    0.000
    0.000
    0.000
    0.000
    0.000
    0.000
    0.000
    0.000
    0.000
    0.000
    0.000
    0.000
    0.000
    0.000
    0.000
    0.000
    0.000
    0.200
    0.000
    0.000
    0.000
    0.000
    0.000
    0.000
    0.000
    0.000
    0.000
    0.000
    0.000
    0.000
    0.000
    0.000
    0.000
    0.000
    0.000
    0.000
    0.000
    0.000
    0.000
    0.000
    0.000
    0.000
    0.000
    0.000
    0.000
    0.000
    0.000
    0.000
    0.000
    0.000
    0.000
    0.000
    0.000
    0.000
    0.000
    0.000
    0.000
    0.000
    0.000
    0.000
    0.000
    0.000
    0.000
    0.000
    0.000
    0.000
    0.000
    0.000
    0.000
    0.000
    0.000
    0.000
    0.000
    0.000
    0.000
    0.000
    0.000
    0.000
    0.000
    0.000
    0.000
    0.000
    0.000
    0.000
    0.000
    0.000
    0.200
    0.000
    0.000
    0.000
    0.000
    0.000
    0.600
    2.200
    0.200
    2.200
    0.400
    0.000
    0.000
    1.000
    0.000
    0.000
    0.000
    0.000
    0.000
    0.000
    0.000
    0.000
    0.000
    0.000
    0.000
    0.000
    0.000
    0.000
    0.000
    0.000
    0.000
    0.000
    0.000
    0.000
    0.000
    0.000
    0.000
    0.000
    0.000
    0.000
    0.000
    0.000
    0.000
    0.000
    0.000
    0.000
    0.000
    0.000
    0.000
    0.000
    0.000
    0.000
    0.000
    0.000
    0.000
    0.000
    0.000
    0.000
    0.000
    0.000
    0.000
    0.000
    0.000
    0.000
    0.000
    0.000
    0.000
    0.000
    0.000
    0.000
    0.000
    0.000
    0.000
    0.000
    0.000
    0.000
    0.000
    0.000
    0.000
    0.200
    0.000
    0.000
    0.000
    0.000
    0.000
    0.000
    0.000
    0.000
    0.000
    0.000
    0.000
    0.000
    0.000
    0.000
    0.000
    0.000
    0.000
    0.000
    0.000
    0.000
    0.000
    0.000
    0.000
    0.000
    0.000
    0.000
    0.000
    0.000
    0.000
    0.000
    0.000
    0.000
    0.000
    0.000
    0.000
    0.000
    0.000
    0.000
    0.000
    0.000
    0.000
    0.000
    0.000
    0.000
    0.000
    0.000
    0.000
    0.000
    0.000
    0.000
    0.000
    0.000
    0.000
    0.000
    0.000
    0.000
    0.000
    0.000
    0.000
    0.000
    0.000
    0.000
    0.000
    0.000
    0.000
    0.000
    0.000
    0.000
    0.000
    0.000
    0.000
    0.000
    0.000
    0.000
    0.000
    0.000
    0.000
    0.000
    0.000
    0.000
    0.000
    0.000
    0.000
    0.000
    0.000
    0.000
    0.000
    0.000
    0.000
    0.000
    0.000
    0.000
    0.000
    0.000
    0.000
    0.000
    0.000
    0.000
    0.000
    0.000
    0.000
    0.000
    0.000
    0.000
    0.000
    0.000
    0.000
    0.000
    0.000
    0.000
    0.000
    0.000
    0.000
    0.000
    0.000
    0.000
    0.000
    0.000
    0.000
    0.000
    0.000
    0.000
    0.000
    0.000
    0.000
    0.000
    0.000
    0.000
    0.000
    0.000
    0.000
    0.000
    0.000
    0.000
    0.000
    0.000
    0.000
    0.000
    0.000
    0.000
    0.000
    0.000
    0.000
    0.000
    0.000
    0.000
    0.000
    0.000
    0.000
    0.000
    0.000
    0.000
    0.000
    0.000
    0.000
    0.000
    0.000
    0.000
    0.000
    0.000
    0.000
    0.000
    0.000
    0.000
    0.000
    0.000
    0.000
    0.000
    0.000
    0.000
    0.000
    0.000
    0.000
    0.000
    0.000
    0.000
    0.000
    0.000
    0.000
    0.000
    0.000
    0.000
    0.000
    0.000
    0.000
    0.000
    0.000
    0.000
    0.000
    0.000
    0.000
    0.000
    0.000
    0.000
    0.000
    0.000
    0.000
    0.000
    0.000
    0.000
    0.000
    0.000
    0.000
    0.000
    0.000
    0.000
    0.000
    0.000
    0.000
    0.000
    0.000
    0.000
    0.000
    0.000
    0.000
    0.000
    0.000
    0.000
    0.000
    0.000
    0.000
    0.000
    0.000
    0.000
    0.000
    0.000
    0.000
    0.000
    0.000
    0.000
    0.000
    0.000
    0.000
    0.000
    0.000
    0.000
    0.000
    0.000
    0.000
    0.000
    0.000
    0.000
    0.000
    0.000
    0.000
    0.000
    0.000
    0.000
    0.000
    0.000
    0.000
    0.000
    0.000
    0.000
    0.000
    0.000
    0.000
    0.000
    0.000
    0.000
    0.000
    0.000
    0.400
    0.000
    0.000
    0.000
    0.000
    0.000
    0.000
    0.000
    0.000
    0.000
    0.000
    0.000
    0.000
    0.000
    0.000
    0.000
    0.000
    0.000
    0.000
    0.000
    0.000
    0.000
    0.000
    0.000
    0.000
    0.000
    0.000
    0.000
    0.000
    0.000
    0.000
    0.000
    0.000
    0.000
    0.000
    0.000
    0.000
    0.000
    0.000
    0.000
    0.000
    0.000
    0.000
    0.000
    0.000
    0.000
    0.000
    0.000
    0.000
    0.000
    0.000
    0.000
    0.000
    0.000
    0.000
    0.000
    0.000
    0.000
    0.000
    0.000
    0.000
    0.000
    0.000
    0.000
    0.000
    0.000
    0.000
    0.000
    0.000
    0.000
    0.000
    0.000
    0.000
    0.000
    0.000
    0.000
    0.000
    0.000
    0.000
    0.000
    0.000
    0.000
    0.000
    0.000
    0.000
    0.000
    0.000
    0.000
    0.000
    0.000
    0.000
    0.000
    0.000
    0.000
    0.000
    0.000
    0.000
    0.000
    0.000
    0.000
    0.000
    0.000
    0.000
    0.000
    0.000
    0.000
    0.000
    0.000
    0.000
    0.000
    0.000
    0.000
    0.000
    0.000
    0.000
    0.000
    0.000
    0.000
    0.000
    0.000
    0.000
    0.000
    0.000
    0.000
    0.000
    0.000
    0.000
    0.000
    0.000
    0.000
    0.000
    0.000
    0.000
    0.000
    0.000
    0.000
    0.000
    0.000
    0.000
    0.000
    0.000
    0.000
    0.000
    0.000
    0.000
    0.000
    0.000
    0.000
    0.000
    0.000
    0.000
    0.000
    0.000
    0.000
    0.000
    0.000
    0.000
    0.000
    0.000
    0.000
    0.000
    0.000
    0.000
    0.000
    0.000
    0.000
    0.000
    0.000
    0.000
    0.000
    0.000
    0.000
    0.000
    0.000
    0.000
    0.000
    0.000
    0.000
    0.000
    0.000
    0.000
    0.000
    0.000
    0.000
    0.000
    0.000
    0.000
    0.000
    0.000
    0.000
    0.000
    0.000
    0.000
    0.000
    0.000
    0.000
    0.000
    0.000
    0.000
    0.000
    0.000
    0.000
    0.000
    0.000
    0.000
    1.000
    0.000
    0.000
    0.000
    0.200
    0.000
    0.000
    0.200
    0.000
    0.000
    0.000
    0.200
    0.200
    0.000
    0.000
    0.000
    0.000
    0.000
    0.000
    0.000
    0.000
    0.000
    0.000
    0.000
    0.000
    0.000
    0.000
    0.000
    0.000
    0.000
    0.000
    0.000
    0.000
    0.000
    0.000
    0.000
    0.000
    0.000
    0.000
    0.000
    0.000
    0.000
    0.000
    0.000
    0.400
    0.200
    0.000
    0.200
    0.400
    1.200
    0.000
    0.000
    0.000
    0.000
    0.000
    0.200
    0.200
    0.000
    0.000
    0.000
    0.000
    0.000
    0.000
    0.400
    0.000
    0.200
    0.000
    1.400
    0.600
    1.200
    0.800
    1.800
    2.600
    1.600
    0.000
    0.400
    2.200
    3.000
    2.400
    1.800
    0.800
    1.600
    1.200
    1.800
    2.400
    0.000
    0.400
    0.400
    0.000
    0.000
    0.000
    0.000
    0.000
    0.000
    0.000
    0.000
    0.000
    0.000
    0.000
    0.000
    0.000
    0.000
    0.000
    0.000
    0.000
    0.000
    0.000
    0.000
    0.000
    0.000
    0.000
    0.000
    0.000
    0.000
    0.000
    0.000
    0.000
    0.000
    0.000
    0.000
    0.000
    0.000
    0.000
    0.000
    0.000
    0.000
    0.000
    0.000
    0.000
    0.000
    0.000
    0.000
    0.000
    0.000
    0.000
    0.000
    0.000
    0.000
    0.000
    0.000
    0.000
    0.000
    0.000
    0.000
    0.000
    0.000
    0.000
    0.000
    0.000
    0.000
    0.000
    0.000
    0.000
    0.000
    0.000
    0.000
    0.000
    0.000
    0.000
    0.000
    0.000
    0.000
    0.000
    0.000
    0.000
    0.000
    0.000
    0.000
    0.000
    0.000
    0.000
    0.000
    0.000
    0.000
    0.000
    0.000
    0.000
    0.000
    0.000
    0.000
    0.000
    0.000
    2.200
    3.000
    1.600
    0.200
    0.000
    0.000
    0.000
    0.000
    0.000
    0.000
    0.000
    0.000
    0.000
    0.000
    0.000
    0.200
    0.000
    0.000
    0.000
    0.000
    0.000
    0.000
    0.000
    0.000
    0.000
    0.000
    0.000
    0.000
    0.000
    0.000
    0.000
    0.000
    0.000
    0.000
    0.000
    0.000
    0.000
    0.000
    0.000
    0.000
    0.000
    0.000
    0.000
    0.000
    0.000
    0.000
    0.000
    0.000
    0.000
    0.000
    0.000
    0.000
    0.000
    0.000
    0.000
    0.000
    0.000
    0.000
    0.000
    0.000
    0.000
    0.000
    0.000
    0.000
    0.000
    0.000
    0.000
    0.000
    0.000
    1.000
    0.000
    0.000
    0.000
    0.000
    0.000
    0.000
    0.000
    0.000
    0.000
    0.000
    0.000
    0.000
    0.000
    0.000
    0.000
    0.000
    0.000
    0.000
    0.000
    0.000
    0.000
    0.000
    0.000
    0.000
    1.200
    1.200
    0.600
    0.200
    0.000
    0.200
    0.200
    0.200
    0.200
    0.200
    0.000
    0.000
    0.000
    0.000
    0.000
    0.000
    0.000
    0.000
    0.000
    0.000
    0.000
    0.000
    0.000
    0.600
    1.000
    0.000
    0.000
    0.000
    0.000
    1.000
    0.000
    0.000
    0.000
    0.000
    0.000
    0.000
    0.000
    0.000
    0.000
    0.200
    0.000
    0.000
    0.000
    0.000
    0.000
    0.000
    0.000
    0.000
    0.000
    0.000
    0.000
    0.000
    0.000
    0.000
    0.000
    0.000
    0.000
    0.000
    0.000
    0.000
    0.000
    0.000
    0.000
    0.000
    0.000
    0.000
    0.000
    0.000
    0.000
    0.000
    0.000
    0.000
    0.000
    0.000
    0.000
    0.000
    0.000
    0.000
    0.000
    0.000
    0.000
    0.000
    0.000
    0.000
    0.000
    0.000
    0.000
    0.000
    0.000
    0.000
    0.000
    0.000
    0.000
    0.000
    0.000
    0.000
    0.000
    0.000
    0.000
    0.000
    0.000
    0.000
    0.000
    0.400
    1.400
    0.400
    0.000
    0.000
    0.000
    0.000
    0.000
    0.000
    0.000
    0.000
    0.000
    0.000
    0.000
    0.000
    0.000
    0.000
    0.000
    0.000
    0.000
    0.000
    0.000
    0.000
    0.000
    0.000
    0.000
    0.000
    0.000
    0.000
    0.000
    0.000
    0.000
    0.000
    0.000
    0.000
    0.000
    0.000
    0.000
    0.000
    0.000
    0.000
    0.000
    0.000
    0.000
    0.000
    0.000
    0.000
    0.000
    0.000
    0.000
    0.000
    0.000
    0.000
    0.000
    0.000
    0.200
    0.200
    0.000
    0.200
    0.200
    0.400
    0.600
    0.200
    0.000
    0.000
    0.000
    0.000
    0.000
    0.000
    0.000
    0.200
    0.000
    0.000
    0.000
    0.000
    0.000
    0.000
    0.000
    0.000
    0.000
    0.000
    0.000
    0.000
    0.600
    0.600
    0.600
    0.400
    0.200
    0.400
    0.000
    0.000
    0.000
    0.200
    0.000
    0.000
    0.000
    0.000
    0.000
    0.200
    0.400
    0.000
    0.000
    0.000
    0.800
    0.400
    1.000
    0.200
    0.000
    0.000
    0.000
    0.000
    0.000
    0.000
    0.000
    0.000
    0.000
    0.000
    0.000
    0.000
    0.000
    0.000
    0.000
    0.000
    0.000
    0.000
    0.000
    0.000
    0.000
    0.000
    0.000
    0.000
    0.000
    0.000
    0.000
    0.000
    0.000
    0.000
    0.000
    0.000
    0.000
    0.000
    0.000
    0.000
    0.000
    0.000
    0.000
    0.000
    5.400
    2.000
    0.800
    0.200
    0.200
    0.000
    0.000
    0.000
    0.000
    0.000
    0.000
    0.000
    0.000
    0.000
    0.000
    0.000
    0.000
    0.000
    0.000
    0.000
    0.000
    0.000
    0.000
    0.000
    0.000
    0.000
    0.000
    0.000
    0.000
    0.000
    0.000
    0.000
    0.000
    0.000
    0.000
    0.000
    0.000
    0.000
    0.000
    0.000
    0.000
    0.000
    0.000
    0.400
    3.600
    2.200
    2.200
    0.200
    0.200
    0.000
    0.000
    0.000
    0.600
    1.600
    0.000
    0.000
    0.000
    0.000
    0.000
    0.000
    0.000
    0.000
    0.000
    0.000
    0.000
    0.000
    0.000
    0.000
    0.000
    0.000
    0.000
    0.000
    0.000
    0.000
    0.000
    0.000
    0.000
    0.000
    0.000
    0.000
    0.000
    0.000
    0.000
    0.000
    0.000
    0.000
    0.000
    0.000
    0.000
    0.000
    0.000
    0.000
    0.000
    1.000
    0.000
    0.000
    0.000
    0.000
    0.000
    0.000
    0.000
    0.000
    0.000
    0.000
    0.000
    0.200
    0.000
    0.000
    0.000
    0.000
    0.000
    0.000
    0.000
    0.000
    0.000
    0.000
    0.000
    0.000
    0.000
    0.000
    0.000
    0.000
    0.000
    0.000
    0.000
    0.000
    0.000
    0.000
    0.000
    0.000
    0.000
    0.000
    0.000
    0.000
    0.000
    0.000
    0.000
    0.000
    0.000
    0.000
    0.000
    0.000
    0.000
    0.000
    0.000
    0.000
    0.000
    0.000
    0.000
    0.000
    0.000
    0.000
    0.000
    0.000
    0.000
    0.000
    0.000
    0.000
    0.000
    0.000
    0.000
    0.000
    0.000
    0.000
    0.000
    0.000
    0.000
    0.000
    0.000
    0.000
    0.000
    0.000
    0.000
    0.000
    0.000
    0.000
    0.000
    0.000
    0.000
    0.000
    0.000
    0.000
    0.000
    0.000
    0.000
    0.000
    0.000
    0.000
    0.000
    0.000
    0.000
    0.000
    7.000
    0.400
    0.000
    0.200
    4.600
    5.200
    2.000
    0.600
    2.200
    0.800
    1.400
    0.600
    1.000
    1.200
    0.400
    0.000
    0.000
    0.000
    0.000
    0.400
    0.000
    0.200
    0.000
    0.000
    0.000
    0.000
    0.000
    0.000
    0.000
    0.000
    0.000
    0.000
    0.000
    0.000
    0.000
    0.000
    0.000
    0.000
    0.000
    0.000
    0.000
    0.000
    0.000
    0.000
    0.000
    0.000
    0.000
    0.000
    0.000
    0.000
    0.000
    0.000
    0.000
    0.000
    0.000
    0.000
    0.000
    0.000
    0.000
    0.000
    0.000
    0.000
    0.000
    0.000
    0.000
    0.000
    0.000
    0.000
    0.000
    0.000
    0.000
    0.000
    0.000
    0.000
    0.000
    0.000
    0.000
    0.000
    0.000
    0.000
    0.000
    0.000
    0.000
    0.000
    0.000
    0.000
    0.000
    0.000
    0.000
    0.000
    0.000
    0.000
    0.000
    0.000
    0.000
    0.000
    0.000
    0.000
    0.000
    0.000
    0.000
    0.000
    0.000
    0.000
    0.000
    0.000
    0.000
    0.000
    0.000
    0.000
    0.000
    0.000
    0.000
    0.000
    0.000
    0.000
    1.200
    4.800
    1.000
    0.000
    1.600
    3.200
    2.600
    0.400
    0.000
    0.400
    0.600
    0.200
    0.000
    0.400
    0.000
    0.000
    0.000
    0.000
    0.000
    0.800
    0.000
    0.000
    0.400
    0.000
    0.000
    0.000
    0.000
    0.000
    0.000
    0.000
    0.000
    0.000
    0.000
    0.000
    0.000
    0.000
    0.000
    0.000
    0.000
    0.000
    0.000
    0.000
    0.000
    0.000
    0.000
    0.000
    0.000
    0.000
    0.000
    0.000
    0.000
    0.000
    0.000
    0.000
    0.000
    0.000
    0.000
    0.000
    0.000
    0.000
    0.000
    0.000
    0.000
    0.000
    0.000
    0.000
    0.000
    0.000
    0.000
    0.000
    0.000
    0.000
    0.000
    0.000
    0.000
    0.000
    0.000
    0.000
    0.000
    0.000
    0.000
    0.000
    0.000
    0.000
    0.000
    0.000
    0.000
    0.000
    0.000
    0.000
    0.000
    0.000
    0.000
    0.000
    0.000
    0.000
    0.000
    0.000
    0.000
    0.000
    0.000
    0.000
    0.000
    0.000
    0.000
    0.000
    0.000
    0.000
    0.000
    0.000
    0.000
    0.000
    0.000
    0.000
    0.000
    0.000
    0.000
    0.000
    0.000
    0.000
    0.000
    0.000
    0.000
    0.000
    0.000
    0.000
    0.000
    0.000
    0.000
    0.000
    0.000
    0.000
    0.000
    0.000
    0.200
    0.000
    0.000
    0.000
    0.000
    0.000
    0.000
    0.000
    0.000
    0.000
    0.000
    0.000
    0.000
    0.000
    0.000
    0.000
    0.000
    0.000
    0.000
    0.000
    0.000
    0.000
    0.000
    0.000
    0.000
    0.000
    0.000
    0.000
    0.000
    0.000
    0.000
    0.000
    0.000
    0.000
    0.000
    0.000
    0.000
    0.000
    0.000
    0.000
    0.000
    0.000
    0.000
    0.000
    0.000
    0.000
    0.000
    0.000
    0.000
    0.000
    0.000
    0.000
    0.000
    0.000
    0.000
    0.000
    0.000
    0.000
    0.000
    0.000
    0.000
    0.000
    0.000
    0.000
    0.000
    0.000
    0.000
    0.000
    0.800
    0.200
    0.200
    0.000
    0.000
    0.000
    0.000
    0.000
    0.000
    0.000
    0.000
    0.000
    1.400
    0.000
    0.000
    0.000
    0.000
    0.000
    0.000
    0.000
    0.000
    0.000
    0.000
    0.000
    0.000
    0.000
    0.000
    0.000
    0.000
    0.000
    0.000
    0.000
    0.000
    0.000
    0.000
    0.000
    0.000
    0.000
    0.000
    0.000
    0.000
    0.000
    0.000
    0.000
    0.000
    0.000
    0.000
    0.000
    0.000
    0.000
    0.000
    0.000
    0.000
    0.000
    0.000
    0.000
    0.000
    0.000
    0.000
    0.000
    0.000
    0.000
    0.000
    0.000
    0.000
    0.000
    0.000
    0.000
    0.000
    0.000
    0.000
    0.000
    0.000
    0.000
    0.000
    0.000
    0.000
    0.000
    1.000
    0.200
    0.000
    0.000
    0.000
    0.000
    0.000
    0.000
    0.000
    0.000
    0.000
    0.000
    0.000
    0.000
    0.000
    0.000
    0.000
    0.000
    0.000
    0.000
    0.000
    0.000
    0.000
    0.000
    0.000
    0.000
    0.000
    0.000
    0.000
    0.000
    0.000
    0.000
    0.000
    0.000
    0.000
    0.000
    0.400
    0.000
    0.000
    0.000
    0.000
    0.000
    0.000
    0.000
    0.800
    1.600
    1.000
    1.200
    0.000
    0.000
    0.000
    0.200
    0.400
    0.200
    0.000
    0.000
    0.000
    0.000
    0.000
    0.000
    0.000
    0.000
    0.000
    0.000
    0.000
    0.000
    0.000
    0.000
    0.000
    0.200
    0.000
    0.000
    0.000
    0.000
    0.000
    0.000
    0.000
    0.000
    0.000
    0.000
    0.000
    0.000
    0.000
    0.000
    0.000
    0.000
    0.000
    0.000
    0.000
    0.000
    0.000
    6.200
    0.800
    0.000
    0.000
    0.200
    0.000
    0.000
    0.000
    0.000
    0.000
    0.000
    0.000
    0.000
    0.000
    0.000
    0.000
    0.000
    0.000
    0.000
    0.000
    0.000
    0.000
    0.000
    0.000
    0.000
    0.000
    0.000
    0.000
    0.000
    0.000
    0.000
    0.000
    0.000
    0.000
    0.000
    0.000
    0.000
    0.000
    0.000
    0.000
    0.000
    0.000
    0.000
    0.000
    0.000
    0.000
    0.000
    0.000
    0.000
    0.000
    0.000
    0.000
    0.000
    0.000
    0.000
    0.000
    0.000
    0.000
    0.000
    0.000
    0.000
    0.000
    0.000
    0.000
    0.000
    0.000
    0.000
    0.000
    0.000
    0.000
    0.000
    0.000
    0.000
    0.000
    0.000
    0.000
    0.000
    0.000
    0.000
    0.000
    0.000
    0.000
    0.000
    0.000
    0.000
    0.000
    0.000
    0.000
    0.000
    0.000
    0.000
    0.000
    0.200
    0.000
    0.000
    1.200
    0.400
    0.000
    1.600
    0.800
    0.600
    0.000
    0.600
    0.600
    0.200
    0.200
    0.000
    0.000
    0.000
    0.000
    0.000
    0.600
    0.000
    0.000
    0.000
    0.000
    0.000
    0.000
    0.000
    0.000
    0.000
    0.000
    0.000
    0.000
    0.000
    0.000
    0.000
    0.000
    0.000
    0.000
    0.000
    0.000
    0.000
    0.000
    0.000
    0.000
    0.000
    0.000
    0.000
    0.000
    0.000
    0.000
    0.000
    0.000
    0.000
    0.200
    0.000
    0.000
    0.000
    0.000
    0.000
    0.000
    0.000
    0.000
    0.000
    0.000
    0.000
    0.000
    0.000
    0.000
    0.000
    0.000
    0.000
    0.000
    0.000
    0.000
    0.000
    0.000
    0.000
    0.000
    0.000
    0.000
    0.000
    0.000
    0.000
    0.000
    0.000
    0.000
    0.000
    0.000
    0.000
    0.000
    0.000
    0.000
    0.000
    0.000
    0.000
    0.000
    0.000
    0.000
    0.000
    0.000
    0.000
    0.000
    0.000
    0.000
    0.000
    0.000
    0.000
    0.000
    0.000
    0.000
    0.000
    0.000
    0.000
    0.000
    0.000
    0.000
    0.000
    0.000
    0.000
    0.200
    0.000
    0.000
    0.000
    0.000
    0.000
    0.000
    0.000
    0.000
    0.000
    0.000
    0.000
    0.000
    0.000
    0.000
    0.000
    0.000
    0.000
    0.000
    0.000
    0.000
    0.000
    0.000
    0.000
    0.000
    0.000
    0.000
    0.000
    0.000
    0.000
    0.000
    0.000
    0.000
    0.000
    0.000
    0.000
    0.000
    0.000
    0.000
    0.000
    0.000
    0.000
    0.000
    0.000
    0.000
    0.000
    0.000
    0.000
    0.000
    0.000
    0.000
    0.000
    0.000
    0.000
    0.000
    0.000
    0.000
    0.000
    0.000
    0.000
    0.000
    0.000
    0.000
    0.000
    0.000
    0.000
    0.000
    0.000
    0.000
    0.000
    0.000
    0.000
    0.000
    0.000
    0.000
    0.000
    0.000
    0.000
    0.000
    0.000
    0.000
    0.000
    0.000
    0.000
    0.000
    0.000
    0.000
    0.000
    0.000
    0.000
    0.000
    0.000
    0.000
    0.000
    0.000
    0.000
    0.000
    0.000
    0.000
    0.000
    0.000
    0.000
    0.000
    0.000
    0.000
    0.200
    0.000
    0.000
    0.000
    0.000
    0.000
    0.000
    0.000
    0.000
    0.000
    0.000
    0.000
    0.800
    4.200
    9.400
    3.200
    3.000
    7.600
    1.600
    1.400
    0.400
    0.600
    0.000
    0.000
    0.000
    0.000
    0.000
    0.000
    0.000
    0.000
    0.000
    0.000
    0.000
    0.000
    0.000
    0.000
    0.000
    0.000
    0.000
    0.000
    0.000
    0.000
    0.000
    0.000
    0.000
    0.000
    0.200
    0.000
    0.000
    0.400
    0.400
    0.000
    0.000
    0.000
    0.000
    0.000
    0.000
    0.000
    0.000
    0.000
    0.000
    0.000
    0.000
    0.000
    0.000
    0.000
    0.000
    0.400
    0.800
    1.600
    1.400
    0.800
    1.000
    0.200
    0.200
    0.000
    0.000
    0.000
    0.000
    0.000
    0.000
    0.000
    0.000
    0.000
    0.000
    0.000
    0.000
    0.000
    0.000
    0.000
    0.000
    0.000
    0.000
    0.000
    0.000
    0.000
    0.000
    0.000
    0.000
    0.000
    0.000
    0.000
    0.000
    0.000
    0.000
    0.000
    0.000
    0.000
    0.000
    0.000
    0.000
    0.000
    0.000
    0.000
    0.000
    0.000
    0.000
    0.000
    0.000
    0.000
    0.000
    0.000
    0.000
    0.000
    0.000
    0.000
    0.000
    0.000
    0.000
    0.000
    0.000
    0.000
    0.000
    0.000
    0.000
    0.000
    0.000
    0.000
    0.000
    0.000
    0.000
    0.000
    0.000
    0.000
    0.000
    0.000
    0.000
    0.000
    0.000
    0.000
    0.000
    0.000
    0.000
    0.000
    0.000
    0.000
    0.000
    0.000
    0.000
    0.000
    0.000
    0.000
    0.000
    0.000
    0.000
    0.000
    0.000
    0.000
    0.000
    0.000
    0.000
    0.000
    0.000
    0.000
    0.000
    0.000
    0.000
    0.000
    0.000
    0.000
    0.000
    0.000
    0.000
    0.000
    0.000
    0.000
    0.000
    0.000
    0.000
    0.000
    0.000
    0.000
    0.000
    0.000
    0.000
    0.000
    0.000
    0.000
    0.000
    0.000
    0.000
    0.000
    0.000
    0.000
    0.000
    0.000
    0.000
    0.000
    0.000
    0.000
    0.000
    0.000
    0.000
    0.000
    0.000
    0.000
    0.000
    0.000
    0.000
    0.000
    0.000
    0.000
    0.000
    0.000
    0.000
    0.000
    0.000
    0.000
    0.000
    0.400
    0.000
    0.200
    0.200
    0.200
    0.000
    0.000
    0.000
    0.000
    0.000
    0.000
    0.000
    0.000
    0.000
    0.000
    0.200
    0.000
    0.000
    0.000
    0.000
    0.000
    1.000
    0.400
    0.800
    2.400
    2.200
    2.800
    2.000
    0.400
    0.200
    1.400
    1.000
    0.000
    0.000
    0.000
    0.000
    0.000
    0.000
    0.000
    0.000
    0.000
    0.000
    0.000
    0.000
    0.000
    0.000
    0.000
    0.000
    0.000
    0.000
    0.000
    0.000
    0.000
    0.000
    0.000
    0.000
    0.000
    0.000
    0.000
    0.000
    0.000
    0.000
    0.000
    0.000
    0.000
    0.000
    0.000
    0.000
    0.000
    0.000
    0.000
    0.000
    0.000
    0.000
    0.000
    0.000
    0.000
    0.000
    0.000
    0.000
    0.000
    0.000
    0.200
    0.000
    0.000
    0.000
    0.000
    0.000
    0.000
    0.000
    0.000
    0.000
    0.000
    0.000
    0.000
    0.000
    0.000
    0.000
    0.000
    0.000
    0.000
    0.000
    0.000
    0.000
    0.000
    0.000
    0.000
    0.000
    0.000
    0.000
    0.000
    0.000
    0.000
    0.000
    0.000
    0.000
    0.000
    0.000
    0.000
    0.000
    0.800
    1.200
    2.200
    0.600
    0.400
    0.600
    1.800
    0.400
    0.800
    0.200
    0.200
    0.400
    0.400
    1.600
    1.800
    2.600
    2.400
    1.800
    4.000
    5.200
    1.200
    6.200
    1.600
    1.400
    3.000
    3.200
    4.800
    2.000
    0.600
    0.200
    0.200
    1.000
    1.000
    3.800
    4.000
    2.600
    0.800
    0.600
    1.200
    0.800
    1.400
    1.200
    0.000
    0.200
    0.400
    0.200
    0.000
    0.000
    0.000
    0.000
    0.000
    0.000
    0.000
    0.000
    0.000
    0.000
    0.000
    0.000
    0.000
    0.000
    0.000
    0.000
    0.000
    0.000
    0.000
    0.000
    0.000
    0.000
    0.000
    0.000
    0.000
    0.000
    0.000
    0.000
    0.000
    0.000
    0.000
    0.000
    0.000
    0.000
    0.000
    0.000
    0.000
    0.000
    0.000
    0.000
    0.000
    0.000
    0.000
    0.000
    0.000
    0.000
    0.000
    0.000
    0.000
    0.000
    0.000
    0.000
    0.000
    0.000
    0.200
   19.400
    1.000
    0.000
    0.000
    0.000
    0.000
    0.000
    0.000
    0.000
    0.000
    0.000
    0.000
    0.000
    0.000
    0.000
    0.000
    0.000
    0.000
    0.000
    0.000
    0.000
    0.000
    0.000
    0.000
    0.000
    0.000
    0.000
    0.000
    0.000
    0.000
    0.000
    0.000
    0.000
    0.000
    0.000
    0.000
    0.000
    0.000
    0.000
    0.000
    0.000
    0.000
    0.000
    0.000
    0.000
    0.000
    0.000
    0.000
    0.000
    0.000
    0.000
    0.000
    0.000
    0.000
    0.000
    0.000
    0.000
    0.000
    0.000
    0.000
    0.000
    0.000
    0.000
    0.000
    0.000
    0.000
    0.000
    0.000
    0.000
    0.000
    0.000
    0.000
    0.000
    0.000
    0.000
    0.000
    0.000
    0.000
    0.000
    0.000
    0.000
    0.000
    0.000
    0.000
    0.000
    0.000
    0.000
    0.000
    0.000
    0.000
    0.000
    0.000
    0.000
    0.000
    0.000
    0.000
    0.000
    0.000
    0.000
    0.000
    0.000
    0.000
    0.000
    0.000
    0.000
    0.000
    0.000
    0.000
    0.000
    0.000
    0.000
    0.000
    0.000
    0.000
    0.000
    0.000
    0.000
    0.000
    0.000
    0.000
    0.000
    0.000
    0.000
    0.000
    0.000
    0.000
    0.000
    0.000
    0.000
    0.000
    0.000
    0.000
    0.000
    0.000
    0.000
    0.000
    0.000
    0.000
    0.000
    0.000
    0.000
    0.000
    0.000
    0.000
    0.000
    0.000
    0.000
    0.000
    0.000
    0.000
    0.000
    0.000
    0.000
    0.000
    0.000
    0.000
    0.000
    0.000
    0.000
    0.000
    0.000
    0.000
    0.000
    0.000
    0.000
    0.000
    0.000
    0.000
    0.000
    0.000
    0.000
    0.000
    0.000
    0.000
    0.000
    0.000
    0.000
    0.000
    0.000
    0.000
    0.000
    0.000
    0.000
    0.000
    0.000
    0.000
    0.000
    0.000
    0.000
    0.000
    0.000
    0.000
    0.000
    0.000
    0.000
    0.000
    0.000
    0.000
    0.000
    0.000
    0.000
    0.000
    0.000
    0.000
    0.000
    0.000
    0.000
    0.000
    0.000
    0.000
    0.000
    0.000
    0.000
    0.000
    0.000
    0.000
    0.000
    0.000
    0.000
    0.000
    0.000
    0.000
    0.000
    0.000
    0.000
    0.000
    0.000
    0.000
    0.000
    0.000
    0.000
    0.000
    0.000
    0.000
    0.000
    0.000
    0.000
    0.000
    0.000
    0.000
    0.000
    0.000
    0.000
    0.000
    0.000
    0.000
    0.000
    0.000
    0.000
    0.000
    0.000
    0.000
    0.000
    0.000
    0.000
    0.000
    0.000
    0.000
    0.000
    0.000
    0.000
    0.000
    0.000
    0.000
    0.000
    0.000
    0.000
    0.000
    0.000
    0.000
    0.000
    0.000
    0.000
    0.000
    0.000
    0.000
    0.000
    0.000
    0.000
    0.000
    0.000
    0.000
    0.000
    0.000
    0.000
    0.000
    0.000
    0.000
    0.000
    0.000
    0.000
    0.000
    0.000
    0.000
    0.000
    0.000
    0.000
    0.000
    0.000
    0.000
    0.000
    0.000
    0.000
    0.000
    0.000
    0.000
    0.000
    0.000
    0.000
    0.000
    0.000
    0.000
    0.000
    0.000
    0.000
    0.000
    0.000
    0.000
    0.000
    0.000
    0.000
    0.000
    0.000
    0.000
    0.000
    0.000
    0.000
    0.000
    0.000
    0.000
    0.000
    0.000
    0.000
    0.000
    0.000
    0.000
    0.000
    0.000
    0.000
    0.000
    0.000
    0.000
    0.000
    0.000
    0.000
    0.000
    0.000
    0.000
    0.000
    0.000
    0.000
    0.000
    0.000
    0.000
    0.000
    0.000
    0.000
    0.000
    0.000
    0.000
    0.000
    0.000
    0.000
    0.000
    0.000
    0.000
    0.000
    0.000
    0.000
    0.000
    0.000
    0.000
    0.000
    0.000
    0.000
    0.000
    0.000
    0.000
    0.000
    0.000
    0.000
    0.000
    0.000
    0.000
    0.000
    0.000
    0.000
    0.000
    0.000
    0.000
    0.000
    0.000
    0.000
    0.000
    0.000
    0.000
    0.000
    0.000
    0.000
    0.000
    0.000
    0.000
    0.000
    0.000
    0.000
    0.000
    0.000
    0.000
    0.000
    4.400
    2.800
    0.000
    0.000
    0.000
    0.000
    0.000
    0.000
    0.000
    0.000
    0.000
    0.000
    0.000
    0.000
    0.000
    0.000
    0.000
    0.000
    0.000
    0.000
    0.000
    0.000
    0.000
    0.000
    0.000
    0.000
    0.000
    0.000
    0.000
    0.000
    0.000
    0.000
    0.000
    0.000
    0.000
    0.000
    0.000
    0.000
    0.000
    0.000
    0.000
    0.000
    0.000
    0.000
    0.000
    0.000
    0.000
    0.000
    0.000
    0.000
    0.000
    0.000
    0.000
    0.000
    0.000
    0.000
    0.000
    0.000
    0.000
    0.000
    0.000
    0.000
    0.000
    0.000
    0.000
    0.000
    0.000
    0.000
    0.000
    8.200
    5.000
    0.600
    0.000
    5.000
    0.000
    0.000
    0.000
    0.000
    0.000
    0.200
    0.000
    0.000
    0.000
    0.000
    0.000
    0.000
    0.000
    0.000
    0.000
    0.000
    0.000
    0.000
    0.000
    0.000
    0.000
    0.000
    0.000
    0.000
    0.000
    0.000
    0.000
    0.000
    0.000
    0.000
    0.000
    0.000
    0.000
    0.000
    0.000
    0.000
    0.000
    0.000
    0.000
    0.000
    0.000
    0.000
    0.000
    0.000
    0.000
    0.000
    0.000
    0.000
    0.000
    0.000
    0.000
    0.000
    0.000
    0.000
    0.000
    0.000
    0.000
    0.000
    0.000
    0.000
    0.000
    0.000
    0.000
    0.000
    0.000
    0.000
    0.000
    0.000
    0.000
    0.000
    0.000
    0.000
    0.000
    0.000
    0.000
    0.000
    0.000
    0.000
    0.000
    0.000
    0.000
    0.000
    0.000
    0.000
    0.000
    0.000
    0.000
    0.000
    0.000
    0.000
    0.000
    0.000
    0.000
    0.000
    0.000
    0.000
    0.000
    0.000
    0.000
    0.000
    0.000
    0.000
    0.800
    2.200
    0.000
    0.000
    0.000
    0.000
    0.000
    0.000
    0.000
    0.000
    0.000
    0.000
    0.000
    0.000
    0.000
    0.000
    0.000
    0.000
    0.000
    0.000
    0.000
    0.000
    0.000
    0.000
    0.000
    0.000
    0.000
    0.000
    0.000
    0.000
    0.000
    0.000
    0.000
    0.000
    0.000
    0.000
    0.000
    0.000
    0.000
    0.000
    0.000
    0.000
    0.000
    0.000
    0.000
    0.200
    0.400
    1.200
    1.800
    3.400
    4.800
    2.000
    0.200
    0.000
    0.000
    0.000
    0.000
    0.000
    0.400
    0.000
    0.000
    0.000
    0.000
    0.200
    1.800
    0.200
    0.000
    0.200
    0.000
    0.000
    0.000
    0.000
    0.000
    0.200
    0.000
    0.400
    0.000
    0.000
    0.000
    0.000
    0.000
    1.200
    0.000
    0.000
    1.400
    0.600
    0.000
    3.000
    0.400
    0.000
    0.000
    0.000
    0.000
    0.000
    0.000
    0.000
    0.000
    0.000
    0.000
    0.000
    0.000
    0.000
    0.000
    0.000
    0.000
    0.000
    0.000
    0.000
    0.000
    0.000
    0.000
    0.000
    0.000
    0.000
    0.000
    0.000
    0.000
    0.000
    0.000
    0.000
    0.000
    0.000
    0.000
    0.000
    0.000
    0.000
    0.000
    0.000
    0.000
    0.000
    0.000
    0.000
    0.000
    0.000
    0.000
    0.000
    0.000
    0.000
    0.000
    0.000
    0.200
    0.000
    0.000
    0.000
    0.000
    0.000
    0.000
    0.000
    0.200
    0.200
    0.000
    0.400
    0.000
    0.000
    0.000
    0.000
    0.000
    0.000
    0.000
    0.000
    0.000
    0.000
    0.000
    0.000
    0.000
    0.000
    0.000
    0.000
    0.000
    0.000
    0.400
    0.600
    0.400
    0.800
    0.200
    0.200
    0.200
    0.400
    0.200
    0.000
    0.000
    0.000
    0.000
    0.000
    0.000
    0.000
    0.000
    0.000
    0.000
    0.000
    0.000
    0.000
    0.000
    0.000
    0.000
    0.000
    0.000
    0.000
    0.000
    0.000
    0.000
    0.000
    0.000
    0.000
    0.000
    0.000
    0.000
    0.000
    0.000
    0.000
    0.000
    0.000
    0.000
    0.000
    0.000
    0.000
    0.000
    0.000
    0.000
    0.000
    0.000
    0.000
    0.000
    0.000
    0.000
    0.000
    0.000
    0.000
    0.000
    0.000
    0.000
    0.000
    0.000
    0.000
    0.000
    0.000
    0.000
    0.000
    0.000
    0.000
    0.000
    0.000
    0.000
    0.000
    0.000
    0.000
    0.000
    0.000
    0.000
    0.000
    0.000
    0.000
    0.000
    0.000
    0.000
    0.000
    0.000
    0.000
    0.000
    0.000
    0.000
    0.000
    0.000
    0.000
    0.000
    0.000
    0.000
    0.000
    0.000
    0.000
    0.000
    0.000
    0.000
    0.000
    0.000
    0.000
    0.000
    0.000
    0.000
    0.000
    0.000
    0.000
    0.000
    0.000
    0.000
    0.000
    0.000
    0.000
    0.000
    0.000
    0.000
    0.000
    0.000
    0.000
    0.000
    0.000
    0.000
    0.000
    0.000
    0.000
    0.000
    0.000
    0.000
    0.000
    0.000
    0.000
    0.000
    0.000
    0.000
    0.000
    0.000
    0.000
    0.000
    0.000
    0.000
    0.000
    0.000
    0.000
    0.000
    0.000
    0.000
    0.000
    0.000
    0.000
    0.000
    0.000
    0.000
    0.000
    0.000
    0.000
    0.000
    0.000
    0.000
    0.000
    0.000
    0.000
    0.000
    0.000
    0.000
    0.000
    0.000
    0.000
    0.000
    0.000
    0.000
    0.000
    0.000
    0.000
    0.000
    0.000
    0.000
    0.000
    0.000
    0.000
    0.000
    0.000
    0.000
    0.000
    0.000
    0.000
    0.000
    0.000
    0.000
    0.000
    0.000
    0.000
    0.000
    0.000
    0.000
    0.000
    0.000
    0.000
    0.000
    0.000
    0.000
    0.000
    0.000
    0.000
    0.000
    0.000
    0.000
    0.000
    0.000
    0.000
    0.000
    0.000
    0.000
    0.000
    0.000
    0.000
    0.000
    0.000
    0.000
    0.000
    0.000
    0.000
    0.000
    0.000
    0.000
    0.000
    0.000
    0.000
    0.000
    0.000
    0.000
    0.000
    0.000
    0.000
    0.000
    0.200
    0.800
    0.400
    0.000
    0.000
    1.200
    2.000
    0.200
    0.000
    0.000
    0.000
    0.000
    0.000
    0.000
    0.000
    0.000
    0.000
    0.200
    0.000
    0.000
    0.000
    0.000
    0.000
    0.000
    0.000
    0.000
    0.000
    0.000
    0.000
    0.000
    0.000
    0.000
    0.000
    0.000
    0.000
    0.000
    0.000
    0.000
    0.000
    0.000
    0.000
    0.000
    0.000
    0.000
    0.000
    0.000
    0.000
    0.000
    0.000
    0.000
    0.000
    0.000
    0.000
    0.000
    0.000
    0.000
    0.000
    0.000
    0.000
    0.000
    0.000
    3.200
    0.000
    0.000
    0.000
    0.000
    0.000
    0.000
    0.000
    0.000
    0.000
    0.000
    0.000
    0.000
    0.000
    0.000
    0.000
    0.000
    0.000
    0.000
    0.000
    0.000
    0.000
    0.000
    0.000
    0.000
    0.000
    0.000
    0.000
    0.000
    0.000
    0.000
    0.000
    0.000
    0.000
    0.000
    0.000
    0.000
    0.000
    0.000
    0.000
    0.000
    0.000
    0.000
    0.000
    0.000
    0.000
    0.000
    0.000
    0.000
    0.000
    0.000
    0.000
    0.000
    0.000
    0.000
    0.000
    0.000
    0.000
    0.000
    0.000
    0.000
    0.000
    0.000
    0.000
    0.000
    0.000
    0.000
    0.000
    0.000
    0.000
    0.000
    0.000
    0.000
    0.000
    0.000
    0.000
    0.000
    0.000
    0.000
    0.000
    0.000
    0.000
    0.000
    0.000
    0.000
    0.000
    0.000
    0.000
    0.000
    0.000
    0.000
    0.000
    0.000
    0.000
    0.000
    0.000
    0.000
    0.000
    0.000
    0.000
    0.000
    0.000
    0.000
    0.000
    0.000
    0.000
    0.000
    0.000
    0.000
    0.000
    0.000
    0.000
    0.000
    0.000
    0.000
    0.000
    0.000
    0.000
    0.000
    0.000
    0.000
    0.000
    0.000
    0.000
    0.000
    0.000
    0.000
    0.000
    0.000
    0.000
    0.000
    0.000
    0.000
    0.000
    0.000
    0.000
    0.000
    0.000
    0.000
    0.000
    0.000
    0.000
    0.000
    0.000
    0.000
    0.000
    0.000
    0.000
    3.000
    1.000
    0.800
    0.400
    1.200
    2.200
    2.000
    1.800
    0.800
    0.400
    0.000
    0.000
    0.400
    0.200
    0.000
    0.000
    0.000
    0.200
    1.000
    0.000
    0.000
    0.000
    0.000
    0.000
    0.000
    0.000
    0.000
    0.200
    0.000
    0.000
    0.000
    0.000
    6.000
    0.800
    0.000
    0.000
    0.200
    0.200
    3.000
    2.800
    1.400
    0.000
    0.000
    0.000
    0.000
    0.000
    0.000
    0.000
    0.000
    0.000
    0.000
    0.000
    0.000
    0.000
    0.000
    0.000
    0.000
    0.000
    0.000
    0.000
    0.000
    0.000
    0.000
    0.000
    0.000
    0.000
    0.000
    0.000
    0.000
    0.000
    0.000
    0.000
    0.000
    0.000
    0.000
    0.000
    0.000
    0.000
    0.000
    0.000
    0.000
    0.000
    0.000
    0.000
    0.000
    0.000
    0.000
    0.000
    0.000
    0.000
    0.000
    0.000
    0.000
    0.000
    0.000
    0.000
    0.000
    0.000
    0.000
    0.000
    0.000
    0.000
    0.000
    0.000
    0.000
    0.000
    0.000
    0.000
    0.000
    0.000
    0.000
    0.000
    0.000
    0.000
    0.000
    0.000
    0.000
    0.000
    0.000
    0.000
    0.000
    0.000
    0.000
    0.000
    0.000
    0.000
    0.000
    0.000
    0.000
    0.000
    0.000
    0.000
    0.000
    0.000
    0.000
    0.000
    0.000
    0.000
    0.000
    0.000
    0.000
    0.000
    0.000
    0.000
    0.000
    0.000
    0.000
    0.000
    0.000
    0.000
    0.000
    0.000
    0.000
    0.000
    0.000
    0.000
    0.000
    0.000
    0.000
    0.000
    0.000
    0.000
    0.000
    0.000
    0.000
    0.000
    0.000
    0.000
    0.000
    0.000
    0.000
    0.000
    0.000
    0.000
    0.000
    0.000
    0.000
    0.000
    0.000
    0.000
    0.000
    0.000
    0.000
    0.000
    0.000
    0.000
    0.000
    0.000
    0.000
    0.000
    0.000
    0.000
    0.000
    0.000
    0.000
    0.000
    0.000
    0.000
    0.000
    0.000
    0.000
    0.000
    0.000
    0.000
    0.000
    0.000
    0.000
    0.000
    0.000
    0.000
    0.000
    0.600
    2.800
    0.000
    0.200
    0.000
    0.000
    0.000
    0.000
    0.000
    0.000
    0.000
    0.000
    0.000
    0.000
    0.000
    0.000
    0.000
    0.000
    0.000
    0.000
    0.000
    0.000
    0.000
    0.000
    0.000
    0.000
    0.000
    0.000
    0.000
    0.000
    0.000
    0.000
    0.000
    0.000
    0.000
    0.000
    0.000
    0.000
    0.000
    0.000
    0.000
    0.000
    0.000
    0.000
    0.000
    0.000
    0.000
    0.000
    0.000
    0.000
    0.000
    0.000
    0.000
    0.000
    0.000
    0.000
    0.000
    0.000
    0.000
    0.000
    0.000
    0.000
    0.000
    0.000
    0.000
    0.000
    0.000
    0.000
    0.000
    0.000
    0.000
    0.000
    0.000
    0.000
    0.000
    0.000
    0.000
    0.000
    0.000
    0.000
    0.000
    0.000
    0.000
    0.000
    0.000
    0.000
    0.000
    0.000
    0.000
    0.000
    0.000
    0.000
    0.000
    0.000
    0.000
    0.000
    0.000
    0.000
    0.000
    0.000
    0.000
    0.000
    0.000
    0.000
    0.000
    0.000
    0.000
    0.000
    0.000
    0.000
    0.000
    0.000
    0.000
    0.000
    0.000
    0.000
    0.000
    0.000
    0.000
    0.000
    0.000
    0.000
    0.000
    0.000
    0.000
    0.000
    0.000
    0.000
    0.000
    0.000
    0.000
    0.000
    0.000
    0.000
    0.000
    0.000
    0.000
    0.000
    0.000
    0.000
    0.000
    0.000
    0.000
    0.000
    0.000
    0.000
    0.000
    0.000
    0.000
    0.000
    0.000
    0.000
    0.000
    0.000
    0.000
    0.000
    0.000
    0.000
    0.000
    0.000
    0.000
    0.000
    0.000
    0.000
    0.000
    0.000
    0.000
    0.000
    0.000
    0.000
    0.000
    0.000
    0.000
    0.000
    0.000
    0.000
    0.000
    0.000
    0.000
    0.000
    0.000
    0.000
    0.000
    0.000
    0.000
    0.000
    0.000
    0.000
    0.000
    0.000
    0.000
    0.000
    0.000
    0.000
    0.000
    0.000
    0.000
    0.000
    0.000
    0.000
    0.000
    0.000
    0.000
    0.000
    0.000
    0.000
    0.000
    0.000
    0.000
    0.000
    0.000
    0.000
    0.000
    0.000
    0.000
    0.000
    0.000
    0.000
    0.000
    0.000
    0.000
    0.000
    0.000
    0.000
    0.000
    0.000
    0.000
    0.000
    0.000
    0.000
    0.000
    0.000
    1.600
    1.800
    0.000
    0.000
    0.000
    0.000
    0.000
    0.000
    0.000
    0.000
    0.000
    0.000
    0.000
    0.000
    0.200
    0.000
    0.000
    0.000
    0.000
    0.000
    0.000
    0.000
    0.000
    0.000
    0.000
    0.000
    0.000
    0.000
    0.000
    0.000
    0.000
    0.000
    0.000
    0.000
    0.000
    0.000
    0.000
    0.000
    0.000
    0.000
    0.000
    0.000
    0.000
    0.000
    0.000
    0.000
    0.000
    0.000
    0.000
    0.000
    0.000
    0.000
    0.000
    0.000
    0.000
    0.000
    0.000
    0.000
    0.000
    0.000
    0.000
    0.000
    0.000
    0.000
    0.000
    0.000
    0.000
    0.000
    0.000
    0.000
    0.000
    0.000
    0.000
    0.000
    0.000
    0.000
    0.000
    0.000
    0.000
    0.000
    0.000
    0.000
    0.000
    0.000
    0.000
    0.000
    0.000
    0.000
    0.000
    0.000
    0.000
    0.000
    0.000
    0.000
    0.000
    0.000
    0.000
    0.000
    0.000
    0.000
    0.000
    0.000
    0.000
    0.000
    0.000
    0.000
    0.000
    0.000
    0.000
    0.000
    0.000
    0.000
    0.000
    0.000
    0.000
    0.000
    0.000
    0.000
    0.000
    0.000
    0.000
    0.000
    0.000
    0.000
    0.000
    0.000
    3.000
    0.800
    0.000
    0.000
    0.000
    0.000
    0.000
    0.000
    0.000
    0.000
    0.200
    0.000
    0.000
    0.000
    0.000
    0.000
    0.000
    0.000
    0.000
    0.000
    0.000
    0.000
    0.000
    0.000
    0.000
    0.000
    0.000
    0.000
    0.000
    0.000
    0.000
    0.000
    0.000
    0.000
    0.000
    0.000
    0.000
    0.000
    0.000
    0.000
    0.000
    0.000
    0.000
    0.000
    0.000
    0.000
    0.000
    0.000
    0.000
    0.000
    0.000
    0.000
    0.000
    0.000
    0.000
    0.000
    0.000
    0.000
    0.000
    0.000
    0.000
    0.000
    0.000
    0.000
    0.000
    0.000
    0.000
    0.000
    0.000
    0.000
    0.000
    0.000
    0.000
    0.000
    1.200
    2.800
    1.800
    0.000
    0.000
    0.000
    0.000
    3.000
    0.000
    0.000
    0.000
    0.000
    0.000
    0.000
    0.000
    0.000
    0.000
    0.000
    0.000
    0.000
    3.200
    0.000
    0.000
    0.000
    0.000
    0.000
    0.000
    0.000
    0.000
    0.000
    0.000
    0.000
    0.000
    0.000
    0.000
    0.000
    0.000
    0.000
    0.000
    0.000
    0.000
    0.000
    0.000
    0.000
    0.000
    0.000
    0.000
    0.000
    0.000
    0.000
    0.000
    0.000
    0.000
    0.000
    0.000
    0.000
    0.200
    0.000
    0.000
    0.000
    0.000
    0.000
    0.000
    0.000
    0.000
    0.000
    0.000
    0.000
    0.000
    0.000
    0.000
    0.000
    0.000
    0.000
    0.000
    0.000
    0.000
    0.000
    0.000
    0.000
    0.000
    0.000
    0.000
    0.000
    0.000
    0.000
    0.000
    0.000
    0.000
    0.000
    0.000
    0.000
    0.000
    0.000
    0.000
    0.000
    0.000
    0.000
    0.000
    0.000
    0.000
    0.000
    0.000
    0.000
    0.000
    0.000
    0.000
    0.000
    0.000
    0.000
    0.000
    0.000
    0.000
    0.000
    0.000
    0.000
    0.000
    0.000
    0.000
    0.000
    0.000
    0.000
    0.000
    0.000
    0.000
    0.000
    0.000
    0.000
    0.000
    0.000
    0.000
    0.000
    0.000
    0.000
    0.000
    0.000
    0.000
    0.000
    0.000
    0.000
    0.000
    0.000
    0.000
    0.000
    0.000
    0.000
    0.000
    0.000
    0.000
    0.000
    0.000
    0.000
    0.000
    0.000
    0.000
    0.000
    0.000
    0.000
    0.000
    0.000
    0.000
    0.000
    0.000
    0.000
    0.000
    0.000
    0.000
    0.000
    0.000
    0.000
    0.000
    0.000
    0.000
    0.000
    0.000
    0.000
    0.000
    0.000
    0.000
    0.000
    0.000
    0.000
    0.000
    0.000
    0.000
    0.000
    0.000
    0.000
    0.000
    0.000
    0.000
    0.000
    0.000
    0.000
    0.000
    0.000
    0.000
    0.000
    0.000
    0.000
    0.000
    0.000
    0.000
    0.200
    0.000
    0.000
    0.000
    0.000
    0.000
    0.000
    0.000
    0.000
    0.000
    0.000
    0.000
    0.000
    0.000
    0.000
    0.000
    0.000
    0.000
    0.000
    0.000
    0.000
    0.000
    0.000
    0.000
    0.000
    0.000
    0.000
    0.000
    0.000
    0.000
    0.000
    0.000
    0.000
    0.000
    0.000
    0.000
    0.000
    0.000
    0.000
    0.000
    0.000
    0.000
    0.000
    0.000
    0.000
    0.000
    0.000
    0.000
    0.000
    0.000
    0.000
    0.000
    0.000
    0.000
    0.000
    0.000
    0.000
    0.000
    0.000
    0.000
    0.000
    0.000
    0.000
    0.000
    0.000
    0.000
    0.000
    0.000
    0.000
    0.000
    0.000
    0.000
    0.000
    0.000
    0.000
    0.000
    0.000
    0.000
    0.000
    0.000
    0.000
    0.000
    0.000
    0.000
    0.000
    0.000
    0.000
    0.000
    0.000
    0.000
    0.000
    0.000
    0.000
    0.000
    0.000
    0.000
    0.000
    0.000
    0.000
    0.000
    0.000
    0.000
    0.000
    0.000
    0.000
    0.000
    0.000
    0.000
    0.000
    0.000
    0.000
    0.000
    0.000
    0.000
    0.000
    0.000
    0.000
    0.400
    0.000
    0.000
    0.000
    0.000
    0.000
    0.000
    0.000
    0.000
    0.000
    0.000
    0.000
    0.000
    0.000
    0.000
    0.000
    0.000
    0.000
    0.000
    0.000
    0.000
    0.000
    0.000
    0.000
    0.000
    0.000
    0.000
    0.000
    0.000
    0.000
    0.000
    0.000
    0.000
    0.000
    0.000
    0.000
    0.000
    0.000
    0.000
    0.000
    0.000
    0.000
    0.000
    0.000
    0.000
    0.000
    0.000
    0.000
    0.000
    0.000
    0.000
    0.000
    0.000
    0.000
    0.000
    0.000
    0.000
    0.000
    0.000
    0.000
    0.000
    0.000
    0.000
    0.000
    0.000
    0.000
    0.000
    0.000
    0.000
    0.000
    0.000
    0.000
    0.000
    0.000
    0.000
    0.000
    0.000
    0.000
    0.000
    0.000
    0.000
    0.000
    0.000
    0.000
    0.000
    0.000
    0.000
    0.000
    0.000
    0.000
    0.000
    0.000
    0.000
    0.000
    0.000
    0.000
    0.000
    0.000
    0.000
    0.000
    0.000
    0.000
    0.000
    0.000
    0.000
    0.000
    0.000
    0.000
    0.000
    0.000
    0.000
    0.000
    0.000
    0.000
    0.000
    0.000
    0.000
    0.000
    0.000
    0.000
    0.000
    0.000
    0.000
    0.000
    0.000
    0.000
    0.000
    0.000
    0.000
    0.000
    0.000
    0.000
    0.000
    0.000
    0.000
    0.000
    0.000
    0.000
    0.000
    0.000
    0.000
    0.000
    0.000
    0.000
    0.000
    0.000
    0.000
    0.000
    0.000
    0.000
    0.000
    0.000
    0.000
    0.000
    0.000
    0.000
    0.000
    0.000
    0.000
    0.000
    0.000
    0.000
    0.000
    0.000
    0.000
    0.000
    0.000
    0.000
    0.000
    0.000
    0.000
    0.200
    0.000
    0.800
    0.800
    0.200
    0.000
    0.600
    0.000
    0.800
    0.000
    0.000
    0.000
    0.000
    0.000
    0.000
    0.000
    0.200
    0.000
    0.000
    0.000
    0.000
    0.000
    0.000
    0.000
    0.000
    0.200
    0.400
    0.800
    0.200
    0.200
    0.200
    0.000
    0.800
    0.000
    0.000
    0.000
    0.000
    0.000
    0.000
    0.000
    0.000
    0.000
    0.000
    0.200
    0.000
    0.000
    0.000
    0.000
    0.000
    0.000
    0.000
    0.000
    0.000
    0.000
    0.000
    0.000
    0.000
    0.000
    0.000
    0.000
    0.000
    0.000
    0.000
    0.000
    0.000
    0.000
    0.000
    0.000
    0.000
    0.000
    0.000
    0.000
    0.000
    0.000
    0.000
    0.000
    0.000
    0.000
    0.000
    0.000
    0.000
    0.000
    0.000
    0.000
    0.000
    0.000
    0.000
    0.000
    0.000
    0.000
    0.000
    0.000
    0.000
    0.000
    0.000
    0.000
    0.000
    0.000
    0.000
    0.000
    0.000
    0.000
    0.000
    0.000
    0.000
    0.000
    0.000
    0.000
    0.000
    0.000
    0.000
    0.000
    0.000
    0.000
    0.000
    0.000
    0.000
    0.000
    0.000
    0.000
    0.000
    0.000
    0.000
    0.000
    0.000
    0.000
    0.000
    0.000
    0.000
    0.000
    0.000
    0.000
    0.000
    0.000
    0.000
    0.000
    0.000
    0.000
    0.000
    0.000
    0.000
    0.000
    0.000
    0.000
    0.000
    0.000
    0.000
    0.000
    0.000
    0.000
    0.000
    0.000
    0.000
    0.000
    0.000
    0.000
    0.000
    0.000
    0.000
    0.000
    0.000
    0.000
    0.000
    0.000
    0.000
    0.000
    0.000
    0.000
    0.000
    0.000
    0.000
    0.000
    0.000
    0.000
    0.000
    0.000
    0.000
    0.000
    0.000
    0.000
    0.000
    0.000
    0.000
    0.000
    0.200
    0.000
    0.000
    0.000
    0.000
    0.000
    0.000
    0.000
    0.000
    0.000
    0.000
    0.000
    0.000
    0.000
    0.000
    0.000
    0.000
    0.000
    0.000
    0.000
    0.000
    0.000
    0.000
    0.000
    0.000
    0.000
    0.000
    0.000
    0.000
    0.000
    0.000
    0.000
    0.000
    0.000
    0.000
    0.000
    0.000
    0.000
    0.000
    0.400
    0.600
    0.200
    0.200
    1.200
    0.200
    0.000
    0.000
    0.000
    2.800
    2.200
    0.800
    1.200
    4.200
    1.800
    0.200
    1.000
    0.800
    5.000
    0.200
    0.000
    0.000
    0.000
    0.000
    0.000
    0.000
    0.000
    0.000
    0.000
    0.000
    0.000
    0.000
    0.000
    0.000
    0.000
    0.000
    0.000
    0.200
    0.000
    0.000
    0.000
    0.000
    0.000
    0.000
    0.000
    0.000
    0.400
    0.000
    0.000
    0.000
    0.000
    0.000
    0.000
    0.000
    0.000
    0.000
    0.000
    0.000
    0.000
    0.000
    0.000
    0.000
    0.000
    0.000
    0.000
    0.000
    0.000
    0.000
    0.000
    0.800
    0.200
    0.000
    0.000
    0.000
    0.000
    0.000
    0.000
    0.000
    0.000
    0.000
    0.000
    0.200
    3.400
    0.400
    0.000
    0.000
    1.000
    0.000
    0.400
    0.000
    1.200
    0.600
    0.000
    0.000
    0.000
    0.600
    0.000
    0.000
    0.000
    0.000
    0.000
    0.000
    0.000
    0.000
    0.000
    0.000
    0.000
    0.200
    1.000
    0.000
    0.000
    0.000
    0.000
    0.000
    0.000
    0.000
    0.000
    0.000
    0.000
    0.000
    0.000
    0.000
    0.000
    0.000
    0.000
    0.000
    0.000
    0.000
    0.000
    0.000
    0.000
    0.000
    0.000
    0.000
    0.000
    0.000
    0.000
    0.000
    0.000
    0.000
    0.000
    0.000
    0.000
    0.000
    0.000
    0.000
    0.000
    0.000
    0.000
    0.000
    0.000
    0.000
    0.000
    0.000
    0.000
    0.000
    0.000
    0.000
    0.000
    0.000
    0.000
    0.000
    0.000
    0.000
    0.200
    0.000
    0.000
    0.000
    0.000
    0.000
    0.000
    0.000
    0.000
    0.000
    0.000
    0.000
    0.000
    0.000
    0.000
    0.000
    0.000
    0.000
    0.200
    0.400
    0.000
    0.000
    0.000
    0.000
    0.000
    0.000
    0.000
    0.000
    0.000
    0.000
    0.000
    0.000
    0.000
    0.000
    0.000
    0.000
    0.000
    0.000
    0.000
    0.000
    0.000
    0.000
    0.000
    0.000
    0.000
    0.000
    0.000
    0.000
    0.000
    0.000
    0.000
    0.000
    0.000
    0.000
    0.000
    0.000
    0.000
    0.000
    0.000
    0.000
    0.000
    0.000
    0.000
    0.000
    0.000
    0.000
    0.000
    0.000
    0.000
    0.000
    0.000
    0.000
    0.000
    0.000
    0.000
    0.000
    0.000
    0.000
    0.000
    0.000
    0.000
    0.000
    0.000
    0.000
    0.000
    0.200
    0.000
    0.000
    0.000
    0.000
    0.000
    0.000
    0.000
    0.000
    0.000
    0.000
    0.000
    0.000
    0.000
    0.000
    0.000
    0.000
    0.000
    0.000
    0.000
    0.000
    0.000
    0.000
    1.000
    1.800
    4.400
    0.600
    0.000
    0.000
    0.000
    0.000
    0.000
    0.000
    0.000
    0.600
    0.000
    0.000
    1.200
    0.000
    0.000
    0.000
    0.000
    0.000
    0.000
    0.000
    0.000
    0.000
    0.000
    0.200
    0.000
    0.000
    0.200
    1.800
    2.400
    1.400
    0.400
    0.800
    1.600
    2.200
    2.800
    2.200
    1.000
    0.400
    0.400
    0.000
    0.000
    0.000
    0.000
    0.000
    0.000
    0.000
    0.200
    0.000
    0.000
    0.000
    0.000
    0.000
    0.000
    0.000
    0.000
    0.000
    0.000
    0.000
    0.000
    0.000
    0.000
    0.000
    0.000
    0.000
    0.000
    0.000
    0.200
    0.000
    0.000
    0.000
    0.000
    0.000
    0.000
    0.000
    0.000
    0.000
    0.000
    0.600
    0.000
    0.000
    0.000
    0.000
    0.000
    0.000
    0.000
    0.000
    0.000
    0.000
    0.200
    0.000
    0.000
    0.200
    1.200
    0.600
    1.200
    0.200
    0.000
    0.600
    1.000
    1.400
    2.400
    2.600
    3.000
    0.800
    0.600
    0.200
    0.000
    0.000
    0.000
    0.000
    0.000
    0.000
    0.000
    0.000
    0.200
    0.200
    0.000
    0.000
    0.000
    0.000
    0.000
    1.400
    3.600
    5.000
    5.000
    5.600
    3.000
    2.600
    1.800
    1.200
    1.400
    0.200
    0.400
    0.200
    0.200
    0.200
    0.400
    0.000
    0.400
    1.200
    0.600
    1.200
    0.600
    0.600
    0.400
    0.600
    1.000
    0.400
    0.200
    0.400
    0.200
    0.400
    0.000
    0.000
    0.200
    0.600
    1.600
    1.200
    0.600
    0.400
    0.200
    0.000
    0.000
    0.000
    0.000
    0.000
    0.000
    0.000
    0.000
    0.000
    0.000
    0.000
    0.000
    0.000
    0.000
    0.000
    0.000
    0.000
    0.000
    0.000
    0.000
    0.000
    0.000
    0.000
    0.000
    0.000
    0.000
    0.000
    0.000
    0.000
    0.000
    0.200
    0.000
    0.000
    0.000
    0.000
    0.000
    0.000
    0.000
    0.000
    0.000
    0.000
    0.000
    0.000
    0.000
    0.000
    0.000
    0.000
    0.000
    0.000
    0.000
    0.000
    0.000
    0.000
    0.000
    0.000
    0.000
    0.200
    0.000
    0.000
    0.000
    0.000
    0.000
    0.000
    0.000
    0.000
    0.000
    0.000
    0.000
    0.000
    0.000
    0.000
    0.000
    0.000
    0.000
    0.000
    0.000
    0.000
    0.000
    0.000
    0.000
    0.000
    0.000
    0.000
    0.000
    0.000
    0.000
    0.000
    0.000
    0.000
    0.000
    0.000
    0.000
    0.000
    0.000
    0.000
    0.000
    0.000
    0.000
    0.000
    0.000
    0.000
    0.000
    0.000
    0.000
    0.000
    0.000
    0.000
    0.000
    0.000
    0.000
    0.000
    0.000
    0.000
    0.000
    0.000
    0.000
    0.000
    0.000
    0.000
    0.000
    0.000
    0.000
    0.000
    0.000
    0.000
    0.000
    0.000
    0.000
    0.000
    0.000
    0.000
    0.000
    0.000
    0.000
    0.000
    0.000
    0.000
    0.000
    0.000
    0.000
    0.000
    0.000
    0.000
    0.000
    0.000
    0.000
    0.000
    0.000
    0.000
    0.000
    0.000
    0.000
    0.000
    0.000
    0.000
    0.000
    0.000
    0.000
    0.000
    0.000
    0.000
    0.000
    0.000
    0.000
    0.000
    0.000
    0.000
    0.000
    0.000
    0.000
    0.000
    0.000
    0.000
    0.000
    0.000
    0.000
    0.000
    0.000
    0.000
    0.000
    0.000
    0.000
    0.000
    0.000
    0.000
    0.000
    0.000
    0.000
    0.000
    0.000
    0.000
    0.000
    0.000
    0.000
    0.000
    0.000
    0.000
    0.000
    0.000
    0.000
    0.000
    0.000
    0.000
    0.000
    0.000
    0.000
    0.000
    0.000
    0.000
    0.000
    0.000
    0.000
    0.000
    0.000
    0.000
    0.000
    0.000
    0.000
    0.000
    0.000
    0.000
    0.000
    0.000
    0.000
    0.000
    0.000
    0.000
    0.000
    0.600
    0.000
    0.000
    0.000
    0.000
    0.000
    0.000
    0.000
    0.000
    0.000
    0.000
    0.000
    0.000
    0.000
    0.000
    0.200
    0.200
    0.000
    0.000
    0.000
    0.000
    0.000
    0.000
    0.000
    0.000
    0.000
    0.000
    0.000
    0.000
    0.000
    0.000
    0.000
    0.000
    0.000
    0.000
    0.000
    0.000
    0.000
    0.000
    0.000
    0.000
    0.000
    0.000
    0.000
    0.000
    0.000
    0.000
    0.000
    0.000
    0.000
    0.000
    0.000
    0.000
    0.000
    0.000
    0.000
    0.000
    0.000
    0.000
    0.000
    0.000
    0.000
    0.000
    0.000
    0.000
    0.000
    0.000
    0.000
    0.000
    0.000
    0.000
    0.000
    0.000
    0.000
    0.000
    0.000
    0.000
    0.000
    0.000
    0.000
    0.000
    0.000
    0.000
    0.000
    0.000
    0.000
    0.000
    0.000
    0.000
    0.000
    0.000
    0.000
    0.000
    0.000
    0.000
    0.000
    0.000
    0.000
    0.000
    0.000
    0.000
    0.000
    0.000
    0.000
    0.000
    0.000
    0.000
    0.000
    0.000
    0.000
    0.000
    0.000
    0.000
    0.000
    0.600
    1.400
    1.200
    0.800
    0.600
    0.000
    0.000
    0.000
    0.000
    0.000
    0.000
    0.000
    0.000
    0.000
    0.000
    0.000
    0.000
    0.000
    0.000
    0.000
    0.000
    0.000
    0.000
    0.000
    0.000
    0.000
    0.000
    0.000
    0.000
    0.000
    0.000
    0.000
    0.000
    0.000
    0.000
    0.000
    0.000
    0.000
    0.000
    0.000
    0.000
    0.000
    0.000
    0.000
    0.000
    0.000
    0.000
    0.000
    0.000
    0.000
    0.000
    0.000
    0.000
    0.000
    0.000
    0.000
    0.000
    0.000
    0.000
    0.000
    0.000
    0.600
    0.000
    0.400
    0.000
    0.400
    1.000
    1.200
    0.000
    0.000
    0.000
    0.000
    0.000
    0.000
    0.200
    0.000
    1.600
    0.000
    0.000
    0.000
    0.000
    0.000
    0.000
    0.000
    0.000
    0.000
    0.000
    0.000
    0.000
    0.000
    0.000
    0.000
    0.600
    0.800
    0.000
    0.000
    0.000
    0.000
    0.000
    0.200
    0.200
    0.200
    0.400
    0.000
    0.000
    0.000
    0.000
    0.000
    0.000
    0.000
    0.000
    0.000
    0.000
    0.000
    0.000
    0.000
    0.000
    0.000
    0.000
    0.000
    0.000
    0.000
    0.000
    0.000
    0.000
    0.000
    0.000
    0.000
    0.000
    0.000
    0.000
    0.000
    0.000
    0.000
    0.000
    0.600
    0.800
    0.400
    0.200
    0.200
    0.000
    0.600
    0.600
    0.200
    0.200
    1.000
    3.200
    2.400
    0.000
    0.000
    0.200
    0.000
    0.000
    0.000
    0.000
    0.000
    0.000
    0.000
    0.000
    0.000
    0.200
    0.000
    0.000
    0.000
    0.000
    0.000
    0.200
    0.000
    0.000
    0.000
    0.000
    0.000
    0.000
    0.000
    0.000
    0.000
    0.000
    0.000
    0.000
    0.000
    0.000
    0.000
    0.000
    0.000
    0.000
    0.000
    0.000
    0.000
    0.000
    0.000
    0.000
    0.000
    0.000
    0.000
    0.000
    0.000
    0.000
    0.000
    0.000
    0.000
    0.000
    0.000
    0.000
    0.000
    0.000
    0.000
    0.000
    0.000
    0.000
    0.000
    0.000
    0.000
    0.000
    0.000
    0.000
    0.000
    0.000
    0.000
    0.000
    0.000
    0.000
    0.200
    0.000
    0.000
    0.000
    0.000
    0.000
    0.000
    0.000
    0.000
    0.000
    0.000
    0.000
    0.000
    0.200
    0.000
    0.000
    0.000
    0.000
    0.000
    0.000
    0.000
    0.000
    0.000
    0.000
    0.000
    0.000
    0.000
    0.000
    0.000
    0.000
    0.000
    0.000
    0.000
    0.000
    0.000
    0.000
    0.000
    0.000
    0.000
    0.000
    0.000
    0.000
    0.000
    0.000
    0.000
    0.000
    0.000
    0.000
    0.000
    0.000
    0.000
    0.000
    0.000
    0.000
    0.000
    0.200
    0.000
    0.000
    0.000
    0.000
    0.000
    0.000
    0.000
    0.000
    0.000
    0.000
    0.000
    0.000
    0.000
    0.000
    0.000
    0.000
    0.000
    0.000
    0.000
    0.000
    0.000
    0.000
    0.000
    0.000
    0.000
    0.000
    0.000
    0.000
    0.000
    0.000
    0.000
    0.000
    0.000
    0.000
    0.000
    0.000
    0.000
    0.000
    0.000
    0.000
    0.000
    0.000
    0.000
    0.000
    0.000
    0.000
    0.000
    0.400
    0.800
    1.400
    1.000
    1.000
    0.200
    0.000
    0.200
    0.000
    0.200
    0.000
    0.000
    0.000
    0.000
    0.000
    0.000
    0.000
    0.000
    0.000
    0.000
    0.000
    0.000
    0.000
    0.000
    0.000
    0.000
    0.000
    0.000
    0.000
    0.000
    0.000
    0.000
    0.000
    0.000
    0.000
    0.000
    0.000
    0.000
    0.000
    0.000
    0.000
    0.000
    0.000
    0.000
    0.000
    0.000
    0.000
    0.000
    0.000
    0.000
    0.000
    0.000
    0.000
    0.000
    0.000
    0.000
    0.000
    0.000
    0.000
    0.000
    0.000
    0.000
    0.000
    0.000
    0.000
    0.000
    0.000
    0.000
    0.000
    0.000
    0.000
    0.000
    0.000
    0.000
    0.000
    0.000
    0.000
    0.000
    0.000
    0.000
    0.200
    0.000
    0.000
    0.000
    0.000
    0.000
    0.000
    0.000
    0.000
    0.000
    0.400
    0.000
    0.000
    0.000
    0.000
    0.000
    0.000
    0.400
    0.000
    0.000
    0.000
    0.000
    0.000
    0.000
    0.000
    0.000
    0.000
    0.000
    0.000
    0.000
    0.000
    0.000
    0.000
    0.000
    0.000
    0.000
    0.000
    0.000
    0.000
    0.000
    0.000
    0.000
    0.000
    0.000
    0.000
    0.000
    0.000
    0.000
    0.000
    0.000
    0.000
    0.000
    0.000
    0.000
    0.000
    0.200
    0.000
    0.000
    0.400
    0.000
    0.800
    0.000
    0.000
    0.000
    0.200
    0.000
    0.800
    0.200
    0.000
    0.000
    0.000
    0.000
    0.000
    0.000
    0.000
    0.000
    0.000
    0.000
    0.000
    0.400
    0.400
    0.400
    0.000
    0.200
    0.200
    0.800
    0.600
    0.000
    0.000
    0.200
    0.200
    0.200
    0.000
    0.000
    0.000
    0.000
    0.800
    0.000
    0.000
    0.000
    0.000
    0.000
    0.000
    0.000
    0.000
    0.000
    0.200
    0.000
    0.000
    0.000
    0.000
    0.000
    0.000
    0.000
    0.000
    0.000
    0.000
    0.000
    0.000
    0.000
    0.000
    0.000
    0.000
    0.000
    0.000
    0.000
    0.000
    0.000
    0.000
    0.000
    0.000
    0.000
    0.000
    0.000
    0.000
    0.000
    0.000
    0.000
    0.000
    0.000
    0.000
    0.000
    0.000
    0.000
    0.000
    0.000
    0.000
    0.200
    0.000
    0.000
    0.000
    0.000
    0.000
    0.000
    0.000
    0.000
    1.200
    0.200
    1.200
    2.800
    1.600
    0.400
    0.200
    0.000
    0.000
    0.200
    1.400
    1.000
    0.000
    0.000
    0.000
    0.000
    0.400
    0.000
    0.000
    0.000
    0.000
    0.000
    0.000
    0.000
    0.000
    0.000
    0.000
    0.000
    0.000
    0.000
    0.000
    0.000
    0.000
    0.000
    0.000
    0.000
    0.000
    0.000
    0.000
    0.000
    0.000
    0.000
    0.000
    0.200
    0.000
    0.000
    0.000
    0.000
    0.000
    0.000
    0.000
    0.000
    1.800
    0.800
    0.000
    0.000
    0.000
    0.600
    0.200
    0.000
    0.400
    0.000
    0.000
    0.000
    0.000
    0.000
    0.000
    0.200
    0.200
    1.400
    0.200
    0.000
    0.000
    3.800
    0.000
    0.000
    0.000
    0.000
    0.000
    0.000
    0.000
    0.000
    0.000
    0.000
    0.000
    0.200
    0.000
    0.000
    0.000
    0.000
    0.000
    1.400
    0.600
    2.000
    3.400
    0.800
    0.200
    0.000
    0.000
    0.000
    0.000
    0.000
    0.000
    0.000
    0.000
    0.000
    0.000
    0.000
    0.000
    0.000
    0.200
    0.000
    0.000
    0.000
    0.000
    0.000
    0.000
    0.000
    0.200
    0.000
    0.000
    0.000
    0.000
    0.000
    0.000
    0.000
    0.000
    0.000
    0.000
    0.000
    0.000
    0.000
    0.000
    0.000
    0.000
    0.000
    0.000
    0.000
    0.000
    0.000
    0.000
    0.000
    0.000
    0.000
    0.000
    0.000
    0.000
    0.000
    0.000
    0.000
    0.000
    0.000
    0.000
    0.000
    0.200
    0.600
    3.200
    4.600
    5.800
    0.800
    0.400
    0.800
    0.400
    0.200
    0.000
    0.000
    0.000
    0.000
    0.000
    0.000
    0.000
    0.000
    0.000
    0.000
    0.000
    0.000
    0.000
    0.000
    0.000
    0.000
    0.000
    0.000
    0.000
    0.000
    0.000
    0.000
    0.000
    0.000
    0.000
    0.000
    0.000
    0.000
    0.000
    0.000
    0.000
    0.000
    0.000
    0.000
    0.000
    0.000
    0.000
    0.000
    0.000
    0.000
    0.000
    0.000
    0.000
    0.000
    0.000
    0.000
    0.000
    0.000
    0.000
    0.200
    0.000
    0.000
    0.000
    0.000
    0.000
    0.000
    0.000
    0.000
    0.000
    0.000
    0.000
    0.000
    0.000
    0.000
    0.000
    0.000
    0.000
    0.000
    0.000
    0.000
    0.000
    0.000
    0.000
    0.000
    0.000
    0.000
    0.000
    0.000
    0.000
    0.000
    0.000
    0.000
    0.000
    0.000
    0.000
    0.000
    0.000
    0.000
    0.000
    0.000
    0.000
    0.200
    0.000
    0.000
    0.000
    0.000
    0.000
    0.000
    0.000
    0.000
    0.000
    0.000
    0.000
    0.000
    0.000
    0.000
    0.000
    0.000
    0.000
    0.000
    0.000
    0.000
    0.000
    0.000
    0.000
    0.000
    0.000
    0.000
    0.000
    0.000
    0.000
    0.000
    0.000
    0.000
    0.000
    0.000
    0.000
    0.000
    0.000
    0.000
    0.000
    0.000
    0.000
    0.000
    0.000
    0.000
    0.000
    0.000
    0.000
    0.000
    0.000
    0.000
    0.000
    0.000
    0.000
    0.000
    0.000
    0.000
    0.000
    0.000
    0.000
    0.000
    0.000
    0.000
    0.000
    0.000
    0.000
    0.000
    0.000
    0.000
    0.000
    0.000
    0.000
    0.000
    0.000
    0.000
    0.000
    0.000
    0.000
    0.000
    0.000
    0.000
    0.000
    0.000
    0.000
    0.000
    0.000
    0.000
    0.000
    0.000
    0.000
    0.000
    0.000
    0.000
    0.000
    0.000
    0.000
    0.000
    0.000
    0.000
    0.200
    0.000
    0.000
    0.000
    0.000
    0.000
    0.000
    0.000
    0.000
    0.000
    0.000
    0.000
    0.000
    0.000
    0.000
    0.000
    0.000
    0.200
    0.000
    0.000
    0.000
    0.000
    0.000
    0.000
    0.000
    0.000
    0.200
    0.000
    0.400
    0.000
    0.000
    0.000
    0.000
    0.000
    0.000
    0.000
    0.000
    0.000
    0.000
    0.000
    0.000
    0.000
    0.000
    0.000
    0.000
    0.000
    0.000
    0.000
    0.000
    0.000
    0.000
    0.000
    0.000
    0.000
    0.000
    0.000
    0.000
    0.000
    0.000
    0.000
    0.000
    0.000
    0.000
    0.000
    0.000
    0.000
    0.000
    0.200
    0.000
    0.000
    0.000
    0.000
    0.000
    0.000
    0.000
    0.000
    0.000
    0.000
    0.000
    0.000
    0.000
    0.000
    0.000
    0.000
    0.000
    0.000
    0.000
    0.000
    0.000
    0.000
    0.000
    0.000
    0.000
    0.000
    0.000
    0.000
    0.000
    0.000
    0.000
    0.200
    0.000
    0.000
    0.000
    0.000
    0.000
    0.000
    0.000
    0.000
    0.000
    0.000
    0.000
    0.000
    0.000
    0.000
    0.000
    0.000
    0.000
    0.000
    0.000
    0.000
    0.000
    0.000
    0.000
    0.000
    0.000
    0.000
    0.000
    0.000
    0.000
    0.000
    0.000
    0.000
    0.000
    0.000
    0.000
    0.000
    0.000
    0.000
    0.000
    0.000
    0.000
    0.000
    0.000
    0.000
    0.200
    0.000
    0.000
    0.000
    0.000
    0.000
    0.000
    0.000
    0.000
    0.000
    0.000
    0.000
    0.000
    0.000
    0.000
    0.000
    0.000
    0.000
    0.000
    0.000
    0.400
    0.000
    0.400
    0.800
    0.000
    0.000
    0.000
    0.000
    0.000
    0.000
    0.000
    0.000
    0.000
    0.000
    0.000
    0.000
    0.000
    0.000
    0.000
    0.800
    0.000
    0.000
    0.000
    0.000
    0.000
    0.000
    0.000
    0.000
    0.000
    0.000
    0.000
    0.000
    0.000
    0.000
    0.000
    0.000
    0.000
    0.000
    0.000
    0.000
    0.000
    0.000
    0.000
    0.000
    0.000
    0.000
    0.000
    0.000
    0.000
    0.000
    0.000
    0.000
    1.200
    0.000
    0.200
    0.000
    0.000
    0.200
    0.200
    0.000
    0.000
    0.000
    0.000
    0.000
    0.000
    0.000
    0.000
    0.000
    0.000
    0.000
    0.000
    0.000
    0.000
    0.000
    0.000
    0.000
    0.000
    0.000
    0.000
    0.000
    0.000
    0.000
    0.000
    0.000
    0.000
    0.000
    0.000
    0.000
    0.000
    0.000
    0.000
    0.000
    0.000
    0.000
    0.000
    0.000
    0.000
    0.000
    0.000
    0.200
    0.000
    0.000
    0.000
    0.000
    0.000
    0.000
    0.000
    0.000
    0.000
    0.000
    0.000
    0.000
    0.000
    0.000
    0.000
    0.000
    0.000
    0.000
    0.000
    0.000
    0.000
    0.000
    0.000
    0.000
    0.000
    0.000
    0.000
    0.000
    0.000
    0.000
    0.000
    0.000
    0.000
    0.000
    0.000
    0.000
    0.000
    0.000
    0.000
    0.000
    0.000
    0.000
    0.000
    0.000
    0.000
    0.000
    0.000
    0.000
    0.000
    0.000
    0.000
    0.000
    0.000
    0.000
    0.000
    0.000
    0.000
    0.000
    0.000
    0.000
    0.000
    0.000
    0.000
    0.000
    0.000
    0.000
    0.000
    0.000
    0.000
    0.000
    0.000
    0.000
    0.000
    0.000
    0.000
    0.000
    0.000
    0.000
    0.000
    0.000
    0.000
    0.000
    0.000
    0.000
    0.000
    0.000
    0.000
    0.000
    0.000
    0.000
    0.000
    0.000
    0.000
    0.000
    0.000
    0.000
    0.000
    0.000
    0.000
    0.000
    0.000
    0.000
    0.000
    0.000
    0.000
    0.000
    0.000
    0.000
    0.000
    0.000
    0.000
    0.000
    0.000
    0.000
    0.000
    0.000
    0.000
    0.000
    0.000
    0.000
    0.000
    0.000
    0.000
    0.000
    0.000
    0.000
    0.000
    0.000
    0.000
    0.000
    0.000
    0.000
    0.000
    0.000
    0.000
    0.000
    0.000
    0.000
    0.000
    0.000
    0.000
    0.000
    0.200
    0.000
    0.000
    0.000
    0.000
    0.000
    0.200
    0.000
    0.000
    0.000
    0.000
    0.000
    0.000
    0.000
    0.000
    0.000
    0.000
    0.000
    0.000
    0.000
    0.000
    0.000
    0.000
    0.000
    0.000
    0.000
    0.000
    0.000
    0.000
    0.000
    0.000
    0.000
    0.000
    0.000
    0.000
    0.000
    0.000
    0.000
    0.000
    0.000
    0.000
    0.000
    0.000
    0.000
    0.000
    0.000
    0.000
    0.000
    0.000
    0.000
    0.000
    0.000
    0.000
    0.000
    0.000
    0.000
    0.000
    0.000
    0.000
    0.000
    0.000
    0.000
    0.000
    0.000
    0.000
    0.000
    0.000
    0.000
    0.000
    0.000
    0.000
    0.200
    0.000
    0.000
    0.000
    0.000
    0.000
    0.000
    0.000
    0.000
    0.000
    0.000
    0.000
    0.000
    0.000
    0.000
    0.000
    0.000
    0.200
    0.000
    1.200
    0.600
    0.000
    0.000
    2.000
    3.400
    0.200
    0.000
    0.000
    0.000
    0.000
    0.000
    0.000
    0.000
    0.000
    0.000
    1.200
    0.200
    1.000
    0.400
    0.200
    0.000
    0.000
    0.000
    0.000
    0.000
    0.000
    0.000
    0.000
    0.000
    0.600
    0.600
    0.200
    0.600
    0.000
    0.200
    0.200
    0.000
    2.400
    3.400
    3.400
    1.800
    1.000
    0.200
    0.000
    0.000
    0.000
    0.000
    0.000
    0.000
    0.000
    0.000
    0.000
    0.000
    0.000
    0.000
    0.000
    0.000
    0.000
    0.000
    0.000
    0.000
    0.000
    0.000
    0.000
    0.000
    0.000
    0.000
    0.000
    0.000
    0.000
    0.000
    0.000
    0.000
    0.000
    0.000
    0.000
    0.000
    0.000
    0.000
    0.000
    0.000
    0.000
    0.000
    0.000
    0.000
    0.000
    0.000
    0.000
    0.000
    0.000
    0.000
    0.000
    0.000
    0.000
    0.000
    0.000
    0.000
    0.000
    0.000
    0.000
    0.000
    0.000
    0.000
    0.000
    0.000
    0.000
    0.000
    0.200
    0.000
    0.000
    0.000
    0.000
    0.000
    0.000
    0.000
    0.000
    0.000
    0.000
    0.000
    0.000
    0.000
    0.000
    0.000
    0.000
    0.000
    0.000
    0.000
    0.000
    0.000
    0.000
    0.000
    0.000
    0.000
    0.000
    0.000
    0.000
    0.000
    0.000
    0.000
    0.000
    0.000
    0.000
    0.000
    0.000
    0.000
    0.000
    0.000
    0.000
    0.000
    0.000
    0.200
    0.400
    0.000
    2.000
    3.000
    1.000
    0.000
    0.000
    0.000
    0.000
    0.000
    0.000
    0.000
    0.000
    0.000
    0.000
    0.000
    0.000
    0.000
    0.000
    0.000
    0.000
    0.000
    0.000
    0.000
    0.000
    0.000
    0.000
    0.000
    0.000
    0.200
    1.200
    0.000
    0.000
    0.000
    0.000
    0.000
    0.000
    0.000
    0.000
    0.000
    0.200
    0.200
    0.200
    0.200
    0.200
    0.200
    0.000
    0.200
    0.200
    0.800
    0.200
    2.000
    0.400
    0.600
    0.200
    0.600
    0.600
    1.000
    0.600
    0.800
    0.800
    0.800
    0.400
    0.000
    0.000
    0.200
    0.200
    0.000
    0.200
    0.000
    0.000
    0.000
    0.000
    0.200
    0.000
    0.000
    0.000
    0.000
    0.000
    0.000
    0.000
    0.000
    0.000
    0.400
    0.000
    0.000
    0.000
    0.400
    0.000
    0.000
    0.000
    0.000
    0.000
    0.400
    0.000
    0.000
    0.000
    0.200
    0.000
    0.000
    0.200
    0.200
    0.000
    0.000
    0.000
    0.000
    0.000
    0.000
    0.000
    0.000
    0.000
    0.000
    0.000
    0.000
    0.000
    0.000
    0.000
    0.000
    0.000
    0.000
    0.000
    0.000
    0.000
    0.000
    0.000
    0.000
    0.000
    0.000
    0.000
    0.000
    0.000
    0.000
    0.000
    0.000
    0.000
    0.000
    0.000
    0.000
    0.000
    0.000
    0.000
    0.000
    0.000
    0.000
    0.000
    0.000
    0.000
    0.000
    0.000
    0.000
    0.000
    0.000
    0.000
    0.000
    0.000
    0.000
    0.000
    0.000
    0.000
    0.000
    0.000
    0.000
    0.000
    0.000
    0.000
    0.000
    0.000
    0.000
    0.000
    0.000
    0.000
    0.000
    0.000
    0.000
    0.000
    0.000
    0.000
    0.000
    0.000
    0.000
    0.000
    0.000
    0.000
    0.000
    0.000
    0.000
    0.000
    0.000
    0.000
    0.000
    0.000
    0.000
    0.000
    0.000
    0.000
    0.000
    0.000
    0.000
    0.000
    0.000
    0.000
    0.000
    0.000
    0.000
    0.000
    0.000
    0.000
    0.000
    0.000
    0.000
    0.000
    0.000
    0.000
    0.200
    0.000
    0.000
    0.200
    1.000
    0.800
    3.800
    2.400
    0.800
    0.800
    0.600
    0.000
    0.000
    0.000
    0.000
    0.000
    0.000
    0.200
    0.000
    0.000
    0.000
    0.000
    0.000
    0.000
    0.000
    0.200
    0.000
    0.200
    0.000
    0.000
    0.000
    0.200
    0.000
    0.000
    0.000
    0.000
    0.000
    0.000
    0.000
    0.000
    0.000
    0.000
    0.000
    0.000
    0.000
    0.000
    0.000
    0.000
    0.000
    0.000
    0.000
    0.000
    0.000
    0.000
    0.000
    0.000
    0.000
    0.000
    0.000
    0.000
    0.000
    0.000
    0.000
    0.000
    0.000
    0.000
    0.000
    0.000
    0.000
    0.000
    0.000
    0.000
    0.000
    0.000
    0.000
    0.000
    0.000
    0.000
    0.000
    0.000
    0.000
    0.000
    0.000
    0.000
    0.000
    0.000
    0.000
    0.000
    0.000
    0.000
    0.000
    0.000
    0.000
    0.000
    0.000
    0.000
    0.000
    0.000
    0.000
    0.000
    0.000
    0.200
    0.400
    0.000
    0.000
    0.000
    0.000
    0.000
    0.000
    0.000
    0.200
    0.000
    0.000
    0.000
    0.000
    0.000
    0.000
    0.000
    0.000
    0.000
    0.000
    0.000
    0.000
    0.000
    0.000
    0.000
    0.000
    0.000
    0.000
    0.000
    0.000
    0.000
    0.000
    0.000
    0.000
    0.000
    0.000
    0.000
    0.000
    0.000
    0.000
    0.000
    0.000
    0.200
    0.600
    1.000
    1.000
    1.800
    1.600
    1.200
    0.000
    0.000
    0.000
    0.000
    0.000
    0.000
    0.000
    0.000
    0.000
    0.000
    0.000
    0.000
    0.000
    0.000
    0.000
    0.000
    0.000
    0.200
    0.600
    1.000
    0.000
    0.400
    0.000
    0.000
    0.000
    0.000
    0.000
    0.000
    0.000
    0.000
    0.000
    0.000
    0.000
    0.000
    0.000
    0.400
    0.400
    0.800
    0.000
    0.400
    0.600
    0.000
    0.000
    0.000
    0.000
    0.000
    0.000
    0.000
    0.000
    0.000
    0.000
    0.000
    0.000
    0.000
    0.000
    0.000
    0.000
    0.000
    0.000
    0.000
    0.000
    0.000
    0.000
    0.000
    0.000
    0.000
    0.000
    0.000
    0.000
    0.000
    0.000
    0.000
    0.000
    0.000
    0.000
    0.000
    0.000
    0.000
    0.000
    0.000
    0.000
    0.000
    0.000
    0.200
    0.400
    0.000
    0.000
    0.000
    0.000
    0.000
    0.200
    0.000
    0.000
    0.000
    0.000
    0.000
    0.000
    0.000
    0.000
    0.000
    0.000
    0.000
    0.000
    0.000
    0.000
    0.000
    0.000
    0.000
    0.000
    0.000
    0.000
    0.000
    0.000
    0.000
    0.000
    0.000
    0.000
    0.000
    0.000
    0.400
    0.000
    1.000
    1.200
    1.200
    1.000
    1.600
    0.000
    0.000
    0.000
    0.000
    0.000
    0.000
    0.000
    0.000
    0.000
    0.000
    0.000
    0.000
    0.000
    0.000
    0.000
    0.000
    0.000
    0.000
    0.200
    0.800
    0.800
    0.000
    0.000
    0.000
    0.000
    0.000
    0.000
    0.000
    0.000
    0.000
    0.000
    0.600
    1.600
    0.000
    0.000
    0.000
    0.000
    0.000
    0.000
    0.000
    0.000
    0.000
    0.000
    0.200
    0.000
    0.000
    0.000
    0.000
    0.000
    0.000
    0.000
    0.000
    0.000
    0.000
    0.600
    0.000
    0.200
    0.200
    0.000
    0.000
    0.600
    0.000
    0.000
    0.000
    0.000
    0.600
    0.600
    0.000
    0.000
    0.000
    0.000
    0.000
    0.000
    0.000
    0.000
    0.000
    0.000
    0.000
    0.000
    0.000
    0.000
    0.000
    0.000
    0.000
    0.000
    0.000
    0.000
    0.000
    0.000
    0.800
    0.600
    1.600
    0.000
    0.000
    0.000
    0.000
    0.000
    0.000
    0.200
    0.000
    0.000
    0.000
    0.400
    0.200
    0.600
    1.400
    2.000
    1.600
    1.200
    0.600
    0.600
    0.200
    1.000
    0.800
    1.600
    0.800
    0.800
    0.000
    0.000
    0.000
    0.000
    0.000
    0.000
    0.000
    0.000
    0.000
    0.000
    0.000
    0.000
    0.000
    0.000
    0.000
    0.000
    0.000
    0.000
    0.000
    0.000
    0.000
    0.000
    0.000
    0.000
    0.000
    0.000
    0.000
    0.000
    0.000
    0.000
    0.000
    0.000
    0.000
    0.000
    0.000
    0.000
    0.000
    0.000
    0.000
    1.200
    1.200
    0.200
    0.200
    0.200
    0.000
    0.000
    0.000
    0.000
    1.000
    1.400
    6.400
    0.000
    0.000
    0.000
    0.000
    0.200
    0.000
    0.000
    1.000
    0.000
    0.000
    0.000
    0.000
    0.000
    0.000
    0.000
    0.000
    0.400
    0.000
    0.000
    0.000
    0.000
    0.000
    0.000
    0.000
    0.000
    0.000
    0.000
    0.000
    0.000
    0.000
    0.000
    0.000
    0.000
    0.000
    0.000
    0.000
    0.000
    0.000
    0.000
    0.000
    0.000
    0.000
    0.000
    0.000
    0.000
    0.000
    0.000
    0.000
    0.000
    0.000
    0.000
    0.000
    0.000
    0.000
    0.000
    0.000
    0.000
    0.000
    0.000
    0.000
    0.000
    0.000
    0.000
    0.200
    0.000
    0.000
    0.000
    0.000
    0.000
    0.000
    0.000
    0.000
    0.000
    0.000
    0.000
    0.000
    0.000
    0.000
    0.000
    0.000
    0.000
    0.000
    0.000
    0.000
    0.000
    0.000
    0.000
    0.000
    0.000
    0.000
    0.000
    0.000
    0.200
    0.000
    0.000
    0.000
    0.000
    0.000
    0.000
    0.000
    0.000
    0.000
    0.000
    0.000
    0.000
    0.000
    0.000
    0.000
    0.000
    0.000
    0.000
    0.000
    0.000
    0.000
    0.000
    0.000
    0.000
    0.000
    0.000
    0.000
    0.000
    0.000
    0.000
    0.000
    0.000
    0.000
    0.000
    0.000
    0.000
    0.000
    0.000
    0.000
    0.000
    0.000
    0.000
    0.000
    0.000
    0.000
    0.000
    0.000
    0.000
    0.000
    0.000
    0.000
    0.000
    0.000
    0.000
    0.000
    0.000
    0.000
    0.000
    0.000
    0.000
    0.000
    0.000
    0.000
    0.000
    0.000
    0.000
    0.000
    0.000
    0.000
    0.000
    0.000
    0.000
    0.000
    0.000
    0.000
    0.000
    0.000
    0.000
    0.000
    0.000
    0.000
    0.000
    0.000
    0.000
    0.000
    0.000
    0.000
    0.000
    0.000
    0.000
    0.000
    0.000
    0.000
    0.000
    0.000
    0.000
    0.000
    0.000
    0.000
    0.000
    0.000
    0.000
    0.000
    0.000
    0.000
    0.000
    0.000
    0.000
    0.000
    0.000
    0.000
    0.000
    0.000
    0.000
    0.000
    0.000
    0.000
    0.000
    0.000
    0.000
    0.600
    0.800
    0.000
    0.000
    0.000
    0.000
    0.000
    0.000
    0.000
    0.000
    0.000
    0.000
    0.000
    0.000
    0.200
    0.000
    0.000
    0.000
    0.000
    0.000
    0.000
    0.000
    0.000
    0.000
    0.000
    0.000
    0.000
    0.000
    0.000
    0.000
    0.000
    0.000
    0.000
    0.000
    0.000
    0.000
    0.000
    0.000
    0.800
    0.200
    0.000
    0.000
    0.000
    0.000
    0.000
    0.000
    0.000
    0.000
    0.000
    0.000
    0.000
    0.000
    0.000
    0.000
    0.000
    0.000
    0.000
    0.000
    0.000
    0.000
    0.000
    0.000
    0.000
    0.000
    0.000
    0.000
    0.000
    0.000
    0.000
    0.000
    0.000
    0.000
    0.000
    0.000
    0.000
    0.000
    0.000
    0.000
    0.000
    0.000
    0.000
    0.000
    0.000
    0.000
    0.000
    0.000
    0.000
    0.000
    0.000
    0.000
    0.000
    0.200
    0.000
    0.000
    0.000
    0.000
    0.000
    0.000
    0.000
    0.400
    0.000
    0.000
    0.000
    0.000
    0.000
    0.400
    0.000
    0.000
    0.000
    0.000
    0.000
    0.200
    0.000
    0.600
    0.600
    0.000
    0.000
    0.000
    0.000
    0.000
    0.000
    0.000
    0.000
    0.000
    0.000
    0.000
    0.000
    0.000
    0.000
    0.000
    0.000
    0.000
    0.000
    0.200
    0.000
    0.000
    0.000
    0.000
    0.000
    0.000
    0.000
    0.000
    0.000
    0.000
    0.000
    0.000
    0.000
    0.000
    0.000
    0.000
    0.000
    0.000
    0.000
    0.000
    0.000
    0.000
    0.200
    0.000
    0.000
    0.000
    0.000
    0.000
    0.000
    0.000
    0.000
    0.000
    0.000
    0.000
    0.000
    0.000
    0.000
    0.000
    0.000
    0.000
    0.000
    0.000
    0.000
    0.000
    0.000
    0.000
    0.000
    0.000
    0.000
    0.000
    0.000
    0.000
    0.000
    0.000
    0.000
    0.000
    0.000
    0.000
    0.000
    0.000
    0.000
    0.000
    0.000
    0.000
    0.000
    0.000
    0.000
    0.000
    0.000
    0.000
    0.000
    0.000
    0.000
    0.000
    0.000
    0.000
    0.000
    0.000
    0.000
    0.200
    0.000
    0.000
    0.000
    0.000
    0.000
    0.000
    0.000
    0.000
    0.000
    0.000
    0.000
    0.000
    0.000
    0.000
    0.000
    0.000
    0.000
    0.000
    0.000
    0.000
    0.000
    0.000
    0.000
    0.000
    0.000
    0.000
    0.000
    0.000
    0.000
    0.000
    0.000
    0.000
    0.000
    0.000
    0.000
    0.000
    0.000
    0.000
    0.000
    0.000
    0.000
    0.000
    0.000
    0.000
    0.000
    0.000
    0.000
    0.000
    0.000
    0.000
    0.000
    0.000
    0.000
    0.000
    0.000
    0.000
    0.000
    0.000
    0.000
    0.000
    0.000
    0.000
    0.000
    0.000
    0.000
    0.000
    0.000
    0.000
    0.000
    0.000
    0.000
    0.000
    0.000
    0.000
    0.000
    0.000
    0.000
    0.000
    0.000
    0.000
    0.000
    0.000
    0.000
    0.000
    0.000
    0.000
    0.000
    0.000
    0.000
    0.000
    0.000
    0.000
    0.000
    0.000
    0.000
    0.000
    0.000
    0.000
    0.000
    0.000
    0.000
    0.000
    0.000
    0.000
    0.000
    0.000
    0.000
    0.000
    0.000
    0.000
    0.000
    0.000
    0.000
    0.000
    0.000
    0.000
    0.000
    0.000
    0.000
    0.000
    0.000
    0.000
    0.000
    0.000
    0.000
    0.000
    0.000
    0.000
    0.000
    0.000
    0.000
    0.000
    0.000
    0.400
    0.000
    0.000
    0.000
    0.000
    0.000
    0.000
    0.600
    0.200
    0.000
    0.000
    0.000
    0.000
    0.000
    0.000
    0.000
    0.000
    0.000
    0.000
    0.000
    0.000
    0.000
    0.000
    0.000
    0.000
    0.000
    0.000
    0.000
    0.000
    0.000
    0.000
    0.000
    0.000
    0.000
    0.000
    0.000
    0.000
    0.000
    0.000
    0.000
    0.000
    0.000
    0.000
    0.000
    0.000
    0.000
    0.000
    0.000
    0.000
    0.000
    0.000
    0.000
    0.000
    0.000
    0.000
    0.000
    0.000
    0.000
    0.000
    0.000
    0.000
    0.000
    0.000
    0.000
    0.000
    0.000
    0.000
    0.000
    0.000
    0.000
    0.000
    0.000
    0.000
    0.000
    0.000
    0.000
    0.000
    0.000
    0.000
    0.000
    0.000
    0.000
    0.000
    0.000
    0.000
    0.000
    0.000
    0.000
    0.200
    0.000
    0.000
    0.400
    0.000
    0.000
    0.000
    0.000
    0.000
    0.000
    0.000
    0.000
    0.000
    0.000
    0.000
    0.000
    0.000
    0.400
    0.200
    0.000
    0.400
    0.000
    0.000
    0.200
    0.600
    0.000
    0.000
    0.000
    0.200
    0.000
    0.200
    0.000
    0.400
    0.400
    0.600
    0.000
    0.600
    0.200
    0.000
    0.200
    0.000
    0.000
    0.000
    0.000
    0.000
    0.000
    0.000
    0.000
    0.000
    0.000
    0.000
    0.000
    0.000
    0.000
    0.000
    0.000
    0.000
    0.000
    0.000
    0.000
    0.000
    0.000
    0.000
    0.000
    0.000
    0.000
    1.200
    1.800
    1.600
    1.600
    0.200
    0.000
    0.000
    0.200
    0.000
    0.000
    0.000
    0.000
    0.600
    0.800
    0.000
    0.000
    0.000
    0.200
    0.000
    0.000
    0.000
    0.000
    0.000
    0.000
    0.000
    0.000
    0.000
    0.000
    0.000
    0.000
    0.000
    0.000
    0.000
    0.000
    0.000
    0.000
    5.000
    1.200
    0.200
    0.000
    0.000
    0.000
    0.000
    0.000
    0.000
    0.000
    0.000
    0.000
    0.000
    0.000
    0.000
    0.000
    0.000
    0.000
    0.000
    0.000
    0.000
    0.000
    0.000
    0.000
    0.200
    0.000
    0.000
    0.000
    0.000
    0.000
    0.000
    0.000
    0.000
    0.000
    0.000
    0.000
    0.000
    0.000
    0.000
    0.000
    0.000
    0.000
    0.000
    0.000
    0.000
    0.000
    0.000
    0.000
    0.000
    0.000
    0.000
    0.000
    0.000
    0.000
    0.000
    0.000
    0.000
    0.000
    0.000
    0.000
    0.000
    0.000
    0.000
    0.000
    0.000
    0.000
    0.000
    0.000
    0.000
    0.000
    0.000
    0.000
    0.000
    0.000
    0.000
    0.000
    0.000
    0.000
    0.000
    0.000
    0.000
    0.000
    0.000
    0.000
    0.000
    0.000
    0.000
    0.000
    0.000
    0.000
    0.000
    0.000
    0.000
    0.000
    0.000
    0.000
    0.000
    0.000
    0.000
    0.600
    0.400
    0.400
    0.600
    0.000
    0.000
    0.000
    0.400
    0.200
    0.000
    0.000
    0.000
    0.000
    0.000
    0.000
    0.000
    0.000
    0.000
    0.000
    0.000
    1.800
    0.000
    0.000
    0.000
    0.000
    0.000
    0.000
    0.000
    0.200
    0.000
    0.000
    0.400
    0.000
    0.000
    0.200
    0.000
    0.000
    0.000
    0.200
    0.000
    0.000
    0.000
    0.000
    0.000
    0.000
    0.000
    0.000
    0.000
    0.000
    0.200
    0.000
    0.000
    0.000
    0.400
    0.000
    0.200
    0.200
    0.200
    0.400
    0.600
    0.000
    0.000
    0.000
    0.200
    1.000
    4.000
    5.800
    2.400
    0.200
    0.000
    0.000
    0.000
    0.000
    0.000
    0.000
    0.000
    0.000
    0.000
    0.000
    0.000
    0.000
    0.000
    0.200
    0.000
    0.000
    0.000
    0.000
    0.000
    0.000
    0.000
    0.000
    0.000
    0.000
    0.000
    0.000
    0.000
    0.000
    0.000
    0.000
    0.000
    0.000
    0.000
    0.000
    0.000
    0.000
    0.000
    0.000
    0.000
    0.000
    0.000
    0.000
    0.000
    1.800
    1.600
    4.200
    2.800
    1.000
    0.600
    0.000
    0.000
    0.000
    0.000
    0.000
    0.000
    0.000
    0.000
    0.000
    0.000
    0.000
    0.000
    0.000
    0.200
    0.000
    0.000
    0.000
    0.200
    0.000
    0.000
    0.200
    0.000
    0.000
    0.000
    0.000
    0.000
    0.000
    0.000
    0.000
    0.000
    0.000
    0.000
    0.000
    0.000
    0.000
    0.000
    0.000
    0.000
    0.000
    0.000
    0.200
    0.000
    0.000
    0.000
    0.000
    0.000
    0.000
    0.000
    0.000
    0.000
    0.000
    0.000
    0.000
    0.000
    0.000
    0.000
    0.000
    0.000
    0.000
    0.000
    0.000
    0.000
    0.000
    0.000
    0.000
    0.000
    0.000
    0.000
    0.000
    0.000
    0.000
    0.000
    0.000
    0.000
    0.000
    0.000
    0.000
    0.000
    0.000
    0.000
    0.000
    0.000
    0.000
    0.000
    0.000
    0.000
    0.000
    0.000
    0.000
    0.000
    0.000
    0.000
    0.000
    0.000
    0.000
    0.000
    0.000
    0.000
    0.000
    0.000
    0.000
    0.000
    0.000
    0.000
    0.000
    0.000
    0.000
    0.000
    0.000
    0.000
    0.000
    0.000
    0.000
    0.000
    0.000
    0.200
    0.000
    0.000
    0.000
    0.000
    0.000
    0.000
    0.000
    0.000
    0.000
    0.000
    0.000
    0.000
    0.000
    0.000
    0.000
    0.000
    0.000
    0.000
    0.000
    0.000
    0.000
    0.000
    0.000
    0.000
    0.000
    0.000
    0.000
    0.000
    0.000
    0.000
    0.000
    0.000
    0.000
    0.000
    0.000
    0.000
    0.000
    0.000
    0.000
    0.000
    0.000
    0.000
    0.000
    0.000
    0.000
    0.000
    0.000
    0.000
    0.000
    0.000
    0.000
    0.000
    0.000
    0.000
    0.000
    0.000
    0.000
    0.000
    0.000
    0.000
    0.000
    0.200
    0.200
    0.000
    0.000
    0.000
    0.000
    0.000
    0.000
    0.000
    0.000
    0.000
    0.000
    0.000
    0.000
    0.000
    0.000
    0.000
    0.000
    0.000
    0.000
    0.000
    0.000
    0.000
    0.200
    0.000
    0.000
    0.000
    0.000
    0.000
    0.000
    0.000
    0.000
    0.000
    0.000
    0.000
    0.000
    0.000
    0.000
    0.000
    0.000
    0.000
    0.000
    0.000
    0.000
    0.000
    0.000
    0.000
    0.000
    0.000
    0.000
    0.000
    0.200
    0.600
    0.000
    0.000
    0.000
    0.000
    0.000
    0.000
    0.000
    0.000
    0.000
    0.000
    0.000
    0.000
    0.000
    0.000
    0.000
    0.000
    0.000
    0.000
    0.000
    0.000
    0.000
    0.000
    0.000
    0.000
    0.000
    0.000
    0.000
    0.000
    0.000
    0.000
    0.000
    0.000
    0.000
    0.000
    0.000
    0.000
    0.000
    0.000
    0.000
    0.000
    0.000
    0.000
    0.000
    0.000
    0.000
    0.000
    0.000
    0.000
    0.000
    0.000
    0.000
    0.000
    0.000
    0.000
    0.000
    0.000
    0.000
    0.000
    0.000
    0.000
    0.000
    0.000
    0.800
    0.000
    3.400
    3.200
    0.400
    0.000
    0.000
    0.200
    0.000
    0.000
    0.000
    0.000
    0.000
    0.000
    0.000
    0.000
    0.000
    0.000
    0.000
    0.000
    0.000
    0.000
    0.000
    0.000
    0.000
    0.000
    0.000
    0.000
    0.000
    0.000
    0.000
    0.200
    0.000
    0.000
    0.000
    0.000
    0.000
    0.000
    0.000
    0.000
    0.000
    0.000
    0.000
    0.000
    0.000
    0.000
    0.000
    0.000
    0.000
    0.000
    0.000
    0.000
    0.000
    0.000
    0.000
    0.000
    0.000
    0.000
    0.000
    0.000
    0.000
    0.000
    0.000
    0.000
    0.000
    0.000
    0.000
    0.000
    0.000
    0.000
    0.000
    2.000
    4.200
    0.000
    0.000
    0.000
    0.000
    0.000
    0.000
    0.000
    0.000
    0.000
    0.000
    0.000
    0.000
    0.000
    0.000
    0.000
    0.000
    0.000
    0.000
    0.000
    0.000
    0.000
    0.000
    0.000
    0.000
    0.000
    0.000
    0.000
    0.000
    3.000
    0.800
    0.200
    1.000
    0.200
    0.000
    0.000
    4.000
    0.000
    0.600
    0.000
    0.200
    0.000
    0.400
    0.000
    0.000
    0.600
    0.000
    2.800
    1.600
    0.000
    0.200
    5.000
    0.200
    0.400
    0.000
    0.000
    0.000
    0.000
    0.000
    0.000
    0.000
    0.000
    0.000
    0.200
    0.000
    0.000
    0.000
    0.000
    0.000
    0.000
    0.000
    0.000
    0.000
    0.000
    0.000
    0.000
    0.000
    0.000
    0.000
    0.000
    0.000
    0.000
    0.000
    0.000
    0.000
    0.000
    0.000
    0.000
    0.000
    0.000
    0.000
    0.000
    0.000
    0.000
    0.000
    0.000
    0.000
    0.000
    0.000
    0.000
    0.000
    0.200
    0.000
    0.000
    0.000
    0.000
    0.000
    0.000
    0.000
    0.000
    0.000
    0.000
    0.000
    0.000
    0.000
    0.000
    0.000
    0.000
    0.000
    0.000
    0.000
    0.000
    0.000
    0.000
    0.000
    0.000
    0.000
    0.000
    0.000
    0.000
    0.000
    0.000
    0.000
    0.000
    0.000
    0.000
    0.000
    0.000
    0.000
    0.000
    0.000
    0.000
    0.000
    0.000
    0.000
    0.000
    0.000
    0.000
    0.000
    0.000
    0.000
    0.000
    0.000
    0.000
    0.000
    0.000
    0.000
    0.000
    0.000
    0.000
    0.000
    0.000
    0.000
    0.000
    0.000
    0.000
    0.000
    0.000
    0.000
    0.000
    0.000
    0.000
    0.000
    0.000
    0.000
    0.000
    0.000
    0.000
    0.000
    0.000
    0.000
    0.000
    0.000
    0.000
    0.000
    0.000
    0.800
    0.400
    0.200
    0.000
    0.000
    0.000
    0.000
    0.200
    0.000
    0.000
    0.000
    0.000
    0.000
    0.000
    0.000
    0.000
    0.000
    0.000
    0.000
    0.000
    0.000
    0.000
    0.000
    0.000
    0.000
    0.000
    0.000
    0.000
    0.000
    0.000
    0.000
    0.000
    0.000
    0.000
    0.000
    0.000
    0.000
    0.000
    0.000
    0.000
    0.000
    0.000
    0.000
    0.000
    0.000
    0.000
    0.000
    0.000
    0.400
    1.000
    2.000
    0.000
    1.000
    3.000
    0.600
    0.000
    0.800
    0.800
    0.400
    0.000
    0.000
    0.000
    0.000
    0.600
    0.400
    0.000
    1.600
    0.400
    0.200
    0.800
    0.200
    0.600
    1.200
    1.000
    2.200
    2.800
    0.400
    3.000
    0.800
    1.000
    0.800
    0.000
    0.000
    0.200
    0.000
    0.000
    0.000
    0.000
    0.000
    0.000
    0.000
    0.000
    0.000
    0.000
    0.000
    0.000
    0.000
    0.000
    0.000
    0.000
    0.000
    0.000
    0.000
    0.000
    0.000
    0.000
    0.000
    0.000
    0.000
    0.000
    0.000
    0.000
    0.000
    0.000
    0.000
    0.000
    0.000
    0.000
    0.000
    0.000
    0.000
    0.000
    0.000
    0.000
    0.000
    0.000
    0.000
    0.000
    0.000
    0.200
    0.200
    0.200
    0.200
    0.400
    0.000
    0.000
    0.000
    0.000
    0.000
    0.400
    0.000
    0.000
    0.000
    0.000
    3.400
    1.000
    0.000
    0.000
    0.000
    0.000
    0.000
    0.000
    0.000
    0.800
    3.000
    0.600
    0.000
    4.200
    0.000
    0.000
    0.000
    0.000
    0.000
    0.000
    0.000
    0.000
    0.000
    0.000
    0.000
    0.000
    0.000
    0.000
    0.000
    0.000
    0.000
    0.000
    0.000
    0.000
    0.000
    0.000
    0.000
    0.000
    0.000
    0.000
    0.000
    0.000
    0.000
    0.000
    0.000
    0.000
    0.000
    0.000
    0.000
    0.000
    0.000
    0.000
    0.000
    0.000
    0.000
    0.000
    0.000
    0.000
    0.000
    0.000
    0.000
    0.000
    0.000
    0.000
    0.000
    0.000
    0.000
    0.000
    0.000
    0.000
    0.000
    0.000
    0.000
    0.000
    0.000
    0.000
    0.000
    0.000
    0.000
    0.000
    0.000
    0.000
    0.000
    0.000
    0.000
    0.000
    0.000
    0.000
    0.000
    0.000
    0.000
    0.000
    0.000
    0.000
    0.000
    0.000
    0.000
    0.000
    0.000
    0.000
    0.000
    0.000
    0.000
    0.000
    0.000
    0.000
    0.000
    0.000
    0.000
    0.000
    0.000
    0.000
    0.000
    0.000
    0.000
    0.000
    0.000
    0.000
    0.000
    0.000
    0.000
    0.000
    0.000
    0.000
    0.000
    0.000
    0.000
    0.000
    0.000
    0.000
    0.000
    0.200
    0.000
    0.000
    0.000
    0.000
    0.000
    0.000
    0.000
    0.000
    4.400
    0.400
    0.000
    0.400
    0.000
    0.000
    0.000
    0.000
    0.000
    0.000
    0.000
    0.000
    0.000
    0.000
    0.000
    0.000
    0.000
    0.000
    0.000
    0.000
    0.000
    0.000
    0.000
    0.000
    0.000
    0.000
    0.000
    0.000
    0.000
    0.000
    0.000
    0.000
    0.000
    0.000
    0.000
    0.000
    0.000
    0.000
    0.000
    0.000
    0.000
    0.000
    0.000
    0.000
    0.000
    0.000
    0.000
    0.000
    0.000
    0.000
    0.000
    0.000
    0.000
    0.000
    0.000
    0.000
    0.000
    0.000
    0.000
    0.000
    0.000
    0.000
    0.000
    0.000
    0.000
    0.000
    0.000
    0.000
    0.000
    1.000
    0.000
    1.200
    0.200
    0.000
    0.000
    0.000
    0.000
    0.000
    0.000
    0.000
    0.000
    0.000
    0.000
    0.000
    0.000
    0.000
    0.000
    0.000
    0.000
    0.000
    0.000
    0.000
    0.000
    0.000
    0.000
    0.000
    0.000
    0.000
    0.000
    0.000
    0.000
    0.000
    0.000
    0.200
    0.200
    0.000
    0.000
    0.000
    0.000
    0.000
    0.000
    0.000
    0.000
    0.000
    0.000
    0.000
    0.000
    0.000
    0.400
    0.200
    0.800
    0.200
    0.000
    0.000
    0.000
    0.000
    0.000
    0.000
    0.000
    0.000
    0.000
    0.000
    0.000
    0.000
    0.000
    0.000
    0.000
    0.000
    0.000
    0.000
    0.000
    0.000
    0.000
    0.000
    0.000
    0.000
    0.000
    0.000
    0.400
    1.200
    1.000
    2.000
    2.000
    2.600
    2.400
    1.600
    0.000
    0.000
    0.000
    1.200
    0.000
    0.000
    0.000
    0.000
    0.000
    0.000
    0.000
    0.000
    0.000
    0.000
    0.000
    0.000
    0.000
    0.000
    0.000
    0.000
    0.000
    0.000
    0.000
    0.000
    0.000
    0.000
    0.000
    0.000
    0.000
    0.000
    0.000
    0.000
    0.000
    0.000
    0.000
    0.000
    0.000
    0.000
    0.000
    0.000
    0.000
    0.000
    0.000
    0.000
    0.000
    0.000
    0.000
    0.000
    0.000
    0.000
    0.000
    0.000
    0.000
    0.000
    0.000
    0.000
    0.000
    0.000
    0.000
    0.000
    0.000
    0.000
    0.000
    0.000
    0.000
    0.000
    0.000
    0.000
    0.000
    0.000
    0.000
    0.000
    0.000
    0.000
    0.000
    0.000
    0.000
    0.000
    0.000
    0.000
    0.000
    0.000
    0.000
    0.000
    0.000
    0.000
    0.000
    0.000
    0.000
    0.000
    0.000
    0.000
    0.000
    0.000
    0.000
    0.000
    0.000
    0.000
    0.000
    0.000
    0.000
    0.000
    0.000
    0.000
    0.000
    0.000
    0.000
    0.000
    0.000
    0.000
    0.000
    0.000
    0.000
    0.000
    0.000
    0.000
    0.000
    0.000
    0.000
    0.000
    0.000
    0.000
    0.000
    0.000
    0.000
    0.000
    0.000
    0.000
    0.000
    0.000
    0.000
    0.000
    0.000
    0.000
    0.000
    0.000
    0.000
    0.000
    0.000
    0.000
    0.000
    0.000
    0.000
    0.000
    0.000
    0.000
    0.000
    0.000
    0.000
    0.000
    0.000
    0.000
    0.000
    0.000
    0.000
    0.000
    0.000
    0.000
    0.000
    0.000
    0.000
    0.400
    1.000
    1.000
    0.400
    0.400
    0.600
    0.200
    2.800
    0.600
    1.000
    1.800
    1.800
    1.800
    0.600
    0.800
    0.600
    1.200
    1.800
    0.600
    0.600
    0.800
    1.400
    2.800
    1.600
    1.400
    1.000
    0.800
    0.200
    0.000
    0.400
    0.000
    0.000
    0.000
    0.000
    0.000
    0.000
    0.000
    0.000
    0.000
    0.000
    0.000
    0.000
    0.000
    0.000
    0.000
    0.000
    0.000
    0.000
    0.000
    0.000
    0.000
    0.000
    0.000
    0.000
    0.200
    0.000
    0.000
    0.000
    0.000
    0.000
    0.000
    0.000
    0.000
    0.000
    0.000
    0.000
    0.000
    0.000
    0.000
    0.000
    0.000
    0.000
    0.000
    0.000
    0.000
    0.000
    0.000
    0.000
    0.000
    0.000
    0.000
    0.000
    0.000
    0.000
    0.000
    0.000
    0.000
    0.000
    0.000
    0.000
    0.000
    0.000
    0.000
   19.000
    3.800
    2.400
    0.800
    0.000
    0.200
    0.000
    0.200
    0.000
    0.000
    0.200
    0.000
    0.000
    0.000
    0.000
    0.000
    0.000
    0.000
    0.000
    0.000
    0.000
    0.000
    0.000
    0.000
    0.200
    0.200
    0.000
    0.000
    0.000
    0.000
    0.000
    0.000
    0.000
    0.000
    0.000
    0.000
    0.000
    0.000
    0.000
    0.000
    1.800
    0.600
    4.000
    0.800
    0.800
    0.200
    0.000
    0.200
    0.600
    0.800
    0.200
    0.000
    0.000
    0.000
    0.000
    0.000
    0.000
    0.000
    0.000
    0.000
    0.000
    0.000
    0.000
    0.000
    0.000
    0.000
    0.000
    0.000
    0.000
    0.000
    0.000
    0.000
    0.000
    0.000
    0.000
    0.000
    0.000
    0.000
    0.000
    0.200
    0.000
    0.000
    0.200
    0.000
    0.000
    0.000
    0.000
    0.000
    0.000
    0.000
    0.000
    0.000
    0.000
    0.000
    0.000
    0.000
    0.000
    0.000
    0.000
    0.000
    0.000
    0.000
    0.000
    0.000
    0.000
    0.000
    0.000
    0.000
    0.000
    0.000
    0.000
    0.000
    0.000
    0.000
    0.000
    0.000
    0.000
    0.000
    0.000
    0.000
    0.000
    0.000
    0.000
    0.000
    0.000
    0.000
    0.000
    0.000
    0.200
    0.000
    0.000
    0.000
    0.000
    0.000
    0.000
    0.000
    0.000
    0.000
    0.000
    0.000
    0.000
    0.000
    0.000
    0.000
    0.000
    0.000
    0.000
    0.000
    0.000
    0.000
    0.000
    0.000
    0.000
    0.000
    0.200
    0.200
    0.000
    0.000
    0.000
    0.400
    0.200
    1.200
    0.200
    0.200
    0.000
    0.000
    0.000
    0.000
    0.000
    0.000
    0.200
    0.000
    0.000
    0.000
    0.000
    0.000
    0.000
    0.000
    0.000
    0.000
    0.000
    0.000
    0.000
    0.000
    0.000
    0.000
    0.000
    0.000
    0.000
    0.000
    0.000
    0.000
    0.000
    0.000
    0.000
    0.000
    0.000
    0.000
    0.000
    0.000
    0.000
    0.000
    0.000
    0.200
    0.000
    0.000
    0.000
    0.000
    0.000
    0.000
    0.000
    0.000
    0.000
    0.000
    0.000
    0.000
    0.000
    0.000
    0.000
    0.000
    0.000
    0.000
    0.000
    0.000
    0.000
    0.000
    0.000
    0.000
    0.000
    0.000
    0.000
    0.000
    0.000
    0.000
    0.000
    0.000
    0.000
    0.000
    0.000
    0.000
    0.000
    0.000
    0.000
    0.000
    0.000
    0.000
    0.000
    0.600
    0.000
    0.200
    0.400
    0.200
    0.000
    0.000
    0.000
    0.000
    0.000
    0.000
    0.000
    0.000
    0.000
    0.000
    0.000
    0.000
    0.000
    0.000
    0.000
    1.400
    0.000
    0.000
    0.000
    0.000
    0.200
    0.000
    0.000
    0.000
    0.000
    0.000
    0.000
    0.000
    0.000
    0.000
    0.000
    0.000
    0.000
    0.000
    0.000
    0.000
    0.000
    0.000
    0.000
    0.000
    0.000
    0.000
    0.000
    0.000
    0.000
    0.000
    0.000
    0.000
    0.000
    0.000
    0.000
    0.000
    0.000
    0.000
    0.000
    0.000
    0.000
    0.000
    0.000
    0.000
    0.000
    0.000
    0.000
    0.000
    0.000
    0.000
    0.000
   18.400
    0.000
    1.000
    0.000
    0.000
    0.000
    0.000
    0.000
    0.200
    0.000
    0.200
    0.400
    0.000
    0.000
    0.000
    0.000
    0.000
    0.200
    0.000
    0.000
    0.000
    0.000
    0.000
    0.000
    2.000
    0.800
    1.200
    0.200
    0.000
    0.000
    0.000
    0.000
    0.000
    0.000
    0.000
    0.000
    0.000
    0.000
    0.000
    0.000
    0.000
    0.000
    0.000
    0.000
    0.000
    0.000
    0.000
    0.000
    0.000
    0.000
    0.000
    0.000
    0.000
    0.000
    0.000
    0.000
    0.000
    0.000
    0.000
    0.000
    0.000
    0.000
    0.000
    0.000
    0.000
    0.000
    0.000
    0.000
    0.000
    0.000
    0.000
    0.000
    0.000
    0.000
    0.000
    0.000
    0.000
    0.200
    0.000
    0.000
    0.000
    0.000
    0.000
    0.000
    0.000
    0.000
    0.000
    0.000
    0.000
    0.000
    0.000
    0.000
    0.000
    0.000
    0.000
    0.000
    0.000
    0.000
    0.000
    0.000
    0.000
    0.000
    0.000
    0.000
    0.000
    0.000
    0.000
    0.000
    0.000
    0.000
    0.000
    0.000
    0.000
    0.000
    0.000
    0.000
    0.000
    0.000
    0.000
    0.000
    0.000
    0.000
    0.000
    0.000
    1.000
    0.200
    0.000
    0.000
    0.000
    0.000
    0.000
    0.000
    0.000
    0.000
    0.000
    0.000
    0.000
    0.000
    0.000
    0.000
    0.000
    3.400
    2.200
    0.600
    0.200
    0.000
    0.000
    0.000
    0.000
    0.000
    0.000
    0.000
    0.000
    0.000
    0.000
    0.000
    0.000
    0.000
    0.000
    0.000
    0.000
    0.000
    0.000
    0.000
    0.000
    0.000
    0.000
    0.000
    0.000
    0.000
    0.000
    0.000
    0.000
    0.000
    0.000
    0.000
    0.000
    0.000
    0.000
    0.000
    0.000
    0.000
    0.000
    0.000
    0.000
    0.000
    0.000
    0.000
    0.000
    0.000
    0.000
    0.000
    0.000
    0.000
    0.000
    0.000
    0.000
    0.000
    0.000
    0.000
    0.000
    0.000
    0.000
    0.000
    0.000
    0.000
    0.000
    0.000
    0.000
    0.000
    0.000
    0.000
    0.000
    0.000
    0.000
    0.000
    0.000
    0.000
    0.000
    0.000
    0.000
    0.000
    0.000
    0.000
    0.000
    0.000
    0.000
    0.000
    0.000
    0.000
    0.000
    0.000
    0.000
    0.000
    0.000
    0.000
    0.000
    0.000
    0.000
    0.000
    0.000
    0.000
    0.000
    0.000
    0.000
    0.000
    0.000
    0.000
    0.200
    0.000
    0.000
    0.000
    0.000
    0.000
    0.000
    0.000
    0.000
    0.000
    0.000
    0.000
    0.000
    0.000
    0.000
    0.000
    0.000
    0.000
    0.000
    0.000
    0.000
    0.000
    0.000
    0.000
    0.000
    0.000
    0.000
    0.000
    0.000
    0.000
    0.000
    0.000
    0.000
    0.000
    0.000
    0.000
    0.000
    0.000
    0.000
    0.000
    0.000
    0.000
    0.000
    0.000
    0.000
    0.000
    0.000
    0.000
    0.000
    0.000
    0.000
    0.000
    0.000
    0.000
    0.000
    0.000
    0.000
    0.000
    0.000
    0.000
    0.000
    0.000
    0.000
    0.000
    0.000
    0.000
    0.000
    0.000
    0.000
    0.000
    0.000
    0.200
    0.000
    0.000
    0.000
    0.000
    0.000
    0.000
    0.000
    0.000
    0.000
    0.000
    0.000
    0.000
    0.000
    0.000
    0.000
    0.000
    0.000
    0.000
    0.000
    0.000
    0.000
    0.000
    0.000
    0.000
    0.000
    0.000
    0.000
    0.000
    0.000
    0.000
    0.000
    0.000
    0.000
    0.000
    0.000
    0.000
    0.000
    0.000
    0.000
    0.000
    0.000
    0.000
    0.000
    0.000
    0.000
    0.000
    0.000
    0.000
    0.000
    0.000
    0.000
    0.000
    0.000
    0.000
    0.000
    0.000
    0.000
    0.000
    0.000
    0.000
    0.000
    0.000
    0.000
    0.000
    0.000
    0.000
    0.000
    0.000
    0.000
    0.000
    0.000
    0.000
    0.000
    0.000
    0.000
    0.000
    0.000
    0.000
    0.000
    0.000
    0.000
    0.000
    0.000
    0.000
    0.000
    0.000
    0.000
    0.000
    0.000
    0.000
    0.000
    0.000
    0.000
    0.000
    0.000
    0.000
    0.000
    0.000
    0.000
    0.000
    0.000
    0.000
    0.000
    0.000
    0.000
    0.000
    0.000
    0.000
    0.000
    0.000
    0.000
    0.000
    0.000
    0.000
    0.000
    0.000
    0.000
    0.000
    0.000
    0.000
    0.000
    0.000
    0.000
    0.000
    0.000
    0.000
    0.000
    0.000
    0.000
    0.000
    0.000
    0.000
    0.000
    0.000
    0.000
    0.000
    0.000
    0.000
    0.000
    0.000
    0.000
    0.000
    0.000
    0.000
    0.000
    0.000
    0.000
    0.000
    0.000
    0.000
    0.000
    0.000
    0.000
    0.000
    0.000
    0.000
    0.000
    0.000
    0.000
    0.000
    0.000
    0.000
    0.800
    0.000
    0.000
    0.000
    0.000
    0.000
    0.000
    0.000
    0.000
    0.000
    0.000
    0.000
    0.000
    0.000
    0.000
    0.000
    0.000
    0.000
    0.000
    0.000
    0.000
    0.000
    0.000
    0.000
    0.000
    0.000
    0.000
    0.000
    0.000
    0.000
    0.000
    0.000
    0.000
    0.000
    0.000
    0.000
    0.000
    0.000
    0.000
    0.000
    0.000
    0.000
    0.000
    0.000
    0.000
    0.000
    0.000
    0.000
    0.000
    0.000
    0.000
    0.000
    0.000
    0.000
    0.000
    0.000
    0.000
    0.000
    0.000
    0.000
    0.000
    0.000
    0.000
    0.000
    0.000
    0.000
    0.000
    0.000
    0.000
    0.000
    0.000
    0.000
    0.800
   13.800
   11.400
    6.600
    0.000
    0.000
    0.000
    0.000
    0.000
    0.000
    0.000
    0.000
    0.000
    0.000
    0.000
    1.000
    2.000
    0.600
    0.200
    0.200
    0.200
    0.000
    0.200
    0.600
    0.600
    1.800
    2.400
    1.000
    1.000
    0.400
    0.000
    0.000
    1.600
    5.200
    3.200
    1.000
    0.400
    0.200
    0.000
    1.800
    0.000
    0.000
    0.000
    0.000
    0.400
    1.400
    0.200
    0.000
    0.000
    0.000
    0.000
    0.000
    0.000
    0.000
    0.000
    0.000
    0.000
    0.000
    0.000
    0.000
    0.000
    0.000
    0.000
    0.000
    0.000
    0.000
    0.000
    0.000
    0.000
    0.000
    0.000
    0.000
    0.000
    0.000
    0.000
    0.000
    0.000
    0.200
    0.000
    0.000
    0.000
    0.000
    0.000
    0.000
    0.000
    0.000
    0.000
    0.000
    0.000
    0.000
    0.000
    0.000
    0.000
    0.000
    0.000
    0.000
    0.000
    0.000
    0.000
    0.000
    0.000
    0.000
    0.000
    0.000
    0.000
    0.000
    0.000
    0.000
    0.000
    0.000
    0.000
    0.000
    0.000
    0.000
    0.000
    0.000
    0.000
    0.000
    0.000
    0.000
    0.000
    0.000
    0.000
    0.000
    0.000
    0.000
    0.000
    0.000
    0.000
    0.000
    0.000
    0.000
    0.000
    0.000
    0.000
    0.000
    0.000
    0.000
    0.000
    0.000
    0.000
    0.000
    0.000
    0.000
    0.000
    0.000
    0.000
    0.000
    0.000
    0.000
    0.000
    0.000
    0.000
    0.000
    0.000
    0.000
    0.000
    0.000
    0.000
    0.000
    0.000
    0.000
    1.400
    1.600
    0.000
    0.000
    0.000
    0.000
    0.000
    0.000
    0.000
    0.000
    0.000
    0.000
    0.000
    0.000
    0.000
    0.000
    0.000
    0.000
    0.000
    0.000
    0.000
    0.000
    0.000
    0.000
    0.000
    0.000
    0.000
    0.000
    0.000
    0.000
    0.000
    0.000
    0.000
    0.000
    0.000
    0.000
    0.000
    0.000
    0.000
    0.400
    0.000
    0.000
    0.000
    0.800
    0.000
    0.200
    0.000
    0.000
    0.000
    0.000
    0.000
    0.000
    0.000
    0.000
    0.000
    0.000
    0.000
    0.000
    0.000
    0.000
    0.000
    0.000
    0.200
    1.000
    0.000
    0.000
    0.000
    0.000
    0.000
    0.000
    0.000
    0.000
    0.000
    0.000
    0.000
    0.000
    0.000
    0.000
    0.000
    0.000
    0.000
    0.000
    0.000
    0.000
    0.000
    0.000
    0.000
    0.000
    0.000
    0.000
    0.000
    0.000
    0.000
    0.000
    0.000
    0.000
    0.000
    0.000
    0.000
    0.000
    0.000
    0.000
    0.000
    0.000
    0.000
    0.000
    0.000
    0.000
    0.000
    0.000
    0.000
    0.000
    0.000
    0.000
    0.000
    0.000
    0.000
    0.000
    0.000
    0.000
    0.000
    0.000
    0.000
    0.000
    0.000
    0.000
    0.000
    0.000
    0.000
    0.000
    0.000
    0.000
    0.000
    0.000
    0.000
    0.000
    0.000
    0.000
    0.000
    0.000
    0.000
    0.000
    0.000
    0.000
    0.000
    0.000
    0.000
    0.000
    0.000
    0.000
    0.000
    0.000
    0.000
    0.000
    0.000
    0.000
    0.000
    0.000
    0.000
    0.000
    0.000
    0.000
    0.000
    0.000
    0.000
    0.000
    0.000
    0.000
    0.000
    0.000
    0.000
    0.000
    0.000
    0.000
    0.000
    0.000
    0.000
    0.000
    0.000
    0.000
    0.000
    0.000
    0.000
    0.000
    0.000
    0.000
    0.000
    0.000
    0.000
    0.000
    0.000
    0.000
    0.000
    0.000
    0.000
    0.000
    0.000
    0.000
    0.000
    0.000
    0.000
    0.000
    0.000
    0.000
    0.000
    0.000
    0.000
    0.000
    0.000
    0.000
    0.000
    0.000
    0.000
    0.000
    0.000
    0.000
    0.000
    0.000
    0.000
    0.000
    0.000
    0.000
    0.000
    0.000
    0.000
    0.000
    0.000
    0.000
    0.000
    0.000
    0.000
    0.000
    0.000
    0.000
    0.000
    0.000
    0.000
    0.000
    0.000
    0.000
    0.000
    0.000
    0.000
    0.000
    0.000
    0.000
    0.000
    0.000
    0.000
    0.000
    0.000
    0.000
    0.000
    0.000
    0.000
    0.000
    0.000
    0.000
    0.000
    0.000
    0.000
    0.000
    0.000
    0.000
    0.000
    0.000
    0.000
    0.000
    0.000
    0.000
    0.000
    0.000
    0.000
    0.000
    0.000
    0.000
    0.000
    0.000
    0.000
    0.000
    0.000
    0.000
    0.000
    0.000
    0.000
    0.000
    0.000
    0.000
    0.000
    0.000
    2.000
    0.200
    0.000
    0.000
    0.000
    0.000
    0.000
    0.000
    0.000
    0.000
    0.000
    0.000
    0.000
    0.000
    0.000
    0.000
    0.000
    0.000
    0.000
    0.000
    0.000
    0.000
    0.000
    0.000
    0.000
    0.000
    0.000
    0.000
    0.000
    0.000
    0.000
    0.000
    0.000
    0.000
    0.000
    0.000
    0.000
    0.000
    0.000
    0.000
    0.000
    0.000
    0.000
    0.000
    0.000
    0.000
    0.000
    0.000
    0.000
    0.000
    0.000
    0.000
    0.000
    0.000
    0.000
    0.000
    0.000
    0.000
    0.000
    0.000
    0.000
    0.000
    0.000
    0.000
    0.000
    0.000
    0.000
    0.000
    0.000
    0.000
    0.000
    0.000
    0.000
    0.000
    0.000
    0.000
    0.000
    0.000
    0.000
    0.000
    0.000
    0.000
    0.000
    0.000
    0.000
    0.000
    0.000
    0.000
    0.000
    0.000
    0.000
    0.000
    0.000
    0.000
    0.000
    0.000
    0.000
    0.000
    0.000
    0.000
    0.000
    0.000
    0.000
    0.000
    0.000
    0.000
    0.000
    0.000
    0.000
    0.000
    0.000
    0.000
    0.000
    0.000
    0.000
    0.000
    0.000
    0.000
    0.000
    0.000
    0.000
    0.000
    0.000
    0.000
    0.000
    0.000
    0.000
    0.000
    0.000
    0.000
    0.000
    0.000
    0.000
    0.000
    0.000
    0.000
    0.000
    0.000
    0.000
    0.000
    0.000
    0.000
    0.000
    0.000
    0.000
    0.000
    0.000
    0.000
    0.000
    0.000
    0.000
    0.000
    0.000
    0.000
    0.000
    0.000
    0.000
    0.000
    0.000
    0.000
    0.000
    0.000
    0.000
    0.000
    0.200
    2.200
    4.200
   10.800
    3.200
    3.600
    2.200
    0.200
    0.800
    0.600
    0.000
    0.600
    1.000
    2.600
    6.600
    7.800
    3.000
    0.000
    0.200
    0.000
    0.400
    0.000
    0.000
    0.000
    0.000
    0.000
    0.200
    0.000
    0.200
    0.000
    0.000
    0.000
    0.000
    0.000
    0.000
    0.000
    0.000
    0.000
    0.000
    0.000
    0.000
    0.000
    0.000
    0.000
    0.400
    2.000
    0.400
    0.000
    0.000
    0.000
    0.000
    0.000
    0.000
    0.000
    0.000
    0.000
    0.000
    0.000
    0.000
    0.000
    0.000
    0.000
    0.000
    0.000
    0.000
    0.000
    0.000
    0.000
    0.000
    0.000
    0.000
    0.000
    0.000
    0.000
    0.000
    0.000
    0.000
    0.000
    0.000
    0.000
    0.000
    0.000
    0.000
    0.000
    0.000
    0.000
    0.000
    0.000
    0.000
    0.000
    0.000
    0.000
    0.000
    0.000
    0.000
    0.000
    0.000
    0.000
    0.000
    0.000
    0.000
    0.000
    0.000
    0.000
    0.000
    0.000
    0.000
    0.000
    0.000
    0.000
    0.000
    0.000
    0.000
    0.000
    0.000
    0.000
    0.000
    0.000
    0.000
    0.000
    0.000
    0.000
    0.000
    0.000
    0.000
    0.000
    0.000
    0.000
    0.000
    0.000
    0.000
    0.000
    0.000
    0.000
    0.000
    0.000
    0.000
    0.000
    0.000
    0.000
    0.000
    0.000
    0.000
    0.000
    0.000
    0.000
    0.000
    0.000
    0.000
    0.000
    0.000
    0.000
    0.000
    0.000
    0.000
    0.000
    0.000
    0.000
    0.000
    0.000
    0.000
    0.000
    0.000
    0.000
    0.000
    0.000
    0.000
    0.000
    0.000
    0.000
    0.000
    0.000
    0.000
    0.000
    0.000
    0.000
    0.000
    0.000
    0.000
    0.000
    0.000
    0.000
    0.000
    0.000
    0.000
    0.000
    0.000
    0.000
    0.000
    0.000
    0.000
    0.000
    0.000
    0.000
    0.000
    0.000
    0.000
    0.000
    0.000
    0.000
    0.000
    0.000
    0.000
    0.000
    0.000
    0.000
    0.000
    0.000
    0.000
    0.000
    0.000
    0.000
    0.000
    0.000
    0.000
    0.000
    0.000
    0.000
    0.000
    0.000
    0.000
    0.000
    0.000
    0.000
    0.000
    0.000
    0.000
    0.000
    0.000
    0.000
    0.000
    0.000
    0.000
    0.000
    0.000
    0.000
    0.000
    0.000
    0.000
    0.800
    0.400
    4.000
    0.000
    0.000
    0.800
    0.800
    1.000
    3.800
    1.400
    0.200
    0.000
    0.400
    0.400
    0.800
    0.000
    0.000
    0.200
    0.000
    0.200
    0.000
    0.000
    0.000
    0.000
    0.000
    0.000
    0.000
    0.000
    0.000
    0.000
    0.000
    0.000
    0.000
    0.000
    0.000
    0.000
    0.000
    0.000
    0.000
    0.000
    0.000
    0.000
    0.000
    0.000
    0.000
    0.000
    0.000
    0.000
    0.000
    0.000
    0.000
    0.000
    0.000
    0.000
    0.000
    0.000
    0.000
    0.000
    0.000
    0.000
    0.000
    0.000
    0.000
    0.000
    0.000
    0.000
    0.000
    0.000
    0.000
    0.000
    0.000
    0.000
    0.000
    0.000
    0.000
    0.000
    0.000
    0.000
    0.000
    0.000
    0.400
    0.000
    0.000
    0.000
    0.000
    0.000
    0.200
    0.000
    0.000
    0.000
    0.200
    0.000
    0.000
    0.000
    0.000
    0.000
    0.000
    0.000
    0.000
    0.000
    0.000
    0.000
    0.000
    0.000
    0.000
    0.000
    0.000
    0.000
    0.000
    0.000
    0.200
    0.000
    0.000
    0.000
    0.000
    0.000
    0.000
    0.000
    0.000
    0.000
    0.000
    0.400
    0.000
    0.000
    0.600
    0.000
    0.000
    0.000
    0.000
    0.000
    0.000
    0.000
    0.000
    0.000
    0.000
    0.000
    0.000
    0.000
    0.000
    0.000
    0.000
    0.000
    0.000
    0.000
    0.000
    0.000
    0.000
    0.000
    0.000
    0.000
    0.000
    0.000
    0.000
    0.000
    0.000
    0.000
    0.000
    0.000
    0.000
    0.000
    0.000
    0.000
    0.000
    0.000
    0.000
    0.000
    0.000
    0.000
    0.000
    0.000
    0.000
    0.000
    0.000
    0.000
    0.000
    0.000
    0.000
    0.000
    0.000
    0.000
    0.000
    0.000
    0.000
    0.000
    0.000
    0.000
    0.000
    0.000
    0.000
    0.000
    0.000
    0.000
    0.000
    0.000
    0.000
    0.000
    0.000
    0.000
    0.000
    0.000
    0.000
    0.000
    0.000
    0.000
    0.000
    0.000
    0.000
    0.000
    0.000
    0.000
    0.000
    0.000
    0.000
    0.000
    0.000
    0.000
    0.000
    0.000
    0.000
    0.000
    0.000
    0.000
    0.000
    0.000
    0.000
    0.000
    0.000
    0.000
    0.000
    0.000
    0.000
    0.000
    0.000
    0.000
    0.000
    0.000
    0.000
    0.000
    0.000
    0.000
    0.000
    0.000
    0.000
    0.000
    0.000
    0.000
    0.000
    0.000
    0.000
    0.000
    0.000
    0.000
    0.000
    0.000
    0.200
    0.000
    0.000
    0.000
    0.000
    0.000
    0.000
    0.000
    0.000
    0.000
    0.000
    0.000
    0.000
    0.000
    0.000
    0.000
    0.000
    0.000
    0.000
    0.000
    0.000
    0.000
    0.000
    0.000
    0.000
    0.000
    0.000
    0.000
    0.000
    0.000
    0.000
    0.000
    0.000
    0.000
    0.000
    0.000
    0.000
    0.000
    0.000
    0.000
    0.000
    0.000
    0.000
    0.200
    0.000
    0.000
    0.000
    0.000
    0.000
    0.000
    0.000
    0.000
    0.000
    0.400
    0.000
    0.000
    0.000
    0.000
    0.000
    0.000
    0.000
    0.000
    0.000
    0.000
    0.000
    0.000
    0.000
    0.000
    0.000
    0.000
    0.000
    0.000
    0.200
    0.000
    0.000
    0.000
    0.000
    0.000
    0.000
    0.000
    0.000
    0.000
    0.000
    0.000
    0.000
    0.000
    0.000
    0.000
    0.000
    0.000
    0.000
    0.000
    0.000
    0.000
    0.000
    0.000
    0.000
    0.000
    0.000
    0.000
    0.000
    0.000
    0.000
    0.000
    0.000
    0.000
    0.000
    0.000
    0.000
    0.000
    0.000
    0.000
    0.000
    0.000
    0.000
    0.000
    0.000
    0.000
    0.000
    0.000
    0.000
    0.000
    0.000
    0.000
    0.000
    0.000
    0.000
    0.000
    0.000
    0.000
    0.000
    0.000
    0.000
    0.000
    0.000
    0.000
    0.000
    0.000
    0.000
    0.000
    0.000
    0.000
    0.000
    0.000
    0.000
    0.000
    0.000
    0.000
    0.000
    0.000
    0.000
    0.000
    0.000
    0.000
    0.000
    0.000
    0.000
    0.000
    0.000
    0.000
    0.000
    0.000
    0.000
    0.000
    0.000
    0.000
    0.000
    0.000
    0.000
    0.000
    0.000
    0.000
    0.000
    0.000
    0.000
    0.000
    0.000
    0.000
    0.000
    0.000
    0.000
    0.000
    0.000
    0.000
    0.000
    0.600
    0.000
    0.000
    0.000
    0.000
    0.000
    0.000
    0.000
    0.000
    0.000
    0.000
    0.000
    0.000
    0.000
    0.000
    0.000
    0.000
    0.000
    0.000
    0.000
    0.000
    0.000
    0.000
    0.000
    0.000
    0.000
    0.000
    0.000
    0.200
    2.800
    1.000
    3.400
    4.200
    3.400
    0.000
    0.000
    0.000
    0.000
    0.000
    0.000
    0.000
    0.000
    0.000
    0.000
    0.000
    0.000
    0.000
    0.000
    0.000
    0.000
    0.000
    0.000
    0.000
    0.000
    0.000
    0.000
    0.000
    0.000
    0.000
    0.000
    0.000
    0.000
    0.000
    0.000
    0.000
    0.000
    0.000
    0.000
    0.000
    0.000
    0.000
    0.000
    0.000
    0.000
    0.000
    0.000
    0.000
    0.000
    0.000
    0.000
    0.000
    0.000
    0.000
    0.000
    0.000
    0.000
    0.000
    0.000
    0.000
    0.000
    0.000
    0.000
    0.000
    0.000
    0.000
    0.000
    0.000
    0.000
    0.000
    0.000
    0.000
    0.000
    0.000
    0.000
    0.000
    0.000
    0.000
    0.000
    0.000
    0.000
    0.000
    0.000
    0.000
    0.000
    0.000
    0.000
    0.000
    0.000
    0.000
    0.000
    0.000
    0.000
    0.000
    0.000
    0.000
    0.000
    0.000
    0.000
    0.000
    0.000
    0.000
    0.000
    0.000
    0.000
    0.000
    0.000
    0.000
    0.000
    0.000
    0.000
    0.000
    0.000
    0.000
    0.000
    0.000
    0.000
    0.000
    0.000
    0.000
    0.000
    0.000
    0.000
    0.000
    0.000
    0.000
    0.000
    0.000
    0.000
    0.000
    0.000
    0.000
    0.000
    0.000
    0.000
    0.000
    0.000
    0.000
    0.000
    0.000
    0.000
    0.000
    0.000
    1.000
    0.200
    0.000
    0.000
    0.000
    0.200
    0.200
    0.600
    1.400
    0.200
    0.200
    0.000
    0.000
    0.000
    0.000
    0.000
    0.000
    0.000
    0.000
    0.000
    0.000
    0.000
    0.000
    0.000
    0.000
    0.000
    0.000
    0.000
    0.000
    0.000
    0.000
    0.000
    0.000
    0.000
    0.000
    0.000
    0.000
    0.000
    0.000
    0.000
    0.000
    0.000
    0.000
    0.000
    0.000
    0.000
    0.000
    0.000
    0.000
    0.000
    0.000
    0.000
    0.000
    0.000
    0.000
    0.000
    0.000
    0.000
    0.000
    0.000
    0.000
    0.000
    0.000
    0.000
    0.000
    0.000
    0.000
    0.000
    0.000
    0.000
    0.000
    0.000
    0.000
    0.000
    0.000
    0.000
    0.200
    0.000
    0.000
    0.000
    0.000
    0.000
    0.000
    0.000
    0.000
    0.000
    0.000
    0.000
    0.000
    0.000
    0.000
    0.000
    0.000
    0.000
    0.000
    0.000
    0.000
    0.000
    0.000
    0.000
    0.000
    0.000
    0.000
    0.000
    0.000
    0.000
    0.000
    0.000
    0.000
    0.000
    0.000
    0.000
    0.000
    0.000
    0.000
    0.000
    0.000
    0.000
    0.000
    0.000
    0.000
    0.000
    0.000
    0.000
    0.000
    0.000
    0.000
    0.000
    0.000
    0.000
    0.000
    0.000
    0.000
    0.000
    0.000
    0.000
    0.000
    0.000
    1.400
    0.200
    0.000
    0.000
    0.000
    0.000
    0.000
    0.000
    0.000
    0.000
    0.000
    0.000
    0.000
    0.000
    0.000
    0.000
    0.000
    0.000
    2.000
    7.000
    0.000
    0.000
    0.000
    0.000
    0.000
    0.000
    0.000
    0.000
    0.000
    0.000
    0.000
    0.000
    0.000
    0.000
    0.000
    0.000
    0.000
    1.600
    1.200
    0.000
    0.000
    0.000
    0.000
    0.000
    0.000
    0.000
    0.000
    0.000
    0.000
    0.000
    0.200
    0.400
    0.200
    0.600
    0.000
    0.000
    0.000
    0.000
    0.200
    0.000
    0.000
    0.000
    0.000
    0.000
    0.000
    0.000
    0.000
    0.000
    0.000
    0.000
    0.000
    0.000
    0.000
    0.000
    0.000
    0.000
    0.000
    0.000
    0.000
    0.000
    0.000
    0.000
    0.000
    0.000
    0.000
    0.000
    0.000
    0.000
    0.000
    0.000
    0.000
    0.000
    0.000
   13.400
    0.200
    0.000
    0.000
    0.000
    0.000
    0.000
    0.000
    0.000
    0.000
    0.000
    0.000
    0.000
    0.000
    0.000
    0.000
    0.000
    0.000
    0.000
    0.000
    0.000
    0.000
    0.000
    0.000
    0.000
    0.000
    0.000
    0.000
    0.000
    0.000
    0.000
    0.000
    0.000
    0.000
    0.000
    0.000
    0.000
    0.000
    0.000
    0.000
    0.000
    0.000
    0.000
    0.000
    0.000
    0.000
    0.000
    0.000
    0.000
    0.000
    0.000
    0.000
    0.000
    0.000
    0.000
    0.000
    0.000
    0.000
    0.000
    0.000
    0.000
    0.000
    0.000
    0.200
    0.000
    0.000
    0.000
    0.000
    0.000
    0.000
    0.000
    0.000
    0.000
    0.000
    0.000
    0.000
    0.000
    0.000
    0.000
    0.000
    0.000
    0.000
    0.000
    0.000
    0.000
    0.000
    0.000
    0.000
    0.000
    0.000
    0.000
    0.000
    0.000
    0.000
    0.000
    0.000
    0.000
    0.000
    0.000
    0.000
    0.000
    0.000
    0.000
    0.000
    0.000
    0.000
    0.000
    0.000
    0.000
    0.000
    0.000
    0.000
    0.000
    0.000
    0.000
    0.000
    0.000
    0.000
    0.000
    0.000
    0.000
    0.000
    0.000
    0.000
    0.000
    0.000
    0.000
    0.000
    0.000
    0.000
    0.000
    0.000
    0.000
    0.000
    0.000
    0.000
    0.000
    0.000
    0.000
    0.000
    0.000
    0.000
    0.000
    0.000
    0.000
    0.000
    0.000
    0.000
    0.000
    0.000
    0.000
    0.000
    0.000
    0.000
    0.000
    0.000
    0.000
    0.000
    0.000
    0.000
    0.000
    0.000
    0.000
    0.000
    0.000
    0.000
    0.000
    0.000
    0.000
    0.000
    0.000
    0.000
    0.000
    0.000
    0.000
    0.000
    0.000
    0.000
    0.000
    0.000
    0.000
    0.000
    0.000
    0.000
    0.000
    0.000
    0.000
    0.000
    0.000
    0.000
    0.000
    0.000
    0.000
    0.000
    0.000
    0.000
    0.200
    0.000
    0.000
    0.000
    0.000
    0.000
    0.000
    0.000
    0.000
    0.000
    0.000
    0.000
    0.000
    0.000
    0.000
    0.000
    0.000
    0.000
    0.000
    0.000
    0.000
    0.000
    0.000
    0.000
    0.000
    0.000
    0.000
    0.000
    0.000
    0.000
    0.000
    0.000
    0.000
    0.000
    0.000
    0.000
    0.000
    0.000
    0.000
    0.000
    0.000
    0.000
    0.000
    0.000
    0.000
    0.000
    0.000
    0.000
    0.000
    0.000
    0.000
    0.000
    0.000
    0.000
    0.000
    0.000
    0.000
    0.000
    0.000
    0.000
    0.000
    0.000
    0.000
    0.000
    0.000
    0.000
    0.000
    0.000
    0.000
    0.000
    0.000
    0.000
    0.000
    0.000
    0.000
    0.000
    0.000
    0.600
    0.400
    0.000
    0.000
    0.000
    0.000
    0.000
    0.200
    0.000
    0.000
    0.000
    0.000
    0.000
    2.000
    0.200
    0.000
    0.000
    0.000
    0.000
    0.000
    0.000
    0.000
    0.200
    0.600
    0.000
    0.000
    0.000
    0.000
    0.000
    0.600
    0.000
    0.000
    0.000
    0.000
    0.000
    0.000
    0.000
    0.000
    0.000
    0.000
    0.000
    0.000
    0.000
    0.000
    0.000
    0.000
    0.000
    0.000
    0.000
    0.000
    1.800
    0.000
    0.000
    0.000
    0.000
    0.000
    0.000
    0.000
    0.000
    0.000
    0.000
    0.000
    0.000
    0.000
    0.000
    0.000
    0.000
    0.000
    0.000
    0.000
    0.000
    0.000
    0.000
    0.000
    0.000
    0.200
    0.000
    0.000
    0.000
    0.000
    0.000
    0.000
    0.000
    0.000
    0.000
    0.000
    0.000
    0.000
    0.000
    0.000
    0.000
    0.000
    0.000
    0.000
    0.000
    0.000
    0.000
    0.000
    0.000
    0.000
    0.000
    0.000
    0.000
    0.000
    0.000
    0.000
    0.000
    0.000
    0.000
    0.000
    0.000
    0.000
    0.000
    0.000
    0.000
    0.000
    0.000
    0.000
    0.000
    0.000
    0.000
    0.000
    0.000
    0.000
    0.000
    0.000
    0.000
    0.000
    0.000
    0.000
    0.000
    0.000
    0.000
    0.000
    0.000
    0.000
    0.000
    0.000
    0.000
    0.000
    0.000
    0.000
    0.000
    0.000
    0.000
    0.000
    0.000
    0.000
    0.000
    0.000
    0.000
    0.000
    0.000
    0.000
    0.000
    0.000
    0.000
    0.000
    0.000
    0.000
    0.000
    0.000
    0.000
    0.000
    0.000
    0.000
    0.000
    0.000
    0.000
    0.000
    0.000
    0.000
    0.000
    0.000
    0.000
    0.000
    0.000
    0.000
    0.000
    0.000
    0.000
    0.000
    0.000
    0.000
    0.000
    0.000
    0.000
    0.000
    0.000
    0.000
    0.000
    0.000
    0.000
    0.000
    0.000
    0.000
    0.000
    0.000
    0.000
    0.000
    0.000
    0.000
    0.000
    0.000
    0.000
    0.000
    0.000
    0.000
    0.000
    0.000
    0.000
    0.000
    0.000
    0.000
    0.000
    0.000
    0.000
    0.000
    0.000
    0.000
    0.000
    0.000
    0.000
    0.000
    0.000
    0.000
    0.000
    0.000
    0.000
    0.000
    0.000
    0.000
    0.000
    0.000
    0.000
    0.000
    0.000
    0.000
    0.000
    0.000
    0.000
    0.000
    0.000
    0.000
    0.000
    0.000
    0.200
    0.000
    0.000
    0.600
    0.000
    0.000
    0.000
    0.000
    0.000
    0.000
    0.000
    0.000
    0.000
    0.000
    0.000
    0.000
    0.000
    0.000
    0.000
    0.000
    0.000
    0.000
    0.000
    0.000
    0.000
    0.000
    0.000
    0.000
    0.000
    0.000
    0.000
    0.000
    0.000
    0.000
    0.000
    0.000
    0.000
    0.000
    0.000
    0.000
    0.000
    0.000
    0.000
    0.000
    0.000
    0.000
    0.000
    0.000
    0.000
    0.000
    0.000
    0.000
    0.000
    0.000
    0.000
    0.000
    0.000
    0.000
    0.000
    0.000
    0.000
    0.000
    0.000
    0.000
    0.000
    0.000
    0.000
    0.000
    0.000
    0.000
    0.000
    0.000
    0.000
    0.000
    0.000
    0.000
    0.000
    0.000
    0.000
    0.000
    0.000
    0.000
    0.000
    0.000
    0.000
    0.000
    0.000
    0.000
    0.000
    0.000
    0.000
    0.000
    0.000
    0.000
    0.200
    0.000
    0.000
    0.000
    0.000
    0.000
    0.000
    0.000
    0.000
    0.000
    0.000
    0.000
    0.000
    0.000
    0.000
    0.000
    0.000
    0.000
    0.000
    0.000
    0.000
    1.600
    0.800
    0.400
    0.000
    0.000
    0.000
    0.200
    1.000
    0.000
    0.000
    0.000
    0.000
    0.000
    0.000
    0.000
    0.000
    0.000
    0.000
    0.000
    0.000
    0.000
    0.000
    0.000
    0.000
    0.000
    0.000
    0.000
    0.000
    0.000
    0.000
    0.000
    0.000
    0.000
    0.000
    0.000
    0.000
    0.000
    0.000
    0.000
    0.000
    0.000
    0.000
    0.000
    0.000
    0.000
    0.000
    0.000
    0.000
    0.000
    0.000
    0.000
    0.000
    0.200
    0.000
    0.000
    0.000
    0.000
    0.000
    0.000
    0.000
    0.000
    0.000
    0.000
    0.000
    0.000
    0.000
    0.000
    0.000
    0.000
    0.000
    0.000
    0.000
    0.000
    0.000
    0.000
    0.000
    0.000
    0.000
    0.000
    0.000
    0.000
    0.000
    0.000
    0.000
    0.000
    0.000
    0.000
    0.000
    0.000
    0.000
    0.000
    0.000
    0.000
    0.000
    0.000
    0.000
    0.000
    0.000
    0.000
    0.000
    0.000
    0.000
    0.000
    0.000
    0.000
    0.000
    0.000
    0.000
    0.000
    0.000
    0.000
    0.000
    0.000
    0.000
    0.000
    0.000
    0.000
    0.000
    0.000
    0.000
    0.000
    0.000
    0.000
    0.000
    0.000
    0.000
    0.000
    0.000
    0.000
    0.000
    0.000
    0.000
    0.000
    0.000
    0.000
    0.000
    0.000
    0.000
    0.000
    0.000
    0.000
    0.000
    0.000
    0.000
    0.000
    0.000
    0.000
    0.000
    0.000
    0.000
    0.000
    0.000
    0.000
    0.000
    0.000
    0.000
    0.000
    0.000
    0.000
    0.000
    0.000
    0.000
    0.000
    0.000
    0.000
    0.000
    0.000
    0.000
    0.000
    0.000
    0.000
    0.000
    0.000
    0.000
    0.000
    0.000
    0.000
    0.000
    0.000
    0.000
    0.000
    0.000
    0.000
    0.000
    0.000
    0.000
    0.000
    0.000
    0.000
    0.200
    0.000
    0.000
    0.000
    0.000
    0.000
    0.000
    0.200
    0.000
    0.000
    0.000
    0.000
    0.000
    0.000
    0.000
    0.000
    0.000
    0.000
    2.200
    0.400
    0.000
    0.000
    0.000
    0.000
    0.000
    0.000
    0.600
    0.200
    2.400
    2.200
    0.400
    0.000
    0.200
    0.000
    0.400
    2.000
    1.800
    0.000
    0.000
    0.000
    0.200
    0.000
    0.000
    0.000
    0.200
    0.000
    0.000
    0.200
    0.000
    0.000
    0.000
    0.000
    0.000
    0.000
    0.000
    0.000
    0.000
    0.000
    0.000
    0.000
    0.000
    0.000
    0.000
    0.000
    0.000
    0.000
    0.000
    0.000
    0.000
    0.000
    0.000
    0.000
    0.000
    0.000
    0.000
    0.000
    0.000
    0.000
    0.000
    0.000
    0.000
    0.000
    0.000
    0.000
    0.000
    0.400
    0.000
    0.000
    2.000
    0.000
    0.000
    0.000
    0.000
    0.000
    0.000
    0.000
    0.200
    0.000
    0.000
    0.000
    0.000
    0.000
    0.200
    0.000
    0.000
    0.000
    0.000
    0.000
    0.000
    0.000
    0.000
    0.000
    0.000
    0.000
    0.000
    0.000
    0.000
    0.000
    0.000
    0.000
    0.000
    0.000
    0.000
    0.000
    0.000
    0.000
    0.000
    0.000
    0.000
    0.000
    0.000
    0.000
    0.000
    0.000
    0.000
    0.000
    0.000
    0.000
    0.000
    0.000
    0.000
    0.000
    0.000
    0.000
    0.000
    0.000
    0.000
    0.000
    0.000
    0.000
    0.000
    0.000
    0.000
    0.000
    0.000
    0.000
    0.000
    0.000
    0.000
    0.000
    0.000
    0.000
    0.000
    0.000
    0.000
    0.000
    0.000
    0.000
    0.000
    0.000
    0.000
    0.000
    0.000
    0.000
    0.200
    0.000
    0.000
    0.000
    0.000
    0.000
    0.000
    0.000
    0.000
    0.000
    0.000
    0.000
    0.000
    0.000
    0.200
    0.000
    0.000
    0.000
    0.000
    0.000
    0.000
    0.000
    0.000
    0.000
    0.000
    0.000
    0.000
    0.000
    0.000
    0.000
    0.000
    0.000
    0.000
    0.000
    0.000
    0.000
    0.000
    0.000
    0.000
    0.000
    0.000
    0.000
    0.000
    0.000
    0.000
    0.000
    0.000
    0.000
    0.000
    0.000
    0.000
    0.000
    0.000
    0.000
    0.000
    0.000
    0.000
    0.000
    0.000
    0.000
    0.000
    0.000
    0.000
    0.000
    0.000
    0.000
    0.000
    0.000
    0.000
    0.000
    0.000
    0.000
    0.000
    0.000
    0.000
    0.000
    0.000
    0.000
    0.000
    0.000
    0.000
    0.000
    0.000
    0.000
    0.000
    0.000
    0.000
    0.000
    0.000
    0.000
    0.000
    0.000
    0.000
    0.000
    0.000
    0.000
    0.000
    0.000
    0.000
    0.000
    0.000
    0.000
    0.000
    0.000
    0.000
    0.000
    0.200
    0.200
    0.200
    0.000
    0.000
    0.200
    0.200
    0.000
    0.000
    0.000
    0.000
    0.000
    0.000
    0.000
    0.000
    0.000
    0.000
    0.000
    0.000
    0.000
    0.000
    0.000
    0.000
    0.000
    0.000
    0.000
    0.000
    0.000
    0.000
    0.000
    0.000
    0.000
    0.000
    0.000
    0.000
    0.000
    0.000
    0.000
    0.000
    0.000
    0.000
    0.000
    0.000
    0.000
    0.000
    0.000
    0.000
    0.000
    0.000
    0.000
    0.000
    0.000
    0.000
    0.000
    0.000
    0.000
    0.000
    0.000
    0.000
    0.000
    0.000
    0.000
    0.000
    0.000
    0.000
    0.000
    0.000
    0.000
    0.000
    0.000
    0.000
    0.000
    0.000
    0.000
    0.000
    0.200
    0.000
    0.000
    0.000
    0.000
    1.200
    5.200
    0.400
    0.000
    0.000
    0.000
    0.000
    0.000
    0.000
    0.000
    0.000
    0.000
    0.000
    0.000
    0.000
    0.000
    0.000
    0.000
    0.000
    0.000
    0.000
    0.000
    0.000
    0.000
    0.000
    0.000
    0.000
    0.000
    0.000
    0.000
    0.200
    0.000
    0.000
    0.000
    0.000
    0.000
    0.000
    0.000
    0.000
    0.000
    0.000
    0.000
    0.000
    0.000
    0.000
    0.000
    0.000
    0.000
    0.000
    0.000
    0.000
    0.000
    0.000
    0.000
    0.000
    0.000
    0.200
    0.400
    0.000
    0.000
    0.000
    0.000
    0.000
    0.000
    0.000
    0.000
    0.000
    0.000
    0.000
    0.000
    0.000
    0.000
    0.000
    0.000
    0.000
    0.000
    0.000
    0.000
    0.000
    0.000
    0.200
    0.000
    0.000
    0.000
    0.000
    0.000
    0.000
    0.000
    0.000
    0.000
    0.000
    0.000
    0.000
    0.000
    0.000
    0.000
    0.000
    0.000
    0.000
    0.000
    0.000
    0.000
    0.000
    0.000
    0.000
    0.000
    0.000
    0.000
    0.000
    0.000
    0.000
    0.000
    0.000
    0.000
    0.000
    0.000
    0.000
    0.000
    0.000
    0.000
    0.000
    0.000
    0.000
    0.000
    0.000
    0.000
    0.000
    0.000
    0.000
    0.000
    0.000
    0.000
    0.000
    0.000
    0.000
    0.000
    0.000
    0.000
    0.000
    0.000
    0.000
    0.000
    0.000
    0.000
    0.000
    0.000
    0.000
    0.000
    0.000
    0.000
    0.000
    0.000
    0.000
    0.000
    0.000
    0.000
    0.000
    0.000
    0.000
    0.000
    0.000
    0.000
    0.000
    0.000
    0.000
    0.000
    0.000
    0.000
    0.000
    0.000
    0.000
    0.000
    0.000
    0.000
    0.000
    0.000
    0.000
    0.000
    0.000
    0.000
    0.000
    0.000
    0.000
    0.000
    0.000
    0.000
    0.000
    0.000
    0.000
    0.000
    0.000
    0.000
    0.000
    0.000
    0.000
    0.000
    0.000
    0.200
    0.000
    0.000
    0.000
    0.000
    0.000
    0.000
    0.000
    0.000
    0.000
    0.000
    0.000
    0.000
    0.000
    0.000
    0.000
    0.000
    0.000
    0.000
    0.000
    0.000
    0.000
    0.000
    0.000
    0.000
    0.000
    0.000
    0.000
    0.000
    0.000
    0.000
    0.000
    0.000
    0.000
    0.000
    0.000
    0.000
    0.000
    0.000
    0.000
    0.000
    0.000
    0.000
    0.000
    0.000
    0.000
    0.000
    0.000
    0.000
    0.000
    0.000
    0.000
    0.000
    0.000
    0.000
    0.000
    0.000
    0.000
    0.000
    0.000
    0.000
    0.000
    0.000
    0.000
    0.000
    0.000
    0.000
    0.000
    0.000
    0.200
    0.200
    0.600
    0.400
    0.400
    0.000
    0.000
    0.000
    0.000
    0.000
    0.000
    0.000
    0.000
    0.000
    0.000
    0.000
    0.000
    0.000
    0.000
    0.000
    0.000
    0.000
    0.000
    0.000
    0.000
    0.000
    0.000
    0.000
    0.000
    0.000
    0.000
    0.000
    0.000
    0.000
    0.000
    0.000
    0.000
    0.000
    0.000
    0.000
    0.000
    0.000
    0.000
    0.000
    0.000
    0.000
    0.000
    0.000
    0.000
    0.000
    0.000
    0.000
    0.000
    0.000
    0.000
    0.000
    0.000
    0.000
    0.000
    0.000
    0.000
    0.000
    0.000
    0.000
    0.000
    0.000
    0.000
    0.000
    0.000
    0.000
    0.000
    0.000
    0.000
    0.000
    0.000
    0.000
    0.000
    0.000
    0.000
    0.000
    0.000
    0.000
    0.000
    0.000
    0.000
    0.000
    0.000
    0.000
    0.000
    0.000
    0.000
    0.000
    0.000
    0.000
    0.000
    0.000
    0.000
    0.000
    0.000
    0.000
    0.000
    0.000
    0.000
    0.000
    0.000
    0.000
    0.000
    0.000
    0.000
    0.000
    0.000
    0.000
    0.000
    0.000
    0.000
    0.000
    0.000
    0.000
    0.000
    0.000
    0.000
    0.000
    0.000
    0.000
    0.000
    0.800
    0.600
    2.000
    0.400
    0.000
    0.000
    0.000
    0.000
    0.000
    0.000
    0.000
    0.000
    0.000
    0.000
    0.000
    0.000
    0.000
    0.000
    0.200
    0.000
    0.000
    0.000
    0.000
    0.000
    0.000
    0.000
    0.200
    0.000
    0.000
    0.000
    0.000
    0.000
    0.000
    0.000
    0.000
    0.000
    0.000
    0.000
    0.000
    0.000
    0.000
    0.000
    0.000
    0.000
    0.000
    0.000
    0.000
    0.000
    0.000
    0.000
    0.000
    0.000
    0.000
    0.000
    0.000
    0.000
    0.000
    0.000
    0.000
    0.000
    0.000
    0.000
    0.000
    0.000
    0.000
    0.000
    0.200
    0.000
    0.000
    0.000
    0.000
    0.000
    0.000
    0.000
    0.000
    0.000
    0.000
    0.000
    0.000
    0.000
    0.000
    0.000
    0.000
    0.000
    0.000
    0.000
    0.000
    0.000
    0.000
    0.000
    0.000
    0.000
    0.200
    0.000
    0.000
    0.000
    0.000
    0.000
    0.000
    0.000
    0.000
    0.000
    0.000
    0.000
    0.000
    0.000
    0.000
    0.000
    0.000
    0.000
    0.000
    0.000
    0.000
    0.000
    0.000
    0.000
    0.000
    0.000
    0.000
    0.000
    0.000
    0.000
    0.000
    0.000
    0.000
    0.000
    0.000
    0.000
    0.000
    0.000
    0.000
    0.000
    0.000
    0.000
    0.000
    0.000
    0.000
    0.000
    0.000
    0.000
    0.000
    0.200
    0.000
    0.000
    0.000
    0.000
    0.000
    0.000
    0.000
    0.000
    0.000
    0.000
    0.000
    0.000
    0.000
    0.000
    0.000
    0.000
    0.000
    0.000
    0.000
    0.000
    0.000
    0.000
    0.200
    0.000
    0.000
    0.000
    0.000
    0.000
    0.000
    0.000
    0.000
    0.000
    0.000
    0.000
    0.000
    0.000
    0.000
    0.000
    0.000
    0.000
    0.000
    0.000
    0.000
    0.000
    0.000
    0.000
    0.000
    0.000
    0.000
    0.000
    0.000
    0.000
    0.000
    0.000
    0.000
    0.000
    0.000
    0.000
    0.000
    0.000
    0.000
    0.000
    0.000
    0.200
    0.000
    0.000
    0.000
    0.000
    0.000
    0.000
    0.000
    0.000
    0.000
    0.000
    0.000
    0.000
    0.000
    0.000
    0.000
    0.000
    0.000
    0.000
    0.000
    0.000
    0.000
    0.000
    0.000
    0.000
    0.000
    0.000
    0.000
    0.000
    0.000
    0.000
    0.000
    0.000
    0.000
    0.000
    0.000
    0.000
    0.000
    0.000
    0.000
    0.000
    0.000
    0.000
    0.000
    0.000
    0.000
    0.000
    0.000
    0.000
    0.000
    0.000
    0.000
    0.000
    0.000
    0.000
    0.000
    0.000
    0.000
    0.000
    0.000
    0.000
    0.000
    0.000
    0.000
    0.000
    0.000
    0.000
    0.000
    0.000
    0.000
    0.000
    0.000
    0.000
    0.000
    0.000
    0.000
    0.000
    0.000
    0.000
    0.000
    0.000
    0.000
    0.000
    0.000
    0.000
    0.000
    0.000
    0.000
    0.000
    0.000
    0.000
    0.000
    0.000
    0.000
    0.000
    0.000
    0.000
    0.000
    0.000
    0.000
    0.000
    0.000
    0.000
    0.000
    0.000
    0.000
    0.000
    0.000
    0.000
    0.000
    0.000
    0.000
    0.000
    0.000
    0.000
    0.000
    0.000
    0.000
    0.000
    0.000
    0.000
    0.000
    0.000
    0.000
    0.000
    0.000
    0.000
    0.000
    0.000
    0.000
    0.000
    0.000
    0.000
    0.000
    0.000
    0.000
    0.000
    0.000
    0.000
    0.000
    0.000
    0.000
    0.000
    0.000
    0.000
    0.000
    0.000
    0.000
    0.000
    0.000
    0.000
    0.000
    0.000
    0.000
    0.000
    0.000
    0.200
    0.600
    0.400
    0.000
    0.000
    0.000
    0.000
    0.000
    0.000
    0.000
    0.000
    0.200
    0.000
    0.000
    0.000
    0.000
    0.000
    0.000
    0.000
    0.000
    0.000
    0.000
    0.000
    0.000
    0.000
    0.000
    0.000
    0.000
    0.000
    0.600
    0.000
    0.000
    0.000
    0.000
    7.400
    1.000
    0.000
    0.000
    0.000
    0.000
    0.000
    0.000
    0.000
    0.000
    0.000
    0.000
    0.000
    0.000
    0.000
    0.000
    0.000
    0.000
    0.000
    0.000
    0.000
    0.000
    0.000
    0.000
    0.000
    0.000
    0.000
    0.000
    0.000
    0.000
    0.000
    0.000
    0.000
    0.000
    0.000
    0.000
    0.000
    0.000
    0.000
    0.000
    0.000
    0.000
    0.000
    0.000
    0.000
    0.000
    0.000
    0.000
    0.000
    0.000
    0.000
    0.000
    0.000
    0.000
    0.000
    0.000
    0.000
    0.000
    0.000
    0.000
    0.000
    0.000
    0.000
    0.000
    0.000
    0.000
    0.000
    0.000
    0.000
    0.000
    0.000
    0.000
    0.000
    0.000
    0.000
    0.000
    0.000
    0.000
    0.000
    0.000
    0.000
    0.000
    0.000
    0.000
    0.000
    0.000
    0.000
    0.000
    0.000
    0.000
    0.000
    0.000
    0.000
    0.000
    0.000
    0.000
    0.000
    0.000
    0.000
    0.000
    0.000
    0.000
    0.000
    0.200
    0.400
    0.200
    0.000
    0.000
    0.400
    0.200
    0.400
    0.400
    0.000
    0.000
    0.400
    1.800
    0.000
    0.200
    0.400
    0.000
    0.000
    0.000
    0.200
    0.200
    0.200
    1.400
    0.200
    0.200
    0.000
    0.000
    0.000
    0.000
    0.000
    0.000
    0.000
    0.000
    0.000
    0.000
    0.000
    0.000
    0.000
    0.000
    0.000
    0.000
    0.000
    0.000
    0.000
    0.000
    0.000
    0.000
    0.000
    0.000
    0.000
    0.000
    0.000
    0.000
    0.000
    0.000
    0.000
    0.000
    0.000
    0.600
    0.400
    0.200
    0.200
    0.200
    0.000
    0.000
    0.200
    0.400
    0.400
    0.800
    0.000
    0.000
    0.000
    0.000
    0.000
    0.000
    0.000
    0.000
    0.000
    0.000
    0.000
    0.000
    0.000
    0.000
    0.000
    0.000
    0.000
    0.000
    0.000
    0.000
    0.200
    0.000
    0.000
    0.000
    0.000
    0.000
    0.000
    0.000
    0.000
    0.000
    0.000
    0.000
    0.000
    0.000
    0.000
    0.000
    0.000
    0.000
    0.000
    0.000
    0.000
    0.000
    0.000
    0.000
    0.000
    0.000
    0.000
    0.000
    0.000
    0.000
    0.000
    0.000
    0.000
    0.000
    0.000
    0.000
    0.000
    0.000
    0.000
    0.000
    0.000
    0.000
    0.000
    0.000
    0.000
    0.000
    0.000
    0.000
    0.000
    0.000
    0.000
    0.000
    0.000
    0.000
    0.000
    0.400
    0.000
    4.600
    0.000
    0.000
    0.000
    0.000
    0.000
    0.000
    0.000
    0.000
    0.000
    0.000
    0.000
    0.000
    0.000
    0.000
    0.000
    0.000
    0.000
    0.000
    0.000
    0.000
    0.000
    0.000
    0.000
    0.000
    0.000
    0.000
    0.000
    0.000
    0.000
    0.000
    0.000
    0.000
    0.000
    0.000
    0.000
    0.000
    0.000
    0.000
    0.000
    0.000
    0.000
    0.000
    0.000
    0.000
    0.000
    0.000
    0.000
    0.000
    0.000
    0.000
    0.000
    0.000
    0.000
    0.000
    0.000
    0.000
    0.000
    0.000
    0.000
    0.000
    0.000
    0.000
    0.000
    0.000
    0.000
    0.000
    0.000
    0.000
    0.000
    0.000
    0.000
    0.000
    0.000
    0.000
    0.000
    0.000
    0.000
    0.000
    0.000
    0.000
    0.000
    0.000
    0.000
    0.000
    0.000
    0.000
    0.000
    0.000
    0.000
    0.000
    0.000
    0.000
    0.000
    0.000
    0.000
    0.000
    0.000
    0.000
    0.000
    0.200
    0.000
    0.000
    0.000
    0.000
    0.000
    0.000
    0.000
    0.000
    0.000
    0.000
    0.000
    0.000
    0.000
    0.000
    0.000
    0.000
    0.000
    0.000
    0.000
    0.000
    0.000
    0.000
    0.000
    0.000
    0.000
    0.000
    0.000
    0.000
    0.000
    0.000
    0.000
    0.000
    0.000
    0.000
    0.000
    0.000
    0.000
    0.000
    0.000
    0.400
    0.000
    0.000
    0.000
    0.000
    0.000
    0.000
    0.000
    0.000
    0.000
    0.000
    0.000
    0.000
    0.000
    0.000
    0.000
    0.000
    0.000
    0.000
    0.000
    0.000
    0.000
    0.000
    0.000
    0.000
    0.000
    0.000
    0.000
    0.000
    0.000
    0.000
    0.000
    0.000
    0.200
    0.000
    0.000
    0.000
    0.000
    0.000
    0.000
    0.000
    0.000
    0.000
    0.000
    0.000
    0.200
    0.000
    0.200
    0.000
    0.200
    0.200
    0.000
    0.200
    0.000
    0.000
    0.000
    0.000
    0.000
    0.000
    0.000
    0.000
    0.000
    0.000
    0.000
    0.000
    0.000
    0.000
    0.000
    0.000
    0.000
    0.000
    0.000
    0.000
    0.000
    0.000
    0.000
    0.000
    0.000
    0.000
    0.000
    0.000
    0.000
    0.000
    0.200
    0.000
    0.000
    0.000
    0.000
    0.000
    0.000
    0.000
    0.000
    0.000
    0.000
    0.000
    0.000
    0.000
    0.000
    0.000
    0.000
    0.000
    0.000
    0.000
    0.200
    0.000
    0.000
    0.000
    0.000
    0.000
    0.000
    0.000
    0.000
    0.000
    0.000
    0.000
    0.000
    0.000
    0.000
    0.000
    0.000
    0.000
    0.000
    0.000
    0.000
    0.000
    0.000
    0.000
    0.000
    0.000
    0.000
    0.000
    0.000
    0.000
    0.000
    0.000
    0.000
    0.000
    0.000
    0.000
    0.000
    0.000
    0.000
    0.000
    0.000
    0.000
    0.000
    0.000
    0.000
    0.000
    0.000
    0.000
    0.000
    0.000
    0.000
    0.000
    0.000
    0.000
    0.000
    0.000
    0.000
    0.000
    0.000
    0.000
    0.000
    0.000
    0.000
    0.000
    0.000
    0.000
    0.000
    0.000
    0.000
    0.000
    0.000
    0.000
    0.000
    0.000
    0.000
    0.000
    0.000
    0.000
    0.000
    0.000
    0.000
    0.000
    0.000
    0.000
    0.000
    0.000
    0.000
    0.000
    0.000
    0.000
    0.000
    0.000
    0.000
    0.200
    0.000
    0.000
    0.000
    0.000
    0.000
    0.000
    0.000
    0.000
    0.000
    0.000
    0.000
    0.000
    0.000
    0.000
    0.000
    0.000
    0.000
    0.000
    0.000
    0.000
    0.000
    0.000
    0.000
    0.000
    0.000
    0.000
    0.000
    0.000
    0.000
    0.000
    0.000
    0.000
    0.000
    0.000
    0.000
    0.000
    0.000
    0.000
    0.000
    0.000
    0.000
    0.000
    0.000
    0.000
    0.000
    0.000
    0.000
    0.000
    0.000
    0.000
    0.000
    0.000
    0.200
    0.000
    0.200
    0.200
    0.000
    0.000
    0.000
    0.000
    0.000
    0.000
    0.000
    0.000
    0.000
    0.000
    0.000
    0.000
    0.000
    0.000
    0.000
    0.000
    0.000
    0.000
    0.000
    0.000
    0.000
    0.000
    0.000
    0.000
    0.000
    0.000
    0.000
    0.000
    0.000
    0.000
    0.000
    0.000
    0.000
    0.000
    0.000
    0.000
    0.000
    0.200
    0.000
    0.000
    0.000
    0.000
    0.000
    0.000
    0.000
    0.000
    0.000
    0.000
    0.000
    0.000
    0.000
    0.000
    0.000
    0.000
    0.000
    0.000
    0.000
    0.000
    0.000
    0.000
    0.000
    0.000
    0.000
    0.000
    0.000
    0.000
    0.000
    0.000
    0.000
    0.000
    0.000
    0.000
    0.000
    0.000
    0.000
    0.000
    0.000
    0.000
    0.000
    0.000
    0.000
    0.000
    0.000
    0.000
    0.000
    0.000
    0.000
    0.000
    0.000
    0.000
    0.000
    0.000
    0.000
    0.000
    0.000
    0.000
    0.000
    0.000
    0.000
    0.000
    0.000
    0.000
    0.000
    0.000
    0.000
    0.000
    0.000
    0.000
    0.000
    0.000
    0.000
    0.000
    0.000
    0.000
    0.000
    0.000
    0.000
    0.000
    0.000
    0.000
    0.000
    0.000
    0.000
    0.000
    0.000
    0.000
    0.000
    0.000
    0.000
    0.000
    0.000
    0.000
    0.000
    0.000
    0.000
    0.000
    0.000
    0.000
    0.000
    0.000
    0.000
    0.000
    0.000
    0.000
    0.000
    0.000
    0.000
    0.000
    0.000
    0.000
    0.000
    0.000
    0.000
    0.000
    0.000
    0.000
    0.000
    0.000
    0.000
    0.000
    0.000
    0.000
    0.000
    0.000
    0.000
    0.000
    0.000
    0.000
    0.000
    0.000
    0.000
    0.000
    0.000
    0.000
    0.000
    0.000
    0.000
    0.000
    0.000
    0.000
    0.000
    0.000
    0.000
    0.000
    0.000
    0.000
    0.000
    0.000
    0.000
    0.000
    0.000
    0.000
    0.000
    0.000
    0.000
    0.000
    0.000
    0.000
    0.000
    0.000
    0.000
    0.000
    0.000
    0.000
    0.000
    0.000
    0.000
    0.000
    0.000
    0.000
    0.000
    0.000
    0.000
    0.000
    0.000
    0.000
    0.000
    0.000
    0.000
    0.000
    0.000
    0.000
    0.000
    0.000
    0.000
    0.000
    0.000
    0.000
    0.000
    0.000
    0.000
    0.000
    0.000
    0.000
    0.000
    0.000
    0.000
    0.000
    0.000
    0.000
    0.000
    0.000
    0.000
    0.000
    0.000
    0.000
    0.000
    0.000
    0.000
    0.000
    0.000
    0.000
    0.000
    0.000
    0.000
    0.000
    0.000
    0.000
    0.000
    0.000
    0.000
    0.000
    0.000
    0.000
    0.000
    0.000
    0.000
    0.000
    0.000
    0.000
    0.000
    0.000
    0.000
    0.000
    0.000
    0.000
    0.000
    0.000
    0.000
    0.000
    0.000
    0.000
    0.000
    0.000
    0.000
    0.000
    0.000
    0.000
    0.000
    0.000
    0.000
    0.000
    0.000
    0.000
    0.000
    0.000
    0.000
    0.000
    0.000
    0.000
    0.000
    0.000
    0.000
    0.000
    0.000
    0.000
    0.000
    0.000
    0.000
    0.000
    0.000
    0.000
    0.000
    0.000
    0.000
    0.000
    0.000
    0.000
    0.000
    0.000
    0.000
    0.000
    0.000
    0.000
    0.000
    0.000
    0.000
    0.000
    0.000
    0.000
    0.000
    0.000
    0.000
    0.000
    0.000
    0.000
    0.000
    0.000
    0.000
    0.000
    0.000
    0.000
    0.000
    0.000
    0.000
    0.000
    0.000
    0.000
    0.000
    0.000
    0.000
    0.000
    0.000
    0.000
    0.000
    0.000
    0.000
    0.000
    0.000
    0.000
    0.000
    0.000
    0.000
    0.000
    0.000
    0.000
    0.000
    0.000
    0.000
    0.000
    0.000
    0.000
    0.000
    0.000
    0.000
    0.000
    0.000
    0.000
    0.000
    0.000
    0.000
    0.000
    0.000
    0.000
    0.000
    0.000
    0.000
    0.000
    0.000
    0.000
    0.000
    0.000
    0.000
    0.000
    0.000
    0.000
    0.000
    0.000
    0.000
    0.000
    0.000
    0.000
    0.000
    0.000
    0.000
    0.000
    0.000
    0.000
    0.000
    0.000
    0.000
    0.000
    0.000
    0.000
    0.000
    0.000
    0.000
    0.000
    0.000
    0.000
    0.000
    0.000
    0.000
    0.000
    0.000
    0.000
    0.000
    0.000
    0.000
    0.000
    0.000
    0.000
    0.000
    0.000
    0.000
    0.000
    0.000
    0.000
    0.000
    0.000
    0.000
    0.000
    0.000
    0.000
    0.000
    0.000
    0.000
    0.000
    0.000
    0.000
    0.000
    0.000
    0.000
    0.000
    0.000
    0.000
    0.000
    0.000
    0.000
    0.000
    0.000
    0.000
    0.000
    0.000
    0.000
    0.000
    0.000
    0.000
    0.000
    0.000
    0.000
    0.000
    0.000
    0.000
    0.000
    0.000
    0.000
    0.000
    0.000
    0.000
    0.000
    0.000
    0.000
    0.000
    0.000
    0.000
    0.000
    0.000
    0.000
    0.000
    0.000
    0.000
    0.000
    0.000
    0.000
    0.400
    0.200
    0.200
    0.000
    0.000
    0.000
    0.000
    0.000
    0.000
    0.000
    0.000
    0.000
    0.000
    0.000
    0.000
    0.000
    0.000
    0.000
    0.000
    0.000
    0.000
    0.000
    0.000
    0.000
    0.000
    0.000
    0.000
    0.000
    0.000
    0.000
    0.000
    0.000
    0.000
    0.000
    0.000
    0.000
    0.000
    0.000
    0.000
    0.000
    0.000
    0.000
    0.000
    0.200
    0.000
    0.000
    0.000
    0.000
    0.000
    0.200
    0.000
    0.000
    0.000
    0.000
    0.000
    0.000
    0.000
    0.000
    0.000
    0.000
    0.000
    0.000
    0.000
    0.000
    0.000
    0.000
    0.000
    0.000
    0.000
    0.000
    0.000
    0.000
    0.000
    0.000
    0.000
    0.000
    0.000
    0.000
    0.000
    0.000
    0.000
    0.000
    0.000
    0.000
    0.000
    0.000
    0.000
    0.000
    0.000
    0.000
    0.000
    0.000
    0.200
    0.600
    0.600
    0.000
    0.400
    0.400
    0.600
    0.600
    0.400
    0.800
    0.800
    0.400
    0.000
    0.200
    0.000
    0.000
    0.000
    0.000
    0.000
    0.000
    0.000
    0.200
    0.400
    1.400
    1.800
    1.200
    1.000
    0.600
    0.600
    0.200
    0.000
    0.000
    0.000
    0.000
    0.000
    0.000
    0.000
    0.000
    0.000
    0.000
    0.000
    0.000
    0.000
    0.000
    0.000
    0.000
    0.000
    0.000
    0.000
    0.000
    0.000
    0.000
    0.000
    0.000
    0.000
    0.000
    0.000
    0.000
    0.000
    0.000
    0.000
    0.000
    0.000
    0.000
    0.000
    0.000
    0.000
    0.000
    0.000
    0.000
    0.000
    0.000
    0.000
    0.000
    0.000
    0.000
    0.000
    0.000
    0.000
    0.000
    0.000
    0.000
    0.000
    0.000
    0.000
    0.000
    0.000
    0.000
    0.000
    0.000
    0.000
    0.000
    0.000
    0.000
    0.000
    0.000
    0.000
    0.000
    0.000
    0.000
    0.000
    0.000
    0.000
    0.000
    0.000
    0.000
    0.000
    0.000
    0.000
    0.000
    0.000
    0.000
    0.000
    0.000
    0.000
    0.000
    0.000
    0.000
    0.000
    0.000
    0.000
    0.000
    0.000
    0.000
    0.000
    0.000
    0.000
    0.000
    0.000
    0.000
    0.000
    0.000
    0.000
    0.000
    0.000
    0.000
    0.000
    0.000
    0.000
    0.000
    0.000
    0.000
    0.000
    0.000
    0.000
    0.000
    0.000
    0.000
    0.000
    0.000
    0.000
    0.000
    0.000
    0.000
    0.000
    0.000
    0.000
    0.000
    0.000
    0.000
    0.000
    0.000
    0.000
    0.000
    0.000
    0.000
    0.000
    0.000
    0.000
    0.000
    0.000
    0.000
    0.000
    0.000
    0.000
    0.000
    0.000
    0.000
    0.000
    0.000
    0.000
    0.000
    0.000
    0.000
    0.000
    0.000
    0.000
    0.000
    0.000
    0.000
    0.000
    0.000
    0.000
    0.000
    0.000
    0.000
    0.000
    0.000
    0.000
    0.000
    0.000
    0.000
    0.000
    0.000
    0.000
    0.000
    0.000
    0.000
    0.000
    0.000
    0.000
    0.000
    0.000
    0.000
    0.000
    0.000
    0.000
    0.000
    0.000
    0.000
    0.000
    0.000
    0.000
    0.000
    0.000
    0.000
    0.000
    0.000
    0.000
    0.000
    0.000
    0.000
    0.000
    0.000
    0.000
    0.000
    0.000
    0.000
    0.000
    0.000
    0.000
    0.000
    0.000
    0.000
    0.000
    0.000
    0.000
    0.000
    0.000
    0.000
    0.000
    0.000
    0.000
    0.000
    0.000
    0.000
    0.000
    0.000
    0.000
    0.000
    0.000
    0.000
    0.000
    0.000
    0.000
    0.000
    0.000
    0.000
    0.000
    0.000
    0.000
    0.000
    0.000
    0.000
    0.000
    0.000
    0.000
    0.000
    0.000
    0.000
    0.000
    0.000
    0.000
    0.000
    0.000
    0.000
    0.000
    0.000
    0.000
    0.000
    0.000
    0.000
    0.000
    0.000
    0.000
    0.000
    0.000
    0.000
    0.000
    0.000
    0.000
    0.000
    0.000
    0.000
    0.000
    0.000
    0.000
    0.000
    0.000
    0.000
    0.000
    0.000
    0.000
    0.000
    0.000
    0.000
    0.000
    0.000
    0.000
    0.000
    0.000
    0.000
    0.000
    0.000
    0.000
    0.000
    0.000
    0.000
    0.000
    0.000
    0.000
    0.000
    0.000
    0.000
    0.000
    0.000
    0.000
    0.000
    0.000
    0.000
    0.000
    0.000
    0.000
    0.000
    0.000
    0.000
    0.000
    0.000
    0.000
    0.000
    0.000
    0.000
    0.200
    0.000
    0.000
    0.000
    0.000
    0.800
    1.600
    0.800
    0.800
    0.600
    0.200
    3.800
    1.600
    0.000
    0.000
    0.000
    0.000
    0.000
    0.000
    0.200
    0.200
    0.200
    0.000
    0.400
    0.000
    0.800
    0.200
    0.000
    0.000
    0.000
    0.000
    0.000
    0.000
    0.000
    0.000
    0.000
    0.000
    0.000
    0.000
    0.000
    0.000
    0.000
    0.000
    0.000
    0.000
    0.000
    1.000
    1.600
    1.200
    0.200
    0.000
    0.000
    0.000
    0.000
    0.000
    0.000
    0.000
    0.000
    0.400
    1.800
    0.400
    0.400
    0.000
    0.000
    0.000
    0.000
    0.000
    0.000
    0.000
    0.000
    0.000
    0.000
    0.000
    0.000
    0.000
    0.000
    0.000
    0.000
    0.000
    0.000
    0.000
    0.000
    0.000
    0.000
    0.000
    0.000
    0.000
    0.000
    0.000
    0.000
    0.000
    0.000
    0.000
    0.000
    0.000
    0.000
    0.000
    0.000
    0.000
    0.000
    0.000
    0.000
    0.000
    0.000
    0.000
    0.000
    0.000
    0.000
    0.000
    0.000
    0.000
    0.000
    0.000
    0.000
    0.000
    0.000
    0.000
    0.000
    0.000
    0.000
    0.000
    0.000
    0.000
    0.000
    0.000
    0.000
    0.000
    0.000
    0.000
    0.000
    0.000
    0.000
    0.000
    0.000
    0.000
    0.000
    0.000
    0.000
    0.000
    0.000
    0.000
    0.000
    0.000
    0.000
    0.000
    0.000
    0.000
    0.000
    0.000
    0.000
    0.000
    0.000
    0.000
    0.200
    0.000
    0.000
    0.000
    0.000
    0.000
    0.000
    0.000
    0.000
    0.000
    0.000
    0.000
    0.000
    0.000
    0.000
    0.000
    0.000
    0.000
    0.000
    0.000
    0.000
    0.000
    0.000
    0.000
    0.000
    0.000
    0.000
    0.000
    0.000
    0.000
    0.000
    0.000
    0.000
    0.000
    0.000
    0.000
    0.000
    0.000
    0.000
    0.000
    0.000
    0.000
    0.000
    0.000
    0.000
    0.000
    0.000
    0.000
    0.000
    0.000
    0.000
    0.000
    0.400
    0.200
    0.000
    0.200
    0.000
    0.000
    0.000
    0.000
    0.000
    0.000
    0.000
    0.000
    0.000
    0.000
    0.000
    0.000
    0.000
    0.000
    0.000
    0.000
    0.000
    0.000
    0.000
    0.000
    0.000
    0.000
    0.000
    0.000
    0.000
    0.000
    0.000
    0.000
    0.000
    0.000
    0.000
    0.000
    0.000
    0.000
    0.000
    0.000
    2.200
    4.400
    0.200
    0.000
    0.000
    0.200
    0.200
    1.600
    0.000
    0.000
    0.000
    0.000
    0.000
    0.000
    0.600
    0.000
    0.200
    0.000
    0.200
    1.000
    0.200
    0.600
    0.000
    0.000
    0.200
    0.000
    0.000
    0.000
    0.000
    0.000
    0.000
    0.000
    0.000
    0.000
    0.000
    0.000
    0.000
    0.000
    0.000
    0.000
    0.000
    0.000
    0.000
    0.000
    0.000
    0.000
    0.000
    0.000
    0.000
    0.000
    0.000
    0.000
    0.000
    0.000
    0.200
    0.000
    0.000
    0.000
    0.000
    0.000
    0.000
    0.000
    0.000
    0.000
    0.000
    0.000
    0.000
    0.000
    0.000
    0.000
    0.000
    0.000
    0.000
    0.000
    0.000
    0.000
    0.000
    0.000
    0.000
    0.000
    0.000
    0.000
    0.000
    0.000
    0.000
    0.000
    0.000
    0.000
    0.000
    0.000
    0.000
    0.000
    0.000
    0.000
    0.000
    0.000
    0.000
    0.000
    0.000
    0.000
    0.000
    0.000
    0.000
    0.000
    0.000
    0.000
    0.000
    0.000
    0.000
    0.000
    0.000
    0.000
    0.000
    0.000
    0.000
    0.000
    0.000
    0.000
    0.000
    0.000
    0.000
    0.000
    0.000
    0.000
    0.000
    0.000
    0.000
    0.000
    0.000
    0.000
    0.000
    0.000
    0.000
    0.000
    0.000
    0.000
    0.000
    0.000
    0.000
    0.000
    0.000
    0.000
    0.000
    0.000
    0.000
    0.000
    0.000
    0.000
    0.000
    0.000
    0.000
    0.000
    0.000
    0.000
    0.000
    0.000
    0.000
    0.000
    0.000
    0.000
    0.000
    0.000
    0.000
    0.000
    0.000
    0.000
    0.000
    0.000
    0.000
    0.000
    0.000
    0.000
    0.000
    0.000
    0.000
    0.000
    0.000
    0.000
    0.000
    0.000
    0.000
    0.000
    0.000
    0.000
    0.000
    0.000
    0.000
    0.000
    0.000
    0.000
    0.000
    0.000
    0.000
    0.000
    0.000
    0.000
    0.000
    0.000
    0.000
    0.000
    0.000
    0.000
    0.000
    0.000
    0.000
    0.000
    0.000
    0.000
    0.000
    0.000
    0.000
    0.000
    0.000
    0.000
    0.000
    0.000
    0.000
    0.000
    0.000
    0.000
    0.000
    0.000
    0.000
    0.000
    0.000
    0.000
    0.000
    0.000
    0.000
    0.000
    0.000
    0.000
    0.000
    0.000
    0.000
    0.000
    0.000
    0.000
    0.000
    0.000
    0.000
    0.000
    0.000
    0.000
    0.000
    0.000
    0.000
    0.000
    0.000
    0.000
    0.000
    0.000
    0.000
    0.000
    0.000
    0.000
    0.000
    0.000
    0.000
    0.000
    0.000
    0.000
    0.000
    0.000
    0.000
    0.000
    0.000
    0.000
    0.000
    0.200
    0.000
    0.000
    0.000
    0.000
    0.000
    0.000
    0.000
    0.000
    0.000
    0.000
    0.000
    0.000
    0.000
    0.000
    0.000
    0.000
    0.000
    0.000
    0.000
    0.000
    0.000
    0.000
    0.000
    0.000
    0.000
    0.000
    0.000
    0.000
    0.000
    0.000
    0.000
    0.000
    0.000
    0.000
    0.000
    0.000
    0.000
    0.000
    0.000
    1.400
    2.800
    5.200
    2.400
    5.200
    1.600
    0.600
    0.000
    0.000
    0.000
    0.000
    0.000
    0.000
    0.000
    0.000
    0.000
    0.000
    1.000
    0.000
    0.000
    0.000
    0.000
    0.000
    0.000
    0.000
    0.000
    0.000
    0.000
    0.000
    0.000
    0.000
    0.000
    0.000
    0.000
    0.000
    0.000
    0.000
    0.000
    0.000
    0.000
    0.000
    0.000
    0.000
    0.000
    0.000
    0.000
    0.000
    0.000
    0.000
    0.000
    0.000
    0.000
    0.000
    0.000
    0.000
    0.000
    0.000
    0.000
    0.000
    0.000
    0.000
    0.000
    0.000
    0.000
    0.000
    0.000
    0.000
    0.000
    0.000
    0.000
    0.000
    0.000
    0.000
    0.000
    0.000
    0.000
    0.000
    0.000
    0.000
    0.000
    0.000
    0.000
    0.000
    0.000
    0.000
    0.000
    0.000
    0.000
    0.000
    0.000
    0.000
    0.000
    0.000
    0.000
    0.000
    0.000
    0.000
    0.000
    0.000
    0.000
    0.000
    0.000
    0.000
    0.000
    0.000
    0.000
    0.000
    0.000
    0.000
    0.000
    0.000
    0.000
    0.000
    0.000
    0.000
    0.000
    0.000
    0.000
    0.000
    0.000
    0.000
    0.000
    0.000
    0.000
    0.000
    0.000
    0.000
    0.000
    0.000
    0.000
    0.000
    0.000
    0.000
    0.000
    0.000
    0.000
    0.000
    0.000
    0.000
    0.000
    0.000
    0.000
    0.000
    0.000
    0.000
    0.000
    0.000
    0.000
    0.000
    0.000
    0.000
    0.000
    0.000
    0.000
    0.000
    0.000
    0.000
    0.000
    0.000
    0.000
    0.000
    0.000
    0.000
    0.000
    0.000
    0.000
    0.000
    0.000
    0.000
    0.000
    0.000
    0.000
    0.000
    0.000
    0.000
    0.000
    0.000
    0.000
    0.000
    0.000
    0.000
    0.000
    0.000
    0.000
    0.000
    0.000
    0.000
    0.000
    0.000
    0.000
    0.000
    0.000
    0.000
    0.000
    0.000
    0.000
    0.000
    0.000
    0.000
    0.800
    0.800
    1.600
    0.000
    0.000
    0.000
    0.000
    0.000
    0.000
    0.000
    0.000
    0.000
    0.000
    0.000
    0.000
    0.400
    0.800
    0.600
    1.000
    0.600
    0.400
    0.800
    0.400
    0.000
    0.200
    0.000
    0.000
    0.000
    0.200
    1.400
    0.800
    1.200
    1.400
    1.000
    0.600
    0.200
    0.000
    0.000
    0.000
    0.000
    0.000
    0.000
    0.000
    0.200
    0.400
    0.800
    0.200
    0.000
    0.000
    0.000
    0.000
    0.000
    0.000
    0.000
    0.000
    0.000
    0.000
    0.000
    0.000
    0.000
    0.000
    0.000
    0.000
    0.000
    0.000
    0.000
    0.000
    0.000
    0.000
    0.000
    0.000
    0.000
    0.000
    0.000
    0.200
    0.200
    0.200
    0.200
    0.200
    0.000
    0.000
    0.200
    0.000
    0.200
    0.000
    0.000
    0.000
    0.200
    0.000
    0.000
    0.000
    0.000
    0.000
    0.000
    0.000
    0.000
    0.000
    0.200
    0.000
    0.000
    0.000
    0.000
    0.000
    0.000
    0.000
    0.000
    0.000
    0.000
    0.000
    0.000
    0.000
    0.000
    0.000
    0.000
    0.000
    0.000
    0.000
    0.000
    0.200
    0.000
    0.000
    0.000
    0.000
    0.000
    0.000
    0.000
    0.000
    0.000
    0.000
    0.000
    0.000
    0.000
    0.000
    0.000
    0.000
    0.000
    0.000
    0.000
    0.000
    0.000
    0.000
    0.000
    0.000
    0.000
    0.000
    0.000
    0.000
    0.000
    0.000
    0.000
    0.000
    0.000
    0.000
    0.200
    0.000
    0.000
    0.000
    0.200
    0.200
    0.200
    0.600
    0.200
    0.400
    0.600
    0.400
    0.000
    0.400
    0.800
    0.200
    0.000
    0.000
    0.200
    0.000
    0.000
    0.000
    0.000
    0.000
    0.200
    0.200
    0.000
    0.000
    0.000
    0.000
    0.000
    0.000
    0.000
    0.000
    0.000
    0.000
    0.000
    0.000
    0.000
    0.000
    0.000
    0.000
    0.000
    0.000
    0.000
    0.000
    0.000
    0.000
    0.000
    0.000
    0.000
    0.000
    0.000
    0.000
    0.000
    0.000
    0.000
    0.000
    0.000
    0.000
    0.000
    0.200
    0.000
    0.000
    0.000
    0.000
    0.000
    0.000
    0.000
    0.000
    0.200
    0.000
    0.000
    0.200
    0.000
    0.200
    0.000
    0.000
    0.000
    0.000
    0.800
    1.400
    1.200
    1.600
    0.600
    2.800
    0.800
    0.200
    0.000
    0.400
    0.600
    0.000
    0.000
    0.000
    0.000
    0.000
    0.000
    0.000
    0.000
    0.000
    0.400
    0.000
    0.000
    0.000
    0.000
    0.000
    0.000
    0.000
    0.000
    0.000
    0.000
    0.000
    0.000
    0.000
    0.000
    0.000
    0.000
    0.000
    0.000
    0.000
    0.000
    0.200
    0.000
    0.000
    0.000
    0.000
    0.000
    0.000
    0.000
    0.000
    0.000
    0.000
    0.000
    0.000
    0.000
    0.000
    0.000
    0.000
    0.000
    0.000
    0.000
    0.000
    0.000
    0.000
    0.000
    0.000
    0.000
    0.000
    0.000
    0.000
    0.000
    0.000
    0.000
    0.000
    0.000
    0.000
    0.000
    0.000
    0.000
    0.000
    0.000
    0.000
    0.000
    0.000
    0.000
    0.000
    0.000
    0.000
    0.000
    0.000
    0.000
    0.000
    0.000
    0.000
    0.000
    0.000
    0.000
    0.000
    0.000
    0.200
    0.000
    0.000
    0.200
    0.000
    0.000
    0.000
    0.000
    0.000
    0.000
    0.000
    0.000
    0.000
    0.000
    0.000
    0.000
    0.000
    0.000
    0.000
    0.000
    0.000
    0.000
    0.000
    0.000
    0.000
    0.000
    0.000
    0.000
    0.000
    0.000
    0.000
    0.000
    0.200
    0.000
    0.000
    0.000
    0.000
    0.000
    0.000
    0.000
    0.000
    0.000
    0.000
    0.000
    0.000
    0.000
    0.200
    0.000
    0.000
    0.000
    0.000
    0.000
    0.000
    0.000
    0.000
    0.000
    0.000
    0.000
    0.000
    0.000
    0.000
    0.000
    0.000
    0.000
    0.000
    0.000
    0.000
    0.000
    0.000
    0.000
    0.000
    0.000
    0.000
    0.200
    0.000
    0.000
    0.000
    0.000
    0.000
    0.000
    0.000
    0.000
    0.000
    0.000
    0.000
    0.000
    0.000
    0.000
    0.000
    0.000
    0.000
    0.000
    0.000
    0.000
    0.000
    0.000
    0.000
    0.000
    0.000
    0.000
    0.000
    0.000
    0.000
    0.000
    0.000
    0.000
    0.000
    0.000
    0.000
    0.000
    0.000
    0.000
    0.000
    0.000
    0.000
    0.000
    0.000
    0.000
    0.000
    0.000
    0.000
    0.000
    0.000
    0.000
    0.000
    0.000
    0.000
    0.000
    0.000
    0.200
    0.400
    0.000
    0.200
    1.000
    0.400
    1.400
    1.200
    1.200
    1.000
    2.400
    1.000
    1.400
    1.600
    1.200
    1.200
    0.400
    0.000
    0.000
    0.000
    0.000
    0.000
    0.000
    0.000
    0.000
    0.000
    0.000
    0.000
    0.000
    0.000
    0.000
    0.000
    0.000
    0.000
    0.000
    0.000
    0.000
    0.000
    0.000
    0.000
    0.000
    0.000
    0.000
    0.000
    0.000
    0.000
    0.000
    0.200
    0.200
    0.200
    0.400
    0.200
    0.200
    0.000
    0.000
    0.000
    0.000
    0.000
    0.000
    0.000
    0.000
    0.000
    0.000
    0.200
    0.000
    0.000
    0.000
    0.000
    0.000
    0.000
    0.000
    0.000
    0.000
    0.000
    0.000
    0.000
    0.000
    0.000
    0.000
    0.000
    0.000
    0.000
    0.000
    0.000
    0.000
    0.000
    0.000
    0.000
    0.000
    0.000
    0.000
    0.000
    0.000
    0.000
    0.000
    0.000
    0.000
    0.000
    0.000
    0.000
    0.000
    0.000
    0.000
    0.000
    0.000
    0.000
    0.000
    0.000
    0.000
    0.000
    0.200
    0.000
    0.000
    0.000
    0.000
    0.000
    0.000
    0.000
    0.000
    0.000
    0.000
    0.000
    0.000
    0.000
    0.000
    0.000
    0.000
    0.000
    0.000
    0.000
    0.000
    0.000
    0.000
    0.000
    0.000
    0.000
    0.000
    0.000
    0.000
    0.000
    0.000
    0.000
    0.000
    0.000
    0.000
    0.000
    0.000
    0.000
    0.000
    0.000
    0.000
    0.000
    0.000
    0.000
    0.000
    0.000
    0.000
    0.000
    0.000
    0.000
    0.000
    0.000
    0.000
    0.000
    0.000
    0.000
    0.000
    0.000
    0.000
    0.000
    0.000
    0.000
    0.000
    0.000
    0.000
    0.000
    0.000
    0.000
    0.000
    0.000
    0.000
    0.000
    0.000
    0.000
    0.000
    0.000
    0.000
    0.000
    0.000
    0.000
    0.000
    0.000
    0.000
    0.000
    0.000
    0.000
    0.000
    0.000
    0.000
    0.000
    0.000
    0.000
    0.000
    0.000
    0.000
    0.000
    0.000
    0.000
    0.000
    0.000
    0.000
    0.000
    0.000
    0.800
    1.200
    0.000
    0.000
    0.000
    0.000
    0.000
    0.000
    0.000
    0.000
    0.000
    0.000
    0.000
    0.000
    0.000
    0.000
    0.000
    0.000
    0.000
    0.000
    0.000
    0.000
    0.000
    0.000
    0.000
    0.000
    0.000
    0.000
    0.000
    0.200
    0.000
    0.000
    0.000
    0.000
    0.000
    0.000
    0.000
    0.000
    0.000
    0.000
    0.000
    0.000
    0.000
    0.000
    0.000
    0.000
    0.000
    0.000
    0.000
    0.000
    0.000
    0.000
    0.000
    0.000
    0.000
    0.000
    0.000
    0.000
    0.000
    0.000
    0.000
    0.000
    0.000
    0.000
    0.000
    0.000
    0.000
    0.000
    0.000
    0.000
    0.000
    0.000
    0.000
    0.000
    0.000
    0.000
    0.000
    0.000
    0.000
    0.000
    0.000
    0.000
    0.000
    0.000
    0.000
    0.000
    0.000
    0.000
    0.000
    0.000
    0.000
    0.000
    0.000
    0.000
    0.000
    0.000
    0.000
    0.000
    0.000
    0.200
    0.000
    0.000
    0.000
    0.000
    0.000
    0.000
    0.000
    0.000
    0.000
    0.000
    0.000
    0.000
    0.000
    0.000
    0.000
    0.000
    0.000
    0.000
    0.000
    0.000
    0.000
    0.000
    0.000
    0.000
    0.000
    0.000
    0.000
    0.000
    0.000
    0.000
    0.000
    0.000
    0.000
    0.000
    0.000
    0.000
    0.000
    0.000
    0.000
    0.000
    0.000
    0.000
    0.000
    0.000
    0.000
    0.000
    0.000
    0.000
    0.000
    0.000
    0.000
    0.000
    0.000
    0.000
    0.000
    0.000
    0.000
    0.000
    0.000
    0.000
    0.000
    0.000
    0.000
    0.000
    0.000
    0.000
    0.000
    0.000
    0.000
    0.000
    0.000
    0.200
    0.000
    0.000
    0.000
    0.000
    0.000
    0.000
    0.000
    0.000
    0.000
    0.000
    0.000
    0.000
    0.000
    0.000
    0.000
    0.000
    0.000
    0.000
    0.000
    0.000
    0.000
    0.000
    0.000
    0.000
    0.000
    0.000
    0.000
    0.000
    0.000
    0.000
    0.000
    0.000
    0.000
    0.000
    0.000
    0.000
    0.000
    0.000
    0.000
    0.000
    0.000
    0.000
    0.000
    0.000
    0.000
    0.000
    0.000
    0.000
    0.000
    0.000
    0.000
    0.000
    0.000
    0.000
    0.000
    0.000
    0.000
    0.000
    0.000
    0.000
    0.000
    0.000
    0.000
    0.000
    0.000
    0.000
    0.000
    0.000
    0.000
    0.000
    0.000
    0.000
    0.000
    0.000
    0.000
    0.000
    0.000
    0.000
    0.000
    0.000
    0.000
    0.000
    0.000
    0.000
    0.000
    0.000
    0.000
    0.000
    0.000
    0.000
    0.000
    0.000
    0.000
    0.000
    0.000
    0.000
    0.000
    0.000
    0.000
    0.000
    0.000
    0.000
    0.000
    0.000
    0.000
    0.000
    0.000
    0.000
    0.000
    0.000
    0.000
    0.000
    0.000
    0.000
    0.000
    0.000
    0.000
    0.000
    0.000
    0.000
    0.000
    0.000
    0.000
    0.000
    0.000
    0.000
    0.000
    0.000
    0.000
    0.000
    0.000
    0.000
    0.000
    0.000
    0.000
    0.000
    0.000
    0.000
    0.000
    0.000
    0.000
    0.000
    0.000
    0.000
    0.000
    0.000
    0.000
    0.000
    0.000
    0.000
    0.000
    0.000
    0.000
    0.000
    0.000
    0.000
    0.000
    0.000
    0.000
    0.000
    0.000
    0.000
    0.000
    0.000
    0.000
    0.000
    0.000
    0.000
    0.000
    0.000
    0.000
    0.000
    0.000
    0.000
    0.000
    0.000
    0.000
    0.000
    0.000
    0.000
    0.000
    0.000
    0.000
    0.000
    0.000
    0.000
    0.000
    0.000
    0.000
    0.000
    0.000
    0.000
    0.000
    0.000
    0.000
    0.000
    0.000
    0.000
    0.000
    0.000
    0.000
    0.000
    0.000
    0.000
    0.000
    0.000
    0.000
    0.000
    0.000
    0.000
    0.000
    0.000
    0.000
    0.000
    0.000
    0.000
    0.000
    0.000
    0.000
    0.000
    0.000
    0.000
    0.000
    0.000
    0.000
    0.000
    0.000
    0.000
    0.000
    0.000
    0.000
    0.000
    0.000
    0.000
    0.000
    0.000
    0.000
    0.000
    0.000
    0.000
    0.000
    0.000
    0.000
    0.000
    0.000
    0.000
    0.000
    0.000
    0.000
    0.000
    0.000
    0.000
    0.000
    0.000
    0.000
    0.000
    0.000
    0.000
    0.000
    0.000
    0.000
    0.000
    0.000
    0.000
    0.000
    0.000
    0.000
    0.000
    0.000
    0.000
    0.000
    0.000
    0.000
    0.000
    0.000
    0.000
    0.000
    0.000
    0.000
    0.000
    0.000
    0.000
    0.000
    0.000
    0.000
    0.000
    0.000
    0.000
    0.000
    0.000
    0.000
    0.000
    0.000
    0.000
    0.000
    0.000
    0.000
    0.000
    0.000
    0.000
    0.000
    0.000
    0.000
    0.000
    0.000
    0.000
    0.000
    0.000
    0.000
    0.000
    0.000
    0.000
    0.000
    0.000
    0.600
    0.800
    2.400
    4.000
    4.200
    1.200
    1.000
    0.400
    0.800
    1.200
    1.000
    1.200
    0.800
    0.600
    0.600
    0.600
    1.200
    0.600
    1.000
    0.800
    0.600
    0.200
    0.400
    0.600
    0.400
    0.600
    0.200
    0.000
    0.000
    0.000
    0.000
    0.000
    0.000
    0.000
    0.600
    2.200
    0.400
    0.200
    0.000
    0.200
    0.000
    0.000
    0.000
    0.000
    0.000
    0.000
    0.200
    0.000
    0.000
    0.000
    0.000
    0.000
    0.000
    0.000
    0.000
    0.000
    0.000
    0.000
    0.000
    0.000
    0.000
    0.000
    0.000
    0.000
    0.000
    0.000
    0.000
    0.000
    0.000
    0.000
    0.000
    0.000
    0.000
    0.000
    0.000
    0.000
    0.000
    0.000
    0.000
    0.000
    0.400
    0.000
    0.200
    0.000
    0.000
    0.200
    0.000
    0.000
    0.000
    0.000
    0.000
    0.000
    0.000
    0.000
    0.000
    0.000
    0.200
    0.000
    0.000
    0.000
    0.000
    0.000
    0.000
    0.000
    0.000
    0.000
    0.000
    0.000
    0.000
    0.000
    0.000
    0.000
    0.000
    0.000
    0.000
    0.000
    0.000
    0.000
    0.000
    0.000
    0.000
    0.000
    0.000
    0.000
    0.000
    0.000
    0.000
    2.000
    1.000
    0.000
    0.000
    0.000
    0.000
    0.000
    0.000
    0.200
    0.000
    0.000
    0.000
    0.000
    0.000
    0.000
    0.400
    0.200
    0.200
    0.200
    0.200
    0.000
    0.000
    0.000
    0.000
    0.000
    0.000
    0.000
    0.000
    0.200
    0.000
    0.000
    0.000
    0.000
    0.000
    0.000
    0.000
    0.000
    0.000
    0.000
    0.000
    0.000
    0.000
    0.000
    0.000
    0.000
    0.000
    0.000
    0.000
    0.000
    0.000
    0.000
    0.000
    0.000
    0.000
    0.000
    0.000
    0.000
    0.000
    0.800
    0.600
    0.200
    0.200
    0.000
    0.000
    0.000
    0.000
    0.000
    0.000
    0.000
    0.000
    0.000
    0.000
    0.000
    0.000
    0.000
    0.000
    0.000
    0.000
    0.000
    0.200
    0.200
    0.000
    0.200
    0.000
    0.400
    0.200
    0.600
    0.400
    0.000
    0.000
    0.200
    0.000
    0.000
    0.000
    0.000
    0.000
    0.000
    0.000
    0.000
    0.000
    0.000
    0.000
    0.000
    0.000
    0.000
    0.000
    0.000
    0.000
    0.000
    0.000
    0.000
    0.000
    0.000
    0.000
    0.000
    0.000
    0.000
    0.000
    0.000
    0.000
    0.000
    0.000
    0.000
    0.200
    0.000
    0.000
    0.000
    0.000
    0.000
    0.000
    0.000
    0.000
    0.000
    0.000
    0.000
    0.000
    0.000
    0.000
    0.000
    0.000
    0.000
    0.000
    0.000
    0.000
    0.000
    0.000
    0.000
    0.000
    0.000
    0.000
    0.000
    0.000
    0.000
    0.000
    0.000
    0.000
    0.000
    0.000
    0.000
    0.000
    0.000
    0.000
    0.000
    0.000
    0.000
    0.000
    0.000
    0.000
    0.000
    0.000
    0.000
    0.000
    0.000
    0.000
    0.000
    0.000
    0.000
    0.000
    0.000
    0.000
    0.000
    0.000
    0.000
    0.000
    0.000
    0.000
    0.000
    0.000
    0.000
    0.000
    0.000
    0.000
    0.000
    0.000
    0.000
    0.000
    0.000
    0.000
    0.000
    0.000
    0.000
    0.000
    0.000
    0.000
    0.000
    0.000
    0.000
    0.000
    0.000
    0.000
    0.000
    0.000
    0.000
    0.000
    0.000
    0.000
    0.000
    0.000
    0.000
    0.000
    0.000
    0.000
    0.000
    0.000
    0.000
    0.000
    0.000
    0.000
    0.000
    0.000
    0.000
    0.000
    0.000
    0.000
    0.000
    0.000
    0.000
    0.000
    0.000
    0.000
    0.000
    0.000
    0.000
    0.000
    0.000
    0.000
    0.000
    0.000
    0.000
    0.000
    0.000
    0.000
    0.000
    0.000
    0.000
    0.000
    0.000
    0.000
    0.000
    0.000
    0.000
    0.000
    0.000
    0.000
    0.000
    0.000
    0.000
    0.000
    0.000
    0.000
    0.000
    0.000
    0.000
    0.000
    0.000
    0.000
    0.000
    0.000
    0.000
    0.000
    0.000
    0.000
    0.000
    0.000
    0.000
    0.000
    0.000
    0.000
    0.000
    0.000
    0.000
    0.000
    0.000
    0.000
    0.000
    0.000
    0.000
    0.000
    0.000
    0.000
    0.000
    0.000
    0.000
    0.000
    0.000
    0.000
    0.000
    0.000
    0.000
    0.000
    0.000
    0.000
    0.000
    0.000
    0.000
    0.000
    0.000
    0.000
    0.000
    0.000
    0.000
    0.000
    0.000
    0.000
    0.000
    0.000
    0.000
    0.000
    0.000
    0.000
    0.000
    0.000
    0.000
    0.000
    0.000
    0.000
    0.000
    0.000
    0.000
    0.000
    0.000
    0.000
    0.000
    0.000
    0.000
    0.000
    0.000
    0.000
    0.000
    0.000
    0.000
    0.000
    0.000
    0.000
    0.000
    0.000
    0.000
    0.000
    0.000
    0.000
    0.000
    0.000
    0.000
    0.000
    0.000
    0.000
    0.000
    0.000
    0.000
    0.000
    0.000
    0.000
    0.000
    0.000
    0.000
    0.000
    0.000
    0.000
    0.000
    0.000
    0.000
    0.000
    0.000
    0.000
    0.000
    0.000
    0.000
    0.000
    0.000
    0.000
    0.000
    0.000
    0.000
    0.000
    0.000
    0.000
    0.000
    0.000
    0.000
    0.000
    0.000
    0.000
    0.000
    0.000
    0.000
    0.000
    0.000
    0.000
    0.000
    0.000
    0.000
    0.000
    0.000
    0.000
    0.000
    0.000
    0.000
    0.000
    0.000
    0.000
    0.000
    0.000
    0.000
    0.000
    0.000
    0.000
    0.000
    0.000
    0.000
    0.000
    0.000
    0.000
    0.000
    0.000
    0.000
    0.000
    0.000
    0.000
    0.000
    0.000
    0.000
    0.000
    0.000
    0.000
    0.000
    0.000
    0.000
    0.000
    0.000
    0.000
    0.000
    0.000
    0.000
    0.000
    0.000
    0.000
    0.000
    0.000
    0.000
    0.000
    0.000
    0.000
    0.000
    0.000
    0.000
    0.000
    0.000
    0.000
    0.000
    0.000
    0.000
    0.000
    0.000
    0.000
    0.000
    0.000
    0.000
    0.000
    0.000
    0.000
    0.000
    0.000
    0.000
    0.000
    0.000
    0.000
    0.000
    0.000
    0.000
    0.000
    0.000
    0.000
    0.000
    0.000
    0.000
    0.000
    0.000
    0.000
    0.000
    0.000
    0.000
    0.000
    0.000
    0.000
    0.000
    0.000
    0.000
    0.000
    0.000
    0.000
    0.000
    0.000
    0.000
    0.000
    0.000
    0.000
    0.000
    0.000
    0.000
    0.000
    0.000
    0.000
    0.000
    0.000
    0.000
    0.000
    0.000
    0.000
    0.000
    0.000
    0.000
    0.000
    0.000
    0.000
    0.000
    0.000
    0.000
    0.000
    0.000
    0.000
    0.000
    0.000
    0.000
    0.000
    0.000
    0.000
    0.000
    0.000
    0.000
    0.000
    0.000
    0.000
    0.000
    0.400
    0.400
    0.200
    0.000
    0.000
    0.000
    0.000
    0.000
    0.000
    0.200
    0.200
    0.200
    0.000
    0.000
    0.000
    0.000
    0.000
    0.000
    0.000
    0.000
    0.000
    0.000
    0.000
    0.000
    0.000
    0.000
    0.200
    0.000
    0.000
    0.000
    0.000
    0.000
    0.000
    0.000
    1.000
    0.800
    0.000
    0.000
    0.000
    0.000
    0.000
    0.000
    0.000
    0.000
    0.200
    0.000
    0.000
    0.000
    0.000
    0.000
    0.000
    0.000
    0.000
    0.000
    0.000
    0.000
    0.000
    0.000
    0.200
    0.000
    0.000
    0.000
    0.000
    0.000
    0.000
    0.200
    0.400
    0.600
    0.000
    0.000
    0.000
    0.000
    0.000
    0.200
    0.000
    2.200
    0.400
    0.000
    0.000
    0.000
    0.000
    0.000
    0.000
    0.000
    0.000
    0.200
    0.000
    0.000
    0.000
    0.000
    0.000
    0.000
    0.000
    0.000
    0.000
    0.000
    0.000
    0.000
    0.000
    0.000
    0.000
    0.000
    0.000
    0.000
    0.000
    0.000
    0.000
    0.000
    0.000
    0.000
    0.000
    0.000
    0.000
    0.000
    0.000
    0.000
    0.000
    0.000
    0.000
    0.000
    0.000
    0.000
    0.000
    0.000
    0.000
    0.000
    0.000
    0.000
    0.000
    0.000
    0.000
    0.000
    0.000
    0.000
    0.000
    0.400
    0.000
    0.000
    0.000
    0.000
    0.000
    0.000
    0.000
    0.000
    0.000
    0.000
    0.000
    0.200
    0.600
    0.400
    0.200
    0.200
    0.000
    0.200
    0.000
    0.400
    0.000
    0.200
    0.000
    0.600
    0.200
    0.400
    0.000
    0.000
    0.000
    0.000
    0.200
    0.400
    0.200
    0.200
    0.600
    0.800
    0.200
    0.000
    0.200
    0.200
    0.200
    0.600
    0.400
    0.400
    1.600
    1.600
    1.400
    2.400
    0.000
    0.000
    0.000
    0.000
    0.000
    0.000
    0.000
    0.000
    0.000
    0.000
    0.000
    0.000
    0.000
    0.000
    0.000
    0.000
    0.000
    0.000
    0.000
    0.000
    0.000
    0.200
    0.400
    0.800
    3.000
    3.000
    1.200
    0.400
    0.600
    0.200
    0.000
    0.000
    0.000
    1.000
    1.400
    0.000
    0.000
    0.000
    0.000
    0.000
    0.000
    0.000
    0.000
    0.000
    0.000
    0.000
    0.000
    0.400
    0.000
    0.000
    0.000
    0.000
    0.000
    0.000
    0.000
    0.000
    0.000
    0.000
    0.000
    0.000
    0.000
    0.000
    0.000
    0.000
    0.000
    0.000
    0.000
    0.000
    0.000
    0.000
    0.000
    0.000
    0.000
    0.000
    0.000
    0.000
    0.000
    0.000
    0.000
    0.000
    0.000
    0.000
    0.000
    0.000
    0.000
    0.000
    0.000
    0.000
    0.000
    0.000
    0.000
    0.000
    0.000
    0.000
    0.000
    0.000
    0.000
    0.000
    0.000
    0.000
    0.000
    0.000
    0.000
    0.000
    0.000
    0.000
    0.000
    0.000
    0.000
    0.400
    0.000
    0.000
    0.000
    0.000
    0.000
    0.000
    0.000
    0.000
    0.000
    0.000
    0.000
    0.200
    0.000
    0.000
    0.000
    0.000
    0.000
    0.000
    0.000
    0.000
    0.000
    0.000
    0.000
    0.000
    0.000
    0.000
    0.000
    0.000
    0.000
    0.000
    0.000
    0.000
    0.000
    0.000
    0.000
    0.000
    0.000
    0.000
    0.000
    0.000
    0.000
    0.000
    0.000
    0.000
    0.000
    0.000
    0.000
    0.000
    0.000
    0.000
    0.000
    0.000
    0.000
    0.000
    0.000
    0.000
    0.000
    0.000
    0.000
    0.000
    0.000
    0.000
    0.000
    0.000
    0.000
    0.000
    0.000
    0.000
    0.000
    0.000
    0.000
    0.000
    0.000
    0.000
    0.000
    0.000
    0.000
    0.000
    0.000
    0.000
    0.000
    0.000
    0.000
    0.000
    0.000
    0.000
    0.000
    0.000
    0.000
    0.000
    0.000
    0.000
    0.200
    0.200
    0.000
    4.200
    0.800
    2.200
    1.400
    2.400
    1.600
    0.800
    0.000
    0.000
    0.000
    0.000
    0.000
    0.000
    0.000
    0.000
    0.000
    0.000
    0.000
    0.000
    0.000
    0.000
    0.400
    0.000
    0.000
    0.000
    0.000
    0.000
    0.000
    0.000
    0.000
    0.000
    0.000
    0.000
    0.000
    0.000
    0.000
    0.000
    0.000
    0.000
    0.000
    0.000
    0.000
    0.000
    0.000
    0.000
    0.000
    0.000
    0.000
    0.000
    0.000
    0.000
    0.000
    0.000
    0.000
    0.000
    0.000
    0.200
    0.000
    0.000
    0.000
    0.000
    0.000
    0.000
    0.000
    0.000
    0.000
    0.000
    0.000
    0.000
    0.000
    0.000
    0.000
    0.000
    0.000
    0.000
    0.000
    0.000
    0.000
    0.000
    0.000
    0.000
    0.000
    0.000
    0.000
    0.000
    0.000
    0.000
    0.000
    0.000
    0.000
    0.000
    0.000
    0.000
    0.000
    0.000
    0.000
    0.000
    0.000
    0.000
    0.000
    0.000
    0.000
    0.000
    0.000
    0.000
    0.000
    0.000
    0.000
    0.000
    0.000
    0.000
    0.600
    0.600
    0.200
    0.000
    0.600
    2.600
    0.200
    0.000
    0.000
    0.000
    0.000
    1.400
    0.000
    0.000
    0.000
    0.200
    0.000
    0.000
    3.400
    1.400
    1.000
    1.400
    2.000
    0.400
    2.000
    0.000
    0.000
    1.400
    0.200
    0.000
    0.600
    1.200
    0.000
    0.000
    0.000
    0.000
    0.000
    0.000
    0.200
    0.000
    0.000
    0.000
    0.000
    0.000
    0.000
    0.000
    0.000
    0.000
    0.000
    0.000
    0.000
    0.000
    0.000
    0.000
    0.000
    0.000
    0.000
    0.000
    0.000
    0.000
    0.000
    0.000
    0.600
    0.000
    0.200
    0.000
    0.200
    0.000
    0.600
    0.400
    0.000
    0.000
    0.000
    0.000
    0.000
    0.000
    0.000
    0.000
    0.000
    0.000
    0.000
    0.000
    0.000
    0.000
    0.000
    0.000
    0.000
    0.000
    0.000
    0.000
    0.000
    0.000
    0.000
    0.000
    0.000
    0.000
    0.000
    0.000
    0.200
    0.000
    0.200
    0.600
    0.800
    0.200
    0.000
    0.000
    0.000
    0.000
    0.000
    0.000
    0.000
    0.000
    0.000
    0.000
    0.000
    0.000
    0.000
    0.000
    0.200
    0.000
    0.000
    0.000
    0.000
    0.000
    0.000
    0.400
    0.800
    0.000
    0.200
    0.000
    0.000
    0.000
    0.000
    0.000
    0.000
    0.000
    0.000
    0.000
    0.000
    0.000
    0.000
    0.000
    0.000
    0.000
    0.000
    0.000
    0.000
    0.000
    0.000
    0.000
    0.000
    0.000
    0.000
    0.000
    0.000
    0.600
    0.000
    0.000
    0.000
    0.000
    0.000
    0.000
    0.200
    0.000
    0.000
    0.000
    0.000
    0.000
    0.000
    0.000
    0.000
    0.000
    0.000
    0.000
    0.000
    0.000
    0.000
    0.000
    0.000
    0.000
    0.000
    0.000
    0.000
    0.000
    0.000
    0.000
    0.000
    0.000
    0.000
    0.000
    0.000
    0.000
    0.000
    0.000
    0.000
    0.000
    0.000
    0.000
    0.000
    0.000
    0.000
    0.000
    0.000
    0.000
    0.000
    0.000
    0.000
    0.000
    0.000
    0.000
    0.000
    0.000
    0.000
    0.000
    0.000
    0.000
    0.000
    0.000
    0.000
    0.000
    0.000
    0.000
    0.000
    0.000
    0.000
    0.000
    0.000
    0.000
    0.000
    0.000
    0.000
    0.000
    0.000
    0.000
    0.000
    0.000
    0.000
    0.000
    0.000
    0.000
    0.000
    0.000
    0.000
    0.000
    0.000
    0.000
    0.000
    0.000
    0.000
    0.000
    0.000
    0.000
    0.000
    0.000
    0.000
    0.000
    0.000
    0.000
    0.000
    0.000
    0.000
    0.000
    0.000
    0.000
    0.000
    0.000
    0.000
    0.000
    0.000
    0.000
    0.000
    0.000
    0.000
    0.000
    0.000
    0.000
    0.000
    0.200
    0.000
    0.000
    0.000
    0.000
    0.000
    0.000
    0.000
    0.000
    0.000
    0.000
    0.000
    0.000
    0.000
    0.000
    0.000
    0.000
    0.000
    0.000
    0.000
    0.000
    0.400
    0.600
    0.000
    0.000
    0.200
    0.000
    0.000
    0.000
    0.000
    0.000
    0.000
    0.600
    2.800
    3.400
    0.000
    0.000
    0.400
    0.200
    0.000
    0.000
    0.000
    0.400
    0.000
    3.800
    8.600
    7.200
    6.600
    4.600
    1.000
    2.600
    2.000
    0.600
    0.000
    0.600
    0.200
    0.000
    0.000
    0.000
    0.000
    0.000
    0.000
    0.200
    1.000
    1.600
    1.400
    2.200
    0.800
    0.600
    0.400
    0.000
    0.600
    2.400
    2.800
    0.800
    1.800
    0.200
    0.000
    0.200
    0.800
    0.000
    0.000
    0.000
    0.000
    0.000
    0.000
    0.400
    0.000
    0.000
    0.000
    0.000
    0.000
    0.800
    0.200
    0.000
    0.000
    0.000
    0.000
    0.000
    0.000
    0.000
    0.000
    0.000
    0.000
    0.000
    0.000
    0.000
    0.000
    0.000
    0.000
    0.000
    0.000
    0.000
    0.600
    1.000
    0.400
    0.400
    0.600
    0.000
    0.000
    0.000
    0.000
    0.600
    0.800
    0.400
    0.800
    1.000
    1.000
    0.400
    0.000
    0.000
    0.000
    0.000
    0.600
    0.200
    0.000
    0.200
    0.200
    0.400
    0.000
    0.000
    0.000
    0.000
    0.000
    0.000
    0.000
    0.000
    0.000
    0.200
    0.000
    0.000
    0.000
    0.000
    0.200
    0.000
    0.000
    0.000
    0.000
    0.000
    0.000
    0.000
    0.000
    0.000
    0.000
    0.000
    0.000
    0.000
    0.000
    0.000
    0.600
    0.000
    0.000
    0.000
    0.000
    0.000
    0.000
    0.000
    0.000
    0.000
    0.000
    0.000
    0.000
    0.000
    0.000
    0.000
    0.000
    0.000
    0.000
    0.000
    0.000
    0.000
    0.000
    0.000
    0.000
    0.000
    0.000
    0.000
    0.000
    0.000
    0.000
    0.000
    0.000
    0.000
    0.000
    0.000
    0.000
    0.000
    0.000
    0.000
    0.000
    0.000
    0.000
    0.000
    0.000
    0.000
    0.000
    0.000
    0.000
    0.000
    0.000
    0.000
    0.000
    0.000
    0.000
    0.000
    0.000
    0.000
    0.000
    0.000
    0.000
    0.000
    0.000
    0.000
    0.000
    0.000
    0.000
    0.000
    0.000
    0.000
    0.000
    0.000
    0.000
    0.000
    0.000
    0.000
    0.000
    0.000
    0.000
    0.000
    0.000
    0.000
    0.000
    0.000
    0.000
    0.000
    0.000
    0.000
    0.000
    0.000
    0.000
    0.000
    0.000
    0.000
    0.000
    0.000
    0.000
    0.000
    0.000
    0.000
    0.000
    0.000
    0.000
    0.000
    0.000
    0.000
    0.000
    0.000
    0.000
    0.000
    0.000
    0.000
    0.000
    0.000
    0.000
    0.000
    0.000
    0.000
    0.000
    0.000
    0.000
    0.000
    0.000
    0.000
    0.000
    0.000
    0.000
    0.000
    0.000
    0.000
    0.000
    0.000
    0.000
    0.000
    0.000
    0.000
    0.000
    0.000
    0.000
    0.000
    0.000
    0.000
    0.000
    0.000
    0.000
    0.000
    0.000
    0.000
    0.000
    0.000
    0.000
    0.000
    0.000
    0.000
    0.000
    0.000
    0.000
    0.000
    0.000
    0.000
    0.000
    0.000
    0.000
    0.000
    0.000
    0.000
    0.000
    0.000
    0.000
    0.000
    0.000
    0.000
    0.000
    0.000
    0.000
    0.000
    0.000
    0.000
    0.000
    0.000
    0.000
    0.000
    0.000
    0.000
    0.000
    0.000
    0.000
    0.000
    0.000
    0.000
    0.000
    0.000
    0.000
    0.000
    0.000
    0.000
    0.000
    0.000
    0.000
    0.000
    0.000
    0.000
    0.000
    0.000
    0.000
    0.000
    0.000
    0.000
    0.000
    0.000
    0.000
    0.000
    0.000
    0.000
    0.000
    0.000
    0.000
    0.000
    0.000
    0.000
    0.000
    0.000
    0.000
    0.000
    0.000
    0.000
    0.000
    0.000
    0.000
    0.000
    0.000
    0.000
    0.000
    0.000
    0.200
    0.000
    0.000
    0.000
    0.000
    0.000
    0.000
    0.000
    0.000
    0.000
    0.000
    0.000
    0.000
    0.200
    0.000
    0.000
    0.000
    0.000
    0.000
    0.000
    0.000
    0.000
    0.000
    0.000
    0.000
    0.000
    0.000
    0.000
    0.000
    0.200
    0.400
    0.000
    0.000
    0.000
    0.000
    0.000
    0.000
    0.000
    0.000
    0.000
    0.000
    0.000
    0.000
    0.000
    0.000
    0.000
    0.000
    0.000
    0.000
    0.000
    0.000
    0.000
    0.000
    0.000
    0.000
    0.000
    0.000
    0.000
    0.000
    0.000
    0.000
    0.000
    0.000
    0.000
    0.000
    0.000
    0.000
    0.000
    0.000
    0.000
    0.000
    0.000
    0.000
    0.000
    0.000
    0.000
    0.000
    0.000
    0.000
    0.000
    0.000
    0.000
    0.000
    0.000
    0.000
    0.000
    0.000
    0.000
    0.000
    0.000
    0.000
    0.000
    0.000
    0.000
    0.000
    0.000
    0.200
    0.200
    0.000
    0.000
    0.000
    0.000
    0.400
    1.200
    0.000
    0.400
    0.400
    0.200
    0.200
    0.000
    0.000
    0.200
    0.000
    0.000
    0.000
    0.000
    0.000
    0.000
    0.000
    0.000
    0.000
    0.000
    0.000
    0.000
    0.000
    0.000
    0.000
    0.000
    0.000
    0.000
    0.000
    0.000
    0.000
    0.000
    0.000
    0.000
    0.000
    0.000
    0.000
    0.000
    0.000
    0.000
    0.000
    0.000
    0.000
    0.000
    0.000
    0.000
    0.000
    0.000
    0.000
    0.000
    0.000
    0.000
    0.000
    0.000
    0.000
    0.000
    0.000
    0.000
    0.000
    0.000
    0.000
    0.000
    0.000
    0.000
    0.000
    0.000
    0.000
    0.000
    0.000
    0.000
    0.000
    0.000
    0.000
    0.000
    0.000
    0.000
    0.000
    0.000
    0.000
    0.000
    0.000
    0.000
    0.000
    0.000
    0.000
    0.000
    0.000
    0.000
    0.000
    0.000
    1.400
    2.400
    1.400
    3.400
    0.000
    0.000
    0.000
    0.000
    0.000
    0.000
    0.000
    0.000
    0.000
    0.000
    0.000
    0.000
    0.000
    0.000
    0.000
    0.000
    0.000
    0.000
    0.000
    0.000
    0.000
    0.000
    0.000
    0.000
    0.000
    0.000
    0.000
    0.000
    0.000
    0.000
    0.000
    0.000
    0.000
    0.000
    0.000
    0.000
    0.000
    0.000
    0.000
    0.000
    0.000
    0.000
    0.000
    0.000
    0.000
    0.000
    0.000
    0.000
    0.000
    0.000
    0.000
    0.000
    0.000
    0.000
    0.000
    0.000
    0.000
    0.000
    0.000
    0.000
    0.000
    0.000
    0.000
    0.000
    0.000
    0.000
    0.000
    0.000
    0.000
    0.000
    0.000
    0.000
    0.000
    0.000
    0.000
    0.000
    0.000
    0.000
    0.000
    0.000
    0.000
    0.000
    0.000
    0.000
    0.000
    0.000
    0.000
    0.000
    0.000
    0.000
    0.000
    0.000
    0.000
    0.000
    0.000
    0.000
    0.000
    0.000
    0.000
    0.000
    0.000
    0.000
    0.000
    0.000
    0.000
    0.000
    0.000
    0.000
    0.000
    0.000
    0.000
    0.000
    0.000
    0.000
    0.000
    0.000
    0.000
    0.000
    0.000
    0.000
    0.000
    0.000
    0.000
    0.000
    0.000
    0.000
    0.200
    0.000
    0.000
    0.000
    0.000
    0.000
    0.000
    0.000
    0.000
    0.000
    0.000
    0.000
    0.000
    0.000
    0.000
    0.000
    0.000
    0.000
    0.000
    0.000
    0.000
    0.000
    0.000
    0.000
    0.000
    0.000
    0.000
    0.000
    0.000
    0.000
    0.000
    0.000
    0.000
    0.000
    0.000
    0.000
    0.000
    0.000
    0.000
    0.000
    0.000
    0.000
    0.000
    0.000
    0.000
    0.000
    0.000
    0.000
    0.000
    0.000
    0.000
    0.000
    0.000
    0.000
    0.000
    0.000
    0.000
    0.000
    0.000
    0.000
    0.000
    0.000
    0.000
    0.000
    0.600
    0.000
    0.200
    0.200
    0.000
    0.000
    0.000
    0.000
    0.000
    0.000
    0.000
    0.000
    0.000
    0.000
    0.000
    0.000
    0.000
    0.000
    0.000
    0.000
    0.000
    0.000
    0.000
    0.000
    0.000
    0.000
    0.000
    0.000
    0.000
    0.000
    0.000
    0.000
    0.000
    0.000
    0.000
    0.000
    0.000
    0.000
    0.000
    0.000
    0.000
    0.000
    0.000
    0.000
    0.000
    0.000
    0.000
    0.000
    0.000
    0.000
    0.000
    0.000
    0.000
    0.000
    0.000
    0.000
    0.000
    0.000
    0.000
    0.000
    0.000
    0.000
    0.000
    0.000
    0.000
    0.000
    7.200
    1.800
    0.000
    0.000
    0.000
    0.000
    0.000
    0.000
    0.000
    0.000
    0.000
    0.000
    0.000
    0.000
    0.000
    0.000
    0.000
    0.000
    0.000
    0.000
    0.000
    0.000
    0.000
    0.000
    0.000
    0.000
    0.000
    0.000
    0.000
    0.000
    2.600
    8.400
    2.400
    2.200
    2.600
    0.000
    0.000
    0.000
    0.000
    0.000
    0.000
    0.200
    0.000
    0.000
    0.000
    0.000
    0.000
    0.000
    0.000
    0.000
    0.000
    0.000
    0.000
    0.000
    0.000
    0.000
    0.000
    0.000
    0.000
    0.000
    0.000
    0.000
    0.000
    0.000
    0.000
    0.000
    0.000
    0.000
    0.000
    0.000
    0.000
    0.000
    0.000
    0.000
    0.000
    0.000
    0.000
    0.000
    0.000
    0.000
    0.000
    0.000
    0.000
    0.000
    0.000
    0.000
    0.000
    0.000
    0.000
    0.000
    0.000
    0.000
    0.000
    0.000
    0.000
    0.000
    0.000
    0.000
    0.200
    1.800
    0.000
    0.000
    0.000
    0.000
    0.000
    0.000
    0.000
    0.000
    0.000
    0.000
    0.000
    0.000
    0.000
    0.000
    0.000
    0.000
    0.000
    0.000
    0.000
    0.000
    0.000
    0.000
    0.000
    0.000
    0.000
    6.000
    3.400
    0.400
    0.000
    0.000
    0.000
    0.000
    0.000
    0.000
    0.000
    0.000
    0.000
    0.000
    0.000
    0.000
    0.000
    0.000
    0.000
    0.000
    0.000
    0.000
    0.000
    0.000
    0.000
    0.000
    0.000
    0.000
    0.000
    0.000
    0.000
    0.000
    0.000
    0.000
    0.000
    0.000
    0.000
    0.000
    0.000
    0.400
    0.600
    0.400
    0.000
    0.000
    0.800
    2.800
    2.800
    1.000
    0.000
    0.000
    0.000
    0.000
    0.000
    0.000
    0.000
    0.000
    0.000
    0.000
    0.000
    0.000
    0.000
    0.000
    0.000
    0.000
    0.000
    0.000
    0.000
    0.000
    0.000
    0.000
    0.000
    0.000
    2.000
    0.200
    0.000
    0.000
    0.000
    0.000
    0.000
    0.000
    0.000
    0.000
    0.000
    0.000
    0.000
    0.000
    0.000
    0.000
    0.000
    0.000
    0.000
    0.000
    0.000
    0.000
    0.000
    0.000
    0.000
    0.000
    0.000
    0.000
    0.000
    0.000
    0.000
    0.000
    0.000
    0.000
    0.000
    0.000
    0.000
    0.000
    0.000
    0.000
    0.000
    0.000
    0.000
    0.000
    0.000
    0.000
    0.000
    0.000
    0.000
    0.000
    0.000
    0.000
    0.000
    0.000
    0.000
    0.000
    0.000
    0.000
    0.000
    0.000
    0.000
    0.000
    0.000
    0.000
    0.000
    0.000
    0.000
    0.000
    0.000
    0.000
    0.000
    0.000
    0.000
    0.000
    0.000
    0.000
    0.000
    0.000
    0.000
    0.000
    0.000
    0.000
    0.000
    0.000
    0.000
    0.000
    0.000
    0.000
    0.000
    0.000
    0.000
    0.000
    0.000
    0.000
    0.000
    0.000
    0.000
    0.000
    0.200
    0.000
    0.000
    0.000
    0.000
    0.000
    0.000
    0.000
    0.000
    0.000
    0.000
    0.000
    0.000
    0.000
    0.000
    0.000
    0.000
    0.000
    0.000
    0.000
    0.000
    0.000
    0.000
    0.000
    0.000
    0.000
    0.000
    0.000
    0.000
    0.000
    0.000
    0.000
    0.000
    0.000
    0.000
    0.000
    0.000
    0.000
    0.000
    0.000
    0.000
    0.000
    0.000
    0.000
    0.000
    0.000
    0.000
    0.000
    0.000
    0.000
    0.000
    0.000
    0.000
    0.000
    0.000
    0.000
    0.000
    0.000
    0.000
    0.000
    0.000
    0.000
    0.000
    0.000
    0.000
    0.000
    0.000
    0.000
    0.000
    0.000
    0.000
    0.000
    0.000
    0.000
    0.000
    0.000
    0.000
    0.000
    0.000
    0.000
    0.000
    0.000
    0.000
    0.000
    0.000
    0.000
    0.000
    0.000
    0.000
    0.000
    0.000
    0.000
    0.000
    0.000
    0.000
    0.000
    0.000
    0.000
    0.000
    0.000
    0.000
    0.000
    0.000
    0.000
    0.200
    0.000
    0.200
    0.000
    0.000
    0.000
    0.000
    0.000
    0.000
    0.000
[truncated: 564,321 more chars]
