# Supplementary material for: On the use of local weather types classification to improve climate understanding: An application on the urban climate of Toulouse
Source: PLoS One. 2018 Dec 12;13(12):e0208138. doi: 10.1371/journal.pone.0208138 (PMC6291111; doi:10.1371/journal.pone.0208138)
Supplement: S1 File — (ZIP) [file pone.0208138.s002.zip › LWT_Method_Test_case20181116/OBS/Blagnac_1998_2008_q.txt]

 0.005891
 0.005930
 0.005925
 0.006089
 0.006048
 0.005800
 0.005599
 0.005460
 0.005379
 0.005315
 0.005539
 0.005533
 0.005633
 0.005635
 0.005573
 0.005672
 0.005390
 0.005364
 0.004960
 0.005303
 0.005201
 0.004880
 0.005313
 0.005223
 0.005289
 0.005266
 0.005232
 0.005234
 0.005022
 0.004734
 0.005018
 0.004930
 0.004938
 0.005250
 0.005165
 0.005681
 0.005904
 0.006139
 0.006348
 0.006442
 0.006407
 0.006304
 0.006056
 0.006256
 0.006382
 0.006377
 0.006274
 0.006236
 0.006555
 0.006479
 0.006407
 0.006267
 0.006238
 0.006413
 0.006124
 0.006195
 0.006310
 0.006309
 0.006815
 0.006642
 0.007600
 0.007421
 0.007721
 0.007917
 0.007620
 0.007404
 0.007753
 0.008802
 0.008941
 0.008369
 0.007428
 0.007469
 0.007267
 0.007184
 0.007042
 0.006722
 0.006552
 0.006425
 0.005836
 0.005696
 0.005984
 0.005985
 0.006407
 0.006679
 0.006609
 0.007014
 0.006786
 0.007111
 0.006962
 0.006908
 0.007088
 0.006259
 0.007085
 0.007189
 0.007091
 0.006914
 0.006811
 0.006981
 0.006702
 0.006731
 0.006600
 0.006364
 0.005880
 0.005508
 0.005825
 0.006225
 0.006319
 0.006027
 0.006325
 0.005874
 0.005745
 0.005719
 0.005809
 0.005528
 0.005302
 0.005356
 0.005443
 0.005134
 0.005501
 0.005600
 0.005592
 0.005622
 0.005303
 0.004965
 0.004997
 0.004585
 0.004475
 0.004391
 0.004371
 0.004656
 0.005008
 0.005152
 0.005347
 0.005572
 0.004850
 0.005008
 0.004803
 0.004986
 0.005060
 0.005152
 0.005142
 0.005208
 0.004886
 0.004755
 0.004704
 0.004759
 0.004415
 0.004305
 0.004036
 0.004048
 0.004018
 0.004075
 0.003985
 0.004505
 0.004866
 0.005209
 0.005186
 0.005234
 0.005560
 0.006255
 0.005242
 0.005645
 0.005379
 0.005303
 0.005168
 0.005116
 0.004763
 0.004973
 0.004903
 0.004866
 0.004499
 0.004373
 0.004325
 0.004263
 0.004053
 0.004036
 0.004183
 0.004672
 0.005078
 0.005510
 0.005606
 0.005888
 0.006003
 0.006327
 0.006183
 0.005820
 0.005664
 0.005473
 0.005358
 0.005293
 0.005621
 0.005563
 0.005279
 0.005607
 0.006035
 0.006070
 0.006062
 0.006023
 0.006065
 0.006319
 0.006435
 0.006648
 0.006864
 0.006970
 0.007070
 0.007166
 0.007028
 0.006846
 0.006844
 0.006738
 0.006721
 0.006976
 0.007023
 0.007107
 0.006931
 0.006849
 0.006921
 0.006936
 0.006864
 0.006736
 0.006821
 0.006904
 0.006859
 0.006823
 0.006837
 0.006756
 0.006761
 0.006986
 0.007074
 0.007321
 0.007075
 0.006773
 0.006386
 0.006351
 0.006354
 0.006399
 0.006446
 0.006491
 0.006667
 0.006757
 0.006978
 0.006937
 0.007028
 0.007075
 0.007218
 0.007127
 0.007082
 0.007035
 0.007128
 0.007267
 0.007268
 0.007314
 0.007365
 0.007267
 0.007314
 0.007171
 0.007177
 0.007225
 0.007366
 0.007273
 0.007318
 0.007363
 0.007321
 0.007271
 0.007365
 0.007460
 0.007324
 0.007275
 0.007419
 0.007416
 0.007408
 0.007507
 0.007363
 0.007511
 0.007467
 0.007428
 0.007421
 0.007552
 0.007508
 0.007432
 0.007348
 0.007354
 0.007306
 0.007398
 0.007360
 0.007367
 0.007278
 0.007193
 0.007055
 0.007106
 0.007018
 0.007013
 0.006973
 0.007030
 0.007025
 0.007025
 0.007114
 0.007113
 0.007487
 0.007587
 0.007640
 0.007601
 0.008203
 0.006308
 0.005388
 0.005784
 0.005984
 0.005056
 0.005020
 0.004778
 0.005291
 0.004951
 0.005011
 0.004943
 0.005044
 0.005079
 0.005472
 0.005360
 0.005357
 0.005278
 0.005359
 0.005404
 0.005469
 0.005637
 0.005319
 0.005292
 0.005402
 0.005400
 0.005465
 0.005337
 0.005290
 0.005152
 0.005140
 0.004973
 0.004937
 0.004810
 0.004565
 0.004410
 0.004348
 0.004241
 0.004318
 0.004212
 0.004196
 0.004063
 0.004180
 0.004637
 0.004661
 0.004883
 0.004879
 0.004716
 0.005360
 0.005513
 0.005648
 0.005464
 0.005428
 0.005240
 0.005286
 0.005279
 0.005188
 0.005083
 0.005372
 0.005414
 0.005381
 0.005309
 0.005205
 0.005355
 0.005394
 0.005512
 0.005942
 0.006300
 0.007018
 0.006572
 0.006313
 0.006480
 0.005897
 0.005896
 0.005885
 0.005754
 0.005894
 0.006014
 0.006047
 0.006058
 0.006015
 0.005985
 0.005831
 0.005539
 0.005297
 0.005244
 0.005190
 0.005136
 0.005029
 0.004992
 0.004870
 0.005241
 0.005381
 0.005389
 0.005491
 0.005440
 0.005215
 0.004506
 0.004315
 0.004888
 0.004803
 0.004875
 0.004455
 0.004683
 0.004442
 0.004510
 0.004337
 0.004339
 0.004281
 0.003901
 0.004017
 0.003919
 0.003767
 0.004241
 0.004306
 0.004347
 0.004457
 0.004971
 0.005337
 0.005495
 0.005614
 0.005977
 0.006041
 0.006253
 0.006384
 0.006323
 0.006815
 0.006783
 0.006776
 0.006644
 0.006494
 0.006568
 0.006672
 0.006680
 0.006363
 0.006324
 0.006819
 0.006821
 0.006738
 0.007044
 0.007494
 0.007648
 0.006954
 0.007068
 0.006809
 0.006749
 0.006423
 0.006517
 0.006634
 0.006291
 0.006148
 0.006492
 0.006422
 0.006623
 0.006409
 0.006445
 0.006617
 0.006415
 0.006139
 0.006109
 0.005493
 0.005144
 0.004149
 0.004108
 0.004027
 0.003761
 0.003714
 0.003669
 0.003097
 0.003233
 0.003271
 0.003353
 0.003389
 0.003362
 0.003303
 0.003352
 0.003358
 0.003265
 0.003242
 0.003355
 0.003344
 0.003321
 0.003351
 0.003306
 0.003297
 0.003343
 0.003342
 0.003416
 0.003545
 0.003580
 0.003789
 0.003814
 0.003645
 0.003625
 0.003681
 0.003656
 0.003675
 0.003599
 0.003602
 0.003655
 0.003408
 0.003303
 0.003378
 0.003187
 0.003016
 0.003095
 0.002898
 0.003040
 0.002942
 0.002886
 0.002973
 0.003327
 0.003236
 0.003177
 0.003152
 0.002932
 0.003106
 0.002975
 0.003143
 0.003039
 0.003050
 0.002939
 0.002895
 0.003011
 0.002938
 0.002910
 0.002762
 0.002909
 0.002629
 0.002740
 0.002769
 0.002522
 0.002608
 0.002549
 0.002921
 0.003093
 0.003178
 0.003195
 0.003304
 0.003478
 0.003520
 0.003384
 0.003342
 0.003482
 0.003765
 0.003876
 0.003317
 0.003341
 0.003710
 0.003807
 0.003604
 0.003531
 0.003855
 0.003459
 0.003580
 0.003049
 0.002894
 0.002829
 0.002859
 0.003255
 0.003662
 0.004003
 0.004100
 0.003837
 0.003234
 0.003816
 0.004005
 0.004032
 0.004201
 0.004004
 0.003922
 0.003801
 0.003753
 0.003598
 0.003584
 0.003508
 0.003503
 0.003523
 0.003464
 0.003337
 0.003355
 0.003354
 0.003412
 0.003410
 0.003435
 0.003238
 0.003077
 0.003126
 0.003078
 0.003170
 0.003309
 0.003325
 0.003314
 0.003396
 0.003321
 0.003333
 0.003236
 0.003187
 0.003197
 0.003083
 0.003163
 0.003163
 0.003221
 0.003378
 0.003478
 0.003477
 0.003632
 0.003661
 0.003715
 0.003790
 0.003804
 0.003862
 0.003948
 0.004119
 0.004325
 0.004212
 0.004124
 0.004106
 0.003822
 0.003781
 0.003557
 0.003442
 0.004099
 0.003689
 0.003625
 0.003774
 0.003972
 0.003751
 0.004121
 0.004285
 0.003669
 0.004121
 0.005054
 0.005332
 0.005443
 0.005599
 0.005563
 0.005489
 0.005451
 0.005482
 0.005328
 0.005255
 0.005291
 0.005178
 0.005119
 0.005079
 0.005114
 0.004819
 0.004755
 0.004691
 0.004627
 0.004847
 0.004885
 0.004885
 0.004886
 0.005126
 0.005379
 0.005560
 0.005818
 0.005782
 0.005718
 0.005642
 0.005687
 0.005566
 0.005515
 0.005538
 0.005063
 0.005129
 0.005224
 0.004997
 0.005508
 0.004906
 0.004423
 0.004603
 0.004194
 0.004030
 0.004390
 0.004131
 0.004215
 0.005142
 0.005351
 0.005556
 0.005746
 0.005804
 0.005980
 0.005811
 0.005618
 0.005480
 0.005416
 0.005083
 0.004822
 0.004822
 0.004911
 0.004715
 0.004601
 0.004601
 0.004505
 0.003945
 0.003929
 0.003858
 0.004013
 0.004003
 0.003911
 0.004416
 0.004805
 0.005114
 0.005202
 0.005349
 0.005499
 0.005628
 0.005645
 0.005582
 0.005547
 0.005385
 0.005461
 0.005320
 0.005554
 0.005791
 0.005514
 0.004811
 0.004345
 0.004570
 0.004476
 0.004166
 0.004506
 0.004459
 0.004738
 0.004976
 0.005220
 0.005418
 0.005610
 0.005741
 0.005831
 0.005902
 0.005941
 0.005929
 0.005724
 0.005684
 0.005467
 0.005408
 0.005343
 0.005233
 0.005257
 0.005161
 0.005114
 0.004996
 0.004970
 0.004985
 0.004679
 0.004642
 0.004586
 0.004731
 0.004904
 0.005113
 0.005221
 0.005317
 0.005348
 0.005643
 0.005515
 0.005511
 0.005353
 0.005446
 0.005297
 0.005382
 0.005468
 0.005327
 0.005350
 0.004954
 0.005247
 0.005049
 0.004998
 0.004776
 0.004547
 0.004562
 0.004661
 0.005313
 0.006526
 0.006581
 0.006628
 0.006546
 0.006501
 0.006563
 0.006511
 0.006580
 0.006570
 0.006752
 0.006783
 0.006602
 0.006309
 0.006225
 0.006351
 0.006359
 0.006199
 0.006050
 0.006204
 0.006297
 0.006348
 0.006435
 0.006454
 0.006409
 0.006515
 0.006560
 0.006745
 0.006692
 0.006574
 0.006166
 0.006079
 0.006032
 0.005801
 0.005797
 0.005771
 0.005691
 0.005640
 0.005627
 0.005779
 0.005665
 0.005560
 0.005712
 0.005843
 0.005762
 0.005821
 0.005838
 0.005833
 0.005825
 0.005960
 0.005888
 0.006259
 0.005926
 0.006128
 0.006280
 0.006192
 0.006120
 0.006192
 0.005803
 0.005759
 0.005844
 0.005029
 0.004625
 0.004269
 0.004116
 0.003831
 0.003932
 0.003826
 0.003965
 0.004037
 0.003954
 0.003920
 0.003641
 0.003590
 0.003370
 0.003343
 0.003219
 0.003372
 0.003567
 0.003566
 0.003664
 0.003530
 0.003548
 0.003464
 0.003521
 0.003271
 0.003130
 0.003382
 0.003356
 0.003140
 0.003035
 0.003091
 0.003053
 0.002940
 0.002853
 0.003036
 0.003521
 0.003915
 0.003877
 0.003810
 0.003656
 0.003677
 0.003865
 0.003805
 0.003932
 0.003982
 0.003899
 0.003807
 0.003655
 0.003480
 0.003192
 0.003370
 0.003186
 0.003243
 0.003158
 0.003134
 0.003042
 0.002899
 0.002993
 0.003083
 0.003614
 0.003822
 0.004462
 0.005153
 0.004980
 0.005352
 0.005653
 0.005861
 0.005664
 0.005902
 0.005761
 0.005640
 0.005757
 0.005796
 0.005692
 0.005356
 0.005033
 0.004608
 0.004431
 0.003950
 0.003991
 0.003961
 0.003709
 0.004177
 0.004521
 0.005067
 0.005888
 0.006275
 0.006425
 0.005642
 0.005071
 0.005140
 0.004972
 0.005112
 0.004780
 0.004099
 0.003734
 0.003366
 0.003300
 0.003823
 0.004677
 0.004879
 0.005138
 0.005176
 0.005036
 0.005105
 0.005033
 0.005271
 0.005345
 0.005458
 0.005218
 0.005233
 0.005440
 0.005374
 0.005501
 0.005338
 0.005154
 0.005303
 0.005520
 0.005823
 0.006077
 0.005994
 0.005945
 0.005884
 0.005834
 0.005724
 0.005572
 0.005714
 0.005687
 0.005752
 0.005763
 0.005876
 0.006010
 0.006128
 0.006347
 0.006272
 0.006043
 0.006006
 0.005773
 0.005810
 0.005696
 0.005655
 0.005814
 0.006031
 0.006136
 0.006085
 0.006033
 0.006114
 0.005981
 0.005910
 0.005999
 0.005999
 0.005877
 0.005794
 0.006009
 0.006132
 0.006472
 0.006636
 0.006570
 0.006630
 0.006397
 0.006688
 0.006486
 0.006325
 0.006202
 0.006088
 0.006242
 0.006271
 0.006329
 0.006294
 0.006310
 0.006225
 0.006185
 0.006102
 0.006020
 0.005830
 0.005855
 0.005787
 0.005866
 0.005952
 0.006265
 0.006368
 0.006147
 0.006267
 0.006328
 0.006521
 0.006281
 0.006273
 0.006227
 0.006043
 0.006237
 0.005999
 0.005977
 0.006028
 0.006040
 0.005957
 0.005836
 0.005967
 0.004963
 0.005091
 0.005480
 0.005404
 0.005179
 0.005872
 0.005015
 0.005727
 0.006884
 0.006910
 0.006030
 0.005840
 0.005379
 0.004646
 0.004776
 0.004361
 0.003970
 0.004516
 0.004659
 0.004725
 0.005094
 0.004891
 0.004238
 0.004428
 0.004348
 0.004099
 0.004069
 0.003939
 0.003951
 0.004229
 0.004909
 0.005418
 0.005547
 0.005475
 0.005304
 0.005236
 0.004776
 0.004681
 0.004724
 0.004712
 0.004439
 0.004417
 0.004881
 0.005056
 0.004701
 0.004788
 0.004811
 0.004613
 0.004381
 0.004338
 0.004023
 0.003928
 0.003869
 0.004299
 0.004892
 0.005281
 0.005571
 0.005092
 0.004920
 0.004581
 0.004061
 0.005723
 0.006426
 0.005667
 0.005377
 0.005579
 0.005474
 0.005081
 0.005001
 0.004828
 0.004732
 0.004615
 0.004392
 0.004459
 0.004379
 0.004164
 0.004004
 0.004667
 0.004957
 0.005355
 0.005973
 0.006591
 0.006617
 0.007052
 0.006917
 0.006789
 0.007008
 0.006844
 0.006734
 0.006504
 0.006894
 0.006904
 0.007693
 0.007727
 0.007691
 0.007555
 0.007343
 0.006728
 0.006708
 0.006271
 0.006072
 0.005984
 0.005741
 0.004910
 0.004906
 0.004879
 0.004937
 0.004742
 0.004777
 0.004743
 0.004974
 0.004798
 0.004961
 0.004798
 0.004859
 0.004712
 0.004488
 0.004249
 0.004490
 0.004061
 0.004152
 0.003993
 0.004168
 0.003781
 0.003862
 0.004161
 0.004984
 0.004921
 0.004972
 0.005098
 0.005787
 0.005343
 0.005734
 0.005404
 0.005844
 0.005826
 0.005461
 0.005410
 0.005571
 0.005793
 0.005659
 0.005176
 0.005036
 0.005378
 0.004966
 0.005093
 0.004565
 0.004713
 0.004420
 0.005109
 0.005682
 0.005649
 0.005521
 0.005633
 0.005577
 0.006153
 0.005917
 0.005862
 0.005885
 0.006132
 0.005514
 0.005904
 0.006005
 0.005826
 0.005878
 0.005688
 0.005618
 0.005767
 0.005639
 0.005621
 0.005861
 0.005895
 0.005976
 0.005818
 0.006258
 0.006523
 0.006326
 0.006178
 0.006706
 0.006789
 0.006997
 0.006935
 0.006668
 0.006613
 0.006771
 0.006806
 0.007024
 0.007033
 0.007111
 0.007088
 0.007319
 0.007322
 0.007253
 0.007064
 0.007133
 0.007085
 0.007279
 0.007511
 0.007893
 0.007790
 0.007697
 0.007945
 0.008055
 0.007960
 0.007901
 0.007748
 0.007783
 0.007760
 0.007829
 0.007732
 0.007644
 0.007932
 0.006959
 0.007096
 0.007253
 0.007105
 0.006901
 0.006701
 0.005668
 0.005368
 0.005154
 0.005189
 0.005197
 0.005165
 0.005182
 0.004733
 0.004702
 0.004618
 0.004820
 0.005100
 0.004957
 0.004785
 0.004803
 0.004726
 0.004825
 0.004798
 0.004921
 0.004763
 0.004588
 0.004532
 0.004429
 0.004335
 0.004226
 0.004255
 0.004299
 0.004339
 0.004373
 0.004560
 0.004749
 0.004682
 0.003994
 0.003972
 0.004233
 0.004099
 0.004111
 0.004108
 0.004250
 0.004125
 0.004066
 0.004145
 0.004060
 0.004075
 0.004076
 0.004118
 0.004234
 0.004163
 0.004222
 0.004301
 0.004423
 0.004521
 0.004583
 0.004157
 0.004018
 0.004235
 0.004442
 0.004514
 0.004595
 0.004720
 0.004802
 0.004741
 0.004644
 0.004675
 0.004900
 0.005177
 0.005421
 0.005359
 0.005092
 0.005756
 0.005895
 0.005672
 0.005672
 0.005647
 0.005646
 0.005657
 0.005736
 0.005829
 0.005725
 0.005716
 0.005870
 0.005805
 0.005460
 0.006175
 0.005911
 0.005766
 0.005720
 0.005551
 0.005772
 0.005638
 0.005522
 0.005136
 0.004693
 0.004726
 0.004897
 0.004829
 0.004661
 0.004325
 0.004156
 0.004639
 0.004965
 0.005468
 0.005779
 0.005780
 0.006028
 0.006090
 0.006252
 0.006122
 0.006172
 0.005973
 0.005996
 0.006045
 0.006123
 0.005517
 0.005330
 0.005095
 0.004835
 0.004634
 0.004520
 0.004361
 0.004269
 0.004191
 0.004190
 0.004764
 0.005380
 0.006241
 0.005841
 0.005985
 0.006114
 0.006296
 0.006508
 0.006525
 0.006486
 0.006644
 0.006473
 0.006224
 0.006453
 0.006212
 0.005721
 0.005783
 0.005707
 0.005178
 0.004846
 0.004744
 0.004678
 0.004745
 0.004916
 0.005128
 0.005483
 0.005996
 0.006341
 0.006550
 0.006208
 0.006190
 0.006224
 0.005738
 0.006023
 0.006133
 0.006219
 0.006251
 0.006014
 0.006077
 0.006135
 0.006240
 0.006064
 0.006014
 0.006146
 0.006245
 0.006159
 0.005935
 0.005541
 0.005885
 0.006327
 0.005841
 0.005687
 0.005486
 0.005598
 0.005319
 0.005690
 0.005712
 0.006164
 0.006421
 0.006353
 0.006279
 0.006025
 0.005494
 0.005376
 0.005325
 0.005718
 0.005664
 0.005799
 0.005694
 0.005616
 0.005766
 0.005602
 0.005738
 0.005905
 0.005867
 0.004998
 0.004641
 0.004858
 0.004537
 0.004507
 0.004503
 0.004422
 0.004508
 0.004469
 0.004619
 0.004621
 0.004588
 0.004537
 0.004212
 0.004284
 0.004088
 0.003973
 0.003836
 0.004004
 0.003820
 0.003835
 0.004488
 0.005244
 0.005135
 0.005526
 0.005260
 0.005889
 0.006057
 0.006188
 0.006096
 0.006043
 0.006405
 0.006924
 0.006871
 0.006678
 0.006627
 0.006542
 0.006588
 0.006707
 0.006846
 0.006895
 0.006842
 0.007111
 0.007194
 0.007193
 0.007599
 0.007654
 0.007922
 0.007714
 0.007895
 0.007864
 0.008153
 0.007937
 0.007744
 0.007779
 0.007717
 0.007608
 0.007416
 0.007498
 0.007591
 0.007606
 0.007535
 0.007643
 0.007968
 0.008080
 0.008363
 0.007575
 0.006937
 0.007050
 0.007124
 0.006542
 0.005521
 0.005380
 0.005301
 0.005352
 0.005022
 0.005123
 0.005158
 0.005474
 0.005089
 0.005201
 0.005366
 0.005290
 0.005382
 0.005271
 0.005398
 0.005073
 0.004950
 0.005004
 0.004500
 0.004579
 0.004514
 0.004625
 0.005439
 0.005724
 0.006138
 0.005889
 0.006447
 0.005769
 0.005605
 0.006003
 0.006745
 0.007216
 0.006561
 0.006596
 0.006646
 0.006409
 0.006313
 0.006197
 0.006314
 0.006329
 0.005846
 0.005804
 0.006019
 0.006471
 0.006335
 0.006491
 0.007114
 0.007405
 0.007847
 0.007864
 0.007783
 0.007907
 0.007276
 0.007017
 0.006949
 0.006600
 0.006921
 0.007468
 0.007414
 0.007408
 0.007445
 0.007411
 0.007370
 0.007280
 0.007141
 0.007277
 0.007101
 0.007155
 0.007161
 0.007119
 0.007311
 0.007847
 0.007718
 0.007711
 0.008033
 0.008253
 0.008532
 0.008851
 0.008204
 0.007947
 0.007615
 0.006865
 0.006647
 0.006645
 0.006687
 0.006933
 0.007064
 0.007237
 0.006849
 0.006670
 0.006500
 0.006451
 0.006317
 0.006285
 0.006367
 0.006438
 0.006301
 0.006100
 0.005730
 0.006189
 0.005628
 0.006151
 0.006259
 0.006102
 0.006004
 0.006144
 0.005632
 0.004377
 0.003605
 0.003290
 0.003367
 0.003391
 0.003394
 0.003274
 0.003187
 0.003085
 0.002893
 0.003052
 0.003396
 0.002542
 0.002193
 0.001767
 0.001697
 0.002319
 0.001957
 0.002134
 0.001813
 0.001778
 0.001940
 0.002347
 0.002727
 0.003150
 0.003922
 0.003778
 0.004037
 0.004040
 0.004567
 0.005962
 0.006330
 0.006974
 0.007390
 0.007119
 0.007084
 0.007229
 0.006871
 0.007118
 0.006261
 0.006968
 0.006974
 0.006697
 0.006405
 0.006112
 0.005782
 0.005414
 0.005427
 0.005342
 0.005331
 0.005294
 0.005283
 0.005555
 0.005724
 0.005642
 0.005427
 0.005173
 0.005027
 0.004976
 0.004857
 0.004634
 0.004275
 0.003868
 0.003949
 0.003641
 0.003718
 0.003676
 0.003544
 0.003494
 0.003773
 0.003783
 0.003756
 0.003756
 0.003826
 0.003780
 0.003832
 0.003879
 0.003943
 0.003908
 0.003853
 0.003783
 0.003853
 0.003825
 0.003971
 0.003822
 0.003849
 0.003378
 0.003565
 0.003596
 0.003270
 0.003280
 0.003287
 0.003316
 0.003448
 0.003436
 0.003382
 0.003561
 0.003511
 0.003440
 0.003495
 0.003434
 0.003518
 0.003455
 0.003319
 0.003330
 0.003281
 0.003543
 0.003938
 0.003927
 0.003849
 0.003924
 0.004032
 0.004054
 0.004193
 0.004551
 0.004663
 0.004910
 0.005216
 0.005240
 0.005249
 0.005365
 0.005403
 0.005476
 0.005306
 0.005150
 0.005132
 0.005111
 0.005068
 0.005102
 0.004936
 0.005338
 0.005476
 0.005570
 0.005652
 0.005187
 0.004880
 0.005076
 0.005182
 0.005318
 0.005642
 0.005636
 0.005776
 0.005594
 0.005614
 0.005588
 0.005438
 0.005462
 0.005406
 0.005314
 0.005292
 0.005329
 0.005300
 0.005213
 0.004963
 0.005326
 0.005773
 0.005489
 0.005913
 0.006058
 0.005801
 0.006212
 0.006147
 0.005854
 0.005882
 0.006337
 0.006240
 0.006273
 0.006267
 0.006015
 0.005676
 0.005599
 0.005456
 0.005217
 0.005331
 0.005487
 0.005403
 0.005443
 0.005108
 0.005477
 0.005689
 0.005847
 0.006125
 0.006345
 0.006474
 0.006456
 0.005984
 0.005785
 0.005941
 0.006377
 0.006440
 0.006201
 0.006210
 0.005981
 0.006098
 0.005703
 0.005924
 0.005437
 0.005744
 0.005804
 0.005533
 0.005428
 0.005320
 0.005509
 0.005635
 0.005834
 0.005818
 0.005918
 0.005803
 0.005702
 0.005626
 0.005681
 0.005578
 0.005593
 0.005633
 0.005727
 0.005599
 0.005678
 0.005657
 0.005410
 0.005181
 0.005067
 0.004758
 0.005038
 0.004547
 0.004843
 0.004431
 0.004925
 0.005722
 0.006062
 0.006239
 0.006661
 0.006968
 0.006776
 0.006728
 0.006678
 0.006536
 0.006548
 0.006316
 0.006472
 0.006478
 0.006365
 0.006022
 0.005688
 0.005192
 0.004801
 0.004543
 0.004332
 0.004098
 0.003874
 0.003681
 0.003976
 0.003733
 0.003871
 0.004026
 0.004005
 0.004085
 0.003030
 0.002638
 0.003078
 0.003224
 0.003182
 0.003862
 0.003595
 0.003832
 0.003877
 0.003600
 0.003266
 0.003339
 0.003334
 0.003392
 0.003408
 0.003392
 0.003423
 0.003382
 0.003792
 0.003583
 0.003661
 0.003589
 0.003855
 0.004116
 0.003925
 0.004166
 0.004444
 0.004770
 0.004890
 0.005158
 0.005076
 0.005016
 0.005027
 0.004790
 0.004733
 0.004604
 0.004597
 0.004507
 0.004249
 0.004073
 0.004096
 0.004301
 0.004352
 0.004808
 0.004795
 0.005554
 0.006012
 0.005628
 0.005446
 0.005591
 0.005738
 0.005434
 0.005553
 0.005542
 0.005651
 0.005692
 0.005662
 0.005606
 0.005480
 0.005609
 0.005243
 0.005245
 0.005196
 0.004521
 0.004382
 0.004657
 0.004814
 0.005306
 0.006289
 0.006704
 0.006443
 0.005935
 0.005492
 0.005221
 0.004353
 0.004629
 0.004629
 0.004526
 0.004308
 0.003880
 0.003814
 0.003892
 0.003826
 0.003820
 0.003696
 0.003764
 0.003708
 0.003736
 0.003813
 0.003823
 0.004072
 0.004191
 0.004466
 0.004533
 0.004516
 0.003948
 0.003670
 0.003052
 0.002861
 0.002557
 0.002555
 0.002906
 0.002886
 0.002762
 0.002915
 0.002795
 0.002972
 0.003005
 0.003202
 0.003213
 0.003107
 0.003118
 0.003153
 0.003038
 0.003416
 0.003768
 0.003635
 0.003576
 0.003161
 0.003218
 0.002623
 0.002155
 0.002330
 0.002066
 0.002386
 0.002309
 0.002757
 0.002894
 0.003313
 0.003510
 0.003602
 0.003988
 0.003924
 0.003753
 0.003754
 0.003826
 0.004124
 0.004324
 0.004588
 0.004902
 0.004835
 0.004693
 0.004119
 0.003759
 0.003631
 0.002927
 0.002999
 0.002768
 0.003000
 0.002541
 0.003187
 0.003068
 0.003566
 0.003890
 0.003903
 0.003832
 0.003925
 0.004135
 0.004021
 0.003911
 0.003909
 0.004029
 0.004279
 0.004273
 0.004395
 0.004013
 0.003738
 0.004280
 0.004308
 0.004288
 0.004476
 0.004801
 0.005149
 0.005245
 0.005402
 0.005149
 0.004940
 0.004436
 0.004387
 0.004337
 0.004573
 0.006057
 0.006687
 0.007338
 0.007314
 0.007370
 0.007109
 0.007298
 0.007391
 0.007574
 0.007740
 0.007917
 0.007818
 0.007810
 0.007826
 0.007783
 0.007495
 0.007263
 0.007121
 0.007120
 0.007159
 0.007163
 0.007254
 0.007493
 0.007407
 0.007319
 0.007275
 0.007190
 0.007149
 0.006965
 0.007017
 0.007010
 0.007177
 0.007019
 0.007140
 0.007187
 0.007143
 0.007117
 0.006998
 0.007173
 0.006841
 0.006672
 0.006596
 0.006778
 0.007052
 0.007277
 0.007412
 0.007449
 0.007452
 0.007400
 0.007481
 0.007507
 0.007723
 0.007921
 0.007945
 0.008274
 0.008325
 0.008692
 0.008478
 0.008691
 0.008595
 0.008942
 0.008708
 0.008381
 0.008766
 0.008904
 0.008666
 0.008585
 0.008594
 0.008483
 0.007905
 0.007833
 0.007599
 0.007279
 0.006821
 0.006427
 0.005670
 0.005769
 0.006221
 0.007110
 0.007644
 0.008047
 0.008316
 0.008456
 0.008252
 0.008051
 0.007896
 0.007817
 0.007725
 0.007504
 0.007456
 0.007540
 0.007478
 0.007609
 0.007942
 0.008204
 0.008437
 0.008216
 0.008247
 0.008194
 0.007946
 0.008024
 0.008240
 0.008456
 0.008982
 0.008683
 0.006895
 0.008231
 0.007315
 0.007371
 0.006339
 0.006066
 0.006261
 0.006622
 0.006832
 0.007122
 0.007149
 0.007106
 0.007476
 0.007533
 0.007299
 0.007342
 0.007387
 0.007293
 0.007296
 0.007280
 0.007589
 0.007817
 0.008067
 0.008505
 0.008451
 0.008657
 0.008157
 0.008347
 0.008171
 0.008165
 0.008530
 0.009371
 0.009054
 0.008796
 0.008801
 0.008648
 0.008494
 0.008428
 0.008158
 0.007818
 0.007670
 0.007377
 0.007090
 0.007231
 0.007569
 0.008290
 0.008454
 0.008402
 0.008961
 0.009807
 0.009701
 0.009549
 0.009618
 0.009272
 0.009458
 0.009431
 0.009251
 0.008205
 0.006917
 0.006123
 0.006330
 0.006648
 0.006380
 0.006218
 0.006406
 0.006297
 0.006408
 0.006467
 0.006579
 0.006674
 0.006882
 0.006972
 0.005807
 0.005276
 0.005542
 0.004434
 0.004263
 0.004445
 0.004628
 0.004430
 0.004603
 0.005593
 0.005165
 0.005266
 0.005674
 0.005599
 0.005642
 0.005607
 0.005484
 0.005724
 0.005443
 0.005153
 0.005819
 0.005533
 0.005360
 0.005563
 0.006128
 0.006208
 0.005843
 0.006226
 0.006056
 0.006572
 0.006358
 0.006081
 0.005765
 0.005727
 0.005572
 0.005268
 0.005050
 0.004892
 0.004722
 0.004739
 0.004772
 0.005049
 0.004856
 0.004608
 0.005009
 0.005307
 0.005744
 0.006542
 0.006051
 0.005392
 0.004598
 0.005117
 0.005090
 0.005280
 0.005394
 0.005356
 0.005025
 0.005335
 0.005751
 0.006112
 0.006684
 0.006844
 0.006645
 0.006860
 0.006978
 0.007219
 0.007129
 0.006544
 0.006319
 0.006683
 0.006834
 0.006347
 0.005831
 0.005610
 0.006004
 0.005665
 0.005591
 0.005179
 0.005982
 0.005562
 0.005453
 0.005571
 0.005744
 0.005409
 0.005650
 0.005636
 0.005084
 0.005268
 0.004912
 0.005037
 0.005039
 0.005146
 0.005576
 0.006046
 0.006252
 0.006107
 0.005454
 0.005280
 0.005530
 0.006049
 0.005158
 0.005833
 0.005770
 0.005628
 0.005552
 0.005441
 0.005366
 0.005372
 0.005094
 0.005033
 0.004868
 0.005286
 0.005109
 0.004971
 0.005190
 0.005377
 0.005515
 0.005604
 0.005841
 0.005895
 0.005872
 0.006192
 0.005566
 0.005767
 0.005540
 0.005399
 0.005152
 0.005247
 0.005071
 0.005158
 0.004974
 0.004770
 0.005087
 0.004909
 0.005306
 0.005348
 0.005040
 0.004814
 0.004580
 0.004581
 0.005334
 0.005887
 0.005548
 0.005159
 0.004667
 0.005523
 0.004913
 0.004749
 0.004922
 0.005016
 0.004839
 0.005127
 0.005266
 0.004943
 0.005065
 0.004963
 0.005102
 0.004787
 0.004721
 0.004636
 0.004593
 0.004443
 0.004425
 0.004340
 0.004349
 0.004297
 0.004055
 0.004414
 0.004130
 0.004797
 0.004990
 0.004072
 0.004923
 0.004482
 0.004204
 0.004815
 0.004590
 0.004777
 0.004844
 0.005037
 0.005291
 0.004938
 0.004705
 0.004755
 0.004822
 0.004893
 0.004717
 0.004583
 0.004452
 0.004622
 0.004989
 0.004634
 0.004665
 0.004801
 0.004462
 0.005080
 0.004799
 0.004970
 0.004792
 0.004793
 0.004843
 0.004594
 0.004510
 0.004593
 0.004639
 0.004390
 0.004520
 0.004531
 0.004510
 0.004401
 0.004308
 0.004123
 0.004227
 0.004589
 0.004660
 0.004442
 0.004031
 0.004131
 0.004361
 0.005029
 0.004055
 0.003860
 0.004028
 0.003972
 0.004113
 0.004011
 0.004144
 0.004177
 0.003734
 0.003600
 0.003588
 0.003524
 0.003459
 0.003485
 0.003461
 0.003593
 0.004109
 0.004331
 0.004488
 0.004205
 0.004349
 0.004383
 0.003867
 0.004215
 0.003608
 0.004637
 0.004548
 0.004703
 0.004625
 0.005010
 0.004674
 0.004949
 0.005358
 0.005398
 0.005559
 0.005520
 0.005140
 0.005525
 0.005717
 0.005731
 0.005839
 0.006291
 0.006521
 0.006737
 0.006863
 0.006717
 0.006929
 0.006306
 0.006714
 0.006482
 0.006218
 0.005939
 0.005240
 0.005138
 0.004775
 0.005000
 0.005070
 0.005023
 0.004758
 0.004430
 0.004420
 0.004565
 0.004783
 0.004653
 0.004922
 0.005023
 0.005107
 0.004684
 0.005455
 0.005136
 0.005593
 0.005305
 0.005534
 0.006174
 0.006477
 0.006040
 0.006321
 0.005913
 0.006197
 0.006336
 0.006685
 0.006547
 0.006482
 0.006617
 0.006287
 0.006043
 0.005591
 0.005680
 0.005367
 0.005785
 0.005443
 0.005222
 0.005264
 0.005838
 0.005662
 0.005476
 0.005437
 0.005351
 0.005379
 0.005501
 0.005399
 0.005309
 0.005428
 0.005288
 0.005295
 0.005270
 0.005159
 0.005180
 0.005037
 0.005004
 0.004861
 0.004873
 0.005023
 0.005229
 0.005031
 0.005584
 0.006148
 0.004128
 0.004846
 0.004678
 0.004916
 0.005049
 0.005126
 0.005310
 0.005093
 0.005636
 0.005423
 0.005424
 0.005131
 0.004830
 0.004599
 0.004502
 0.004376
 0.004266
 0.004404
 0.004832
 0.005446
 0.005774
 0.005709
 0.005648
 0.005688
 0.006008
 0.005303
 0.005957
 0.005309
 0.005637
 0.005565
 0.005660
 0.005631
 0.005815
 0.005713
 0.005792
 0.005752
 0.005565
 0.005501
 0.005207
 0.005203
 0.005115
 0.005205
 0.005560
 0.006491
 0.006320
 0.006375
 0.006611
 0.006320
 0.006789
 0.006494
 0.006599
 0.006560
 0.006858
 0.007273
 0.007620
 0.007449
 0.007734
 0.008127
 0.008016
 0.007371
 0.007032
 0.007634
 0.007770
 0.007567
 0.007335
 0.007210
 0.007312
 0.007477
 0.007976
 0.008508
 0.008228
 0.008678
 0.008195
 0.008765
 0.009028
 0.008667
 0.008842
 0.008040
 0.008200
 0.007959
 0.007984
 0.008018
 0.007625
 0.007608
 0.007373
 0.007240
 0.007234
 0.007213
 0.007132
 0.007039
 0.007099
 0.007327
 0.007319
 0.007446
 0.007424
 0.007619
 0.007655
 0.006974
 0.007108
 0.007018
 0.007084
 0.006864
 0.006244
 0.005882
 0.005235
 0.005543
 0.006412
 0.007063
 0.007634
 0.007773
 0.007898
 0.008079
 0.007692
 0.007857
 0.007761
 0.007728
 0.007692
 0.007805
 0.007177
 0.007193
 0.006951
 0.007519
 0.007059
 0.007117
 0.007233
 0.007013
 0.007046
 0.007182
 0.006056
 0.006367
 0.006707
 0.007577
 0.007715
 0.007678
 0.007664
 0.007868
 0.007800
 0.007922
 0.008112
 0.007773
 0.008136
 0.007480
 0.007702
 0.007485
 0.006985
 0.007127
 0.007263
 0.007776
 0.007728
 0.008323
 0.008560
 0.008907
 0.008955
 0.008865
 0.008756
 0.008365
 0.007711
 0.007421
 0.007355
 0.007288
 0.006814
 0.006983
 0.007274
 0.008693
 0.008986
 0.008640
 0.008410
 0.008643
 0.009209
 0.009149
 0.009286
 0.009243
 0.008295
 0.008433
 0.007482
 0.006850
 0.006586
 0.006244
 0.006613
 0.006861
 0.007575
 0.009382
 0.009276
 0.009206
 0.009046
 0.008987
 0.009077
 0.009287
 0.009470
 0.009570
 0.009349
 0.009833
 0.009239
 0.009181
 0.008825
 0.007978
 0.007689
 0.006965
 0.006894
 0.006824
 0.006636
 0.006324
 0.006286
 0.006226
 0.006247
 0.006315
 0.006404
 0.006495
 0.006514
 0.006515
 0.006166
 0.006283
 0.006575
 0.006405
 0.006262
 0.005759
 0.005547
 0.005939
 0.006059
 0.006178
 0.006792
 0.006129
 0.006443
 0.006194
 0.006095
 0.006204
 0.006144
 0.006188
 0.006113
 0.005861
 0.005624
 0.005727
 0.005533
 0.005342
 0.005608
 0.006252
 0.006781
 0.006455
 0.006022
 0.005540
 0.005818
 0.005196
 0.005256
 0.005022
 0.005278
 0.005471
 0.005435
 0.005812
 0.005711
 0.005946
 0.006135
 0.006139
 0.006107
 0.006048
 0.006084
 0.006266
 0.005958
 0.005911
 0.006190
 0.006574
 0.007655
 0.007766
 0.008016
 0.008239
 0.007312
 0.008062
 0.007555
 0.007635
 0.007626
 0.007663
 0.007409
 0.007326
 0.007266
 0.007217
 0.007098
 0.007199
 0.007151
 0.007057
 0.006807
 0.006815
 0.006696
 0.006170
 0.006700
 0.007147
 0.007054
 0.007000
 0.006711
 0.006642
 0.006876
 0.006717
 0.006117
 0.006365
 0.006676
 0.007419
 0.006771
 0.007674
 0.007753
 0.007636
 0.007458
 0.007306
 0.007404
 0.007354
 0.007405
 0.007657
 0.007681
 0.007498
 0.007617
 0.007716
 0.007809
 0.007894
 0.007720
 0.007323
 0.007253
 0.007055
 0.007002
 0.007220
 0.007458
 0.006812
 0.007079
 0.008000
 0.006865
 0.007718
 0.007791
 0.007679
 0.007671
 0.007219
 0.007451
 0.007539
 0.007143
 0.007441
 0.007848
 0.008055
 0.008117
 0.008047
 0.007936
 0.007890
 0.007942
 0.008363
 0.008184
 0.008157
 0.008135
 0.007969
 0.007939
 0.007915
 0.008099
 0.007957
 0.007852
 0.007889
 0.007600
 0.007715
 0.007910
 0.007911
 0.007785
 0.007838
 0.007755
 0.007861
 0.008022
 0.008021
 0.008145
 0.008121
 0.007259
 0.006824
 0.007028
 0.007625
 0.007172
 0.007191
 0.007301
 0.007675
 0.007178
 0.007255
 0.007336
 0.007323
 0.007168
 0.006979
 0.006839
 0.006858
 0.006884
 0.006930
 0.006974
 0.006900
 0.006832
 0.006968
 0.006541
 0.006416
 0.006416
 0.006630
 0.006413
 0.006494
 0.006362
 0.006481
 0.006478
 0.006473
 0.006340
 0.006450
 0.006359
 0.006373
 0.006362
 0.006224
 0.005975
 0.005963
 0.005896
 0.006005
 0.006109
 0.006414
 0.006759
 0.006636
 0.006297
 0.005672
 0.005457
 0.005417
 0.005669
 0.005846
 0.005772
 0.005495
 0.005787
 0.005879
 0.005891
 0.006053
 0.006485
 0.006677
 0.006704
 0.006780
 0.006887
 0.006841
 0.006782
 0.006889
 0.006981
 0.006983
 0.006900
 0.006313
 0.006225
 0.005984
 0.005544
 0.005732
 0.005847
 0.005919
 0.006113
 0.006158
 0.006156
 0.006236
 0.006352
 0.006364
 0.006283
 0.006009
 0.005929
 0.005883
 0.006050
 0.005470
 0.005477
 0.005381
 0.006267
 0.006664
 0.006491
 0.006808
 0.006295
 0.006315
 0.004973
 0.005111
 0.005452
 0.005706
 0.006002
 0.006205
 0.006671
 0.005658
 0.005881
 0.006026
 0.005788
 0.005864
 0.006827
 0.007605
 0.007694
 0.007694
 0.007745
 0.007835
 0.007755
 0.007787
 0.008071
 0.007989
 0.008143
 0.008146
 0.008108
 0.007640
 0.007326
 0.007261
 0.007017
 0.006409
 0.006327
 0.005690
 0.005754
 0.005827
 0.006290
 0.006868
 0.007067
 0.007285
 0.007397
 0.007240
 0.007450
 0.007741
 0.007899
 0.008097
 0.008325
 0.007903
 0.008178
 0.007998
 0.008114
 0.008174
 0.008084
 0.007739
 0.008189
 0.007819
 0.007172
 0.006354
 0.006226
 0.006232
 0.006177
 0.006249
 0.006683
 0.006704
 0.006936
 0.006985
 0.007032
 0.007164
 0.007053
 0.007269
 0.007182
 0.007699
 0.007402
 0.007432
 0.006975
 0.006948
 0.006816
 0.005904
 0.006288
 0.005704
 0.004879
 0.004686
 0.004426
 0.004435
 0.004972
 0.005441
 0.005581
 0.005531
 0.005639
 0.005479
 0.005670
 0.005230
 0.005653
 0.005971
 0.006461
 0.006872
 0.006879
 0.006999
 0.006343
 0.005849
 0.006328
 0.005046
 0.005138
 0.005267
 0.005401
 0.005297
 0.005819
 0.005882
 0.005777
 0.006480
 0.007270
 0.007663
 0.007623
 0.007686
 0.007929
 0.007906
 0.008126
 0.007585
 0.007591
 0.007705
 0.007483
 0.007971
 0.008444
 0.008012
 0.007289
 0.007732
 0.007917
 0.008195
 0.007891
 0.007091
 0.007000
 0.006994
 0.007466
 0.006977
 0.007569
 0.008299
 0.008409
 0.007663
 0.007402
 0.007382
 0.008244
 0.007090
 0.007406
 0.007519
 0.007712
 0.007173
 0.007003
 0.007261
 0.007264
 0.007048
 0.007425
 0.007792
 0.007472
 0.007364
 0.007307
 0.007223
 0.007477
 0.007222
 0.007356
 0.007132
 0.007424
 0.007195
 0.007265
 0.007243
 0.008159
 0.008748
 0.009164
 0.008830
 0.009102
 0.008388
 0.007990
 0.007029
 0.007555
 0.008102
 0.007740
 0.007838
 0.008311
 0.008775
 0.009348
 0.011066
 0.010481
 0.010065
 0.010354
 0.010058
 0.009920
 0.009788
 0.009643
 0.009491
 0.009331
 0.009400
 0.009557
 0.009679
 0.009694
 0.009919
 0.009835
 0.009944
 0.009750
 0.009755
 0.010206
 0.010403
 0.010145
 0.010274
 0.009819
 0.009901
 0.009804
 0.009854
 0.010009
 0.010072
 0.009878
 0.009501
 0.009519
 0.009455
 0.009595
 0.009677
 0.009463
 0.009775
 0.009768
 0.010195
 0.009663
 0.009568
 0.009094
 0.009734
 0.009220
 0.009279
 0.009270
 0.009485
 0.009520
 0.009567
 0.009384
 0.009190
 0.008947
 0.008684
 0.008583
 0.008639
 0.008696
 0.008538
 0.008464
 0.008373
 0.008385
 0.008455
 0.009178
 0.008615
 0.008079
 0.007702
 0.007786
 0.007504
 0.006775
 0.006835
 0.007551
 0.007660
 0.007406
 0.007187
 0.007803
 0.008080
 0.008153
 0.007853
 0.007705
 0.007618
 0.007219
 0.007475
 0.008170
 0.008830
 0.009241
 0.009410
 0.009299
 0.009181
 0.008590
 0.006752
 0.006399
 0.007336
 0.006764
 0.006221
 0.006683
 0.006583
 0.006719
 0.007661
 0.007885
 0.008169
 0.008120
 0.008208
 0.007935
 0.008005
 0.007796
 0.007781
 0.008546
 0.008481
 0.007860
 0.007415
 0.007083
 0.006957
 0.007092
 0.006335
 0.006706
 0.006018
 0.005878
 0.006767
 0.006248
 0.007635
 0.006946
 0.007454
 0.007218
 0.007544
 0.007651
 0.007193
 0.006988
 0.007488
 0.007513
 0.007828
 0.008140
 0.007808
 0.008158
 0.008594
 0.008449
 0.008602
 0.008174
 0.006848
 0.005709
 0.006538
 0.008619
 0.008776
 0.009169
 0.008790
 0.009031
 0.009020
 0.009203
 0.009256
 0.008741
 0.008707
 0.008557
 0.008541
 0.008692
 0.008980
 0.009018
 0.009043
 0.009432
 0.009407
 0.008994
 0.009650
 0.009187
 0.009274
 0.008468
 0.008118
 0.007228
 0.007350
 0.007244
 0.008180
 0.008333
 0.008627
 0.009086
 0.009382
 0.009484
 0.009733
 0.009646
 0.009669
 0.009361
 0.009325
 0.009173
 0.009399
 0.009240
 0.009512
 0.009567
 0.010280
 0.009710
 0.009436
 0.008441
 0.007257
 0.007098
 0.008221
 0.008985
 0.008761
 0.009137
 0.009530
 0.008339
 0.007956
 0.007662
 0.007301
 0.007777
 0.007869
 0.007667
 0.007812
 0.008454
 0.008572
 0.007760
 0.007676
 0.007301
 0.006862
 0.007152
 0.006399
 0.006733
 0.006115
 0.005730
 0.006159
 0.005520
 0.005631
 0.005803
 0.006012
 0.007386
 0.006648
 0.006591
 0.006820
 0.007159
 0.007395
 0.007374
 0.007452
 0.007630
 0.007547
 0.007385
 0.007470
 0.006932
 0.006427
 0.006258
 0.005886
 0.005272
 0.005842
 0.005507
 0.005881
 0.005703
 0.005900
 0.006149
 0.006228
 0.006294
 0.006257
 0.006367
 0.006379
 0.006534
 0.006608
 0.006893
 0.007079
 0.007397
 0.006880
 0.007357
 0.006851
 0.006038
 0.005600
 0.005696
 0.005467
 0.005609
 0.005915
 0.006602
 0.006522
 0.006518
 0.006538
 0.006785
 0.007213
 0.007477
 0.007506
 0.007554
 0.007414
 0.007322
 0.007468
 0.007567
 0.007608
 0.007808
 0.007812
 0.007594
 0.007927
 0.007649
 0.007699
 0.007542
 0.007530
 0.007449
 0.007824
 0.007312
 0.007660
 0.008037
 0.007342
 0.007723
 0.007996
 0.008011
 0.008180
 0.008244
 0.008009
 0.007908
 0.007573
 0.007424
 0.007546
 0.007704
 0.007430
 0.007913
 0.007405
 0.007085
 0.007210
 0.007937
 0.008437
 0.008796
 0.008858
 0.008532
 0.008908
 0.008971
 0.008847
 0.008910
 0.009173
 0.009238
 0.008600
 0.008162
 0.008149
 0.007993
 0.008216
 0.008233
 0.008212
 0.008578
 0.008447
 0.008479
 0.008479
 0.008553
 0.008129
 0.008602
 0.007487
 0.007940
 0.008148
 0.007720
 0.007487
 0.008134
 0.007826
 0.007809
 0.008032
 0.007798
 0.007701
 0.007462
 0.007267
 0.006978
 0.006579
 0.006244
 0.006593
 0.007548
 0.007816
 0.007758
 0.007966
 0.007379
 0.007352
 0.007423
 0.007435
 0.007869
 0.006622
 0.007028
 0.006350
 0.006135
 0.008102
 0.008163
 0.008513
 0.008521
 0.008818
 0.008884
 0.009233
 0.009359
 0.009365
 0.009077
 0.008899
 0.009120
 0.009776
 0.010188
 0.010427
 0.009638
 0.010246
 0.008664
 0.008448
 0.007993
 0.008336
 0.007811
 0.007844
 0.007790
 0.007618
 0.008049
 0.007840
 0.008279
 0.008644
 0.008803
 0.008577
 0.008564
 0.008380
 0.008416
 0.008397
 0.008595
 0.008336
 0.008836
 0.008051
 0.007840
 0.008769
 0.008073
 0.007499
 0.006669
 0.006400
 0.006151
 0.005879
 0.005871
 0.005980
 0.006975
 0.007113
 0.007064
 0.007084
 0.007984
 0.009188
 0.009611
 0.009138
 0.009081
 0.008795
 0.009257
 0.009739
 0.009760
 0.010564
 0.010264
 0.009845
 0.009892
 0.009996
 0.009896
 0.010027
 0.009590
 0.009661
 0.009632
 0.009751
 0.010027
 0.010311
 0.010202
 0.010393
 0.010448
 0.009958
 0.010177
 0.009883
 0.009420
 0.009744
 0.010745
 0.010670
 0.010615
 0.010762
 0.010661
 0.010246
 0.010182
 0.010605
 0.009689
 0.009960
 0.009241
 0.009251
 0.008938
 0.009496
 0.009240
 0.009445
 0.009630
 0.009753
 0.009987
 0.009861
 0.009452
 0.009791
 0.009783
 0.009530
 0.009604
 0.009630
 0.009247
 0.008923
 0.008648
 0.008785
 0.008850
 0.009153
 0.009567
 0.010731
 0.011066
 0.010365
 0.010890
 0.011054
 0.011037
 0.011863
 0.011286
 0.011142
 0.011064
 0.011308
 0.010916
 0.011103
 0.011229
 0.011212
 0.011430
 0.011297
 0.011496
 0.010810
 0.010682
 0.010910
 0.010328
 0.009071
 0.009132
 0.008765
 0.009306
 0.008880
 0.009827
 0.010024
 0.009851
 0.010413
 0.010496
 0.010494
 0.010809
 0.011126
 0.011566
 0.011635
 0.011858
 0.012161
 0.012392
 0.012302
 0.012330
 0.011304
 0.010847
 0.010192
 0.010116
 0.010121
 0.009847
 0.009305
 0.009966
 0.010422
 0.010134
 0.010281
 0.010729
 0.011016
 0.011410
 0.011494
 0.011709
 0.011926
 0.011320
 0.011159
 0.010945
 0.011111
 0.010952
 0.010896
 0.010952
 0.011668
 0.011389
 0.012102
 0.011413
 0.011728
 0.012280
 0.011907
 0.011787
 0.011252
 0.010957
 0.011455
 0.011727
 0.012001
 0.011978
 0.011622
 0.011495
 0.010938
 0.010271
 0.009548
 0.009418
 0.009411
 0.009758
 0.009829
 0.010438
 0.010328
 0.010401
 0.009704
 0.008519
 0.008507
 0.008163
 0.007910
 0.007708
 0.008060
 0.008611
 0.008693
 0.008928
 0.007869
 0.007500
 0.007330
 0.007371
 0.007485
 0.007565
 0.006982
 0.007055
 0.007158
 0.007841
 0.007672
 0.007444
 0.007015
 0.007137
 0.006754
 0.006600
 0.006607
 0.007076
 0.006706
 0.006238
 0.006650
 0.006749
 0.006806
 0.007177
 0.007195
 0.007262
 0.007584
 0.007942
 0.008103
 0.008393
 0.008249
 0.008038
 0.008185
 0.008690
 0.008700
 0.008636
 0.008295
 0.008197
 0.006505
 0.007623
 0.007777
 0.007625
 0.007353
 0.007765
 0.007769
 0.008814
 0.009467
 0.009735
 0.010259
 0.010096
 0.010700
 0.009691
 0.008909
 0.008761
 0.009071
 0.009801
 0.010748
 0.010999
 0.011148
 0.010641
 0.010184
 0.010033
 0.009698
 0.009748
 0.009765
 0.009761
 0.010008
 0.009407
 0.009655
 0.009011
 0.008628
 0.008992
 0.008256
 0.007885
 0.007746
 0.008001
 0.007803
 0.007907
 0.008094
 0.008190
 0.008260
 0.008337
 0.008254
 0.008311
 0.006605
 0.006210
 0.007097
 0.007029
 0.008306
 0.007618
 0.007926
 0.007780
 0.007226
 0.006372
 0.006327
 0.006324
 0.006030
 0.006182
 0.005786
 0.006166
 0.005972
 0.006223
 0.006231
 0.006268
 0.006156
 0.006242
 0.006444
 0.006416
 0.006042
 0.005304
 0.004897
 0.004466
 0.004758
 0.004546
 0.004383
 0.004508
 0.004108
 0.004549
 0.005662
 0.005803
 0.006165
 0.006046
 0.006421
 0.006129
 0.005969
 0.005923
 0.006158
 0.006249
 0.006185
 0.006488
 0.006301
 0.006174
 0.006022
 0.006223
 0.005826
 0.005529
 0.006587
 0.007037
 0.007487
 0.008655
 0.008930
 0.009571
 0.009926
 0.010397
 0.010430
 0.010050
 0.009591
 0.009339
 0.009205
 0.009031
 0.009016
 0.008935
 0.009007
 0.008772
 0.008567
 0.008322
 0.007956
 0.007885
 0.007613
 0.007452
 0.007300
 0.007256
 0.007393
 0.007381
 0.007008
 0.007176
 0.006820
 0.007299
 0.007129
 0.007348
 0.007509
 0.007514
 0.007664
 0.007163
 0.007082
 0.007024
 0.007140
 0.007608
 0.007328
 0.007428
 0.006979
 0.006435
 0.007483
 0.005891
 0.006866
 0.006599
 0.007098
 0.007297
 0.007287
 0.006971
 0.007310
 0.007539
 0.007680
 0.007207
 0.007530
 0.007631
 0.007766
 0.007688
 0.007701
 0.007465
 0.007681
 0.007821
 0.007568
 0.006908
 0.006076
 0.006179
 0.006040
 0.005812
 0.005422
 0.004802
 0.004390
 0.005177
 0.005177
 0.005206
 0.005635
 0.005998
 0.006143
 0.006307
 0.006554
 0.006314
 0.006409
 0.006386
 0.006412
 0.006339
 0.006704
 0.007329
 0.006983
 0.007177
 0.006884
 0.006706
 0.006339
 0.006083
 0.005944
 0.006204
 0.005947
 0.006398
 0.006137
 0.006100
 0.005806
 0.006412
 0.006756
 0.006837
 0.006460
 0.006265
 0.007268
 0.007284
 0.007164
 0.007268
 0.007283
 0.007944
 0.007799
 0.007249
 0.006833
 0.007110
 0.006634
 0.005394
 0.004948
 0.005127
 0.005373
 0.005731
 0.005472
 0.005092
 0.005940
 0.006571
 0.007140
 0.007691
 0.007803
 0.008477
 0.008402
 0.008259
 0.008194
 0.007891
 0.008400
 0.008526
 0.007796
 0.007380
 0.008531
 0.008095
 0.008101
 0.007037
 0.006701
 0.006662
 0.006200
 0.005841
 0.005681
 0.006001
 0.008239
 0.008258
 0.008249
 0.007762
 0.007460
 0.007487
 0.007472
 0.007165
 0.006859
 0.007078
 0.008182
 0.008119
 0.007793
 0.008223
 0.008862
 0.009170
 0.009236
 0.010074
 0.009879
 0.010898
 0.010842
 0.011511
 0.011350
 0.010698
 0.009350
 0.008582
 0.008787
 0.008719
 0.008626
 0.008893
 0.009225
 0.009147
 0.009524
 0.009865
 0.010162
 0.010250
 0.010249
 0.010378
 0.010028
 0.009785
 0.009606
 0.009897
 0.010812
 0.010612
 0.010798
 0.009195
 0.012903
 0.012744
 0.012624
 0.012743
 0.012193
 0.011688
 0.011312
 0.011203
 0.010726
 0.010623
 0.010297
 0.010164
 0.009909
 0.009848
 0.009660
 0.009586
 0.009887
 0.009563
 0.009920
 0.009706
 0.009762
 0.009942
 0.009815
 0.009758
 0.009711
 0.009717
 0.009658
 0.009867
 0.009990
 0.010126
 0.009951
 0.009942
 0.010118
 0.009855
 0.009745
 0.009608
 0.009487
 0.009440
 0.009362
 0.009456
 0.008923
 0.008642
 0.008789
 0.009047
 0.008324
 0.008190
 0.008174
 0.007943
 0.007853
 0.007878
 0.007850
 0.007984
 0.007982
 0.008224
 0.008174
 0.008006
 0.007894
 0.008684
 0.008985
 0.008785
 0.009003
 0.009495
 0.009116
 0.008772
 0.008941
 0.007562
 0.008076
 0.007218
 0.006645
 0.007027
 0.007006
 0.006695
 0.007365
 0.006889
 0.006789
 0.009135
 0.010948
 0.011061
 0.010704
 0.009803
 0.009666
 0.009516
 0.009763
 0.009763
 0.009823
 0.009567
 0.008835
 0.008546
 0.008560
 0.008423
 0.008282
 0.008539
 0.008450
 0.009148
 0.008711
 0.008982
 0.009711
 0.010344
 0.010588
 0.010830
 0.010248
 0.010191
 0.010192
 0.010060
 0.009745
 0.009685
 0.009623
 0.009861
 0.010334
 0.010250
 0.010355
 0.010319
 0.010552
 0.010303
 0.010243
 0.010246
 0.009739
 0.010088
 0.010159
 0.010343
 0.010294
 0.010167
 0.010166
 0.010277
 0.010247
 0.010310
 0.010442
 0.010345
 0.010403
 0.010859
 0.010348
 0.010485
 0.010518
 0.010977
 0.010791
 0.010945
 0.010771
 0.010938
 0.011472
 0.011218
 0.011131
 0.011634
 0.011428
 0.011123
 0.010989
 0.010982
 0.011131
 0.011017
 0.010804
 0.010626
 0.010639
 0.010733
 0.009914
 0.009546
 0.009380
 0.009268
 0.009655
 0.009590
 0.009505
 0.008943
 0.009136
 0.009290
 0.009444
 0.009453
 0.009158
 0.008894
 0.008834
 0.009604
 0.009751
 0.009991
 0.009984
 0.010146
 0.010110
 0.010048
 0.010101
 0.010176
 0.010147
 0.010026
 0.010092
 0.010027
 0.010151
 0.010193
 0.009705
 0.009229
 0.008687
 0.008665
 0.009004
 0.009023
 0.009229
 0.009286
 0.009402
 0.009438
 0.009635
 0.010122
 0.010246
 0.010230
 0.010131
 0.009999
 0.012500
 0.012511
 0.012532
 0.012702
 0.012159
 0.011067
 0.010323
 0.010278
 0.010226
 0.010430
 0.010567
 0.010544
 0.009924
 0.009766
 0.009718
 0.009773
 0.009898
 0.009777
 0.009732
 0.009557
 0.009923
 0.010286
 0.010420
 0.010500
 0.010246
 0.010417
 0.010352
 0.010508
 0.010840
 0.010635
 0.010696
 0.010803
 0.010876
 0.010538
 0.010757
 0.011105
 0.011197
 0.011003
 0.011495
 0.013930
 0.014003
 0.014801
 0.014150
 0.013273
 0.013265
 0.013378
 0.012890
 0.012557
 0.012348
 0.012035
 0.011790
 0.011893
 0.011816
 0.011612
 0.011698
 0.011941
 0.012180
 0.011706
 0.011518
 0.011947
 0.011860
 0.011245
 0.010873
 0.010725
 0.010606
 0.010572
 0.010898
 0.010564
 0.013756
 0.012685
 0.012819
 0.012309
 0.012084
 0.011149
 0.010417
 0.010578
 0.010373
 0.010391
 0.010692
 0.010354
 0.010392
 0.010422
 0.011078
 0.009695
 0.008638
 0.008749
 0.009273
 0.009543
 0.007763
 0.008199
 0.009044
 0.008819
 0.009260
 0.009433
 0.009902
 0.009618
 0.009512
 0.009861
 0.010326
 0.010449
 0.010355
 0.010342
 0.010525
 0.010558
 0.010913
 0.010556
 0.010156
 0.009130
 0.008807
 0.009524
 0.009728
 0.009003
 0.009026
 0.008521
 0.008731
 0.009095
 0.009235
 0.009491
 0.009679
 0.010230
 0.010398
 0.010375
 0.009462
 0.009311
 0.009441
 0.009429
 0.009015
 0.008795
 0.008864
 0.008667
 0.006662
 0.007012
 0.007820
 0.008992
 0.008843
 0.008426
 0.008347
 0.008004
 0.007157
 0.005456
 0.006075
 0.006984
 0.006710
 0.006867
 0.006994
 0.006825
 0.007877
 0.008573
 0.009161
 0.009388
 0.009682
 0.010138
 0.010323
 0.009775
 0.010226
 0.009096
 0.008964
 0.009046
 0.008407
 0.007923
 0.007031
 0.007283
 0.007246
 0.007759
 0.007325
 0.007703
 0.008731
 0.009736
 0.009637
 0.009938
 0.009795
 0.010027
 0.012084
 0.012139
 0.012295
 0.012000
 0.011530
 0.011183
 0.011667
 0.011288
 0.011154
 0.011436
 0.011687
 0.011304
 0.011576
 0.011735
 0.010422
 0.010601
 0.009544
 0.009496
 0.009989
 0.010180
 0.010047
 0.009966
 0.009831
 0.009836
 0.009598
 0.009878
 0.009811
 0.010065
 0.010335
 0.010304
 0.009842
 0.009329
 0.009099
 0.008854
 0.008507
 0.008595
 0.008236
 0.008061
 0.008117
 0.008625
 0.008901
 0.009214
 0.009421
 0.009220
 0.009340
 0.008933
 0.008432
 0.008504
 0.008592
 0.008536
 0.008673
 0.008804
 0.008586
 0.007381
 0.007490
 0.007930
 0.007612
 0.007996
 0.007763
 0.008008
 0.008143
 0.008155
 0.008154
 0.008412
 0.008786
 0.008850
 0.008973
 0.008936
 0.008860
 0.009002
 0.009236
 0.009785
 0.009975
 0.009847
 0.009535
 0.008977
 0.008518
 0.008587
 0.008259
 0.007908
 0.007854
 0.008104
 0.007956
 0.008255
 0.007905
 0.008190
 0.008045
 0.008061
 0.008191
 0.008263
 0.008441
 0.008463
 0.008613
 0.008944
 0.009127
 0.009222
 0.009327
 0.009333
 0.009155
 0.009273
 0.008909
 0.008631
 0.008488
 0.008613
 0.008882
 0.008944
 0.009453
 0.009339
 0.009989
 0.009934
 0.010121
 0.010304
 0.010171
 0.010393
 0.010609
 0.010626
 0.010807
 0.010683
 0.010285
 0.010212
 0.009636
 0.009615
 0.009853
 0.010077
 0.009778
 0.009708
 0.009834
 0.010105
 0.010314
 0.010096
 0.009515
 0.008417
 0.007797
 0.007164
 0.008051
 0.008341
 0.008091
 0.008131
 0.008578
 0.008589
 0.010051
 0.010076
 0.010358
 0.010457
 0.010370
 0.010118
 0.010383
 0.010538
 0.010887
 0.011015
 0.010516
 0.009451
 0.010049
 0.009684
 0.010290
 0.010272
 0.010985
 0.010708
 0.010938
 0.011169
 0.010807
 0.010861
 0.010148
 0.011131
 0.011941
 0.012151
 0.012102
 0.010964
 0.009081
 0.008773
 0.008519
 0.008570
 0.008709
 0.008775
 0.008563
 0.008576
 0.008159
 0.007111
 0.007545
 0.007188
 0.006871
 0.006327
 0.006252
 0.006199
 0.006356
 0.006853
 0.007141
 0.007202
 0.007014
 0.006872
 0.006955
 0.006892
 0.007056
 0.007212
 0.007306
 0.007401
 0.007611
 0.007088
 0.006365
 0.006323
 0.006224
 0.006110
 0.005665
 0.005950
 0.005799
 0.005626
 0.006199
 0.005821
 0.006700
 0.006758
 0.006692
 0.006861
 0.007384
 0.007499
 0.007816
 0.007952
 0.007976
 0.007701
 0.007685
 0.008192
 0.008421
 0.008405
 0.008205
 0.008208
 0.007418
 0.006536
 0.006856
 0.007248
 0.008318
 0.009384
 0.009755
 0.010278
 0.010271
 0.010314
 0.010462
 0.010531
 0.010529
 0.010724
 0.010725
 0.010888
 0.011034
 0.011032
 0.010960
 0.011024
 0.011094
 0.010409
 0.010103
 0.010069
 0.010403
 0.010160
 0.010319
 0.010144
 0.010625
 0.010798
 0.010799
 0.010966
 0.011114
 0.011027
 0.010954
 0.010995
 0.011072
 0.011259
 0.011541
 0.011158
 0.010972
 0.010747
 0.010724
 0.011359
 0.011630
 0.011660
 0.011753
 0.011304
 0.010798
 0.010412
 0.010276
 0.010276
 0.010238
 0.009600
 0.010247
 0.009959
 0.011475
 0.011233
 0.010893
 0.010809
 0.010921
 0.011002
 0.011334
 0.011224
 0.010732
 0.010528
 0.010592
 0.010497
 0.010811
 0.010742
 0.010723
 0.011462
 0.012953
 0.012603
 0.012885
 0.013015
 0.011655
 0.012326
 0.012631
 0.012486
 0.013499
 0.013569
 0.013303
 0.012792
 0.012664
 0.012669
 0.012750
 0.012060
 0.011829
 0.012064
 0.011816
 0.011933
 0.011855
 0.011768
 0.011862
 0.011652
 0.011993
 0.011458
 0.010207
 0.010623
 0.010828
 0.010716
 0.010539
 0.010170
 0.009919
 0.009615
 0.009967
 0.011561
 0.011514
 0.011192
 0.011379
 0.011525
 0.011447
 0.011580
 0.011513
 0.011451
 0.011728
 0.011326
 0.010760
 0.010902
 0.011360
 0.010707
 0.010457
 0.010075
 0.009942
 0.009952
 0.010266
 0.010870
 0.009910
 0.010346
 0.010121
 0.010136
 0.009955
 0.010145
 0.009716
 0.009791
 0.009970
 0.009587
 0.009566
 0.010037
 0.010217
 0.010216
 0.010258
 0.009702
 0.009646
 0.008865
 0.007652
 0.007924
 0.007149
 0.006943
 0.006691
 0.007440
 0.007787
 0.008068
 0.007894
 0.009163
 0.008968
 0.010041
 0.010621
 0.010012
 0.010315
 0.010318
 0.010312
 0.010715
 0.010769
 0.010372
 0.010832
 0.010580
 0.010713
 0.011370
 0.010948
 0.010202
 0.010668
 0.010360
 0.010835
 0.010952
 0.010896
 0.011366
 0.011334
 0.010547
 0.010342
 0.010379
 0.010127
 0.010317
 0.010537
 0.010848
 0.011082
 0.011005
 0.010928
 0.010819
 0.010735
 0.010323
 0.010583
 0.010258
 0.010335
 0.010044
 0.010111
 0.010173
 0.009864
 0.010053
 0.010430
 0.010483
 0.010639
 0.010714
 0.010724
 0.010671
 0.010543
 0.010415
 0.010152
 0.009764
 0.009068
 0.008736
 0.008484
 0.008642
 0.009455
 0.009289
 0.009121
 0.008952
 0.009084
 0.008846
 0.008902
 0.009041
 0.009124
 0.008889
 0.009151
 0.009282
 0.010024
 0.010061
 0.009947
 0.010019
 0.010303
 0.010464
 0.010198
 0.010364
 0.010272
 0.010769
 0.011144
 0.011094
 0.010670
 0.010241
 0.010527
 0.010769
 0.010351
 0.010747
 0.010897
 0.011024
 0.011074
 0.012261
 0.012409
 0.011834
 0.012263
 0.013582
 0.012889
 0.013041
 0.012724
 0.012487
 0.012178
 0.012224
 0.012450
 0.012323
 0.011059
 0.011159
 0.011659
 0.010929
 0.010299
 0.008968
 0.009400
 0.009878
 0.009646
 0.010022
 0.010392
 0.010149
 0.010099
 0.010096
 0.010139
 0.010472
 0.010292
 0.009844
 0.009906
 0.009702
 0.009773
 0.009772
 0.009891
 0.010031
 0.010164
 0.009830
 0.008956
 0.008519
 0.008252
 0.008013
 0.007726
 0.008298
 0.008259
 0.008313
 0.008617
 0.008646
 0.008864
 0.009132
 0.009624
 0.008643
 0.008020
 0.008772
 0.009315
 0.010000
 0.010843
 0.010845
 0.011056
 0.012111
 0.011601
 0.010955
 0.011186
 0.010924
 0.010774
 0.010985
 0.010518
 0.009529
 0.009382
 0.008869
 0.008872
 0.009280
 0.009426
 0.009546
 0.009609
 0.010119
 0.010307
 0.010165
 0.009940
 0.010010
 0.009936
 0.009791
 0.009805
 0.009757
 0.009866
 0.009866
 0.009692
 0.009386
 0.008939
 0.009500
 0.009676
 0.010674
 0.010824
 0.010840
 0.010584
 0.010667
 0.010922
 0.011103
 0.011598
 0.011753
 0.012465
 0.012314
 0.012467
 0.012072
 0.011548
 0.010928
 0.010299
 0.009734
 0.009197
 0.008654
 0.007103
 0.006988
 0.006613
 0.006437
 0.006424
 0.007004
 0.007247
 0.007203
 0.007421
 0.007677
 0.007687
 0.007970
 0.008204
 0.008366
 0.008432
 0.008858
 0.008971
 0.009974
 0.010288
 0.010306
 0.009849
 0.009805
 0.009769
 0.009784
 0.010237
 0.010012
 0.010394
 0.010544
 0.009999
 0.009666
 0.009655
 0.009732
 0.009664
 0.009840
 0.009549
 0.009802
 0.010223
 0.009615
 0.009735
 0.009718
 0.009600
 0.009993
 0.009983
 0.009861
 0.010112
 0.009696
 0.009952
 0.009904
 0.009965
 0.009951
 0.009995
 0.010163
 0.008831
 0.009465
 0.008780
 0.009208
 0.008980
 0.008312
 0.007790
 0.008080
 0.009020
 0.008791
 0.008915
 0.008852
 0.008954
 0.008988
 0.009142
 0.009428
 0.009535
 0.009624
 0.009494
 0.009301
 0.009457
 0.009181
 0.008690
 0.008589
 0.008367
 0.009454
 0.008157
 0.008259
 0.008169
 0.007326
 0.010092
 0.010161
 0.009698
 0.009555
 0.009591
 0.009412
 0.009394
 0.009327
 0.009246
 0.008999
 0.008941
 0.009174
 0.009458
 0.009578
 0.009180
 0.008835
 0.008887
 0.008365
 0.007799
 0.007620
 0.007895
 0.007903
 0.008626
 0.009207
 0.009513
 0.010552
 0.010840
 0.011094
 0.011073
 0.011337
 0.011819
 0.012346
 0.012545
 0.012536
 0.012129
 0.011946
 0.011515
 0.010809
 0.010408
 0.009860
 0.009195
 0.009008
 0.009181
 0.008708
 0.008407
 0.008359
 0.007882
 0.008217
 0.009035
 0.009098
 0.008893
 0.008912
 0.008774
 0.008668
 0.008892
 0.009116
 0.009193
 0.009133
 0.008963
 0.009369
 0.009185
 0.008474
 0.008400
 0.007539
 0.007186
 0.006889
 0.007395
 0.006792
 0.005981
 0.006402
 0.007756
 0.007225
 0.008596
 0.008619
 0.008816
 0.008724
 0.009604
 0.009899
 0.010335
 0.009938
 0.009658
 0.009394
 0.009211
 0.009828
 0.010487
 0.011176
 0.010494
 0.010102
 0.009421
 0.007530
 0.007797
 0.007335
 0.007072
 0.007276
 0.007278
 0.006917
 0.006459
 0.006877
 0.008115
 0.009074
 0.009310
 0.009311
 0.009429
 0.009410
 0.009628
 0.009502
 0.009603
 0.009682
 0.009584
 0.009712
 0.010376
 0.009700
 0.009854
 0.009757
 0.008930
 0.007959
 0.007545
 0.007163
 0.007424
 0.008694
 0.009107
 0.008745
 0.008737
 0.009188
 0.009101
 0.009148
 0.009504
 0.010611
 0.011331
 0.012108
 0.012322
 0.012474
 0.011591
 0.012133
 0.012019
 0.011755
 0.011183
 0.011170
 0.008763
 0.008069
 0.007939
 0.006932
 0.007584
 0.008356
 0.009402
 0.011078
 0.012540
 0.012676
 0.012980
 0.012702
 0.012666
 0.012792
 0.012394
 0.013282
 0.011948
 0.012094
 0.012300
 0.011247
 0.011968
 0.011502
 0.009804
 0.010171
 0.009419
 0.008755
 0.007865
 0.007867
 0.008038
 0.008911
 0.009756
 0.009623
 0.009757
 0.010206
 0.009253
 0.009102
 0.009420
 0.010289
 0.011429
 0.012070
 0.011986
 0.012720
 0.013961
 0.014869
 0.014805
 0.015552
 0.014466
 0.013729
 0.011988
 0.009619
 0.009757
 0.009599
 0.008942
 0.008950
 0.009463
 0.011157
 0.011346
 0.010764
 0.010669
 0.010813
 0.011288
 0.015065
 0.013569
 0.013822
 0.013155
 0.013316
 0.013317
 0.013132
 0.012998
 0.013394
 0.014122
 0.014207
 0.014620
 0.013910
 0.014138
 0.013338
 0.013439
 0.013630
 0.013831
 0.013494
 0.013592
 0.012868
 0.013009
 0.012791
 0.013148
 0.013084
 0.013336
 0.012930
 0.013449
 0.013201
 0.012807
 0.012645
 0.012752
 0.012505
 0.012810
 0.012237
 0.012411
 0.012706
 0.011437
 0.011586
 0.011657
 0.011948
 0.011791
 0.011739
 0.011834
 0.011887
 0.011970
 0.012164
 0.011948
 0.011730
 0.011220
 0.011157
 0.010857
 0.011210
 0.011011
 0.010776
 0.010108
 0.009599
 0.009853
 0.009075
 0.009704
 0.009400
 0.009018
 0.009156
 0.009459
 0.009298
 0.009455
 0.009253
 0.009476
 0.009475
 0.009949
 0.010837
 0.012121
 0.011309
 0.012113
 0.012306
 0.012116
 0.012353
 0.012564
 0.012182
 0.010584
 0.009952
 0.009964
 0.009680
 0.010077
 0.010937
 0.011179
 0.010815
 0.010501
 0.011928
 0.011990
 0.010740
 0.013456
 0.013163
 0.012644
 0.012425
 0.012133
 0.011856
 0.012363
 0.012290
 0.012354
 0.012205
 0.012584
 0.012724
 0.012141
 0.011894
 0.012612
 0.011404
 0.012405
 0.012186
 0.012120
 0.011787
 0.012873
 0.012479
 0.012341
 0.012325
 0.012530
 0.013213
 0.013120
 0.012981
 0.012552
 0.012765
 0.012276
 0.012027
 0.011779
 0.011796
 0.011592
 0.011126
 0.010553
 0.011078
 0.011009
 0.011016
 0.011690
 0.011837
 0.011568
 0.011606
 0.011888
 0.010897
 0.011700
 0.012192
 0.012208
 0.012450
 0.013245
 0.013225
 0.012427
 0.011585
 0.011548
 0.011842
 0.011551
 0.011407
 0.008105
 0.010218
 0.011158
 0.010360
 0.010940
 0.011384
 0.011325
 0.010007
 0.009699
 0.008210
 0.008816
 0.010317
 0.010543
 0.008240
 0.008910
 0.008583
 0.008401
 0.008710
 0.008837
 0.008831
 0.009355
 0.009587
 0.009332
 0.009573
 0.009961
 0.009654
 0.009906
 0.009730
 0.009695
 0.009923
 0.009181
 0.008974
 0.008210
 0.008772
 0.008902
 0.009255
 0.008961
 0.008494
 0.008262
 0.008296
 0.009601
 0.009833
 0.010602
 0.010627
 0.010564
 0.010546
 0.010783
 0.010611
 0.011157
 0.011285
 0.011301
 0.011061
 0.011125
 0.010939
 0.010575
 0.010121
 0.009631
 0.009691
 0.009918
 0.009772
 0.009478
 0.009631
 0.009779
 0.009821
 0.009941
 0.010176
 0.010411
 0.010669
 0.010737
 0.010580
 0.010808
 0.010446
 0.010530
 0.010203
 0.009730
 0.008502
 0.008158
 0.008344
 0.008580
 0.008233
 0.008335
 0.008325
 0.008960
 0.009182
 0.009220
 0.009278
 0.009303
 0.009481
 0.009549
 0.009460
 0.009963
 0.010344
 0.010800
 0.010819
 0.010824
 0.011028
 0.011165
 0.011360
 0.011682
 0.011824
 0.011972
 0.012226
 0.011769
 0.011983
 0.012272
 0.012608
 0.012811
 0.013555
 0.012879
 0.012567
 0.012570
 0.012570
 0.012636
 0.012243
 0.011948
 0.012236
 0.012023
 0.011949
 0.011790
 0.011863
 0.012254
 0.012331
 0.012282
 0.012321
 0.012173
 0.012037
 0.011807
 0.011761
 0.011690
 0.012057
 0.012201
 0.013090
 0.012991
 0.012857
 0.012651
 0.012579
 0.012341
 0.012194
 0.012124
 0.011522
 0.011595
 0.011515
 0.011164
 0.011156
 0.011230
 0.011089
 0.010877
 0.011548
 0.011385
 0.011105
 0.010996
 0.010551
 0.010370
 0.010068
 0.010211
 0.010238
 0.010239
 0.010538
 0.011996
 0.011853
 0.011788
 0.011948
 0.012347
 0.011833
 0.011700
 0.011835
 0.011990
 0.011538
 0.011125
 0.010741
 0.010711
 0.010347
 0.010403
 0.010046
 0.009508
 0.009272
 0.009235
 0.009776
 0.009605
 0.009380
 0.009720
 0.009581
 0.009696
 0.009871
 0.009600
 0.009849
 0.010022
 0.009559
 0.009451
 0.009373
 0.009416
 0.009705
 0.010312
 0.010480
 0.010052
 0.009953
 0.009769
 0.009484
 0.007946
 0.007571
 0.008634
 0.008988
 0.007274
 0.007141
 0.007787
 0.008126
 0.008398
 0.008418
 0.008447
 0.008677
 0.009031
 0.008952
 0.009460
 0.009721
 0.010257
 0.010205
 0.010858
 0.010513
 0.010099
 0.009560
 0.008344
 0.007828
 0.007390
 0.006511
 0.006271
 0.006235
 0.006993
 0.007166
 0.007513
 0.007629
 0.007373
 0.006994
 0.006691
 0.006404
 0.006148
 0.005992
 0.005953
 0.005956
 0.005721
 0.005728
 0.005698
 0.005691
 0.005692
 0.005646
 0.005671
 0.005737
 0.005321
 0.004835
 0.004852
 0.004700
 0.004526
 0.004443
 0.005107
 0.005130
 0.005473
 0.005467
 0.005619
 0.005537
 0.005318
 0.005309
 0.005422
 0.005386
 0.005295
 0.005809
 0.005678
 0.005691
 0.005619
 0.005523
 0.005366
 0.005618
 0.005476
 0.005165
 0.005002
 0.004882
 0.004208
 0.004286
 0.004921
 0.004721
 0.005145
 0.005556
 0.005961
 0.006495
 0.006246
 0.006135
 0.006301
 0.006233
 0.006266
 0.006376
 0.006763
 0.006036
 0.005899
 0.006031
 0.006267
 0.005886
 0.005282
 0.005116
 0.004872
 0.005059
 0.004884
 0.005390
 0.006355
 0.007572
 0.008874
 0.009434
 0.010549
 0.011012
 0.011128
 0.011175
 0.011302
 0.011209
 0.011027
 0.011315
 0.011248
 0.011398
 0.011218
 0.011021
 0.011177
 0.010658
 0.011345
 0.010839
 0.010470
 0.010793
 0.010914
 0.011269
 0.011717
 0.012933
 0.012879
 0.013249
 0.013400
 0.013891
 0.013980
 0.013811
 0.013811
 0.013898
 0.013711
 0.013786
 0.013737
 0.013994
 0.013511
 0.013578
 0.013257
 0.012853
 0.012611
 0.012467
 0.012045
 0.012041
 0.012210
 0.012237
 0.012389
 0.012744
 0.012970
 0.012487
 0.013147
 0.013564
 0.013648
 0.013908
 0.013899
 0.013572
 0.013076
 0.012264
 0.012728
 0.013026
 0.012911
 0.013163
 0.012991
 0.013189
 0.012918
 0.014573
 0.013902
 0.013532
 0.013449
 0.013130
 0.014420
 0.014880
 0.014760
 0.013550
 0.013111
 0.013475
 0.013511
 0.013234
 0.013678
 0.012992
 0.012910
 0.012644
 0.012692
 0.012346
 0.011527
 0.011593
 0.011721
 0.011242
 0.011430
 0.011263
 0.011565
 0.010856
 0.010413
 0.010538
 0.010966
 0.011382
 0.012020
 0.012038
 0.011883
 0.011817
 0.011947
 0.011669
 0.011442
 0.011756
 0.011366
 0.011465
 0.011790
 0.011175
 0.011119
 0.011120
 0.011671
 0.011806
 0.013151
 0.012848
 0.012330
 0.012510
 0.012415
 0.011539
 0.012788
 0.012762
 0.012002
 0.011747
 0.010850
 0.010328
 0.010378
 0.009521
 0.010077
 0.010124
 0.010149
 0.010029
 0.010135
 0.010056
 0.010453
 0.009865
 0.009822
 0.010115
 0.010178
 0.009555
 0.009763
 0.009615
 0.009657
 0.010024
 0.009762
 0.009713
 0.009668
 0.009556
 0.009332
 0.009130
 0.009085
 0.008720
 0.008943
 0.008808
 0.008583
 0.008562
 0.009601
 0.010103
 0.010129
 0.009068
 0.009133
 0.009034
 0.008378
 0.007057
 0.007153
 0.006092
 0.007366
 0.007122
 0.006646
 0.008634
 0.009390
 0.009646
 0.009437
 0.009630
 0.009423
 0.010293
 0.010470
 0.010305
 0.010503
 0.010169
 0.010018
 0.010255
 0.010333
 0.010351
 0.011875
 0.011884
 0.012246
 0.011476
 0.010875
 0.010108
 0.010164
 0.010249
 0.009725
 0.010037
 0.009776
 0.010078
 0.009993
 0.009790
 0.009701
 0.009701
 0.009550
 0.009314
 0.009484
 0.009489
 0.009450
 0.009861
 0.009507
 0.009220
 0.008822
 0.008151
 0.008698
 0.008750
 0.008625
 0.008910
 0.009271
 0.009678
 0.010178
 0.009959
 0.010032
 0.009931
 0.010010
 0.009990
 0.009732
 0.009649
 0.009681
 0.009622
 0.009380
 0.009736
 0.009979
 0.010303
 0.010797
 0.009911
 0.010294
 0.010072
 0.010554
 0.010525
 0.009582
 0.009788
 0.009348
 0.010233
 0.011476
 0.012366
 0.012663
 0.012370
 0.013225
 0.013462
 0.013633
 0.013626
 0.013473
 0.012068
 0.012096
 0.012170
 0.012037
 0.011540
 0.010182
 0.010530
 0.010590
 0.010682
 0.010486
 0.010188
 0.009999
 0.009692
 0.009412
 0.009611
 0.009737
 0.009552
 0.009674
 0.010460
 0.010702
 0.010728
 0.010850
 0.010491
 0.010452
 0.010325
 0.010330
 0.010202
 0.010282
 0.010829
 0.010716
 0.010108
 0.009660
 0.009640
 0.009111
 0.009472
 0.008189
 0.007595
 0.008044
 0.008755
 0.009062
 0.009399
 0.009992
 0.009925
 0.009206
 0.008888
 0.009063
 0.008962
 0.008828
 0.008611
 0.007952
 0.007842
 0.008047
 0.008170
 0.007818
 0.008460
 0.008185
 0.007661
 0.008187
 0.008388
 0.008360
 0.008420
 0.008606
 0.008699
 0.008467
 0.008867
 0.008923
 0.009012
 0.009259
 0.009468
 0.008691
 0.007964
 0.007831
 0.007871
 0.008059
 0.007919
 0.008205
 0.008237
 0.008314
 0.008085
 0.008895
 0.008777
 0.008154
 0.009058
 0.009057
 0.007743
 0.007735
 0.007865
 0.007780
 0.007263
 0.007279
 0.007603
 0.007594
 0.007486
 0.007563
 0.007639
 0.007603
 0.007911
 0.008055
 0.008105
 0.008172
 0.008097
 0.008550
 0.008759
 0.008694
 0.008409
 0.008587
 0.009035
 0.008772
 0.008544
 0.008191
 0.008040
 0.007420
 0.007675
 0.007573
 0.007852
 0.007946
 0.007925
 0.007953
 0.008207
 0.008263
 0.008073
 0.008017
 0.008012
 0.008146
 0.008536
 0.008413
 0.008597
 0.008209
 0.008642
 0.008498
 0.008366
 0.009906
 0.009376
 0.009456
 0.009821
 0.009704
 0.009600
 0.009537
 0.009723
 0.009710
 0.009766
 0.009812
 0.009577
 0.009168
 0.009294
 0.009644
 0.009725
 0.009721
 0.010156
 0.010650
 0.011185
 0.011452
 0.012198
 0.011909
 0.011468
 0.011186
 0.010613
 0.010327
 0.010288
 0.009678
 0.009434
 0.009132
 0.008837
 0.008644
 0.008398
 0.008127
 0.007800
 0.007755
 0.007685
 0.007253
 0.007245
 0.008008
 0.008393
 0.008718
 0.008591
 0.008260
 0.008274
 0.007678
 0.007114
 0.007294
 0.007384
 0.007543
 0.007879
 0.007847
 0.008243
 0.008035
 0.007799
 0.007603
 0.007737
 0.007443
 0.007068
 0.007442
 0.006587
 0.006840
 0.006698
 0.007881
 0.008150
 0.007586
 0.006929
 0.006766
 0.007584
 0.006664
 0.007350
 0.006512
 0.006835
 0.007303
 0.007905
 0.007803
 0.008383
 0.008187
 0.008199
 0.008285
 0.007902
 0.007774
 0.007973
 0.007526
 0.007309
 0.007192
 0.007347
 0.007926
 0.008316
 0.008116
 0.008798
 0.008740
 0.008342
 0.007863
 0.008154
 0.007900
 0.008122
 0.007794
 0.007694
 0.007838
 0.007408
 0.007265
 0.007715
 0.007488
 0.007718
 0.007781
 0.007674
 0.006914
 0.006551
 0.006265
 0.006775
 0.007473
 0.008131
 0.008450
 0.008282
 0.007831
 0.008061
 0.008126
 0.008379
 0.007354
 0.007599
 0.006970
 0.006574
 0.006453
 0.007413
 0.008126
 0.007435
 0.007038
 0.006771
 0.006822
 0.007108
 0.007410
 0.007445
 0.006915
 0.006743
 0.007250
 0.008044
 0.009488
 0.009047
 0.009173
 0.009165
 0.009100
 0.008498
 0.007469
 0.007074
 0.006925
 0.006708
 0.006619
 0.006581
 0.006728
 0.006760
 0.006622
 0.006869
 0.007169
 0.006293
 0.006228
 0.006359
 0.006842
 0.007287
 0.008002
 0.008562
 0.007740
 0.007982
 0.008132
 0.008363
 0.007988
 0.007165
 0.007013
 0.006866
 0.006654
 0.006550
 0.006841
 0.008762
 0.009373
 0.009569
 0.009452
 0.009765
 0.010015
 0.007918
 0.009647
 0.009585
 0.009045
 0.008925
 0.009888
 0.009995
 0.009821
 0.010012
 0.009751
 0.009690
 0.009858
 0.010190
 0.010130
 0.010237
 0.010355
 0.010132
 0.010081
 0.010400
 0.010336
 0.010276
 0.010020
 0.010026
 0.009347
 0.009538
 0.009835
 0.009909
 0.009531
 0.009697
 0.010352
 0.010669
 0.009644
 0.009891
 0.010142
 0.010346
 0.009937
 0.009709
 0.010009
 0.009870
 0.010007
 0.010391
 0.010351
 0.010643
 0.010642
 0.010579
 0.010786
 0.010722
 0.010790
 0.010865
 0.010942
 0.010744
 0.010888
 0.011028
 0.011159
 0.011356
 0.011884
 0.012086
 0.012557
 0.011898
 0.011553
 0.011382
 0.011491
 0.011506
 0.011479
 0.011469
 0.011116
 0.011276
 0.011418
 0.011570
 0.011114
 0.010563
 0.010761
 0.010784
 0.011598
 0.011646
 0.011576
 0.011694
 0.011617
 0.011563
 0.011627
 0.011813
 0.010948
 0.010445
 0.009762
 0.009649
 0.010906
 0.011732
 0.011051
 0.010833
 0.011220
 0.010244
 0.008501
 0.009620
 0.009423
 0.009872
 0.009555
 0.010042
 0.009705
 0.009463
 0.009704
 0.009511
 0.009753
 0.009716
 0.009539
 0.007999
 0.007988
 0.007540
 0.009062
 0.007749
 0.008755
 0.009030
 0.008631
 0.009016
 0.009016
 0.008360
 0.008446
 0.008504
 0.008504
 0.008044
 0.007906
 0.007554
 0.007522
 0.007727
 0.007798
 0.007951
 0.008452
 0.008877
 0.009075
 0.009453
 0.008947
 0.009114
 0.010451
 0.008656
 0.008176
 0.008336
 0.009713
 0.010116
 0.010468
 0.010040
 0.009811
 0.009559
 0.009542
 0.008972
 0.008459
 0.008422
 0.008574
 0.008374
 0.008030
 0.008792
 0.009395
 0.009589
 0.009832
 0.010000
 0.010061
 0.008906
 0.007096
 0.007468
 0.007844
 0.008831
 0.008935
 0.009849
 0.010444
 0.010987
 0.011044
 0.011148
 0.011067
 0.010080
 0.010058
 0.009994
 0.009697
 0.009630
 0.009403
 0.009223
 0.009207
 0.009315
 0.009104
 0.009126
 0.008470
 0.007839
 0.007521
 0.008092
 0.008205
 0.006652
 0.007314
 0.007302
 0.007375
 0.007533
 0.007773
 0.008008
 0.007946
 0.008201
 0.008082
 0.008191
 0.008138
 0.008054
 0.007613
 0.007490
 0.008031
 0.008435
 0.009037
 0.007566
 0.007373
 0.007118
 0.007094
 0.007641
 0.007071
 0.006851
 0.008219
 0.007628
 0.007802
 0.008095
 0.008464
 0.008507
 0.008386
 0.008276
 0.008236
 0.008266
 0.008270
 0.008046
 0.007995
 0.008241
 0.008531
 0.008410
 0.008743
 0.009163
 0.009047
 0.009052
 0.008941
 0.008884
 0.009057
 0.008599
 0.008722
 0.008634
 0.008741
 0.008922
 0.008932
 0.008912
 0.008753
 0.008748
 0.008744
 0.008783
 0.008527
 0.008528
 0.008565
 0.008505
 0.008670
 0.008958
 0.009299
 0.009395
 0.009161
 0.008169
 0.008485
 0.008229
 0.008077
 0.007855
 0.007856
 0.008036
 0.008862
 0.008385
 0.008252
 0.008324
 0.008330
 0.008172
 0.008230
 0.008236
 0.008242
 0.008357
 0.008616
 0.008674
 0.008771
 0.008946
 0.009086
 0.008859
 0.008960
 0.008892
 0.009134
 0.009122
 0.008738
 0.008457
 0.008132
 0.008030
 0.008284
 0.008215
 0.008367
 0.008312
 0.008164
 0.008276
 0.007898
 0.008092
 0.008095
 0.007934
 0.008238
 0.008148
 0.008220
 0.008273
 0.008403
 0.008591
 0.008789
 0.008892
 0.008334
 0.008796
 0.008103
 0.008115
 0.008633
 0.008790
 0.008811
 0.008727
 0.008641
 0.008875
 0.008913
 0.008522
 0.008693
 0.008844
 0.008658
 0.008288
 0.007980
 0.008082
 0.008257
 0.008432
 0.008417
 0.008615
 0.008866
 0.008281
 0.008687
 0.008146
 0.007695
 0.007982
 0.008391
 0.007966
 0.007843
 0.007862
 0.007683
 0.007807
 0.007600
 0.007599
 0.007463
 0.007596
 0.007647
 0.007428
 0.007310
 0.007159
 0.007200
 0.007359
 0.007450
 0.007306
 0.007298
 0.007173
 0.006919
 0.006860
 0.007182
 0.007581
 0.008100
 0.007342
 0.007346
 0.007494
 0.007192
 0.007116
 0.007067
 0.007021
 0.007099
 0.007181
 0.006993
 0.007147
 0.007222
 0.007240
 0.007208
 0.007173
 0.007200
 0.007394
 0.007683
 0.007392
 0.007204
 0.006832
 0.007066
 0.007067
 0.007234
 0.007128
 0.007509
 0.007327
 0.007458
 0.007473
 0.007477
 0.007331
 0.007283
 0.007286
 0.007317
 0.007219
 0.007247
 0.007072
 0.007068
 0.006995
 0.006990
 0.006973
 0.006636
 0.006883
 0.006681
 0.006588
 0.006539
 0.006441
 0.006788
 0.006887
 0.006797
 0.006887
 0.006974
 0.007383
 0.007537
 0.007520
 0.007552
 0.007460
 0.007687
 0.007635
 0.007448
 0.007498
 0.007547
 0.007714
 0.007945
 0.008159
 0.007820
 0.008147
 0.008044
 0.007799
 0.007848
 0.008541
 0.008251
 0.007934
 0.008379
 0.008671
 0.008806
 0.008729
 0.008518
 0.008496
 0.008238
 0.008148
 0.008057
 0.007899
 0.007897
 0.007893
 0.007804
 0.008127
 0.008531
 0.008341
 0.008132
 0.007761
 0.007887
 0.007676
 0.007951
 0.008119
 0.008378
 0.008165
 0.008303
 0.008484
 0.008600
 0.009198
 0.009330
 0.009527
 0.009827
 0.010005
 0.010032
 0.010034
 0.010165
 0.010341
 0.010403
 0.010438
 0.009706
 0.008439
 0.008347
 0.008215
 0.007461
 0.006910
 0.006865
 0.007063
 0.006831
 0.006317
 0.006511
 0.006615
 0.006559
 0.006735
 0.006880
 0.006955
 0.007096
 0.007098
 0.007099
 0.006994
 0.006587
 0.006677
 0.006810
 0.006973
 0.007317
 0.007263
 0.006548
 0.006546
 0.006272
 0.006564
 0.006310
 0.006603
 0.006654
 0.007023
 0.006731
 0.006710
 0.006941
 0.006947
 0.006855
 0.006653
 0.006368
 0.006465
 0.006511
 0.006510
 0.006332
 0.006204
 0.006436
 0.006863
 0.007264
 0.007481
 0.007670
 0.007062
 0.007526
 0.007916
 0.007535
 0.007487
 0.007966
 0.008156
 0.007421
 0.007435
 0.007604
 0.007420
 0.007325
 0.007193
 0.007031
 0.006754
 0.006691
 0.006671
 0.006446
 0.006446
 0.006554
 0.007363
 0.008323
 0.008377
 0.007749
 0.008697
 0.008304
 0.007975
 0.008401
 0.009019
 0.008854
 0.008916
 0.008693
 0.008750
 0.008435
 0.007972
 0.007779
 0.007636
 0.007772
 0.007368
 0.007372
 0.007079
 0.007032
 0.006938
 0.008691
 0.009379
 0.009767
 0.010037
 0.010242
 0.009729
 0.010173
 0.010074
 0.009790
 0.009642
 0.009569
 0.009632
 0.009838
 0.009527
 0.010055
 0.010418
 0.010508
 0.010527
 0.010263
 0.010121
 0.010206
 0.010193
 0.009967
 0.010034
 0.010111
 0.010219
 0.010482
 0.010790
 0.010677
 0.011362
 0.010369
 0.010424
 0.010357
 0.010669
 0.009424
 0.009536
 0.010152
 0.010242
 0.010282
 0.010231
 0.010164
 0.009075
 0.008825
 0.008583
 0.008357
 0.008341
 0.008434
 0.008245
 0.007111
 0.006828
 0.007228
 0.006182
 0.005837
 0.005917
 0.006232
 0.006301
 0.006953
 0.006524
 0.006999
 0.007049
 0.007228
 0.007929
 0.007720
 0.007656
 0.007506
 0.007354
 0.007124
 0.007000
 0.006648
 0.006673
 0.006644
 0.006551
 0.006652
 0.006904
 0.006891
 0.006975
 0.005850
 0.006139
 0.005803
 0.005580
 0.005436
 0.005923
 0.006092
 0.006196
 0.006258
 0.006280
 0.006294
 0.006124
 0.006097
 0.005935
 0.005747
 0.005764
 0.005779
 0.005725
 0.005945
 0.005919
 0.006011
 0.006564
 0.006938
 0.006584
 0.005801
 0.005516
 0.005173
 0.005619
 0.005093
 0.004934
 0.005142
 0.005428
 0.005658
 0.005769
 0.005800
 0.005557
 0.004990
 0.005235
 0.005428
 0.004959
 0.005049
 0.004927
 0.004655
 0.004838
 0.004853
 0.005458
 0.005747
 0.005627
 0.005886
 0.005824
 0.005830
 0.005579
 0.005147
 0.006191
 0.006716
 0.006703
 0.007473
 0.007323
 0.007029
 0.006940
 0.007128
 0.006321
 0.006164
 0.006501
 0.005966
 0.005994
 0.005911
 0.006312
 0.006397
 0.007446
 0.009111
 0.009168
 0.009138
 0.009016
 0.009063
 0.008528
 0.008671
 0.008410
 0.008349
 0.008255
 0.008167
 0.007962
 0.008062
 0.008344
 0.008667
 0.008632
 0.007620
 0.007552
 0.007306
 0.007019
 0.006954
 0.007468
 0.007773
 0.008641
 0.009563
 0.009909
 0.009480
 0.009514
 0.008361
 0.007928
 0.007355
 0.007730
 0.007682
 0.007969
 0.008236
 0.008646
 0.008619
 0.008714
 0.009258
 0.009803
 0.010335
 0.010400
 0.010228
 0.009903
 0.009281
 0.008998
 0.009363
 0.009632
 0.009738
 0.009892
 0.010343
 0.010039
 0.010272
 0.010172
 0.010330
 0.010412
 0.010392
 0.010079
 0.010164
 0.009743
 0.009710
 0.009297
 0.009720
 0.009772
 0.009652
 0.009717
 0.009835
 0.009849
 0.009732
 0.010912
 0.008599
 0.008680
 0.008333
 0.008461
 0.008594
 0.008443
 0.008280
 0.008429
 0.008728
 0.008527
 0.008249
 0.007923
 0.007841
 0.007798
 0.007935
 0.007936
 0.007849
 0.007676
 0.007641
 0.007640
 0.007323
 0.007061
 0.007561
 0.007409
 0.007490
 0.007484
 0.008101
 0.008162
 0.007786
 0.007675
 0.008116
 0.008664
 0.008619
 0.008386
 0.007775
 0.007771
 0.007333
 0.007561
 0.007483
 0.007330
 0.007154
 0.007137
 0.006984
 0.006889
 0.006889
 0.006961
 0.006782
 0.006445
 0.006336
 0.006650
 0.007047
 0.007593
 0.006930
 0.006624
 0.006810
 0.007289
 0.006882
 0.007325
 0.007320
 0.007351
 0.007498
 0.007321
 0.007167
 0.007057
 0.007165
 0.006780
 0.006808
 0.006950
 0.006985
 0.006754
 0.006412
 0.006538
 0.006794
 0.007101
 0.007834
 0.008769
 0.009857
 0.009609
 0.009993
 0.009189
 0.009309
 0.009112
 0.008916
 0.008787
 0.008742
 0.008648
 0.008241
 0.007847
 0.007724
 0.007450
 0.007110
 0.006643
 0.006425
 0.006764
 0.006336
 0.006292
 0.006575
 0.007055
 0.008266
 0.009312
 0.009570
 0.008113
 0.007744
 0.007804
 0.007623
 0.007517
 0.007299
 0.007363
 0.007390
 0.007173
 0.006954
 0.006827
 0.006699
 0.006456
 0.006526
 0.006351
 0.006140
 0.005893
 0.006015
 0.005850
 0.005768
 0.006331
 0.006749
 0.006911
 0.006553
 0.006049
 0.006167
 0.005976
 0.006013
 0.006081
 0.006110
 0.006227
 0.006215
 0.006146
 0.005954
 0.005945
 0.005587
 0.005611
 0.005236
 0.005369
 0.005189
 0.005101
 0.004821
 0.004858
 0.004824
 0.005514
 0.006034
 0.006396
 0.006742
 0.006361
 0.006085
 0.006032
 0.006025
 0.006125
 0.006317
 0.006079
 0.006210
 0.006240
 0.006258
 0.005952
 0.005948
 0.006373
 0.006304
 0.006323
 0.006228
 0.006105
 0.006535
 0.006789
 0.006899
 0.007846
 0.008589
 0.009111
 0.009364
 0.009940
 0.009723
 0.009645
 0.009795
 0.009829
 0.009664
 0.009786
 0.009783
 0.009678
 0.009447
 0.008984
 0.008869
 0.008794
 0.008054
 0.008305
 0.008276
 0.007855
 0.008263
 0.008143
 0.008345
 0.008291
 0.008608
 0.008975
 0.009680
 0.009992
 0.009769
 0.009780
 0.009882
 0.008834
 0.008880
 0.008821
 0.008885
 0.008773
 0.009092
 0.009309
 0.009292
 0.009331
 0.009186
 0.008922
 0.008504
 0.008604
 0.008583
 0.008851
 0.008848
 0.008987
 0.009125
 0.009070
 0.008944
 0.008545
 0.008608
 0.008785
 0.008563
 0.008732
 0.008500
 0.008431
 0.008321
 0.008362
 0.008160
 0.008330
 0.008436
 0.007995
 0.007547
 0.007151
 0.007054
 0.007083
 0.006954
 0.006900
 0.006879
 0.006863
 0.006636
 0.006876
 0.006807
 0.006831
 0.006796
 0.006841
 0.007015
 0.006356
 0.006190
 0.006631
 0.006022
 0.006127
 0.005996
 0.005585
 0.005684
 0.005654
 0.005575
 0.005393
 0.005313
 0.005110
 0.005233
 0.005102
 0.005151
 0.005715
 0.005776
 0.005901
 0.005839
 0.005956
 0.006058
 0.006080
 0.006107
 0.006024
 0.005930
 0.005493
 0.005690
 0.005037
 0.004860
 0.004738
 0.004838
 0.004409
 0.004103
 0.003956
 0.004266
 0.004296
 0.004263
 0.004111
 0.003963
 0.004076
 0.004164
 0.004571
 0.004943
 0.005535
 0.005213
 0.004731
 0.004815
 0.004964
 0.005019
 0.004812
 0.004554
 0.004636
 0.004384
 0.004262
 0.004084
 0.003954
 0.003746
 0.003926
 0.003898
 0.003562
 0.003433
 0.003627
 0.003320
 0.003855
 0.003901
 0.004238
 0.004960
 0.005421
 0.005556
 0.005376
 0.004244
 0.004719
 0.004305
 0.004245
 0.004080
 0.004265
 0.004449
 0.004893
 0.005029
 0.005079
 0.005417
 0.005585
 0.005550
 0.005224
 0.004634
 0.004381
 0.004685
 0.005115
 0.006824
 0.007353
 0.007142
 0.007024
 0.006671
 0.006344
 0.006488
 0.006658
 0.006621
 0.006801
 0.006907
 0.006908
 0.006928
 0.006866
 0.006729
 0.005879
 0.005511
 0.005267
 0.005287
 0.005476
 0.005751
 0.005871
 0.005670
 0.005829
 0.006032
 0.007183
 0.008583
 0.007289
 0.007418
 0.007645
 0.007359
 0.007398
 0.007479
 0.007798
 0.007596
 0.007667
 0.007215
 0.007185
 0.006983
 0.007083
 0.006836
 0.006838
 0.006889
 0.006991
 0.007214
 0.007481
 0.007483
 0.007889
 0.009309
 0.009698
 0.009970
 0.009191
 0.008800
 0.008916
 0.008575
 0.008528
 0.008831
 0.008729
 0.007662
 0.006904
 0.006494
 0.006274
 0.006358
 0.005891
 0.005553
 0.005526
 0.005221
 0.005168
 0.004919
 0.005025
 0.004714
 0.005482
 0.005706
 0.006074
 0.005043
 0.004894
 0.004842
 0.004596
 0.004455
 0.004764
 0.004821
 0.004748
 0.004848
 0.004770
 0.004782
 0.004774
 0.004662
 0.004650
 0.004889
 0.005065
 0.005196
 0.005293
 0.005405
 0.005633
 0.007742
 0.007681
 0.007652
 0.007574
 0.007222
 0.007178
 0.006463
 0.006817
 0.007212
 0.006809
 0.006629
 0.006219
 0.006468
 0.006543
 0.006290
 0.006094
 0.005703
 0.005970
 0.005788
 0.005558
 0.005278
 0.005435
 0.005016
 0.005776
 0.005738
 0.005904
 0.006174
 0.006179
 0.006080
 0.006268
 0.006367
 0.006535
 0.006552
 0.006205
 0.006119
 0.006227
 0.006586
 0.007343
 0.008329
 0.008343
 0.008247
 0.008055
 0.007918
 0.007671
 0.007766
 0.007447
 0.007327
 0.007145
 0.007007
 0.007218
 0.007245
 0.007634
 0.007402
 0.007529
 0.007173
 0.007215
 0.006985
 0.006674
 0.006478
 0.006253
 0.006378
 0.006645
 0.006436
 0.006504
 0.006397
 0.006414
 0.006144
 0.006358
 0.006484
 0.006466
 0.006395
 0.006324
 0.006363
 0.006517
 0.006699
 0.006921
 0.006755
 0.005796
 0.005698
 0.005534
 0.005630
 0.005965
 0.006185
 0.006347
 0.006153
 0.005875
 0.005600
 0.005149
 0.005352
 0.005314
 0.005204
 0.005297
 0.004973
 0.005060
 0.005294
 0.005675
 0.005271
 0.005650
 0.005742
 0.005713
 0.005885
 0.006130
 0.006160
 0.005057
 0.005241
 0.005263
 0.005088
 0.005068
 0.004859
 0.004645
 0.004276
 0.004516
 0.004315
 0.003888
 0.004091
 0.003905
 0.003645
 0.003633
 0.003412
 0.003170
 0.003156
 0.003579
 0.004065
 0.003891
 0.003524
 0.003844
 0.004024
 0.003846
 0.003918
 0.004015
 0.004132
 0.004109
 0.004106
 0.003998
 0.004108
 0.004163
 0.004508
 0.004492
 0.004401
 0.004349
 0.004418
 0.004343
 0.004104
 0.004017
 0.004091
 0.004132
 0.004268
 0.004412
 0.004428
 0.004410
 0.004099
 0.004312
 0.004472
 0.004227
 0.004169
 0.004252
 0.004107
 0.004075
 0.004084
 0.003921
 0.003711
 0.003501
 0.003377
 0.003313
 0.003315
 0.003350
 0.003240
 0.003122
 0.003085
 0.003281
 0.003417
 0.003258
 0.003287
 0.003377
 0.003446
 0.003465
 0.003466
 0.003634
 0.003409
 0.003285
 0.003295
 0.003199
 0.003056
 0.003124
 0.003147
 0.003252
 0.002966
 0.002802
 0.002971
 0.002927
 0.002904
 0.002775
 0.002671
 0.003011
 0.003390
 0.003300
 0.003139
 0.003447
 0.003618
 0.003382
 0.002874
 0.003276
 0.003141
 0.003209
 0.003078
 0.003080
 0.002902
 0.002959
 0.002776
 0.002817
 0.002575
 0.002642
 0.002377
 0.002386
 0.002385
 0.002295
 0.002260
 0.002564
 0.002825
 0.002937
 0.003027
 0.002572
 0.002858
 0.003227
 0.002932
 0.002722
 0.002660
 0.002588
 0.002604
 0.002710
 0.002609
 0.002605
 0.002696
 0.002550
 0.002429
 0.002455
 0.002328
 0.002272
 0.002114
 0.002197
 0.002163
 0.002265
 0.002707
 0.003076
 0.003017
 0.002892
 0.002429
 0.002569
 0.002364
 0.002322
 0.002322
 0.002600
 0.002760
 0.002950
 0.002924
 0.003077
 0.003100
 0.003080
 0.002891
 0.002765
 0.002556
 0.002397
 0.002452
 0.002594
 0.002614
 0.002702
 0.002955
 0.003087
 0.003318
 0.003429
 0.003572
 0.003494
 0.003232
 0.003397
 0.003226
 0.003481
 0.003297
 0.003225
 0.003167
 0.002953
 0.002782
 0.002709
 0.002561
 0.002465
 0.002410
 0.002373
 0.002302
 0.002248
 0.002221
 0.002481
 0.002870
 0.003296
 0.003266
 0.003386
 0.003326
 0.003298
 0.002993
 0.003105
 0.003232
 0.003215
 0.003334
 0.003447
 0.003520
 0.003554
 0.003573
 0.003459
 0.003385
 0.003521
 0.003803
 0.003908
 0.003973
 0.004183
 0.004226
 0.004300
 0.004456
 0.004987
 0.005204
 0.005315
 0.005463
 0.005852
 0.005739
 0.005726
 0.005681
 0.005613
 0.005674
 0.005604
 0.005372
 0.005275
 0.005275
 0.005431
 0.005304
 0.005399
 0.005432
 0.005227
 0.005175
 0.005264
 0.005393
 0.005465
 0.005815
 0.005909
 0.005723
 0.005943
 0.006023
 0.006022
 0.006038
 0.006060
 0.005893
 0.005931
 0.005650
 0.005655
 0.005449
 0.005093
 0.005467
 0.005498
 0.005649
 0.005481
 0.005370
 0.005253
 0.005285
 0.005491
 0.005605
 0.005868
 0.006131
 0.006440
 0.006698
 0.006886
 0.007147
 0.007063
 0.006968
 0.006875
 0.006934
 0.006861
 0.006879
 0.006893
 0.006922
 0.006715
 0.006816
 0.006936
 0.006984
 0.007105
 0.007057
 0.007353
 0.007552
 0.007422
 0.007422
 0.007369
 0.007241
 0.007438
 0.007489
 0.007566
 0.007406
 0.007437
 0.007520
 0.007549
 0.007502
 0.007295
 0.007153
 0.007262
 0.007259
 0.007163
 0.006267
 0.006154
 0.006236
 0.006210
 0.005549
 0.005834
 0.005753
 0.005572
 0.005436
 0.005398
 0.005457
 0.005592
 0.005447
 0.005187
 0.005347
 0.005476
 0.005252
 0.005409
 0.005022
 0.004788
 0.004851
 0.004988
 0.005042
 0.005041
 0.005005
 0.004949
 0.004948
 0.004912
 0.004898
 0.004863
 0.004762
 0.004641
 0.004606
 0.004591
 0.004492
 0.004542
 0.004479
 0.004490
 0.004560
 0.004708
 0.004657
 0.004583
 0.004413
 0.004629
 0.004748
 0.004749
 0.004734
 0.004787
 0.004754
 0.004073
 0.003943
 0.003525
 0.003658
 0.003658
 0.003387
 0.003310
 0.003308
 0.003280
 0.003467
 0.003508
 0.003640
 0.003887
 0.003576
 0.003877
 0.003990
 0.003935
 0.003835
 0.003946
 0.003816
 0.003743
 0.003626
 0.003615
 0.003563
 0.003526
 0.003529
 0.003517
 0.003569
 0.003570
 0.003622
 0.003596
 0.003595
 0.003581
 0.003665
 0.003738
 0.003716
 0.003682
 0.003780
 0.003661
 0.003518
 0.003422
 0.003466
 0.003508
 0.003530
 0.003505
 0.003525
 0.003571
 0.003572
 0.003698
 0.003779
 0.003753
 0.003786
 0.003831
 0.003834
 0.003836
 0.003906
 0.003935
 0.003992
 0.004066
 0.004157
 0.004144
 0.004236
 0.004269
 0.004301
 0.004332
 0.004364
 0.004364
 0.004395
 0.004427
 0.004427
 0.004410
 0.004410
 0.004478
 0.004481
 0.004432
 0.004414
 0.004384
 0.004384
 0.004304
 0.004320
 0.004240
 0.004324
 0.004271
 0.004383
 0.004500
 0.004384
 0.004282
 0.004351
 0.004300
 0.004347
 0.004284
 0.004143
 0.004174
 0.004025
 0.003892
 0.003741
 0.003689
 0.003784
 0.003883
 0.003868
 0.003856
 0.003855
 0.003897
 0.003906
 0.003931
 0.004010
 0.003934
 0.004136
 0.004214
 0.004228
 0.004074
 0.004395
 0.004108
 0.003949
 0.003830
 0.003720
 0.003764
 0.003679
 0.003398
 0.003421
 0.003357
 0.003319
 0.003420
 0.003643
 0.003724
 0.003698
 0.003789
 0.003821
 0.004332
 0.004333
 0.004669
 0.004937
 0.005318
 0.005245
 0.004925
 0.005070
 0.004832
 0.004851
 0.004777
 0.004827
 0.004520
 0.004234
 0.004116
 0.004131
 0.004114
 0.003585
 0.003493
 0.003662
 0.003479
 0.003437
 0.003262
 0.003003
 0.003331
 0.003380
 0.003453
 0.003647
 0.003953
 0.004038
 0.003846
 0.003213
 0.002655
 0.003174
 0.003083
 0.003312
 0.003306
 0.003259
 0.003223
 0.003176
 0.003094
 0.003151
 0.003026
 0.003036
 0.002991
 0.002904
 0.002917
 0.002983
 0.003050
 0.003335
 0.003471
 0.003765
 0.003059
 0.003344
 0.003694
 0.003652
 0.003797
 0.003904
 0.003749
 0.003700
 0.003653
 0.003597
 0.003485
 0.003373
 0.003398
 0.003350
 0.003325
 0.003287
 0.003265
 0.003264
 0.003301
 0.003374
 0.003386
 0.003791
 0.003976
 0.004268
 0.004476
 0.004681
 0.005021
 0.005275
 0.005412
 0.005411
 0.005488
 0.005527
 0.005488
 0.005223
 0.005472
 0.005453
 0.005454
 0.005513
 0.005692
 0.005814
 0.005816
 0.005756
 0.005815
 0.005896
 0.006103
 0.006535
 0.006994
 0.007089
 0.007527
 0.007715
 0.007848
 0.007861
 0.007834
 0.007698
 0.007661
 0.007663
 0.007310
 0.008107
 0.007887
 0.007714
 0.007660
 0.007673
 0.007543
 0.007328
 0.007294
 0.007226
 0.007148
 0.006864
 0.006781
 0.007251
 0.007420
 0.007426
 0.007222
 0.006821
 0.006957
 0.006951
 0.007008
 0.006985
 0.006921
 0.006891
 0.006796
 0.006886
 0.006821
 0.006847
 0.006796
 0.006776
 0.006845
 0.006843
 0.006889
 0.006936
 0.007008
 0.007102
 0.007344
 0.009027
 0.009251
 0.009154
 0.009052
 0.008783
 0.008791
 0.008786
 0.008614
 0.008482
 0.008221
 0.008423
 0.007745
 0.007500
 0.007171
 0.006873
 0.007064
 0.007086
 0.007180
 0.007167
 0.007166
 0.007069
 0.006857
 0.006786
 0.006969
 0.007048
 0.007603
 0.007873
 0.008455
 0.008612
 0.008500
 0.008479
 0.008279
 0.007446
 0.007458
 0.007142
 0.006625
 0.005838
 0.005737
 0.005738
 0.005825
 0.006075
 0.005951
 0.006206
 0.005996
 0.006116
 0.006031
 0.006031
 0.006029
 0.005824
 0.005865
 0.006118
 0.006380
 0.006471
 0.006560
 0.006252
 0.006041
 0.005957
 0.006039
 0.005635
 0.005404
 0.005182
 0.005256
 0.005220
 0.005313
 0.004867
 0.004698
 0.004601
 0.004347
 0.004195
 0.004076
 0.004046
 0.004348
 0.004539
 0.004874
 0.005534
 0.005695
 0.005940
 0.006012
 0.006003
 0.005332
 0.004831
 0.004776
 0.004274
 0.004348
 0.004314
 0.004375
 0.004373
 0.004437
 0.004375
 0.004633
 0.004769
 0.004015
 0.004101
 0.003953
 0.004185
 0.004432
 0.004659
 0.004864
 0.004939
 0.005016
 0.005092
 0.005057
 0.005110
 0.005075
 0.005024
 0.004989
 0.005002
 0.004693
 0.004547
 0.004563
 0.004483
 0.004696
 0.004699
 0.004667
 0.004376
 0.004222
 0.004272
 0.004333
 0.004472
 0.004239
 0.004147
 0.004328
 0.004974
 0.007067
 0.006332
 0.006589
 0.006132
 0.006200
 0.005719
 0.005515
 0.005185
 0.005170
 0.005288
 0.005279
 0.005178
 0.005026
 0.005073
 0.004536
 0.004362
 0.004254
 0.004102
 0.004145
 0.003718
 0.003716
 0.004161
 0.004581
 0.005718
 0.006160
 0.006116
 0.006241
 0.006464
 0.006202
 0.005620
 0.005305
 0.005453
 0.005179
 0.004950
 0.004728
 0.004513
 0.004481
 0.004779
 0.004728
 0.005147
 0.006189
 0.006491
 0.006738
 0.006821
 0.006799
 0.007069
 0.007007
 0.007231
 0.006627
 0.006716
 0.006000
 0.006513
 0.006151
 0.006078
 0.006195
 0.006268
 0.006301
 0.006201
 0.006029
 0.005451
 0.005294
 0.005645
 0.005554
 0.005371
 0.005345
 0.005263
 0.005331
 0.005375
 0.005476
 0.005795
 0.006068
 0.006268
 0.005982
 0.005817
 0.005594
 0.005271
 0.005012
 0.004618
 0.004495
 0.004532
 0.004484
 0.004548
 0.004579
 0.004502
 0.004457
 0.004429
 0.004282
 0.004177
 0.003877
 0.003752
 0.003635
 0.003596
 0.003471
 0.003431
 0.003612
 0.003565
 0.003772
 0.003697
 0.003709
 0.003501
 0.003672
 0.003575
 0.003604
 0.003483
 0.003442
 0.003330
 0.003417
 0.003395
 0.003238
 0.003202
 0.003155
 0.002974
 0.002897
 0.002928
 0.002862
 0.002756
 0.002840
 0.003051
 0.003263
 0.003259
 0.003146
 0.002940
 0.003155
 0.003263
 0.003197
 0.003283
 0.003284
 0.003254
 0.003208
 0.003252
 0.003113
 0.003067
 0.003148
 0.003092
 0.002934
 0.003196
 0.002861
 0.003003
 0.003061
 0.002776
 0.002981
 0.003408
 0.003586
 0.003857
 0.004256
 0.004441
 0.004724
 0.004783
 0.004771
 0.004739
 0.004576
 0.004571
 0.004315
 0.004334
 0.004254
 0.003887
 0.003860
 0.003643
 0.003465
 0.003506
 0.003492
 0.003524
 0.003555
 0.003801
 0.003979
 0.004876
 0.005152
 0.005395
 0.005224
 0.005103
 0.004823
 0.004729
 0.004782
 0.004691
 0.004315
 0.004035
 0.003877
 0.003684
 0.003563
 0.003497
 0.003370
 0.003357
 0.003233
 0.003243
 0.003291
 0.003439
 0.003567
 0.003541
 0.003463
 0.003617
 0.003833
 0.004034
 0.004215
 0.004437
 0.004601
 0.005047
 0.004801
 0.004092
 0.003947
 0.003524
 0.003511
 0.003464
 0.003388
 0.003324
 0.003179
 0.003298
 0.003345
 0.003151
 0.002860
 0.003106
 0.003248
 0.003313
 0.003378
 0.003557
 0.004026
 0.004454
 0.005081
 0.005459
 0.005674
 0.005700
 0.005491
 0.005065
 0.005090
 0.004008
 0.003970
 0.004126
 0.003845
 0.004074
 0.004301
 0.004166
 0.004336
 0.004257
 0.003788
 0.004899
 0.004920
 0.004992
 0.005207
 0.005425
 0.005661
 0.006174
 0.006098
 0.006103
 0.006025
 0.005986
 0.005705
 0.005618
 0.005510
 0.005542
 0.005632
 0.005612
 0.005668
 0.006001
 0.006209
 0.005767
 0.005676
 0.005895
 0.005894
 0.005694
 0.005523
 0.005621
 0.005445
 0.005617
 0.005617
 0.005882
 0.006345
 0.006434
 0.006427
 0.006189
 0.005932
 0.005318
 0.005495
 0.005842
 0.005644
 0.005772
 0.005409
 0.005283
 0.004964
 0.004812
 0.004596
 0.004768
 0.004963
 0.005001
 0.005331
 0.006510
 0.006537
 0.006697
 0.006649
 0.006621
 0.006754
 0.006689
 0.006691
 0.006532
 0.006534
 0.006497
 0.006451
 0.006323
 0.006281
 0.006153
 0.006065
 0.006026
 0.005946
 0.005951
 0.005945
 0.006150
 0.006235
 0.006193
 0.006276
 0.006149
 0.005984
 0.006015
 0.006135
 0.006173
 0.006087
 0.005851
 0.006020
 0.005927
 0.006254
 0.006399
 0.006445
 0.006529
 0.006484
 0.006439
 0.006441
 0.006697
 0.006878
 0.006878
 0.006815
 0.006982
 0.006983
 0.007248
 0.007008
 0.006975
 0.006912
 0.006667
 0.006858
 0.007113
 0.007014
 0.006956
 0.006883
 0.006677
 0.006571
 0.006496
 0.006493
 0.006408
 0.006199
 0.005954
 0.005871
 0.005982
 0.006118
 0.006025
 0.006013
 0.005969
 0.005932
 0.005847
 0.005275
 0.005116
 0.004778
 0.004949
 0.005357
 0.005604
 0.006334
 0.006340
 0.006374
 0.006204
 0.006466
 0.006441
 0.006217
 0.006047
 0.006133
 0.006426
 0.006541
 0.006582
 0.006529
 0.005655
 0.005426
 0.004831
 0.005059
 0.005135
 0.005133
 0.005095
 0.005055
 0.005275
 0.005480
 0.005968
 0.006512
 0.006599
 0.006581
 0.006023
 0.006102
 0.006025
 0.006192
 0.006061
 0.006055
 0.006189
 0.006290
 0.006038
 0.006172
 0.005959
 0.005754
 0.005880
 0.005698
 0.005581
 0.005550
 0.005503
 0.005576
 0.005877
 0.006043
 0.005916
 0.005725
 0.005809
 0.005818
 0.005593
 0.006028
 0.005984
 0.005981
 0.005949
 0.005928
 0.006136
 0.005975
 0.005885
 0.005632
 0.005342
 0.005054
 0.005056
 0.004850
 0.004728
 0.004587
 0.004520
 0.004563
 0.004857
 0.005222
 0.005429
 0.006071
 0.006344
 0.007286
 0.007327
 0.007050
 0.006862
 0.007083
 0.007148
 0.006722
 0.006880
 0.006866
 0.006710
 0.006318
 0.005454
 0.005439
 0.005441
 0.004827
 0.004846
 0.004776
 0.004641
 0.006735
 0.006913
 0.007168
 0.007463
 0.007852
 0.007714
 0.007562
 0.007416
 0.007169
 0.006878
 0.006732
 0.006758
 0.006667
 0.006544
 0.006625
 0.006660
 0.006797
 0.006880
 0.006811
 0.006710
 0.006712
 0.006657
 0.006413
 0.006359
 0.006454
 0.006528
 0.006713
 0.006893
 0.007171
 0.006873
 0.006738
 0.006702
 0.006450
 0.006272
 0.006219
 0.006365
 0.006344
 0.006290
 0.006289
 0.006278
 0.006325
 0.006339
 0.006271
 0.006273
 0.006288
 0.006040
 0.005973
 0.005599
 0.005258
 0.005474
 0.005905
 0.006440
 0.006564
 0.006555
 0.006485
 0.006363
 0.006717
 0.006474
 0.006493
 0.006444
 0.006229
 0.005849
 0.005678
 0.005385
 0.005326
 0.005449
 0.005705
 0.005725
 0.005766
 0.005850
 0.005972
 0.006013
 0.006191
 0.006183
 0.006398
 0.006961
 0.006797
 0.006842
 0.006799
 0.007459
 0.007301
 0.007224
 0.006937
 0.006919
 0.006856
 0.006811
 0.006406
 0.006398
 0.006332
 0.006223
 0.006183
 0.006117
 0.006170
 0.006005
 0.005897
 0.005922
 0.005922
 0.006046
 0.006094
 0.006086
 0.006104
 0.005986
 0.005735
 0.005763
 0.005336
 0.005755
 0.004555
 0.004948
 0.005262
 0.004977
 0.004952
 0.005029
 0.004997
 0.004965
 0.004966
 0.004953
 0.004799
 0.004649
 0.004404
 0.004283
 0.004059
 0.004073
 0.004504
 0.004456
 0.004346
 0.004380
 0.004242
 0.004134
 0.004043
 0.003941
 0.003867
 0.003851
 0.003820
 0.003832
 0.003677
 0.003522
 0.003471
 0.003449
 0.003290
 0.003314
 0.003255
 0.003302
 0.003178
 0.003132
 0.003106
 0.003161
 0.003252
 0.003329
 0.003330
 0.003342
 0.003304
 0.003327
 0.003413
 0.003396
 0.003409
 0.003488
 0.003486
 0.003575
 0.003584
 0.003541
 0.003279
 0.003395
 0.003401
 0.003505
 0.003399
 0.003388
 0.003411
 0.003424
 0.003281
 0.003281
 0.002875
 0.003069
 0.002916
 0.003124
 0.002949
 0.002889
 0.002880
 0.003189
 0.003419
 0.003323
 0.003431
 0.003442
 0.003442
 0.003486
 0.003529
 0.003583
 0.003592
 0.003627
 0.004021
 0.004589
 0.004826
 0.004936
 0.005063
 0.005250
 0.005431
 0.005569
 0.005372
 0.005309
 0.005234
 0.005786
 0.005091
 0.005188
 0.005284
 0.005269
 0.005134
 0.005270
 0.005221
 0.004977
 0.004493
 0.004706
 0.004997
 0.005713
 0.005236
 0.005146
 0.005442
 0.005544
 0.005932
 0.006083
 0.006445
 0.006620
 0.007255
 0.007162
 0.006936
 0.006501
 0.006121
 0.006042
 0.006046
 0.006032
 0.005547
 0.005458
 0.005152
 0.004766
 0.004582
 0.004681
 0.004700
 0.004491
 0.004275
 0.003994
 0.004229
 0.003906
 0.003919
 0.004366
 0.004939
 0.004879
 0.004893
 0.004887
 0.004476
 0.004926
 0.004886
 0.004558
 0.004634
 0.004458
 0.004103
 0.003957
 0.003783
 0.003844
 0.004149
 0.004419
 0.004526
 0.004097
 0.004663
 0.004888
 0.005016
 0.004990
 0.005121
 0.005499
 0.005934
 0.006312
 0.006274
 0.006401
 0.006281
 0.006136
 0.006038
 0.005996
 0.005718
 0.005865
 0.005967
 0.005788
 0.005904
 0.005996
 0.006031
 0.005802
 0.005664
 0.005483
 0.005149
 0.005357
 0.005011
 0.005110
 0.005001
 0.005328
 0.005420
 0.005810
 0.005774
 0.005798
 0.005870
 0.006179
 0.006143
 0.005812
 0.005561
 0.005601
 0.005558
 0.005576
 0.005420
 0.005282
 0.005170
 0.005096
 0.004953
 0.004969
 0.005072
 0.005215
 0.005342
 0.005376
 0.005257
 0.005254
 0.005225
 0.005287
 0.005249
 0.005408
 0.005115
 0.005309
 0.005100
 0.005141
 0.005154
 0.004922
 0.004925
 0.004508
 0.004272
 0.003918
 0.003846
 0.003875
 0.003749
 0.003616
 0.003671
 0.003864
 0.003808
 0.003752
 0.003779
 0.003806
 0.003948
 0.004095
 0.004467
 0.004767
 0.005416
 0.005474
 0.005314
 0.004928
 0.004857
 0.004755
 0.004807
 0.004706
 0.004510
 0.004321
 0.004050
 0.003850
 0.003632
 0.003529
 0.003479
 0.003556
 0.003504
 0.003478
 0.003826
 0.004517
 0.006915
 0.006572
 0.006539
 0.006396
 0.006193
 0.006297
 0.006142
 0.006041
 0.006079
 0.006071
 0.006066
 0.005849
 0.005941
 0.005901
 0.005811
 0.005851
 0.005851
 0.005566
 0.005578
 0.004824
 0.004879
 0.004913
 0.004877
 0.004908
 0.005361
 0.005730
 0.006205
 0.006624
 0.006471
 0.006353
 0.006275
 0.006290
 0.006365
 0.006393
 0.006400
 0.006529
 0.006441
 0.006314
 0.005870
 0.005166
 0.005298
 0.005044
 0.005098
 0.004974
 0.005043
 0.005150
 0.005130
 0.005292
 0.005621
 0.006201
 0.006951
 0.006830
 0.006571
 0.006525
 0.006619
 0.006511
 0.006245
 0.006142
 0.006135
 0.005989
 0.005890
 0.005790
 0.005692
 0.005793
 0.005832
 0.006038
 0.005931
 0.005793
 0.005634
 0.005652
 0.005648
 0.006089
 0.006048
 0.006073
 0.006384
 0.005879
 0.005815
 0.005661
 0.005689
 0.005698
 0.005723
 0.005651
 0.005450
 0.005458
 0.005297
 0.005097
 0.004972
 0.004599
 0.004389
 0.003995
 0.003798
 0.003770
 0.003687
 0.003739
 0.003831
 0.003999
 0.004550
 0.005410
 0.005129
 0.004991
 0.004840
 0.005101
 0.005242
 0.005547
 0.005295
 0.005061
 0.005024
 0.004824
 0.004248
 0.004497
 0.004278
 0.004039
 0.004082
 0.004008
 0.003770
 0.003621
 0.003647
 0.003554
 0.003685
 0.004078
 0.004455
 0.004200
 0.004169
 0.004888
 0.004712
 0.004731
 0.004610
 0.004833
 0.004828
 0.004952
 0.005035
 0.004925
 0.004768
 0.004738
 0.004630
 0.004409
 0.004226
 0.004139
 0.003859
 0.003960
 0.004007
 0.003907
 0.004107
 0.004292
 0.004693
 0.005118
 0.005248
 0.006250
 0.006572
 0.006760
 0.006573
 0.006526
 0.006116
 0.006013
 0.006162
 0.005768
 0.005689
 0.005752
 0.005934
 0.005953
 0.005973
 0.005870
 0.005546
 0.005615
 0.005745
 0.005975
 0.006158
 0.006387
 0.006555
 0.005204
 0.005293
 0.005394
 0.005230
 0.005155
 0.004340
 0.005035
 0.005170
 0.005753
 0.005861
 0.005617
 0.005722
 0.005686
 0.006547
 0.006669
 0.006720
 0.006768
 0.006814
 0.006815
 0.006853
 0.006792
 0.006868
 0.006931
 0.007023
 0.007280
 0.007222
 0.007422
 0.007624
 0.007695
 0.007561
 0.007378
 0.007359
 0.007321
 0.007128
 0.006756
 0.006653
 0.006459
 0.006744
 0.006579
 0.006611
 0.006522
 0.006550
 0.006444
 0.006428
 0.006467
 0.006462
 0.006589
 0.006615
 0.006733
 0.005911
 0.006085
 0.006073
 0.006006
 0.005901
 0.005623
 0.005482
 0.005108
 0.004787
 0.004336
 0.004271
 0.003980
 0.003958
 0.003891
 0.003728
 0.003768
 0.003729
 0.003701
 0.003726
 0.003579
 0.003617
 0.003606
 0.003214
 0.003266
 0.003285
 0.003289
 0.002867
 0.002809
 0.003002
 0.003017
 0.002515
 0.002665
 0.002651
 0.002452
 0.002554
 0.002020
 0.002141
 0.002254
 0.002202
 0.002091
 0.002129
 0.002056
 0.002038
 0.002053
 0.002089
 0.001995
 0.001884
 0.001978
 0.002036
 0.002092
 0.002043
 0.002268
 0.002224
 0.002111
 0.002360
 0.002426
 0.002463
 0.002390
 0.002354
 0.002287
 0.002325
 0.002287
 0.002265
 0.002256
 0.002239
 0.002227
 0.002227
 0.002230
 0.002287
 0.002429
 0.002418
 0.002461
 0.002359
 0.002555
 0.002398
 0.002432
 0.002432
 0.002321
 0.002405
 0.002519
 0.002605
 0.002588
 0.002649
 0.002705
 0.002780
 0.002760
 0.002770
 0.002781
 0.002810
 0.002937
 0.002986
 0.003051
 0.003117
 0.003207
 0.003416
 0.003644
 0.003790
 0.003892
 0.004024
 0.004043
 0.004189
 0.004192
 0.004142
 0.004154
 0.004181
 0.004193
 0.004224
 0.004224
 0.004272
 0.004273
 0.004273
 0.004289
 0.004288
 0.004334
 0.004395
 0.004345
 0.004340
 0.004344
 0.004340
 0.004292
 0.004153
 0.004299
 0.004302
 0.004360
 0.004388
 0.004436
 0.004398
 0.004429
 0.004397
 0.004337
 0.004342
 0.004331
 0.004331
 0.004266
 0.004260
 0.004363
 0.004383
 0.004466
 0.004352
 0.004361
 0.004538
 0.004611
 0.004706
 0.004826
 0.004969
 0.005078
 0.005148
 0.005080
 0.005072
 0.005032
 0.005058
 0.005022
 0.005022
 0.005042
 0.005007
 0.004974
 0.004973
 0.004940
 0.005052
 0.004915
 0.004818
 0.004582
 0.004585
 0.004611
 0.004618
 0.004801
 0.005113
 0.005361
 0.005871
 0.006235
 0.006160
 0.006227
 0.006421
 0.006434
 0.006379
 0.006333
 0.005718
 0.005020
 0.005037
 0.005135
 0.004990
 0.005017
 0.004931
 0.004934
 0.004996
 0.005144
 0.005063
 0.005050
 0.005084
 0.005191
 0.005462
 0.005326
 0.005140
 0.004829
 0.004890
 0.005009
 0.004977
 0.005372
 0.005547
 0.005547
 0.005511
 0.005473
 0.005514
 0.005555
 0.005558
 0.005669
 0.005651
 0.005699
 0.005743
 0.005726
 0.005772
 0.005678
 0.005822
 0.005786
 0.005880
 0.006183
 0.005969
 0.006278
 0.006228
 0.006177
 0.005948
 0.005853
 0.005652
 0.004725
 0.004707
 0.005006
 0.004189
 0.004289
 0.004144
 0.004004
 0.004000
 0.004104
 0.004051
 0.004068
 0.004111
 0.004132
 0.004016
 0.004118
 0.004693
 0.004501
 0.004243
 0.004365
 0.004514
 0.004896
 0.005203
 0.005351
 0.005601
 0.005718
 0.005759
 0.005432
 0.005546
 0.005250
 0.005207
 0.005207
 0.005380
 0.005097
 0.004967
 0.004868
 0.004932
 0.005112
 0.005539
 0.005629
 0.005877
 0.005799
 0.005491
 0.005878
 0.005592
 0.005544
 0.005030
 0.004269
 0.003935
 0.003826
 0.003770
 0.003753
 0.003575
 0.003635
 0.003562
 0.003434
 0.003526
 0.003383
 0.003404
 0.003314
 0.003116
 0.003226
 0.003310
 0.003337
 0.003188
 0.003029
 0.003020
 0.003331
 0.003274
 0.003358
 0.003756
 0.003768
 0.003723
 0.003560
 0.003266
 0.003194
 0.003215
 0.003188
 0.003234
 0.003136
 0.003057
 0.003020
 0.003001
 0.003044
 0.003011
 0.003076
 0.003097
 0.003221
 0.003359
 0.003539
 0.003690
 0.003341
 0.003107
 0.002896
 0.002887
 0.002946
 0.002913
 0.003006
 0.003043
 0.002962
 0.002896
 0.002876
 0.002897
 0.002985
 0.002910
 0.002888
 0.002785
 0.002671
 0.002742
 0.002752
 0.002983
 0.003041
 0.002935
 0.002317
 0.002273
 0.002504
 0.002493
 0.002302
 0.002664
 0.002653
 0.002687
 0.002649
 0.002566
 0.002552
 0.002548
 0.002473
 0.002414
 0.002349
 0.002290
 0.002274
 0.002212
 0.002210
 0.002197
 0.002170
 0.002212
 0.002231
 0.002186
 0.001905
 0.001793
 0.001991
 0.001863
 0.001653
 0.001511
 0.001785
 0.001761
 0.001772
 0.001905
 0.002007
 0.001977
 0.001869
 0.001801
 0.001833
 0.001875
 0.001846
 0.001870
 0.001905
 0.001946
 0.001955
 0.002000
 0.002046
 0.001987
 0.002053
 0.002160
 0.002251
 0.002339
 0.002430
 0.002447
 0.002497
 0.002573
 0.002534
 0.002555
 0.002444
 0.002427
 0.002427
 0.002571
 0.002684
 0.002782
 0.002845
 0.002930
 0.002924
 0.002947
 0.003008
 0.003114
 0.003225
 0.003345
 0.003070
 0.003367
 0.003459
 0.003729
 0.004050
 0.004434
 0.004522
 0.004476
 0.004476
 0.004508
 0.004478
 0.004561
 0.004512
 0.004611
 0.004746
 0.004783
 0.004803
 0.004875
 0.005015
 0.005075
 0.005202
 0.005363
 0.005667
 0.005920
 0.006169
 0.006185
 0.006145
 0.006242
 0.006269
 0.005949
 0.005745
 0.005657
 0.005631
 0.005839
 0.006011
 0.006054
 0.006080
 0.006191
 0.006234
 0.006101
 0.005995
 0.005976
 0.005893
 0.005787
 0.005375
 0.004918
 0.004882
 0.004835
 0.004165
 0.004286
 0.004509
 0.004691
 0.004665
 0.004940
 0.005268
 0.005495
 0.005342
 0.005240
 0.005281
 0.005301
 0.005155
 0.005104
 0.005252
 0.005342
 0.005489
 0.005407
 0.005224
 0.005382
 0.005601
 0.005952
 0.006355
 0.006761
 0.006889
 0.007146
 0.007173
 0.006860
 0.006563
 0.006652
 0.006503
 0.006485
 0.006533
 0.006191
 0.006118
 0.005900
 0.006130
 0.006111
 0.006070
 0.005848
 0.005925
 0.005889
 0.005938
 0.006075
 0.006181
 0.006265
 0.006680
 0.007077
 0.006853
 0.006681
 0.006950
 0.006730
 0.006691
 0.006946
 0.006638
 0.006750
 0.006614
 0.006481
 0.006204
 0.006352
 0.006376
 0.006408
 0.006397
 0.006239
 0.006229
 0.006189
 0.005966
 0.006107
 0.006247
 0.006433
 0.006490
 0.006556
 0.006570
 0.006613
 0.006618
 0.006577
 0.006581
 0.006534
 0.006532
 0.006521
 0.006671
 0.006785
 0.006787
 0.006916
 0.006997
 0.007173
 0.007353
 0.007434
 0.007538
 0.007518
 0.007621
 0.007562
 0.007671
 0.007762
 0.007928
 0.008054
 0.008166
 0.007574
 0.007732
 0.007845
 0.008084
 0.008312
 0.008162
 0.007945
 0.007820
 0.008038
 0.007544
 0.007671
 0.007830
 0.007930
 0.007956
 0.007577
 0.007557
 0.006939
 0.006992
 0.007057
 0.006575
 0.006746
 0.006761
 0.006939
 0.006804
 0.006255
 0.006299
 0.005248
 0.005807
 0.005578
 0.005705
 0.005364
 0.005353
 0.005015
 0.004844
 0.004969
 0.004914
 0.004926
 0.004893
 0.004838
 0.004964
 0.005000
 0.004918
 0.004963
 0.005103
 0.005357
 0.005474
 0.005260
 0.005621
 0.005326
 0.005505
 0.005670
 0.005533
 0.005365
 0.005717
 0.005820
 0.005909
 0.005998
 0.005813
 0.005798
 0.005843
 0.005846
 0.005996
 0.006215
 0.006637
 0.006617
 0.006477
 0.006276
 0.006211
 0.006199
 0.006248
 0.006161
 0.005955
 0.005345
 0.005437
 0.005382
 0.005625
 0.005498
 0.006256
 0.005525
 0.006346
 0.006267
 0.006158
 0.005895
 0.006065
 0.005979
 0.005919
 0.005836
 0.005797
 0.005835
 0.005836
 0.005828
 0.005666
 0.006084
 0.006373
 0.006543
 0.006643
 0.006754
 0.006342
 0.006679
 0.006850
 0.006802
 0.006745
 0.006449
 0.006109
 0.006774
 0.006241
 0.006080
 0.005757
 0.005388
 0.004934
 0.005093
 0.005220
 0.005369
 0.005445
 0.005523
 0.005600
 0.005680
 0.005758
 0.005819
 0.005780
 0.005779
 0.005844
 0.005896
 0.006023
 0.006082
 0.006070
 0.005950
 0.005569
 0.005397
 0.004869
 0.004985
 0.005491
 0.005864
 0.005997
 0.006116
 0.006254
 0.006144
 0.006026
 0.006090
 0.006330
 0.006630
 0.006443
 0.006746
 0.006952
 0.006916
 0.006910
 0.007072
 0.006882
 0.006651
 0.006468
 0.006556
 0.006755
 0.006660
 0.006755
 0.006897
 0.006954
 0.007019
 0.006995
 0.006899
 0.006785
 0.006736
 0.006687
 0.006524
 0.006520
 0.006516
 0.006356
 0.006096
 0.006071
 0.005920
 0.005841
 0.004446
 0.005013
 0.004676
 0.004811
 0.004688
 0.004566
 0.004500
 0.004462
 0.004342
 0.004223
 0.004022
 0.003997
 0.003746
 0.003899
 0.003746
 0.003703
 0.003611
 0.003728
 0.004293
 0.004734
 0.005115
 0.004878
 0.004888
 0.004582
 0.004831
 0.005058
 0.004425
 0.004970
 0.004670
 0.004704
 0.004702
 0.004860
 0.004913
 0.004792
 0.004861
 0.004639
 0.004576
 0.004926
 0.004527
 0.004210
 0.004348
 0.004617
 0.004914
 0.005129
 0.005261
 0.006333
 0.006626
 0.006522
 0.006720
 0.006927
 0.007023
 0.006844
 0.006934
 0.006574
 0.006477
 0.006468
 0.006420
 0.006106
 0.005725
 0.005591
 0.005520
 0.005565
 0.005379
 0.005272
 0.005165
 0.005241
 0.005801
 0.006054
 0.006356
 0.006377
 0.006401
 0.007063
 0.007265
 0.006387
 0.006376
 0.006249
 0.005592
 0.005778
 0.005659
 0.005466
 0.005376
 0.005438
 0.005406
 0.005408
 0.005375
 0.005118
 0.005038
 0.004843
 0.004837
 0.004539
 0.004730
 0.004837
 0.005148
 0.005269
 0.005511
 0.005377
 0.004999
 0.004404
 0.004840
 0.005184
 0.004937
 0.004797
 0.004775
 0.004749
 0.004928
 0.004837
 0.004770
 0.004717
 0.004639
 0.004704
 0.004638
 0.004475
 0.004431
 0.004461
 0.004564
 0.004660
 0.004839
 0.004848
 0.004655
 0.004764
 0.004709
 0.004686
 0.004711
 0.004661
 0.004537
 0.004432
 0.004278
 0.004319
 0.004278
 0.004361
 0.004209
 0.004343
 0.004400
 0.004319
 0.004197
 0.004125
 0.004036
 0.004122
 0.004263
 0.004461
 0.004359
 0.004332
 0.004307
 0.004334
 0.004521
 0.004608
 0.004408
 0.004504
 0.004334
 0.004393
 0.004261
 0.004138
 0.004138
 0.004152
 0.004188
 0.004226
 0.004210
 0.004211
 0.004169
 0.004246
 0.004288
 0.004348
 0.004514
 0.004577
 0.004731
 0.004872
 0.004930
 0.004968
 0.005101
 0.004898
 0.004898
 0.004865
 0.004916
 0.004715
 0.004710
 0.004612
 0.004627
 0.004727
 0.004707
 0.004647
 0.004715
 0.004784
 0.004851
 0.004981
 0.005078
 0.005115
 0.005325
 0.005305
 0.005628
 0.005575
 0.005313
 0.005715
 0.005448
 0.005274
 0.005102
 0.005038
 0.004924
 0.004875
 0.004769
 0.005373
 0.006272
 0.006243
 0.006445
 0.006347
 0.006362
 0.006453
 0.006497
 0.006597
 0.006570
 0.006540
 0.006658
 0.007138
 0.007219
 0.007051
 0.006545
 0.007080
 0.006583
 0.006779
 0.006623
 0.006777
 0.006618
 0.006580
 0.006579
 0.006704
 0.006829
 0.006870
 0.006869
 0.007039
 0.007079
 0.007032
 0.006942
 0.007077
 0.006972
 0.006850
 0.006856
 0.007490
 0.007691
 0.007673
 0.007732
 0.007734
 0.007711
 0.007654
 0.007637
 0.007328
 0.007394
 0.007438
 0.007471
 0.007463
 0.007492
 0.007530
 0.007568
 0.007579
 0.007444
 0.007486
 0.007473
 0.007510
 0.007507
 0.007552
 0.007779
 0.007905
 0.008085
 0.008523
 0.008280
 0.008189
 0.008090
 0.007938
 0.007840
 0.007689
 0.007751
 0.007843
 0.007594
 0.007580
 0.007572
 0.007341
 0.007424
 0.007563
 0.007703
 0.007616
 0.007615
 0.007605
 0.007536
 0.007455
 0.007391
 0.007250
 0.007149
 0.006996
 0.006951
 0.006841
 0.007188
 0.007122
 0.007386
 0.007433
 0.007513
 0.007495
 0.007624
 0.007609
 0.007517
 0.007468
 0.007345
 0.007260
 0.007115
 0.007009
 0.007041
 0.007137
 0.007054
 0.007179
 0.006935
 0.006934
 0.006843
 0.006723
 0.006872
 0.006931
 0.007100
 0.007019
 0.007177
 0.006714
 0.006882
 0.006974
 0.007094
 0.006903
 0.006910
 0.006657
 0.006805
 0.006791
 0.006931
 0.006953
 0.007046
 0.006977
 0.006855
 0.006762
 0.007205
 0.007296
 0.007587
 0.007480
 0.007458
 0.007561
 0.007489
 0.007298
 0.007509
 0.007755
 0.008054
 0.008130
 0.007951
 0.007756
 0.007614
 0.007563
 0.007041
 0.006930
 0.007028
 0.006959
 0.006680
 0.006366
 0.006341
 0.006426
 0.006695
 0.007214
 0.008445
 0.008050
 0.007706
 0.007060
 0.007932
 0.007649
 0.007482
 0.007259
 0.007096
 0.007744
 0.007631
 0.007198
 0.006893
 0.006795
 0.006776
 0.006568
 0.006691
 0.006292
 0.006535
 0.007118
 0.007140
 0.007211
 0.007405
 0.007630
 0.007779
 0.007854
 0.008148
 0.008027
 0.008582
 0.008037
 0.007775
 0.007919
 0.007904
 0.007605
 0.007352
 0.007522
 0.007431
 0.007367
 0.007234
 0.007021
 0.006605
 0.006341
 0.006043
 0.005859
 0.005961
 0.006060
 0.006584
 0.006889
 0.006884
 0.007117
 0.006686
 0.006726
 0.006410
 0.006033
 0.006331
 0.006099
 0.005871
 0.005936
 0.006076
 0.006107
 0.006399
 0.006232
 0.005855
 0.005811
 0.005638
 0.005431
 0.005548
 0.005208
 0.005428
 0.005655
 0.006150
 0.006166
 0.005923
 0.005150
 0.004911
 0.004572
 0.004047
 0.003209
 0.003212
 0.004488
 0.003894
 0.003518
 0.003571
 0.005148
 0.004859
 0.005127
 0.005589
 0.006160
 0.006357
 0.006427
 0.006593
 0.006770
 0.006960
 0.007176
 0.007343
 0.007467
 0.006928
 0.005244
 0.005388
 0.003690
 0.003664
 0.003837
 0.003811
 0.003708
 0.003765
 0.003945
 0.003826
 0.003863
 0.003971
 0.003953
 0.003977
 0.003916
 0.003853
 0.003898
 0.003755
 0.003895
 0.003913
 0.004101
 0.004064
 0.004027
 0.004029
 0.004183
 0.004135
 0.004103
 0.003860
 0.003602
 0.004372
 0.004061
 0.004479
 0.004500
 0.004531
 0.004547
 0.004549
 0.004550
 0.004389
 0.004349
 0.004291
 0.004115
 0.004199
 0.004110
 0.004192
 0.004468
 0.004928
 0.005085
 0.005035
 0.004578
 0.004891
 0.004807
 0.004533
 0.004831
 0.004579
 0.005063
 0.005203
 0.005357
 0.005021
 0.005272
 0.005245
 0.004852
 0.004972
 0.005325
 0.005704
 0.006031
 0.006073
 0.006095
 0.005986
 0.005891
 0.005831
 0.005607
 0.005304
 0.004947
 0.005681
 0.006099
 0.006130
 0.005264
 0.005146
 0.005573
 0.005686
 0.005495
 0.005233
 0.005234
 0.005444
 0.005256
 0.005231
 0.005179
 0.005012
 0.005001
 0.004933
 0.004714
 0.004518
 0.005277
 0.005732
 0.005744
 0.005436
 0.005364
 0.004995
 0.005059
 0.005371
 0.004970
 0.005142
 0.005079
 0.004945
 0.005013
 0.005037
 0.005180
 0.005115
 0.005002
 0.005146
 0.005000
 0.004954
 0.004751
 0.004336
 0.004206
 0.004051
 0.004881
 0.005315
 0.005243
 0.005287
 0.005755
 0.005780
 0.005959
 0.006352
 0.006468
 0.006322
 0.006036
 0.005865
 0.005287
 0.005536
 0.006215
 0.006689
 0.006826
 0.007041
 0.007264
 0.007180
 0.007357
 0.007732
 0.008048
 0.008138
 0.008159
 0.008067
 0.008182
 0.007592
 0.007681
 0.007294
 0.006824
 0.006650
 0.006768
 0.006783
 0.007385
 0.007382
 0.007500
 0.007398
 0.007877
 0.007769
 0.007700
 0.007537
 0.006737
 0.006456
 0.006344
 0.006188
 0.006191
 0.006104
 0.006142
 0.006116
 0.005998
 0.005879
 0.006149
 0.005948
 0.005775
 0.005773
 0.006270
 0.005703
 0.005523
 0.005299
 0.005570
 0.005280
 0.005161
 0.005056
 0.005057
 0.004852
 0.004561
 0.004424
 0.004118
 0.004031
 0.004239
 0.004362
 0.004632
 0.005331
 0.005481
 0.005785
 0.005682
 0.005976
 0.005640
 0.005786
 0.005581
 0.005490
 0.005529
 0.005551
 0.005510
 0.005533
 0.005319
 0.005146
 0.005131
 0.004953
 0.005061
 0.004955
 0.005007
 0.004988
 0.005216
 0.005190
 0.005295
 0.005462
 0.005786
 0.006101
 0.006157
 0.005907
 0.005862
 0.004571
 0.004437
 0.004783
 0.004632
 0.005098
 0.006004
 0.005644
 0.005869
 0.005827
 0.005726
 0.005668
 0.005518
 0.005403
 0.005442
 0.005259
 0.005097
 0.004971
 0.005464
 0.005945
 0.006096
 0.006137
 0.005651
 0.004964
 0.005370
 0.005477
 0.005480
 0.005192
 0.005199
 0.004670
 0.004653
 0.004988
 0.004991
 0.005005
 0.004927
 0.004837
 0.004866
 0.004765
 0.004508
 0.004352
 0.004322
 0.004353
 0.004817
 0.005295
 0.005785
 0.005302
 0.006215
 0.006242
 0.006000
 0.006096
 0.006122
 0.005990
 0.005388
 0.005510
 0.005356
 0.005511
 0.005366
 0.005737
 0.005838
 0.005677
 0.005537
 0.005214
 0.005202
 0.004905
 0.004943
 0.004821
 0.005485
 0.005898
 0.005246
 0.005426
 0.006353
 0.006528
 0.006079
 0.006394
 0.006438
 0.006130
 0.005992
 0.005449
 0.004776
 0.004446
 0.004534
 0.004657
 0.006208
 0.006982
 0.007292
 0.007261
 0.007227
 0.007229
 0.007146
 0.006978
 0.007101
 0.007291
 0.007183
 0.007477
 0.007316
 0.007450
 0.008154
 0.007901
 0.007358
 0.007605
 0.007756
 0.007348
 0.007369
 0.007458
 0.007397
 0.007829
 0.008042
 0.007779
 0.007432
 0.007361
 0.006764
 0.006625
 0.006512
 0.005908
 0.006638
 0.007152
 0.008179
 0.008732
 0.007946
 0.007956
 0.007174
 0.006773
 0.006299
 0.005867
 0.006544
 0.006810
 0.006775
 0.006918
 0.006736
 0.006868
 0.007006
 0.007015
 0.007058
 0.006929
 0.006713
 0.006429
 0.006436
 0.006415
 0.007093
 0.007500
 0.007821
 0.007762
 0.008404
 0.007957
 0.008705
 0.008907
 0.009172
 0.009729
 0.010372
 0.009890
 0.009995
 0.009795
 0.009562
 0.009601
 0.009291
 0.009229
 0.009166
 0.009048
 0.008662
 0.008096
 0.008017
 0.008200
 0.008411
 0.008598
 0.008104
 0.008241
 0.008637
 0.008272
 0.008313
 0.007474
 0.006991
 0.007774
 0.007106
 0.007832
 0.007752
 0.007766
 0.007919
 0.007838
 0.007658
 0.007585
 0.007275
 0.007171
 0.006452
 0.006393
 0.006262
 0.006324
 0.007116
 0.007790
 0.008689
 0.008580
 0.008474
 0.007517
 0.007464
 0.009025
 0.007396
 0.007023
 0.006917
 0.006303
 0.007326
 0.006589
 0.007032
 0.007400
 0.007588
 0.007373
 0.006852
 0.006575
 0.006390
 0.006292
 0.006081
 0.006093
 0.006957
 0.007408
 0.007404
 0.007164
 0.008279
 0.006738
 0.006839
 0.008767
 0.010072
 0.009292
 0.008560
 0.008323
 0.008155
 0.008051
 0.007693
 0.007765
 0.007856
 0.007944
 0.007897
 0.007732
 0.007855
 0.007839
 0.007863
 0.007947
 0.007966
 0.007561
 0.007128
 0.007056
 0.007964
 0.006209
 0.008316
 0.005868
 0.005625
 0.006019
 0.005845
 0.005637
 0.005517
 0.005437
 0.005578
 0.005826
 0.005853
 0.005933
 0.005980
 0.005973
 0.006107
 0.006095
 0.006026
 0.006092
 0.006054
 0.006008
 0.006017
 0.005608
 0.005876
 0.005493
 0.005210
 0.004920
 0.005218
 0.005658
 0.005047
 0.005314
 0.005330
 0.005393
 0.005513
 0.005675
 0.005499
 0.005647
 0.005579
 0.005607
 0.005541
 0.005640
 0.005649
 0.005747
 0.005942
 0.006244
 0.005979
 0.005473
 0.005037
 0.005164
 0.004970
 0.005159
 0.005317
 0.005748
 0.005529
 0.005553
 0.005712
 0.005516
 0.005586
 0.005612
 0.005684
 0.005679
 0.005798
 0.005997
 0.006028
 0.006164
 0.006128
 0.006341
 0.006367
 0.006724
 0.006944
 0.007270
 0.007221
 0.007773
 0.007425
 0.007309
 0.006840
 0.007155
 0.006484
 0.006599
 0.007074
 0.007331
 0.007040
 0.007028
 0.006895
 0.006980
 0.007304
 0.007308
 0.007468
 0.006807
 0.006472
 0.006494
 0.006610
 0.006816
 0.005904
 0.005556
 0.005465
 0.005825
 0.006269
 0.006231
 0.005992
 0.006419
 0.006856
 0.006461
 0.006880
 0.006910
 0.006619
 0.006608
 0.006420
 0.006498
 0.006429
 0.006390
 0.006122
 0.005913
 0.005948
 0.005999
 0.006325
 0.006394
 0.006543
 0.006760
 0.006819
 0.006574
 0.007099
 0.006907
 0.007237
 0.007255
 0.007390
 0.006490
 0.006684
 0.006571
 0.006613
 0.006192
 0.005698
 0.005541
 0.005725
 0.005953
 0.005896
 0.006049
 0.006047
 0.006180
 0.006436
 0.006448
 0.006395
 0.005918
 0.006179
 0.006141
 0.006682
 0.006065
 0.006702
 0.006506
 0.006101
 0.005704
 0.005507
 0.005426
 0.005495
 0.005506
 0.005720
 0.005844
 0.005819
 0.005955
 0.005656
 0.005492
 0.005655
 0.005773
 0.005797
 0.006029
 0.005818
 0.006115
 0.005679
 0.006504
 0.006298
 0.006171
 0.005394
 0.006268
 0.006324
 0.006659
 0.006886
 0.007018
 0.006326
 0.005547
 0.005399
 0.005344
 0.005250
 0.004708
 0.004880
 0.004485
 0.004422
 0.004373
 0.004578
 0.004789
 0.004952
 0.005476
 0.004823
 0.004426
 0.005156
 0.003749
 0.003802
 0.003692
 0.003426
 0.003774
 0.003843
 0.004208
 0.004451
 0.004395
 0.004292
 0.004342
 0.004375
 0.004117
 0.004030
 0.004001
 0.003804
 0.004073
 0.004546
 0.004771
 0.004555
 0.004914
 0.004435
 0.004772
 0.003727
 0.004548
 0.004583
 0.003464
 0.004231
 0.003680
 0.004921
 0.005106
 0.004595
 0.005043
 0.005157
 0.005568
 0.005418
 0.005206
 0.004815
 0.004668
 0.004830
 0.005058
 0.005333
 0.005404
 0.005549
 0.005976
 0.005528
 0.005668
 0.005589
 0.005779
 0.005594
 0.005966
 0.005791
 0.005693
 0.005860
 0.005797
 0.004994
 0.005564
 0.005832
 0.005934
 0.005915
 0.005979
 0.005769
 0.005395
 0.005266
 0.005372
 0.005460
 0.005483
 0.006096
 0.005499
 0.005179
 0.005549
 0.004700
 0.005123
 0.006226
 0.005664
 0.005875
 0.006021
 0.005348
 0.005587
 0.005543
 0.005553
 0.005449
 0.005615
 0.005749
 0.005713
 0.005700
 0.005508
 0.005455
 0.005508
 0.005650
 0.006047
 0.006270
 0.006244
 0.005984
 0.006309
 0.005923
 0.006279
 0.006312
 0.005820
 0.006564
 0.006293
 0.006367
 0.006566
 0.007435
 0.007236
 0.007228
 0.007103
 0.006843
 0.006809
 0.006847
 0.006676
 0.006805
 0.006906
 0.006884
 0.006852
 0.007264
 0.007141
 0.007666
 0.008197
 0.007219
 0.007040
 0.007709
 0.008313
 0.007821
 0.008002
 0.007903
 0.007945
 0.008124
 0.008157
 0.008356
 0.008282
 0.008099
 0.008233
 0.008181
 0.008268
 0.007996
 0.008048
 0.009009
 0.008928
 0.007959
 0.007396
 0.007182
 0.007817
 0.008045
 0.007372
 0.007049
 0.007555
 0.007141
 0.006707
 0.007008
 0.006659
 0.007145
 0.007106
 0.006817
 0.006776
 0.006687
 0.006637
 0.006865
 0.007005
 0.007499
 0.007345
 0.007283
 0.007287
 0.007410
 0.007515
 0.007110
 0.007373
 0.007286
 0.006981
 0.007517
 0.006928
 0.007474
 0.007093
 0.007130
 0.006937
 0.007130
 0.006781
 0.006502
 0.006701
 0.006544
 0.006258
 0.006278
 0.006455
 0.006617
 0.006628
 0.006946
 0.007320
 0.007421
 0.006593
 0.007152
 0.007263
 0.007451
 0.007477
 0.007384
 0.006428
 0.006751
 0.006412
 0.006245
 0.005952
 0.005850
 0.005838
 0.005891
 0.005929
 0.005873
 0.005811
 0.005756
 0.005735
 0.005661
 0.005950
 0.006338
 0.006904
 0.006798
 0.006618
 0.007076
 0.006101
 0.006064
 0.005894
 0.006035
 0.006052
 0.006478
 0.006424
 0.006813
 0.006723
 0.006602
 0.006212
 0.006077
 0.006211
 0.005904
 0.005551
 0.005270
 0.005366
 0.005255
 0.006128
 0.006307
 0.006625
 0.006812
 0.006946
 0.006190
 0.006342
 0.006673
 0.006356
 0.007241
 0.006709
 0.006916
 0.006177
 0.007611
 0.007537
 0.007329
 0.007306
 0.007544
 0.007456
 0.007410
 0.007542
 0.007495
 0.007448
 0.007349
 0.007350
 0.007575
 0.007536
 0.007551
 0.007538
 0.007486
 0.007090
 0.007211
 0.006781
 0.007282
 0.007051
 0.007192
 0.007161
 0.007634
 0.007636
 0.007450
 0.007417
 0.007630
 0.007860
 0.007811
 0.007656
 0.007423
 0.007146
 0.006750
 0.006861
 0.006905
 0.006969
 0.007726
 0.007629
 0.007440
 0.007192
 0.008105
 0.007398
 0.007337
 0.007349
 0.006699
 0.007147
 0.007091
 0.007363
 0.007564
 0.007596
 0.007526
 0.007588
 0.007726
 0.007756
 0.007606
 0.007509
 0.007760
 0.007825
 0.007976
 0.007587
 0.007629
 0.007582
 0.007843
 0.007752
 0.007552
 0.007402
 0.006906
 0.007046
 0.007358
 0.007527
 0.007712
 0.007665
 0.007809
 0.007991
 0.008269
 0.008416
 0.008649
 0.008997
 0.008918
 0.008120
 0.007974
 0.007965
 0.008047
 0.008347
 0.008636
 0.008571
 0.008166
 0.008981
 0.009204
 0.009208
 0.008011
 0.008873
 0.008737
 0.008979
 0.008074
 0.008152
 0.008231
 0.008260
 0.007784
 0.007971
 0.007973
 0.007505
 0.007632
 0.007428
 0.007253
 0.007833
 0.008396
 0.009212
 0.009396
 0.009817
 0.009880
 0.009218
 0.008412
 0.007713
 0.008682
 0.008465
 0.007554
 0.007036
 0.006506
 0.006641
 0.008073
 0.008642
 0.008331
 0.008305
 0.008601
 0.008394
 0.008209
 0.007443
 0.007481
 0.008206
 0.008613
 0.008663
 0.009206
 0.010067
 0.009421
 0.009533
 0.009793
 0.009799
 0.009738
 0.009307
 0.009440
 0.009302
 0.009062
 0.008825
 0.008602
 0.008721
 0.008536
 0.008301
 0.008465
 0.008029
 0.008062
 0.008121
 0.007265
 0.007314
 0.008119
 0.008166
 0.008158
 0.007982
 0.008431
 0.007963
 0.008584
 0.007956
 0.008698
 0.008295
 0.009228
 0.009042
 0.009308
 0.009448
 0.009853
 0.009841
 0.009906
 0.009760
 0.009835
 0.009695
 0.009587
 0.009633
 0.009513
 0.009620
 0.009563
 0.009612
 0.009576
 0.009491
 0.009661
 0.009943
 0.009965
 0.010082
 0.010320
 0.009881
 0.009886
 0.009537
 0.009476
 0.009604
 0.009459
 0.009341
 0.009380
 0.009447
 0.009391
 0.009434
 0.009538
 0.009442
 0.009505
 0.009566
 0.009528
 0.009653
 0.010009
 0.010225
 0.010380
 0.010155
 0.009849
 0.009911
 0.009591
 0.009361
 0.009214
 0.008954
 0.008831
 0.008826
 0.008802
 0.008744
 0.008629
 0.008574
 0.008354
 0.008365
 0.008399
 0.008568
 0.008136
 0.008497
 0.008324
 0.008877
 0.009612
 0.009553
 0.009525
 0.011317
 0.010485
 0.009775
 0.009994
 0.009856
 0.009290
 0.009878
 0.009480
 0.009841
 0.009838
 0.010327
 0.010062
 0.010243
 0.010272
 0.010476
 0.009525
 0.009358
 0.009205
 0.009701
 0.010568
 0.011015
 0.010784
 0.011359
 0.009220
 0.009154
 0.008201
 0.008248
 0.010000
 0.009924
 0.009412
 0.009142
 0.008854
 0.008434
 0.008318
 0.008928
 0.009191
 0.009308
 0.009474
 0.009430
 0.009603
 0.009559
 0.009621
 0.009689
 0.009749
 0.009970
 0.010587
 0.010716
 0.011116
 0.011427
 0.011929
 0.010874
 0.010804
 0.011286
 0.011380
 0.011063
 0.010529
 0.010406
 0.010277
 0.010445
 0.010512
 0.010444
 0.009428
 0.009064
 0.008946
 0.008767
 0.008785
 0.008861
 0.008958
 0.008964
 0.009194
 0.009267
 0.008775
 0.008331
 0.008871
 0.008852
 0.009328
 0.008908
 0.009210
 0.007894
 0.008035
 0.008070
 0.008137
 0.008730
 0.008678
 0.008539
 0.008413
 0.008098
 0.007961
 0.007628
 0.008274
 0.008621
 0.008926
 0.009288
 0.009083
 0.009387
 0.009704
 0.009401
 0.008950
 0.008623
 0.008686
 0.008850
 0.009096
 0.008874
 0.009085
 0.008919
 0.009222
 0.009092
 0.009333
 0.009382
 0.009444
 0.009444
 0.009567
 0.009687
 0.009622
 0.009865
 0.009951
 0.010096
 0.010785
 0.010786
 0.011266
 0.010987
 0.011064
 0.011122
 0.011559
 0.011132
 0.010652
 0.010577
 0.010360
 0.009841
 0.009705
 0.009512
 0.009409
 0.009259
 0.009329
 0.009312
 0.009376
 0.009402
 0.009380
 0.009584
 0.009900
 0.010573
 0.011005
 0.011641
 0.011733
 0.012567
 0.011786
 0.012089
 0.012615
 0.011062
 0.010306
 0.010726
 0.011401
 0.011280
 0.010965
 0.011433
 0.011290
 0.011538
 0.011240
 0.010746
 0.010122
 0.009988
 0.009924
 0.010309
 0.010829
 0.011142
 0.011589
 0.012736
 0.012702
 0.013402
 0.011865
 0.011483
 0.010850
 0.011690
 0.011688
 0.010946
 0.011314
 0.012299
 0.011362
 0.011332
 0.010443
 0.010071
 0.009876
 0.009948
 0.009889
 0.009678
 0.009412
 0.010362
 0.010310
 0.010922
 0.011122
 0.010880
 0.011648
 0.011415
 0.011851
 0.010863
 0.011288
 0.011717
 0.011564
 0.011173
 0.011101
 0.011265
 0.010960
 0.010381
 0.010784
 0.012063
 0.011202
 0.010993
 0.010919
 0.011222
 0.011294
 0.011310
 0.011071
 0.011030
 0.011143
 0.011333
 0.011154
 0.011403
 0.010684
 0.011041
 0.010702
 0.010372
 0.010114
 0.009925
 0.009614
 0.009931
 0.010213
 0.010169
 0.010044
 0.010084
 0.010022
 0.009726
 0.009701
 0.009391
 0.009326
 0.009535
 0.009536
 0.009824
 0.009828
 0.009734
 0.009729
 0.009844
 0.010242
 0.009716
 0.008426
 0.008884
 0.010162
 0.009514
 0.008817
 0.009191
 0.009006
 0.008846
 0.008621
 0.008319
 0.008249
 0.007749
 0.007576
 0.007579
 0.007711
 0.008325
 0.008559
 0.008547
 0.008760
 0.009198
 0.008983
 0.008990
 0.009102
 0.009523
 0.009113
 0.008350
 0.007614
 0.007001
 0.006499
 0.006383
 0.006387
 0.006571
 0.006890
 0.007228
 0.007417
 0.007581
 0.007776
 0.008964
 0.009356
 0.009476
 0.009245
 0.009109
 0.009125
 0.008559
 0.008386
 0.008679
 0.008063
 0.007938
 0.008101
 0.007964
 0.008004
 0.007784
 0.007554
 0.007621
 0.007444
 0.007226
 0.007208
 0.007306
 0.007254
 0.007427
 0.007307
 0.007017
 0.007206
 0.007423
 0.007958
 0.008688
 0.009591
 0.010037
 0.010336
 0.010341
 0.009436
 0.009320
 0.009382
 0.009826
 0.008944
 0.009023
 0.009011
 0.008636
 0.008457
 0.008457
 0.008495
 0.008584
 0.008659
 0.007400
 0.007354
 0.007189
 0.007444
 0.007739
 0.008234
 0.008181
 0.008340
 0.008118
 0.008171
 0.008636
 0.008503
 0.008273
 0.008126
 0.007754
 0.007956
 0.008129
 0.008209
 0.008084
 0.007973
 0.008100
 0.008191
 0.008049
 0.007995
 0.008160
 0.008172
 0.008173
 0.008313
 0.008477
 0.008805
 0.008744
 0.009065
 0.008785
 0.008856
 0.008250
 0.008714
 0.009109
 0.008795
 0.008359
 0.008341
 0.008426
 0.008256
 0.007624
 0.007807
 0.007503
 0.007842
 0.007926
 0.007980
 0.008142
 0.008251
 0.008248
 0.008300
 0.008207
 0.008336
 0.008515
 0.008565
 0.008393
 0.008413
 0.008636
 0.008941
 0.008947
 0.008841
 0.008829
 0.008936
 0.008454
 0.008281
 0.008004
 0.008032
 0.008246
 0.008342
 0.008418
 0.008328
 0.008310
 0.007984
 0.007967
 0.007983
 0.007836
 0.008190
 0.008255
 0.008607
 0.008840
 0.008614
 0.009127
 0.009552
 0.009192
 0.009372
 0.009181
 0.009128
 0.009043
 0.009075
 0.009058
 0.008881
 0.008924
 0.008752
 0.008739
 0.008724
 0.008764
 0.008706
 0.008652
 0.008499
 0.008476
 0.008573
 0.008724
 0.008844
 0.009317
 0.009322
 0.009139
 0.009267
 0.009340
 0.009506
 0.009082
 0.009158
 0.009067
 0.009103
 0.008552
 0.008480
 0.008188
 0.008171
 0.008167
 0.008390
 0.008449
 0.008655
 0.008598
 0.008654
 0.008798
 0.009174
 0.009091
 0.009481
 0.009414
 0.009932
 0.009348
 0.010231
 0.009349
 0.008839
 0.009324
 0.009340
 0.009894
 0.009730
 0.009787
 0.009902
 0.010107
 0.009974
 0.009710
 0.009637
 0.009343
 0.009816
 0.010234
 0.010229
 0.010358
 0.010396
 0.011413
 0.011748
 0.011562
 0.011581
 0.011986
 0.011701
 0.011594
 0.011032
 0.009986
 0.010329
 0.010444
 0.010676
 0.011182
 0.010884
 0.011126
 0.010770
 0.010285
 0.009975
 0.010129
 0.009912
 0.009406
 0.009885
 0.010948
 0.011421
 0.011147
 0.011553
 0.011696
 0.011402
 0.012183
 0.011138
 0.011872
 0.011948
 0.011346
 0.011298
 0.011031
 0.010306
 0.009399
 0.009690
 0.009363
 0.009957
 0.010049
 0.009797
 0.009119
 0.009861
 0.010050
 0.009808
 0.009861
 0.010170
 0.010551
 0.010719
 0.011033
 0.010466
 0.009414
 0.009613
 0.008973
 0.009430
 0.009723
 0.009805
 0.009806
 0.009684
 0.009635
 0.009853
 0.009722
 0.009535
 0.009972
 0.010141
 0.010256
 0.010273
 0.010168
 0.010320
 0.010653
 0.010837
 0.010711
 0.011074
 0.011526
 0.010073
 0.009656
 0.010351
 0.010081
 0.009790
 0.010032
 0.009337
 0.009795
 0.008938
 0.008439
 0.007985
 0.008112
 0.008731
 0.008748
 0.008692
 0.009083
 0.009647
 0.009770
 0.009896
 0.009956
 0.010165
 0.011094
 0.011637
 0.011602
 0.012403
 0.012290
 0.012865
 0.011750
 0.012226
 0.010569
 0.010106
 0.010396
 0.009718
 0.009331
 0.009730
 0.009515
 0.009575
 0.009816
 0.010033
 0.010171
 0.010428
 0.010623
 0.010726
 0.011085
 0.011450
 0.011616
 0.011845
 0.012311
 0.012700
 0.012328
 0.013119
 0.013350
 0.012581
 0.012521
 0.012554
 0.010342
 0.010275
 0.010486
 0.010914
 0.010715
 0.010712
 0.010660
 0.010786
 0.011095
 0.010777
 0.010933
 0.011090
 0.011149
 0.011183
 0.011691
 0.011917
 0.011569
 0.011817
 0.011711
 0.010704
 0.011168
 0.012095
 0.011973
 0.010213
 0.010147
 0.010440
 0.011083
 0.011067
 0.010730
 0.010661
 0.009674
 0.010044
 0.010232
 0.010986
 0.011043
 0.011236
 0.011411
 0.012117
 0.011828
 0.011926
 0.012630
 0.011902
 0.012325
 0.014249
 0.014098
 0.013425
 0.014162
 0.012040
 0.012625
 0.011847
 0.011808
 0.012007
 0.012539
 0.012198
 0.011707
 0.011418
 0.011414
 0.011461
 0.011931
 0.012001
 0.012661
 0.012863
 0.012060
 0.011204
 0.011078
 0.010767
 0.011479
 0.011831
 0.010227
 0.010180
 0.009355
 0.009048
 0.008952
 0.009279
 0.009257
 0.009357
 0.009241
 0.008954
 0.009174
 0.009413
 0.009579
 0.009413
 0.009276
 0.009522
 0.009824
 0.009455
 0.010289
 0.010170
 0.009139
 0.009175
 0.009288
 0.009850
 0.007731
 0.008387
 0.011671
 0.010382
 0.009004
 0.008840
 0.008776
 0.007885
 0.008162
 0.008312
 0.008473
 0.008477
 0.008306
 0.007890
 0.007860
 0.007828
 0.007957
 0.008344
 0.008242
 0.008458
 0.008226
 0.007573
 0.008016
 0.007673
 0.008353
 0.008267
 0.008248
 0.008002
 0.008398
 0.008293
 0.008705
 0.008793
 0.008817
 0.008585
 0.008656
 0.008630
 0.008806
 0.008619
 0.008135
 0.008503
 0.009021
 0.009531
 0.009129
 0.009670
 0.009522
 0.009655
 0.009737
 0.009687
 0.009068
 0.008717
 0.008246
 0.007977
 0.008483
 0.008767
 0.008699
 0.008672
 0.008502
 0.007756
 0.008033
 0.007877
 0.007827
 0.008017
 0.008017
 0.008015
 0.008141
 0.008269
 0.008379
 0.008863
 0.007840
 0.008169
 0.007787
 0.007771
 0.007129
 0.007523
 0.007422
 0.007435
 0.007889
 0.008164
 0.008525
 0.009208
 0.008637
 0.008815
 0.008484
 0.007992
 0.008195
 0.008587
 0.008529
 0.008875
 0.008667
 0.009014
 0.009263
 0.009427
 0.009692
 0.009026
 0.008322
 0.008321
 0.008943
 0.008606
 0.008658
 0.009082
 0.009134
 0.009130
 0.008496
 0.008473
 0.008027
 0.008314
 0.008450
 0.008490
 0.008394
 0.008433
 0.008319
 0.008390
 0.008530
 0.007921
 0.007395
 0.007202
 0.006834
 0.006812
 0.006942
 0.006889
 0.006338
 0.006166
 0.006645
 0.006141
 0.006679
 0.006516
 0.006801
 0.007037
 0.007305
 0.008071
 0.008104
 0.007286
 0.007322
 0.006798
 0.006349
 0.006993
 0.008002
 0.007816
 0.007431
 0.006739
 0.007132
 0.007096
 0.006726
 0.006015
 0.006319
 0.006414
 0.006601
 0.006264
 0.006649
 0.006896
 0.007649
 0.007751
 0.007894
 0.008047
 0.007998
 0.008044
 0.008162
 0.008233
 0.008530
 0.008681
 0.008461
 0.008576
 0.009142
 0.009386
 0.009198
 0.008394
 0.008475
 0.007546
 0.007796
 0.007203
 0.007677
 0.007250
 0.007848
 0.008046
 0.008471
 0.008974
 0.009496
 0.009210
 0.009216
 0.009206
 0.008880
 0.008839
 0.008689
 0.008976
 0.009098
 0.009315
 0.009631
 0.009652
 0.009717
 0.009480
 0.007833
 0.008325
 0.008142
 0.007434
 0.006710
 0.007576
 0.007673
 0.008132
 0.007864
 0.008998
 0.009052
 0.008882
 0.008824
 0.008924
 0.008953
 0.009268
 0.008969
 0.009128
 0.009473
 0.009833
 0.010085
 0.010305
 0.009497
 0.009169
 0.008738
 0.009263
 0.009022
 0.008656
 0.008397
 0.009189
 0.008941
 0.009125
 0.009602
 0.009628
 0.009693
 0.009412
 0.009559
 0.008946
 0.009106
 0.008773
 0.008661
 0.008719
 0.008828
 0.009058
 0.009226
 0.009285
 0.009463
 0.009293
 0.008451
 0.008304
 0.008354
 0.008566
 0.008898
 0.009119
 0.008999
 0.009063
 0.009359
 0.009379
 0.009578
 0.009524
 0.009162
 0.008476
 0.008260
 0.008026
 0.008004
 0.007936
 0.008223
 0.008421
 0.007900
 0.007228
 0.006869
 0.006957
 0.006887
 0.007165
 0.006782
 0.006695
 0.006563
 0.006332
 0.006572
 0.007091
 0.007206
 0.007383
 0.007475
 0.007622
 0.007828
 0.007839
 0.007873
 0.007827
 0.007566
 0.007804
 0.008663
 0.009182
 0.009419
 0.009668
 0.010017
 0.009368
 0.008621
 0.008383
 0.008539
 0.008581
 0.008367
 0.008300
 0.008332
 0.008389
 0.008945
 0.009432
 0.009264
 0.009077
 0.009445
 0.009233
 0.009161
 0.008934
 0.008859
 0.008914
 0.009802
 0.010094
 0.008886
 0.009032
 0.008442
 0.008132
 0.007096
 0.007544
 0.006962
 0.006794
 0.007214
 0.007050
 0.007127
 0.007308
 0.008338
 0.008532
 0.009113
 0.009705
 0.009536
 0.009665
 0.009272
 0.009474
 0.009389
 0.010547
 0.011314
 0.011825
 0.011590
 0.011055
 0.010064
 0.010228
 0.010423
 0.011006
 0.010689
 0.011425
 0.012140
 0.011914
 0.011753
 0.011914
 0.011959
 0.011600
 0.010682
 0.010420
 0.010346
 0.010323
 0.010289
 0.010526
 0.010779
 0.011017
 0.011185
 0.011365
 0.011499
 0.011594
 0.010946
 0.011063
 0.010804
 0.009288
 0.008989
 0.009917
 0.010149
 0.008029
 0.011830
 0.012050
 0.010319
 0.008197
 0.008696
 0.009568
 0.009834
 0.009521
 0.009502
 0.009615
 0.009801
 0.009798
 0.010002
 0.010200
 0.010201
 0.010029
 0.009438
 0.009272
 0.008375
 0.008694
 0.007544
 0.006742
 0.006218
 0.005900
 0.006063
 0.009639
 0.010547
 0.010871
 0.010813
 0.010735
 0.010516
 0.010363
 0.010386
 0.010303
 0.010154
 0.009995
 0.010068
 0.009767
 0.009414
 0.009189
 0.009037
 0.009152
 0.009156
 0.008788
 0.008233
 0.007656
 0.007660
 0.008058
 0.008209
 0.008464
 0.009381
 0.009379
 0.009110
 0.009160
 0.009235
 0.009004
 0.008895
 0.008784
 0.008957
 0.009191
 0.009191
 0.008985
 0.009664
 0.010949
 0.010641
 0.011030
 0.010071
 0.006999
 0.006629
 0.005920
 0.005993
 0.006003
 0.005925
 0.005592
 0.005822
 0.005930
 0.005977
 0.005770
 0.006276
 0.006372
 0.006692
 0.006637
 0.006272
 0.006926
 0.007344
 0.007077
 0.006980
 0.006235
 0.005772
 0.005650
 0.005723
 0.005738
 0.005990
 0.005580
 0.005652
 0.005498
 0.005421
 0.005509
 0.005832
 0.006143
 0.006318
 0.006156
 0.006215
 0.006295
 0.006281
 0.006712
 0.007007
 0.007214
 0.007668
 0.007276
 0.006991
 0.006924
 0.006107
 0.005915
 0.005330
 0.004842
 0.005019
 0.004676
 0.005038
 0.005109
 0.004462
 0.004945
 0.006072
 0.006481
 0.006638
 0.006885
 0.006433
 0.006240
 0.006562
 0.006876
 0.006981
 0.007476
 0.006993
 0.007091
 0.006793
 0.007449
 0.007081
 0.006677
 0.006241
 0.006461
 0.007023
 0.007491
 0.007795
 0.007322
 0.007321
 0.007412
 0.007312
 0.006658
 0.006265
 0.006053
 0.006102
 0.006284
 0.006658
 0.007013
 0.006968
 0.007328
 0.006683
 0.006244
 0.006950
 0.007228
 0.006903
 0.007821
 0.007700
 0.007393
 0.007769
 0.008044
 0.007569
 0.007814
 0.007216
 0.007256
 0.007022
 0.007053
 0.008961
 0.010870
 0.011282
 0.010578
 0.010433
 0.010242
 0.010523
 0.010546
 0.010771
 0.011041
 0.010122
 0.009982
 0.010496
 0.010730
 0.010639
 0.010634
 0.010318
 0.011142
 0.011033
 0.011538
 0.012149
 0.011749
 0.011704
 0.011593
 0.011354
 0.011359
 0.011313
 0.011685
 0.011423
 0.011819
 0.011876
 0.012078
 0.012234
 0.011971
 0.012103
 0.012316
 0.012424
 0.012343
 0.011585
 0.009422
 0.010392
 0.009594
 0.009710
 0.009469
 0.009482
 0.009063
 0.009068
 0.009502
 0.009548
 0.009144
 0.009087
 0.009139
 0.008852
 0.009074
 0.008790
 0.008674
 0.008611
 0.008572
 0.008278
 0.007720
 0.007280
 0.007483
 0.007491
 0.007399
 0.007512
 0.007333
 0.007174
 0.007381
 0.007475
 0.007633
 0.007823
 0.008012
 0.008068
 0.008011
 0.008313
 0.008230
 0.008139
 0.008380
 0.008588
 0.009171
 0.009483
 0.010304
 0.010489
 0.010186
 0.009287
 0.008699
 0.007424
 0.009149
 0.009366
 0.010226
 0.010109
 0.010931
 0.011070
 0.010718
 0.011164
 0.011343
 0.011476
 0.011183
 0.010270
 0.009868
 0.009993
 0.010116
 0.010240
 0.010379
 0.010508
 0.010244
 0.010438
 0.010280
 0.010302
 0.010153
 0.009651
 0.009124
 0.008965
 0.008829
 0.008938
 0.008882
 0.009156
 0.009118
 0.009195
 0.009453
 0.009446
 0.009356
 0.009457
 0.009102
 0.009242
 0.009188
 0.009265
 0.009324
 0.009962
 0.010477
 0.009853
 0.009588
 0.009552
 0.008939
 0.009018
 0.007861
 0.006797
 0.006222
 0.006725
 0.007926
 0.008016
 0.008813
 0.009319
 0.009556
 0.009590
 0.009747
 0.009732
 0.009769
 0.010104
 0.010412
 0.010303
 0.009434
 0.009139
 0.009629
 0.009913
 0.009238
 0.009717
 0.008648
 0.007832
 0.008286
 0.008665
 0.007951
 0.008477
 0.009500
 0.009815
 0.014531
 0.013660
 0.012564
 0.011979
 0.011800
 0.011438
 0.011363
 0.011374
 0.011165
 0.011239
 0.011168
 0.011239
 0.011305
 0.010979
 0.011022
 0.010946
 0.010859
 0.010856
 0.011251
 0.011216
 0.011680
 0.011887
 0.012124
 0.012317
 0.012816
 0.013087
 0.013341
 0.013467
 0.012696
 0.011613
 0.011622
 0.011461
 0.011031
 0.011286
 0.011283
 0.011230
 0.011491
 0.011610
 0.012511
 0.012973
 0.012315
 0.012692
 0.012543
 0.012755
 0.012548
 0.012628
 0.012645
 0.012318
 0.012247
 0.011827
 0.012011
 0.011851
 0.012053
 0.011695
 0.011948
 0.011935
 0.012266
 0.012452
 0.011971
 0.012223
 0.012212
 0.011235
 0.011088
 0.010790
 0.010583
 0.010361
 0.010543
 0.009945
 0.010126
 0.010500
 0.010995
 0.011398
 0.011534
 0.011091
 0.010872
 0.011107
 0.010856
 0.010879
 0.010923
 0.011117
 0.011043
 0.010687
 0.010846
 0.010989
 0.010843
 0.011054
 0.010685
 0.010088
 0.010005
 0.009931
 0.009311
 0.010271
 0.009997
 0.010074
 0.009949
 0.009913
 0.010689
 0.010425
 0.010366
 0.010318
 0.010381
 0.010313
 0.009990
 0.009728
 0.009610
 0.009635
 0.009754
 0.009987
 0.009967
 0.009691
 0.009332
 0.009403
 0.008724
 0.008726
 0.009108
 0.009797
 0.009102
 0.009943
 0.009359
 0.009360
 0.009711
 0.009783
 0.009863
 0.009823
 0.009825
 0.009713
 0.010244
 0.010181
 0.010026
 0.009887
 0.009957
 0.010559
 0.010636
 0.010030
 0.010219
 0.009595
 0.009143
 0.008823
 0.008942
 0.008759
 0.008741
 0.009191
 0.009377
 0.009620
 0.009661
 0.009896
 0.009496
 0.009484
 0.009618
 0.009592
 0.009410
 0.009443
 0.009483
 0.009360
 0.009549
 0.009763
 0.010153
 0.010093
 0.009865
 0.009417
 0.008831
 0.009285
 0.008631
 0.008577
 0.008790
 0.008153
 0.008275
 0.008644
 0.008484
 0.008948
 0.008865
 0.008768
 0.008833
 0.008709
 0.009063
 0.008943
 0.008955
 0.008813
 0.008874
 0.009188
 0.009085
 0.009148
 0.008999
 0.008810
 0.008765
 0.008559
 0.008266
 0.008267
 0.008408
 0.008899
 0.008848
 0.008897
 0.009295
 0.009866
 0.010204
 0.010237
 0.010273
 0.010167
 0.010070
 0.010223
 0.009964
 0.010022
 0.010162
 0.010789
 0.011034
 0.010786
 0.010754
 0.011477
 0.010915
 0.010862
 0.010597
 0.010852
 0.010718
 0.010252
 0.010495
 0.010597
 0.010485
 0.010518
 0.010644
 0.010436
 0.010374
 0.010331
 0.010313
 0.010106
 0.009937
 0.009996
 0.010704
 0.010818
 0.012686
 0.012719
 0.012857
 0.012223
 0.011543
 0.011181
 0.010710
 0.009587
 0.009023
 0.008689
 0.008996
 0.008769
 0.013211
 0.013412
 0.013493
 0.012607
 0.012743
 0.012968
 0.012623
 0.012722
 0.012774
 0.013518
 0.013328
 0.013557
 0.013611
 0.013635
 0.013916
 0.013628
 0.013893
 0.014534
 0.014688
 0.013326
 0.014252
 0.013713
 0.012793
 0.012523
 0.012362
 0.012216
 0.012000
 0.011754
 0.011824
 0.011868
 0.011657
 0.011641
 0.011460
 0.011347
 0.011127
 0.011335
 0.011254
 0.010888
 0.010445
 0.010283
 0.010731
 0.010127
 0.009814
 0.009834
 0.009649
 0.009570
 0.009772
 0.010017
 0.010384
 0.010222
 0.010224
 0.010306
 0.010303
 0.010090
 0.010332
 0.010554
 0.010489
 0.010546
 0.010671
 0.010824
 0.010973
 0.011115
 0.010542
 0.008899
 0.009019
 0.009303
 0.009590
 0.009650
 0.009705
 0.010014
 0.010521
 0.010601
 0.010670
 0.010758
 0.010906
 0.010969
 0.011244
 0.011203
 0.010773
 0.010843
 0.010638
 0.010387
 0.011078
 0.011283
 0.011551
 0.011604
 0.011197
 0.009042
 0.009291
 0.009388
 0.009029
 0.009469
 0.009351
 0.009044
 0.008720
 0.009234
 0.009492
 0.010061
 0.010214
 0.010180
 0.010802
 0.010797
 0.010387
 0.010357
 0.010070
 0.009563
 0.010279
 0.010474
 0.010319
 0.010212
 0.009669
 0.009553
 0.009699
 0.009933
 0.009613
 0.008898
 0.008978
 0.010356
 0.010764
 0.011341
 0.011703
 0.011222
 0.011464
 0.014707
 0.013940
 0.013590
 0.013164
 0.013062
 0.012917
 0.012727
 0.012670
 0.012784
 0.012859
 0.012823
 0.012906
 0.013045
 0.012983
 0.013157
 0.012937
 0.013401
 0.013181
 0.012566
 0.013317
 0.012787
 0.013436
 0.014584
 0.014370
 0.012714
 0.012586
 0.012861
 0.013084
 0.012927
 0.012503
 0.012396
 0.012571
 0.012649
 0.012865
 0.012990
 0.012587
 0.012835
 0.012465
 0.012241
 0.012158
 0.011827
 0.011666
 0.012225
 0.012178
 0.012498
 0.012501
 0.012819
 0.012539
 0.012306
 0.012106
 0.012056
 0.011864
 0.011544
 0.011373
 0.011153
 0.011265
 0.012033
 0.012592
 0.012818
 0.012521
 0.012509
 0.012121
 0.012346
 0.012717
 0.012263
 0.012376
 0.012888
 0.012395
 0.012091
 0.012378
 0.013196
 0.013580
 0.013678
 0.013255
 0.013010
 0.012461
 0.012567
 0.012582
 0.012827
 0.012348
 0.012342
 0.012324
 0.012171
 0.011744
 0.011945
 0.011674
 0.011052
 0.010829
 0.010398
 0.010217
 0.010449
 0.010617
 0.010661
 0.011082
 0.011609
 0.012289
 0.012800
 0.012878
 0.011577
 0.010113
 0.009862
 0.009055
 0.008063
 0.007635
 0.007705
 0.007654
 0.007481
 0.007649
 0.007810
 0.007511
 0.007320
 0.007072
 0.007333
 0.007208
 0.007434
 0.007260
 0.006996
 0.007140
 0.007136
 0.007141
 0.007004
 0.006834
 0.006890
 0.006902
 0.007046
 0.006890
 0.007102
 0.007059
 0.007494
 0.007602
 0.007546
 0.007084
 0.006765
 0.006259
 0.006640
 0.007124
 0.006541
 0.006993
 0.007167
 0.007252
 0.007397
 0.007770
 0.008058
 0.008013
 0.008314
 0.007677
 0.007405
 0.007553
 0.007492
 0.007569
 0.007470
 0.007360
 0.007420
 0.006871
 0.007075
 0.006855
 0.006726
 0.006751
 0.006457
 0.006576
 0.006285
 0.005849
 0.005851
 0.005427
 0.005577
 0.006972
 0.007235
 0.007084
 0.007760
 0.007837
 0.007247
 0.007303
 0.007704
 0.007854
 0.007679
 0.007636
 0.008130
 0.008005
 0.008455
 0.008176
 0.008296
 0.007463
 0.006973
 0.007091
 0.006993
 0.006111
 0.005978
 0.005631
 0.005110
 0.005214
 0.007789
 0.007175
 0.006793
 0.006962
 0.007541
 0.008422
 0.008993
 0.011159
 0.010611
 0.009876
 0.011796
 0.011973
 0.011751
 0.012115
 0.011053
 0.010233
 0.010184
 0.009825
 0.009672
 0.009897
 0.010122
 0.009896
 0.009037
 0.009355
 0.008998
 0.008235
 0.009840
 0.010781
 0.010873
 0.010575
 0.010447
 0.012857
 0.013103
 0.013850
 0.014083
 0.014094
 0.014008
 0.014255
 0.014324
 0.013994
 0.013440
 0.013663
 0.013207
 0.013101
 0.011429
 0.011473
 0.011728
 0.011779
 0.012194
 0.011824
 0.011464
 0.011516
 0.011273
 0.010953
 0.011140
 0.012002
 0.012360
 0.012575
 0.012874
 0.012985
 0.013295
 0.013449
 0.013037
 0.012136
 0.012329
 0.011756
 0.014376
 0.012394
 0.011530
 0.012639
 0.012945
 0.013170
 0.012826
 0.012765
 0.012621
 0.012162
 0.012221
 0.012114
 0.012178
 0.012221
 0.012122
 0.012570
 0.012588
 0.012782
 0.013078
 0.013402
 0.013094
 0.012440
 0.011798
 0.011844
 0.014426
 0.012911
 0.011951
 0.012769
 0.013063
 0.013583
 0.013134
 0.014191
 0.013992
 0.014081
 0.014124
 0.013869
 0.013528
 0.013378
 0.013148
 0.013231
 0.013007
 0.012990
 0.012857
 0.012951
 0.012713
 0.012926
 0.012152
 0.012330
 0.012861
 0.012710
 0.012634
 0.012398
 0.012419
 0.013124
 0.013171
 0.013269
 0.013463
 0.013227
 0.013210
 0.012976
 0.012796
 0.012326
 0.012434
 0.013138
 0.013578
 0.013322
 0.013456
 0.013813
 0.013822
 0.013531
 0.013094
 0.012874
 0.012060
 0.012420
 0.009356
 0.012106
 0.012279
 0.011863
 0.011987
 0.012051
 0.012012
 0.011997
 0.011807
 0.011797
 0.011649
 0.011353
 0.011300
 0.010937
 0.011631
 0.012305
 0.012173
 0.012047
 0.011653
 0.011341
 0.011043
 0.011682
 0.011221
 0.011155
 0.010661
 0.011085
 0.011906
 0.011883
 0.011918
 0.012135
 0.012050
 0.012360
 0.011710
 0.012204
 0.011165
 0.011467
 0.011249
 0.011248
 0.011902
 0.012608
 0.012909
 0.012991
 0.013424
 0.012960
 0.012935
 0.013434
 0.013056
 0.013324
 0.014527
 0.014434
 0.013583
 0.012533
 0.012717
 0.012783
 0.013030
 0.012971
 0.012908
 0.012912
 0.013124
 0.013024
 0.012880
 0.012918
 0.012579
 0.012466
 0.013055
 0.012126
 0.011797
 0.011965
 0.012142
 0.012145
 0.013054
 0.012738
 0.013416
 0.013289
 0.013045
 0.013842
 0.013846
 0.013778
 0.014025
 0.014284
 0.014953
 0.015054
 0.015360
 0.015288
 0.015463
 0.015388
 0.015030
 0.015328
 0.015306
 0.014168
 0.013723
 0.014193
 0.013076
 0.012880
 0.013080
 0.013251
 0.014718
 0.014840
 0.014061
 0.014172
 0.015207
 0.014223
 0.014182
 0.014688
 0.014533
 0.014495
 0.014652
 0.014650
 0.014802
 0.014730
 0.014842
 0.014954
 0.015176
 0.015234
 0.015012
 0.015612
 0.014361
 0.014708
 0.014576
 0.013658
 0.013777
 0.013829
 0.014388
 0.014268
 0.015146
 0.015729
 0.015541
 0.015468
 0.015374
 0.015480
 0.015394
 0.015680
 0.014529
 0.014375
 0.014559
 0.014663
 0.015414
 0.015519
 0.015857
 0.015594
 0.016070
 0.015596
 0.015605
 0.013868
 0.013631
 0.013391
 0.013140
 0.012899
 0.012973
 0.012847
 0.012768
 0.012298
 0.012723
 0.012651
 0.012897
 0.012456
 0.012456
 0.012301
 0.012583
 0.012081
 0.012740
 0.012242
 0.012443
 0.012005
 0.013137
 0.014089
 0.014036
 0.014131
 0.014683
 0.014753
 0.015196
 0.015626
 0.015993
 0.015911
 0.016264
 0.016436
 0.014219
 0.012824
 0.012877
 0.013369
 0.013279
 0.013401
 0.013669
 0.013864
 0.012328
 0.010002
 0.009442
 0.009958
 0.009388
 0.009903
 0.009942
 0.010063
 0.010632
 0.010573
 0.010446
 0.013125
 0.013303
 0.012821
 0.012017
 0.012020
 0.012449
 0.012530
 0.012322
 0.011825
 0.011671
 0.011743
 0.012824
 0.013415
 0.013220
 0.012138
 0.012132
 0.011702
 0.011829
 0.011359
 0.011231
 0.011283
 0.010399
 0.010426
 0.009447
 0.009821
 0.010205
 0.009958
 0.010154
 0.010311
 0.011393
 0.011840
 0.012024
 0.012226
 0.011715
 0.012089
 0.011941
 0.011903
 0.011864
 0.011582
 0.011469
 0.010276
 0.010178
 0.010037
 0.010378
 0.010769
 0.010570
 0.010322
 0.009833
 0.010868
 0.011387
 0.011424
 0.011297
 0.011375
 0.010883
 0.010610
 0.010507
 0.010282
 0.009958
 0.009970
 0.010533
 0.010401
 0.010208
 0.009667
 0.009396
 0.009364
 0.008889
 0.008861
 0.008590
 0.008694
 0.008694
 0.008501
 0.008855
 0.009271
 0.009425
 0.009461
 0.009143
 0.009168
 0.009314
 0.009410
 0.009394
 0.009457
 0.009615
 0.009834
 0.009851
 0.010120
 0.009895
 0.009465
 0.009601
 0.009530
 0.009222
 0.011056
 0.009605
 0.008427
 0.008726
 0.008424
 0.008642
 0.008985
 0.009320
 0.009390
 0.009659
 0.009607
 0.009496
 0.009440
 0.009426
 0.009368
 0.009289
 0.009123
 0.009881
 0.010254
 0.010015
 0.009741
 0.009137
 0.008690
 0.009013
 0.008884
 0.008530
 0.008730
 0.008902
 0.008991
 0.008887
 0.008893
 0.009222
 0.009403
 0.009693
 0.009694
 0.010213
 0.009952
 0.010028
 0.009898
 0.009868
 0.009410
 0.010414
 0.010701
 0.011302
 0.010779
 0.010479
 0.010547
 0.010284
 0.009855
 0.009741
 0.009684
 0.009393
 0.009297
 0.010173
 0.010551
 0.010325
 0.010118
 0.010475
 0.010106
 0.010222
 0.010637
 0.010695
 0.011953
 0.012088
 0.011734
 0.011800
 0.011518
 0.011429
 0.011462
 0.011428
 0.011114
 0.010992
 0.010884
 0.010952
 0.011090
 0.011091
 0.011225
 0.011100
 0.011279
 0.011323
 0.011413
 0.011500
 0.011617
 0.011490
 0.011415
 0.011282
 0.011143
 0.010976
 0.010808
 0.010985
 0.011083
 0.011148
 0.011594
 0.011521
 0.011390
 0.011655
 0.011319
 0.011431
 0.011742
 0.012289
 0.013085
 0.012680
 0.012245
 0.012198
 0.011609
 0.011544
 0.011768
 0.011912
 0.011657
 0.011525
 0.011533
 0.011533
 0.011173
 0.011078
 0.010910
 0.010831
 0.010566
 0.010298
 0.010200
 0.010012
 0.010249
 0.009932
 0.009951
 0.010030
 0.010277
 0.010496
 0.010413
 0.010697
 0.010748
 0.010727
 0.010797
 0.011123
 0.010460
 0.010605
 0.010287
 0.009942
 0.010096
 0.010380
 0.011214
 0.011791
 0.010826
 0.011149
 0.011452
 0.011042
 0.010155
 0.010250
 0.010283
 0.011508
 0.010572
 0.009040
 0.009068
 0.008951
 0.008825
 0.009100
 0.009461
 0.009715
 0.009876
 0.010044
 0.010262
 0.010604
 0.010735
 0.010667
 0.010505
 0.009992
 0.009491
 0.009732
 0.009255
 0.009186
 0.008888
 0.009617
 0.009386
 0.009167
 0.009298
 0.009272
 0.008663
 0.009219
 0.009620
 0.009998
 0.009814
 0.009961
 0.009982
 0.009999
 0.009952
 0.010313
 0.010451
 0.010583
 0.010157
 0.009490
 0.009470
 0.009353
 0.009518
 0.008589
 0.008867
 0.008823
 0.009182
 0.009396
 0.009167
 0.009063
 0.008898
 0.009129
 0.008881
 0.008943
 0.008771
 0.008339
 0.008202
 0.008678
 0.009187
 0.009158
 0.009180
 0.009709
 0.009683
 0.008832
 0.008777
 0.007673
 0.008512
 0.008501
 0.008584
 0.008712
 0.009081
 0.008479
 0.008233
 0.007931
 0.008485
 0.008702
 0.008763
 0.009093
 0.009267
 0.009352
 0.009765
 0.009891
 0.009904
 0.009827
 0.009837
 0.010338
 0.010877
 0.010530
 0.010050
 0.009558
 0.009033
 0.008951
 0.009153
 0.008710
 0.008761
 0.009823
 0.009209
 0.009846
 0.010500
 0.010524
 0.010459
 0.010405
 0.010965
 0.013442
 0.012556
 0.012169
 0.011995
 0.012027
 0.011991
 0.012138
 0.012134
 0.012237
 0.011907
 0.011387
 0.011581
 0.011592
 0.011829
 0.011670
 0.011947
 0.011791
 0.011877
 0.012557
 0.013076
 0.013223
 0.011336
 0.011277
 0.011857
 0.011793
 0.011890
 0.012901
 0.013433
 0.014033
 0.014225
 0.014407
 0.015038
 0.015013
 0.015256
 0.015518
 0.015260
 0.015226
 0.014842
 0.015297
 0.015214
 0.014822
 0.015100
 0.014570
 0.014674
 0.015256
 0.015518
 0.015429
 0.015238
 0.015238
 0.015060
 0.015065
 0.015166
 0.015074
 0.015161
 0.015251
 0.015204
 0.015274
 0.015296
 0.015577
 0.015279
 0.015145
 0.015558
 0.015794
 0.015648
 0.015357
 0.015347
 0.015498
 0.015897
 0.016006
 0.015457
 0.015572
 0.015320
 0.014937
 0.014424
 0.013891
 0.014316
 0.013885
 0.014181
 0.014170
 0.013791
 0.014048
 0.013602
 0.014254
 0.013999
 0.014056
 0.013555
 0.013612
 0.013359
 0.013265
 0.013301
 0.013449
 0.013966
 0.014168
 0.013453
 0.014184
 0.014679
 0.014630
 0.014470
 0.014186
 0.014258
 0.013544
 0.013582
 0.014249
 0.014514
 0.014983
 0.014725
 0.013509
 0.013653
 0.013883
 0.013463
 0.013288
 0.013019
 0.013407
 0.013520
 0.013683
 0.013666
 0.013654
 0.013988
 0.014128
 0.013641
 0.013566
 0.013248
 0.012765
 0.012606
 0.012286
 0.012565
 0.012827
 0.012901
 0.013201
 0.012873
 0.013552
 0.013612
 0.013590
 0.013743
 0.013806
 0.013225
 0.013112
 0.013632
 0.013652
 0.013008
 0.012658
 0.012382
 0.012209
 0.011765
 0.011789
 0.012021
 0.011870
 0.011262
 0.010957
 0.011050
 0.011048
 0.012188
 0.012433
 0.012757
 0.012861
 0.011237
 0.011343
 0.010187
 0.010583
 0.009486
 0.009489
 0.008557
 0.009427
 0.009726
 0.009598
 0.009500
 0.009351
 0.009567
 0.009410
 0.009802
 0.010192
 0.010382
 0.010151
 0.010042
 0.010550
 0.011196
 0.010820
 0.010701
 0.009823
 0.007844
 0.008653
 0.008276
 0.008280
 0.008820
 0.008333
 0.008952
 0.008893
 0.008543
 0.009044
 0.008874
 0.008550
 0.008683
 0.009213
 0.009554
 0.009834
 0.009682
 0.009584
 0.009419
 0.009831
 0.010458
 0.009807
 0.009845
 0.009372
 0.008990
 0.008225
 0.008285
 0.008187
 0.008284
 0.007736
 0.008291
 0.008541
 0.008769
 0.008826
 0.008652
 0.008397
 0.008957
 0.009321
 0.009548
 0.009707
 0.009618
 0.009521
 0.009395
 0.009686
 0.010184
 0.009849
 0.010071
 0.009696
 0.009874
 0.009551
 0.009331
 0.009513
 0.009304
 0.007925
 0.007913
 0.007708
 0.008044
 0.008350
 0.008629
 0.009199
 0.009332
 0.009198
 0.009936
 0.009792
 0.009535
 0.009556
 0.009277
 0.009814
 0.010504
 0.010980
 0.010313
 0.009784
 0.009204
 0.009974
 0.008661
 0.007993
 0.008664
 0.008000
 0.006385
 0.007140
 0.008677
 0.009044
 0.009006
 0.009259
 0.009892
 0.009660
 0.010463
 0.010393
 0.010441
 0.010497
 0.010522
 0.010435
 0.011641
 0.013683
 0.013584
 0.013277
 0.013105
 0.012593
 0.012755
 0.012675
 0.013040
 0.013926
 0.012025
 0.011541
 0.011045
 0.010714
 0.010646
 0.010825
 0.010827
 0.011051
 0.011122
 0.011123
 0.011004
 0.010935
 0.011001
 0.011126
 0.011367
 0.011419
 0.011560
 0.011738
 0.011216
 0.010993
 0.010615
 0.010625
 0.010759
 0.010372
 0.010474
 0.010947
 0.011683
 0.012176
 0.011940
 0.011820
 0.011668
 0.011735
 0.011720
 0.011650
 0.010541
 0.010266
 0.010384
 0.012275
 0.012745
 0.012793
 0.012651
 0.012963
 0.012714
 0.012233
 0.012221
 0.012775
 0.012298
 0.012736
 0.012587
 0.013172
 0.013338
 0.013466
 0.012105
 0.012422
 0.011915
 0.012957
 0.013205
 0.012862
 0.012425
 0.012443
 0.012379
 0.012672
 0.012494
 0.012967
 0.013446
 0.013769
 0.012398
 0.010948
 0.011479
 0.012048
 0.012491
 0.012344
 0.013235
 0.013875
 0.013886
 0.013943
 0.010637
 0.011286
 0.012006
 0.012627
 0.012987
 0.012683
 0.012270
 0.012666
 0.012348
 0.012185
 0.012771
 0.013261
 0.012849
 0.012513
 0.012522
 0.011959
 0.011240
 0.011149
 0.010817
 0.010467
 0.009851
 0.009827
 0.009956
 0.010672
 0.010908
 0.011092
 0.011182
 0.010897
 0.010641
 0.010389
 0.010283
 0.010264
 0.010002
 0.010238
 0.011253
 0.011691
 0.011416
 0.009977
 0.009820
 0.009312
 0.009115
 0.008908
 0.008576
 0.008728
 0.008369
 0.008498
 0.009169
 0.009541
 0.009277
 0.009369
 0.009507
 0.009856
 0.010951
 0.010500
 0.010386
 0.010292
 0.010289
 0.010083
 0.010886
 0.011648
 0.012210
 0.012902
 0.012311
 0.010094
 0.010067
 0.008734
 0.007445
 0.007276
 0.006370
 0.007229
 0.007779
 0.008005
 0.008251
 0.008679
 0.010134
 0.010602
 0.010307
 0.010449
 0.010054
 0.009970
 0.009969
 0.009926
 0.010814
 0.011044
 0.010703
 0.010622
 0.010250
 0.009831
 0.009927
 0.009030
 0.009057
 0.009163
 0.008784
 0.009746
 0.009895
 0.010229
 0.010002
 0.009642
 0.009747
 0.009632
 0.010068
 0.010401
 0.011465
 0.012001
 0.013031
 0.012973
 0.013332
 0.013217
 0.012928
 0.012806
 0.012436
 0.012552
 0.012188
 0.011271
 0.011052
 0.011147
 0.011058
 0.010922
 0.009658
 0.009311
 0.009077
 0.009467
 0.010440
 0.010667
 0.012811
 0.013012
 0.013323
 0.013424
 0.013371
 0.013370
 0.013551
 0.013333
 0.013278
 0.013033
 0.013008
 0.012151
 0.012160
 0.011212
 0.010404
 0.010187
 0.010547
 0.009643
 0.009673
 0.009590
 0.009894
 0.009715
 0.009095
 0.010087
 0.010572
 0.010935
 0.011770
 0.012307
 0.012777
 0.012771
 0.012612
 0.012543
 0.012688
 0.012954
 0.012937
 0.013016
 0.012400
 0.011300
 0.011550
 0.012350
 0.010143
 0.009943
 0.009667
 0.010493
 0.011011
 0.011508
 0.011814
 0.011391
 0.011387
 0.011431
 0.010830
 0.010669
 0.010531
 0.010483
 0.010342
 0.010539
 0.010557
 0.010715
 0.010839
 0.010612
 0.010755
 0.010828
 0.010758
 0.010700
 0.011052
 0.010810
 0.010535
 0.010722
 0.010840
 0.010861
 0.010983
 0.010871
 0.010690
 0.010552
 0.010062
 0.009760
 0.009803
 0.009689
 0.009793
 0.009953
 0.009779
 0.009609
 0.008589
 0.008467
 0.007251
 0.007333
 0.007388
 0.007454
 0.007064
 0.007080
 0.006794
 0.006976
 0.007156
 0.007466
 0.007965
 0.007970
 0.007954
 0.007759
 0.007950
 0.007666
 0.007562
 0.007614
 0.008552
 0.008964
 0.008374
 0.007706
 0.007903
 0.007350
 0.007254
 0.007555
 0.007603
 0.006680
 0.007249
 0.007402
 0.007887
 0.007532
 0.007750
 0.008375
 0.008513
 0.008813
 0.008521
 0.008744
 0.008477
 0.008169
 0.009347
 0.010208
 0.009780
 0.009822
 0.010199
 0.010096
 0.010567
 0.009562
 0.008701
 0.008537
 0.008365
 0.008916
 0.008762
 0.009262
 0.009500
 0.009152
 0.008998
 0.009363
 0.009102
 0.008842
 0.008901
 0.008764
 0.008576
 0.008592
 0.008480
 0.008231
 0.009397
 0.009500
 0.009620
 0.009398
 0.008891
 0.008334
 0.007810
 0.007367
 0.007465
 0.008080
 0.008342
 0.008512
 0.009966
 0.011022
 0.011105
 0.011254
 0.011262
 0.011058
 0.010777
 0.010294
 0.009653
 0.009256
 0.008313
 0.009097
 0.008615
 0.009050
 0.009143
 0.009246
 0.009295
 0.009062
 0.009268
 0.010462
 0.010923
 0.012353
 0.012045
 0.012218
 0.009320
 0.009141
 0.008544
 0.007949
 0.007737
 0.007435
 0.007369
 0.007233
 0.007255
 0.007094
 0.006966
 0.007165
 0.007690
 0.008011
 0.007535
 0.007223
 0.006374
 0.006702
 0.006302
 0.006242
 0.006272
 0.006145
 0.006497
 0.006767
 0.007182
 0.007718
 0.007702
 0.007878
 0.008395
 0.008067
 0.007954
 0.007804
 0.007767
 0.007441
 0.007176
 0.007205
 0.007926
 0.007231
 0.007235
 0.007102
 0.006832
 0.006494
 0.007196
 0.008268
 0.008355
 0.008918
 0.008595
 0.008426
 0.008718
 0.009177
 0.009564
 0.009466
 0.008651
 0.008758
 0.008625
 0.009025
 0.009208
 0.010292
 0.010745
 0.011072
 0.011526
 0.012116
 0.012158
 0.011964
 0.012026
 0.011603
 0.010832
 0.010027
 0.010906
 0.010655
 0.011548
 0.012959
 0.013323
 0.013124
 0.012920
 0.012438
 0.012466
 0.012242
 0.011362
 0.011555
 0.011936
 0.011471
 0.011455
 0.011720
 0.012739
 0.013474
 0.012584
 0.012327
 0.012110
 0.011870
 0.011538
 0.011553
 0.011315
 0.011180
 0.010950
 0.010969
 0.012580
 0.013155
 0.012943
 0.013018
 0.012834
 0.012895
 0.012622
 0.012906
 0.012591
 0.012628
 0.012670
 0.012296
 0.012736
 0.013764
 0.013832
 0.013551
 0.013291
 0.012357
 0.011659
 0.011801
 0.011466
 0.012089
 0.012697
 0.012283
 0.012871
 0.013105
 0.013445
 0.013534
 0.011713
 0.011472
 0.011137
 0.011546
 0.011551
 0.011611
 0.011813
 0.011474
 0.011743
 0.011898
 0.011884
 0.012044
 0.011590
 0.012053
 0.012429
 0.012764
 0.012735
 0.013017
 0.012388
 0.012190
 0.010919
 0.010965
 0.010961
 0.011234
 0.011213
 0.010748
 0.010799
 0.010342
 0.010079
 0.010100
 0.010029
 0.009961
 0.010045
 0.010303
 0.010329
 0.009902
 0.009436
 0.008274
 0.008503
 0.008647
 0.008168
 0.007875
 0.007890
 0.008220
 0.008324
 0.008550
 0.008745
 0.008992
 0.008945
 0.009308
 0.009216
 0.009136
 0.009081
 0.009116
 0.008982
 0.008711
 0.009114
 0.008951
 0.008653
 0.008814
 0.009040
 0.009729
 0.009620
 0.009148
 0.009027
 0.009090
 0.010262
 0.009602
 0.009465
 0.009705
 0.010494
 0.010928
 0.010924
 0.010856
 0.010358
 0.010703
 0.010351
 0.010480
 0.010429
 0.010374
 0.010337
 0.010727
 0.010376
 0.009693
 0.009384
 0.009102
 0.008808
 0.009047
 0.008585
 0.008608
 0.008995
 0.009277
 0.009465
 0.009442
 0.009269
 0.009353
 0.008884
 0.008696
 0.008326
 0.008310
 0.007937
 0.007866
 0.007814
 0.007635
 0.008371
 0.009149
 0.009432
 0.009573
 0.009721
 0.008070
 0.005586
 0.006113
 0.005737
 0.005187
 0.006825
 0.007647
 0.008072
 0.009427
 0.010548
 0.010381
 0.010367
 0.010717
 0.010979
 0.011105
 0.011296
 0.011169
 0.009817
 0.009388
 0.009686
 0.009874
 0.010017
 0.009991
 0.009724
 0.010652
 0.010591
 0.010393
 0.010451
 0.010183
 0.009797
 0.010147
 0.009855
 0.009895
 0.009713
 0.009437
 0.009434
 0.009380
 0.009289
 0.009252
 0.009228
 0.009287
 0.008856
 0.009003
 0.009174
 0.009412
 0.009536
 0.009473
 0.009243
 0.008982
 0.008811
 0.008429
 0.008613
 0.008520
 0.008880
 0.008835
 0.008629
 0.009149
 0.009273
 0.009221
 0.009273
 0.009108
 0.008549
 0.008588
 0.008744
 0.008958
 0.008784
 0.008783
 0.008725
 0.009597
 0.008857
 0.008331
 0.008541
 0.008803
 0.008863
 0.007676
 0.008140
 0.008819
 0.009110
 0.009307
 0.009835
 0.009903
 0.010194
 0.010321
 0.010060
 0.010261
 0.010385
 0.010201
 0.010383
 0.008904
 0.008921
 0.008883
 0.008899
 0.008899
 0.008578
 0.008127
 0.008240
 0.008344
 0.008821
 0.008354
 0.008564
 0.008203
 0.007884
 0.007677
 0.007416
 0.007307
 0.007305
 0.007444
 0.007169
 0.007015
 0.006968
 0.006825
 0.006541
 0.006313
 0.006322
 0.006285
 0.006494
 0.007028
 0.007507
 0.007645
 0.007335
 0.006894
 0.006729
 0.006273
 0.007950
 0.007705
 0.007199
 0.007338
 0.007328
 0.007021
 0.006844
 0.006815
 0.006633
 0.006338
 0.006135
 0.005851
 0.005752
 0.005672
 0.005872
 0.005361
 0.005971
 0.006394
 0.007220
 0.006297
 0.006000
 0.006045
 0.004742
 0.004727
 0.004948
 0.004636
 0.004709
 0.004827
 0.004992
 0.005087
 0.005031
 0.004943
 0.005179
 0.005124
 0.004690
 0.004741
 0.004860
 0.004625
 0.004559
 0.004446
 0.004687
 0.005338
 0.006283
 0.005674
 0.004522
 0.004393
 0.004424
 0.004840
 0.003991
 0.004599
 0.004177
 0.004141
 0.004608
 0.004549
 0.004618
 0.004734
 0.005093
 0.004942
 0.005038
 0.004933
 0.004746
 0.004764
 0.004630
 0.004497
 0.005033
 0.005454
 0.005487
 0.005810
 0.006107
 0.006124
 0.005641
 0.005468
 0.005328
 0.005530
 0.005313
 0.005864
 0.006107
 0.006051
 0.005661
 0.006055
 0.006004
 0.005925
 0.005646
 0.005824
 0.005647
 0.005630
 0.005495
 0.005417
 0.006242
 0.007233
 0.007235
 0.006807
 0.006446
 0.006648
 0.006547
 0.006415
 0.006376
 0.006485
 0.006094
 0.005849
 0.005644
 0.005710
 0.005878
 0.005779
 0.005887
 0.005811
 0.005870
 0.005963
 0.005668
 0.005572
 0.005556
 0.005480
 0.005829
 0.006473
 0.006690
 0.007283
 0.007018
 0.006661
 0.007175
 0.007430
 0.007394
 0.007352
 0.007067
 0.007393
 0.007690
 0.007745
 0.007294
 0.006932
 0.006550
 0.006383
 0.006320
 0.006194
 0.005863
 0.005625
 0.005606
 0.005414
 0.005842
 0.007119
 0.007473
 0.006694
 0.006493
 0.006843
 0.006555
 0.006766
 0.006985
 0.006861
 0.006773
 0.007113
 0.007014
 0.007038
 0.007033
 0.006703
 0.006302
 0.006181
 0.006036
 0.005956
 0.005877
 0.005637
 0.005558
 0.005423
 0.005651
 0.006429
 0.007157
 0.007327
 0.007069
 0.007354
 0.007563
 0.006969
 0.006599
 0.006686
 0.007077
 0.006866
 0.007280
 0.007640
 0.007621
 0.007415
 0.007515
 0.007334
 0.006934
 0.007353
 0.007750
 0.008066
 0.007648
 0.007453
 0.007554
 0.008461
 0.008459
 0.008307
 0.008950
 0.009349
 0.009793
 0.009584
 0.009463
 0.009567
 0.010025
 0.010426
 0.010544
 0.010598
 0.010598
 0.010399
 0.010265
 0.010204
 0.010228
 0.009482
 0.009544
 0.010198
 0.010640
 0.010452
 0.010514
 0.010443
 0.010459
 0.010882
 0.010820
 0.011087
 0.011082
 0.010686
 0.010555
 0.010571
 0.010491
 0.010460
 0.010223
 0.010405
 0.010470
 0.010102
 0.009782
 0.009910
 0.009845
 0.010150
 0.010310
 0.010603
 0.010832
 0.010901
 0.010962
 0.010928
 0.011099
 0.011087
 0.011210
 0.010905
 0.010801
 0.010589
 0.010801
 0.010667
 0.010416
 0.010205
 0.010503
 0.010126
 0.009847
 0.009532
 0.009638
 0.009389
 0.009638
 0.009394
 0.009070
 0.009190
 0.009437
 0.009252
 0.009249
 0.009706
 0.010267
 0.010763
 0.010195
 0.010456
 0.010128
 0.010143
 0.010287
 0.009608
 0.010053
 0.009914
 0.009717
 0.009636
 0.009582
 0.008988
 0.008724
 0.008001
 0.007770
 0.007647
 0.007395
 0.007198
 0.007226
 0.006704
 0.007128
 0.007625
 0.008241
 0.008636
 0.010082
 0.009677
 0.009635
 0.009241
 0.008985
 0.008094
 0.009184
 0.009264
 0.008389
 0.009785
 0.009414
 0.009346
 0.009555
 0.009481
 0.009345
 0.009576
 0.009514
 0.008911
 0.008177
 0.008441
 0.008330
 0.009158
 0.009494
 0.009854
 0.010053
 0.009843
 0.010010
 0.009868
 0.009709
 0.010202
 0.010136
 0.010240
 0.010058
 0.010169
 0.010191
 0.010339
 0.010058
 0.010168
 0.010282
 0.009849
 0.009828
 0.009204
 0.008896
 0.008800
 0.008643
 0.008716
 0.009019
 0.009236
 0.008683
 0.008716
 0.007719
 0.007502
 0.007454
 0.007565
 0.007847
 0.007694
 0.007484
 0.007817
 0.007674
 0.007632
 0.007786
 0.007936
 0.007936
 0.007938
 0.007983
 0.008035
 0.007899
 0.007925
 0.007952
 0.008059
 0.007802
 0.007667
 0.007024
 0.007020
 0.006761
 0.007034
 0.006599
 0.007306
 0.006925
 0.008200
 0.008333
 0.008223
 0.008285
 0.008128
 0.008733
 0.008537
 0.008914
 0.008678
 0.008407
 0.008289
 0.008538
 0.008663
 0.008496
 0.008268
 0.007755
 0.007363
 0.006899
 0.007179
 0.007508
 0.007514
 0.007895
 0.008799
 0.009294
 0.009502
 0.009477
 0.009203
 0.009125
 0.009346
 0.009405
 0.009417
 0.009041
 0.008342
 0.007807
 0.007651
 0.007517
 0.007477
 0.007832
 0.007702
 0.007350
 0.007754
 0.007649
 0.007713
 0.007278
 0.007101
 0.006811
 0.007099
 0.007869
 0.008259
 0.008333
 0.008188
 0.008138
 0.008237
 0.008169
 0.008082
 0.007872
 0.007779
 0.008431
 0.008893
 0.008947
 0.008874
 0.009227
 0.009742
 0.010359
 0.010595
 0.010343
 0.010084
 0.009942
 0.010480
 0.010289
 0.009777
 0.009329
 0.009960
 0.009829
 0.009514
 0.009334
 0.009142
 0.008957
 0.008632
 0.008576
 0.007641
 0.007506
 0.007406
 0.007229
 0.007377
 0.007574
 0.008313
 0.009328
 0.009780
 0.009625
 0.008039
 0.006653
 0.006736
 0.006504
 0.006534
 0.006622
 0.007566
 0.007185
 0.007560
 0.008015
 0.008787
 0.009379
 0.009094
 0.008696
 0.008362
 0.008531
 0.008351
 0.009055
 0.008604
 0.008770
 0.009172
 0.009593
 0.009769
 0.009428
 0.009504
 0.008948
 0.007916
 0.007619
 0.007434
 0.007944
 0.008242
 0.008218
 0.008433
 0.008592
 0.008290
 0.008171
 0.007436
 0.008215
 0.007559
 0.007438
 0.007066
 0.007185
 0.007351
 0.007294
 0.007750
 0.008316
 0.008106
 0.006822
 0.006475
 0.006806
 0.006093
 0.006130
 0.006081
 0.006303
 0.006471
 0.006721
 0.006865
 0.007034
 0.006809
 0.006687
 0.006415
 0.006277
 0.006172
 0.005841
 0.005902
 0.006043
 0.005795
 0.005894
 0.006297
 0.006821
 0.006974
 0.007262
 0.007760
 0.007781
 0.008080
 0.007934
 0.008003
 0.008101
 0.008655
 0.008996
 0.008758
 0.008660
 0.007957
 0.008246
 0.007714
 0.007776
 0.007467
 0.007424
 0.007448
 0.007296
 0.007444
 0.007854
 0.008652
 0.009293
 0.009253
 0.008887
 0.009115
 0.009505
 0.008924
 0.007931
 0.007676
 0.007319
 0.007271
 0.007879
 0.008140
 0.007764
 0.008007
 0.008002
 0.008033
 0.008040
 0.008146
 0.007669
 0.007887
 0.007971
 0.007847
 0.007687
 0.008207
 0.008717
 0.009240
 0.009516
 0.008968
 0.008741
 0.008822
 0.009117
 0.008313
 0.008294
 0.008346
 0.008370
 0.008566
 0.008905
 0.008909
 0.008959
 0.008902
 0.008997
 0.009008
 0.009257
 0.009116
 0.008557
 0.009067
 0.009878
 0.010034
 0.010373
 0.010405
 0.010420
 0.010171
 0.010034
 0.009893
 0.009887
 0.010126
 0.010385
 0.010575
 0.010568
 0.010690
 0.010564
 0.010688
 0.010622
 0.010561
 0.010553
 0.010079
 0.009795
 0.009163
 0.008776
 0.011220
 0.011148
 0.011614
 0.011948
 0.012026
 0.011980
 0.011177
 0.011481
 0.010922
 0.010755
 0.011451
 0.010993
 0.010999
 0.010899
 0.010830
 0.010287
 0.008681
 0.008507
 0.008800
 0.008960
 0.008785
 0.008677
 0.008555
 0.008600
 0.008544
 0.008540
 0.008700
 0.008661
 0.008275
 0.008284
 0.007722
 0.007258
 0.007209
 0.007066
 0.007088
 0.007221
 0.007381
 0.007210
 0.007587
 0.007633
 0.007533
 0.007272
 0.007776
 0.007448
 0.007231
 0.008588
 0.008116
 0.008382
 0.008650
 0.008872
 0.008811
 0.009231
 0.009254
 0.009437
 0.009515
 0.009737
 0.009544
 0.009362
 0.009635
 0.010028
 0.010030
 0.010095
 0.010424
 0.010679
 0.010745
 0.010554
 0.010625
 0.010702
 0.010630
 0.010580
 0.010582
 0.010638
 0.010494
 0.010476
 0.010374
 0.010540
 0.010593
 0.010292
 0.010288
 0.009931
 0.010030
 0.009109
 0.010186
 0.009338
 0.008830
 0.008479
 0.007816
 0.007846
 0.008085
 0.007564
 0.007664
 0.007379
 0.007313
 0.006979
 0.006509
 0.006262
 0.006078
 0.006017
 0.006444
 0.006784
 0.006938
 0.006583
 0.006222
 0.004982
 0.005225
 0.004601
 0.004932
 0.005307
 0.005217
 0.005301
 0.005203
 0.005238
 0.005058
 0.004834
 0.004814
 0.004361
 0.004395
 0.004243
 0.004290
 0.004079
 0.004110
 0.004109
 0.004862
 0.005297
 0.005133
 0.005582
 0.004833
 0.004902
 0.005070
 0.004771
 0.004709
 0.004706
 0.005219
 0.004958
 0.004963
 0.004805
 0.004886
 0.004758
 0.004629
 0.004327
 0.004219
 0.003888
 0.004103
 0.003761
 0.003761
 0.003873
 0.004285
 0.004848
 0.006003
 0.007016
 0.007089
 0.007678
 0.007211
 0.007456
 0.007587
 0.007583
 0.007518
 0.007311
 0.006857
 0.006880
 0.006632
 0.006726
 0.006619
 0.006528
 0.006077
 0.005803
 0.006090
 0.007311
 0.007780
 0.007672
 0.007323
 0.007350
 0.006904
 0.006965
 0.006580
 0.006528
 0.005908
 0.006052
 0.005837
 0.005755
 0.006130
 0.006155
 0.006225
 0.006212
 0.006242
 0.006115
 0.005833
 0.005803
 0.005466
 0.005338
 0.005045
 0.005048
 0.005118
 0.005094
 0.005425
 0.005352
 0.005554
 0.004987
 0.004384
 0.004515
 0.004201
 0.004571
 0.004374
 0.004556
 0.004686
 0.004582
 0.004670
 0.004674
 0.004673
 0.004542
 0.004546
 0.004383
 0.004266
 0.004206
 0.004235
 0.004174
 0.004262
 0.004251
 0.004494
 0.004663
 0.004733
 0.004439
 0.004678
 0.004975
 0.005082
 0.005603
 0.005830
 0.005895
 0.006088
 0.006118
 0.006229
 0.006194
 0.006170
 0.006296
 0.006331
 0.006331
 0.006365
 0.006324
 0.006322
 0.006280
 0.006280
 0.006353
 0.006364
 0.006462
 0.006457
 0.006385
 0.006113
 0.006376
 0.005874
 0.006161
 0.006330
 0.006482
 0.006525
 0.006524
 0.006186
 0.006023
 0.005848
 0.005639
 0.005545
 0.005397
 0.005624
 0.005596
 0.005595
 0.005587
 0.005515
 0.005630
 0.005733
 0.005861
 0.006067
 0.006032
 0.006076
 0.006210
 0.005841
 0.005433
 0.004524
 0.004747
 0.004889
 0.005247
 0.005271
 0.004968
 0.005090
 0.004828
 0.004713
 0.004717
 0.004637
 0.004445
 0.004272
 0.004688
 0.004738
 0.004737
 0.004720
 0.004838
 0.004957
 0.004988
 0.005054
 0.005152
 0.005176
 0.005159
 0.005188
 0.005179
 0.005265
 0.005193
 0.005218
 0.005265
 0.005217
 0.005024
 0.005080
 0.005242
 0.005191
 0.005083
 0.005064
 0.005069
 0.005196
 0.005218
 0.005312
 0.005371
 0.005452
 0.005631
 0.005921
 0.006308
 0.006534
 0.006678
 0.006681
 0.006635
 0.006431
 0.006449
 0.006066
 0.005935
 0.006003
 0.005895
 0.005894
 0.005854
 0.005874
 0.005794
 0.005750
 0.005635
 0.005596
 0.005599
 0.005579
 0.005659
 0.005717
 0.005902
 0.005969
 0.006096
 0.006162
 0.006250
 0.006294
 0.006317
 0.006272
 0.006382
 0.006424
 0.006466
 0.006509
 0.006553
 0.006555
 0.006625
 0.006670
 0.006718
 0.006721
 0.006768
 0.006767
 0.006719
 0.006739
 0.006853
 0.006681
 0.006820
 0.006888
 0.006815
 0.006975
 0.006957
 0.006557
 0.006249
 0.006187
 0.006183
 0.006032
 0.006098
 0.006080
 0.006186
 0.005571
 0.005572
 0.005611
 0.005589
 0.005248
 0.005490
 0.005450
 0.005445
 0.005596
 0.005649
 0.005903
 0.005916
 0.005820
 0.005743
 0.005667
 0.005511
 0.005432
 0.005317
 0.005205
 0.005263
 0.005284
 0.005246
 0.005163
 0.005149
 0.005041
 0.004823
 0.004754
 0.004664
 0.004438
 0.004285
 0.004054
 0.003841
 0.003724
 0.003679
 0.003996
 0.003919
 0.003425
 0.003895
 0.003651
 0.003494
 0.003544
 0.003569
 0.003435
 0.003356
 0.003498
 0.003861
 0.004030
 0.004150
 0.004251
 0.004370
 0.004612
 0.004833
 0.004901
 0.004922
 0.004825
 0.004864
 0.005070
 0.005142
 0.005455
 0.005387
 0.005118
 0.004614
 0.004891
 0.005410
 0.005163
 0.005004
 0.005160
 0.005521
 0.005404
 0.005275
 0.005185
 0.005190
 0.004919
 0.005023
 0.005012
 0.005111
 0.005040
 0.004859
 0.005117
 0.005072
 0.005043
 0.005374
 0.005804
 0.006174
 0.006909
 0.007169
 0.007276
 0.007317
 0.007326
 0.007349
 0.007406
 0.007465
 0.007648
 0.007821
 0.006647
 0.005759
 0.004857
 0.004168
 0.003870
 0.003719
 0.003596
 0.003639
 0.003655
 0.003684
 0.003859
 0.003953
 0.004102
 0.004158
 0.004222
 0.004294
 0.004459
 0.004358
 0.004359
 0.004432
 0.004444
 0.004136
 0.004197
 0.004274
 0.004445
 0.004354
 0.004369
 0.004206
 0.004004
 0.003836
 0.003698
 0.003631
 0.003603
 0.003601
 0.003584
 0.003552
 0.003691
 0.003579
 0.003716
 0.003395
 0.003507
 0.003305
 0.003477
 0.003547
 0.003614
 0.003531
 0.003521
 0.003591
 0.003542
 0.003542
 0.003572
 0.003586
 0.003483
 0.003587
 0.003470
 0.003367
 0.003241
 0.003257
 0.003380
 0.003378
 0.003278
 0.003326
 0.003033
 0.003235
 0.003341
 0.003429
 0.003473
 0.003381
 0.003370
 0.003481
 0.003519
 0.003531
 0.003501
 0.003396
 0.003384
 0.003273
 0.003244
 0.003205
 0.002842
 0.003126
 0.003071
 0.003085
 0.003089
 0.003226
 0.003124
 0.003182
 0.003238
 0.003068
 0.003128
 0.003148
 0.002893
 0.002974
 0.002864
 0.002950
 0.003130
 0.003267
 0.003318
 0.003448
 0.003406
 0.003565
 0.003504
 0.003746
 0.003773
 0.003855
 0.003912
 0.003822
 0.003913
 0.004122
 0.004225
 0.004476
 0.004929
 0.005279
 0.005522
 0.005614
 0.005653
 0.005559
 0.005375
 0.005357
 0.005319
 0.005280
 0.005224
 0.005026
 0.004850
 0.004765
 0.004663
 0.004565
 0.004646
 0.004548
 0.004546
 0.004579
 0.004640
 0.004738
 0.004908
 0.005230
 0.005488
 0.005357
 0.005520
 0.005414
 0.005278
 0.005240
 0.005217
 0.005143
 0.004854
 0.004941
 0.004802
 0.004992
 0.005099
 0.005135
 0.005099
 0.004905
 0.004636
 0.004393
 0.004177
 0.004205
 0.004233
 0.004337
 0.004691
 0.004828
 0.004987
 0.005003
 0.004885
 0.004771
 0.004597
 0.004484
 0.004437
 0.004517
 0.004519
 0.004568
 0.004426
 0.004458
 0.004411
 0.004320
 0.004335
 0.004369
 0.004157
 0.004009
 0.003867
 0.003907
 0.004499
 0.004880
 0.005219
 0.005448
 0.005790
 0.006075
 0.005869
 0.006076
 0.006109
 0.005928
 0.005692
 0.005551
 0.005756
 0.005584
 0.005163
 0.004745
 0.004728
 0.004039
 0.003839
 0.003701
 0.003593
 0.003593
 0.003567
 0.003463
 0.003738
 0.003975
 0.004614
 0.005169
 0.005869
 0.006556
 0.006475
 0.006834
 0.006819
 0.006533
 0.006144
 0.005979
 0.005939
 0.005923
 0.005894
 0.005626
 0.004818
 0.004720
 0.004303
 0.004288
 0.004107
 0.006479
 0.006191
 0.006286
 0.006511
 0.006794
 0.006580
 0.006410
 0.006681
 0.006611
 0.006529
 0.006569
 0.006459
 0.006610
 0.006654
 0.006563
 0.006521
 0.006480
 0.006479
 0.006475
 0.006350
 0.006269
 0.006268
 0.006145
 0.006345
 0.006340
 0.006334
 0.006333
 0.006309
 0.006302
 0.006266
 0.006230
 0.006230
 0.005765
 0.005667
 0.005690
 0.005815
 0.005462
 0.005709
 0.005918
 0.005787
 0.005294
 0.005127
 0.004864
 0.004633
 0.004818
 0.004734
 0.004505
 0.004316
 0.004298
 0.004266
 0.004387
 0.004447
 0.005707
 0.005768
 0.005860
 0.006006
 0.005418
 0.005426
 0.005446
 0.005370
 0.005292
 0.005014
 0.005065
 0.005387
 0.004870
 0.004891
 0.004492
 0.004382
 0.004289
 0.004136
 0.004003
 0.003777
 0.003669
 0.003974
 0.004002
 0.004147
 0.004390
 0.004814
 0.005062
 0.005208
 0.005451
 0.005379
 0.005284
 0.005123
 0.005032
 0.004960
 0.004803
 0.004633
 0.004535
 0.004408
 0.004252
 0.004191
 0.004192
 0.004220
 0.004220
 0.004250
 0.004470
 0.004632
 0.004831
 0.005004
 0.005215
 0.005553
 0.006037
 0.006444
 0.005483
 0.005772
 0.005811
 0.005932
 0.005740
 0.005349
 0.005541
 0.005778
 0.005760
 0.005230
 0.005054
 0.004728
 0.004374
 0.004161
 0.003846
 0.004259
 0.004385
 0.004386
 0.004371
 0.004448
 0.004590
 0.004875
 0.005180
 0.005443
 0.005555
 0.005672
 0.005831
 0.005565
 0.005262
 0.005426
 0.004956
 0.004834
 0.004312
 0.004449
 0.004547
 0.004204
 0.004438
 0.004472
 0.004472
 0.004539
 0.004641
 0.004913
 0.005199
 0.005252
 0.005651
 0.005743
 0.005779
 0.005827
 0.005992
 0.006450
 0.006572
 0.006660
 0.006654
 0.006729
 0.007017
 0.007084
 0.006616
 0.006293
 0.006481
 0.006304
 0.006248
 0.005588
 0.005741
 0.005708
 0.005682
 0.005608
 0.005526
 0.005302
 0.005085
 0.004847
 0.004473
 0.004248
 0.003953
 0.003745
 0.003619
 0.003971
 0.003934
 0.003725
 0.003921
 0.003878
 0.003685
 0.003693
 0.003613
 0.003319
 0.003357
 0.003393
 0.003072
 0.003094
 0.003073
 0.003118
 0.003141
 0.003406
 0.003625
 0.003893
 0.003896
 0.003488
 0.003519
 0.003089
 0.003317
 0.003165
 0.003424
 0.003619
 0.003522
 0.003496
 0.003530
 0.003321
 0.003484
 0.003291
 0.003293
 0.003442
 0.003223
 0.003212
 0.003199
 0.003294
 0.003258
 0.003362
 0.003640
 0.004384
 0.005176
 0.005752
 0.006312
 0.006248
 0.006207
 0.006081
 0.005856
 0.005965
 0.005306
 0.005216
 0.004692
 0.004641
 0.004776
 0.004544
 0.004024
 0.004217
 0.004040
 0.003704
 0.003705
 0.003678
 0.003598
 0.003760
 0.004134
 0.004841
 0.005600
 0.005635
 0.005907
 0.006196
 0.006206
 0.006144
 0.005653
 0.005246
 0.005371
 0.004922
 0.004734
 0.004456
 0.004119
 0.004285
 0.004320
 0.004290
 0.004172
 0.004026
 0.003999
 0.003972
 0.004002
 0.004150
 0.004459
 0.004757
 0.004840
 0.004999
 0.005139
 0.005250
 0.005594
 0.005643
 0.005727
 0.005904
 0.006068
 0.005691
 0.005563
 0.005563
 0.005298
 0.004867
 0.004825
 0.004837
 0.004780
 0.004845
 0.004776
 0.004641
 0.004477
 0.004614
 0.004775
 0.005040
 0.005139
 0.005078
 0.005104
 0.005356
 0.005212
 0.005091
 0.005135
 0.004985
 0.004900
 0.004971
 0.005163
 0.005313
 0.005318
 0.005470
 0.006256
 0.006404
 0.006763
 0.006916
 0.007105
 0.007138
 0.007136
 0.007339
 0.007571
 0.007664
 0.007575
 0.007559
 0.007194
 0.007088
 0.006728
 0.006412
 0.006272
 0.006256
 0.006411
 0.006519
 0.006438
 0.006315
 0.006084
 0.006042
 0.005776
 0.005638
 0.005490
 0.005112
 0.005254
 0.005381
 0.005702
 0.005567
 0.006461
 0.007111
 0.006848
 0.006808
 0.005777
 0.005834
 0.005763
 0.005440
 0.005661
 0.005388
 0.005527
 0.005532
 0.005557
 0.005441
 0.005401
 0.005426
 0.005300
 0.005499
 0.005202
 0.005094
 0.005058
 0.005178
 0.005226
 0.005257
 0.005358
 0.005401
 0.005705
 0.005272
 0.005206
 0.005112
 0.005550
 0.005535
 0.005428
 0.005428
 0.005418
 0.005336
 0.005287
 0.005147
 0.005122
 0.004952
 0.004913
 0.005011
 0.005285
 0.005215
 0.005377
 0.005438
 0.005441
 0.005577
 0.005739
 0.006028
 0.006111
 0.006071
 0.006142
 0.006124
 0.006274
 0.006448
 0.006583
 0.006839
 0.006936
 0.006987
 0.006777
 0.006304
 0.005982
 0.005923
 0.005216
 0.005217
 0.005103
 0.004934
 0.004864
 0.004972
 0.004989
 0.005041
 0.004977
 0.004786
 0.004544
 0.004588
 0.004363
 0.004154
 0.004217
 0.004028
 0.004063
 0.004150
 0.003971
 0.003597
 0.003672
 0.003659
 0.003712
 0.003506
 0.003398
 0.003258
 0.003162
 0.003130
 0.003165
 0.003263
 0.003240
 0.003168
 0.003109
 0.003099
 0.002937
 0.002886
 0.002607
 0.002891
 0.003150
 0.003086
 0.003123
 0.003231
 0.003084
 0.003087
 0.003086
 0.003032
 0.003067
 0.003157
 0.003162
 0.003150
 0.003219
 0.003196
 0.003159
 0.003387
 0.003386
 0.003348
 0.003433
 0.003547
 0.003652
 0.003820
 0.003787
 0.003806
 0.003917
 0.003908
 0.003909
 0.003956
 0.004022
 0.004022
 0.003965
 0.003995
 0.004013
 0.004183
 0.004155
 0.004263
 0.004486
 0.004837
 0.004857
 0.005361
 0.005869
 0.005987
 0.006349
 0.006559
 0.006881
 0.007007
 0.006907
 0.006937
 0.006845
 0.006798
 0.006797
 0.006796
 0.006798
 0.006873
 0.006968
 0.006914
 0.006960
 0.006962
 0.006920
 0.006787
 0.006648
 0.006532
 0.006321
 0.006198
 0.006061
 0.005923
 0.006079
 0.006420
 0.006678
 0.006978
 0.007191
 0.007391
 0.007558
 0.007539
 0.007620
 0.007536
 0.007562
 0.007329
 0.007065
 0.007110
 0.007179
 0.006184
 0.005376
 0.004420
 0.003969
 0.003622
 0.003406
 0.003266
 0.003192
 0.003250
 0.003324
 0.003292
 0.003103
 0.003129
 0.002920
 0.003105
 0.002986
 0.003018
 0.002945
 0.002880
 0.003084
 0.003068
 0.002979
 0.002871
 0.002879
 0.002836
 0.002782
 0.002721
 0.002793
 0.002891
 0.002957
 0.003082
 0.002804
 0.002775
 0.002959
 0.003212
 0.002924
 0.002925
 0.002598
 0.002607
 0.002637
 0.002764
 0.002933
 0.003130
 0.003145
 0.003203
 0.003078
 0.003140
 0.003078
 0.003117
 0.003144
 0.003262
 0.003239
 0.002984
 0.003052
 0.003144
 0.003088
 0.003119
 0.003150
 0.003155
 0.003490
 0.003716
 0.004024
 0.004206
 0.004287
 0.004260
 0.004418
 0.004535
 0.004531
 0.004747
 0.004949
 0.005227
 0.005366
 0.005535
 0.005533
 0.005451
 0.005551
 0.005524
 0.005809
 0.005345
 0.005313
 0.004899
 0.004795
 0.005170
 0.005278
 0.005686
 0.005969
 0.006438
 0.006379
 0.006336
 0.006236
 0.006138
 0.006014
 0.005851
 0.005893
 0.005784
 0.005654
 0.005423
 0.005425
 0.005600
 0.005296
 0.005505
 0.005643
 0.005411
 0.005412
 0.005724
 0.005782
 0.005897
 0.006110
 0.006251
 0.006338
 0.006222
 0.006105
 0.005895
 0.005880
 0.005730
 0.005730
 0.005793
 0.005809
 0.005804
 0.005781
 0.005957
 0.005824
 0.005928
 0.006039
 0.005973
 0.006004
 0.005946
 0.006016
 0.006050
 0.006131
 0.006074
 0.006194
 0.006307
 0.006184
 0.006099
 0.006547
 0.006554
 0.007103
 0.006960
 0.006894
 0.006942
 0.007037
 0.006862
 0.006934
 0.006980
 0.007023
 0.006925
 0.006767
 0.006718
 0.006654
 0.006502
 0.006590
 0.007585
 0.008380
 0.008842
 0.008727
 0.008425
 0.007489
 0.007600
 0.007580
 0.007606
 0.008198
 0.008156
 0.006439
 0.006601
 0.007012
 0.007256
 0.007386
 0.007696
 0.007849
 0.007912
 0.007243
 0.007252
 0.007172
 0.006857
 0.006730
 0.006807
 0.006945
 0.007022
 0.006580
 0.006590
 0.006847
 0.006925
 0.006916
 0.006630
 0.006643
 0.006610
 0.007196
 0.006126
 0.005586
 0.005797
 0.005271
 0.005194
 0.004843
 0.004706
 0.004745
 0.004674
 0.004575
 0.004874
 0.004725
 0.004806
 0.004718
 0.004984
 0.005079
 0.005357
 0.005364
 0.005458
 0.005297
 0.005234
 0.005236
 0.004982
 0.004956
 0.005086
 0.005008
 0.004659
 0.004748
 0.004613
 0.004630
 0.004476
 0.004397
 0.004168
 0.004031
 0.004268
 0.004072
 0.004027
 0.003966
 0.004049
 0.004088
 0.004114
 0.004307
 0.004464
 0.004462
 0.004169
 0.004038
 0.003850
 0.003740
 0.003857
 0.003691
 0.003757
 0.003556
 0.003399
 0.003334
 0.003381
 0.003518
 0.003356
 0.003357
 0.003330
 0.003245
 0.003195
 0.003555
 0.003744
 0.003872
 0.003934
 0.004191
 0.004019
 0.004182
 0.004343
 0.004242
 0.004313
 0.004415
 0.004429
 0.004371
 0.004424
 0.004329
 0.004281
 0.004240
 0.004257
 0.004149
 0.004182
 0.004119
 0.004149
 0.004042
 0.004248
 0.004474
 0.004944
 0.005442
 0.005456
 0.005898
 0.006086
 0.006116
 0.006277
 0.006191
 0.006175
 0.006311
 0.006222
 0.006267
 0.006308
 0.006373
 0.006373
 0.006350
 0.006349
 0.006304
 0.006284
 0.006240
 0.006110
 0.006067
 0.006172
 0.006384
 0.006624
 0.006465
 0.006620
 0.006736
 0.006597
 0.006583
 0.006538
 0.006497
 0.006436
 0.006477
 0.006388
 0.006223
 0.006247
 0.006186
 0.006273
 0.006233
 0.006020
 0.006084
 0.006084
 0.006085
 0.006168
 0.006123
 0.006122
 0.006334
 0.006598
 0.006733
 0.006613
 0.006609
 0.006527
 0.006400
 0.006019
 0.005901
 0.006000
 0.006069
 0.006055
 0.006123
 0.006108
 0.006051
 0.006066
 0.005405
 0.005108
 0.005039
 0.005005
 0.004942
 0.004999
 0.005019
 0.005011
 0.005152
 0.005415
 0.005628
 0.006107
 0.006110
 0.006281
 0.005870
 0.005910
 0.005732
 0.005718
 0.005646
 0.005582
 0.005543
 0.005430
 0.005001
 0.004769
 0.004720
 0.004492
 0.004287
 0.004350
 0.004257
 0.004332
 0.004332
 0.004424
 0.004650
 0.004550
 0.005468
 0.006050
 0.005877
 0.006023
 0.006115
 0.006039
 0.005910
 0.005719
 0.005189
 0.005063
 0.004991
 0.005152
 0.004991
 0.004751
 0.004411
 0.004153
 0.004169
 0.004171
 0.003940
 0.003828
 0.003884
 0.003885
 0.004191
 0.004475
 0.004840
 0.005513
 0.005711
 0.005947
 0.006054
 0.006160
 0.006191
 0.006156
 0.006096
 0.005721
 0.005412
 0.005083
 0.005124
 0.005053
 0.004889
 0.004398
 0.004542
 0.004414
 0.004459
 0.004270
 0.004312
 0.004728
 0.004930
 0.006054
 0.006475
 0.006500
 0.006652
 0.006474
 0.006300
 0.006383
 0.006152
 0.005752
 0.005784
 0.005088
 0.005380
 0.004622
 0.004364
 0.004254
 0.004047
 0.004015
 0.003789
 0.003844
 0.003707
 0.003546
 0.003705
 0.003870
 0.004237
 0.004451
 0.004441
 0.004806
 0.005133
 0.005466
 0.005533
 0.005563
 0.005492
 0.005439
 0.005548
 0.005418
 0.005554
 0.005515
 0.005440
 0.005518
 0.005447
 0.005390
 0.005598
 0.005446
 0.005442
 0.005328
 0.005352
 0.005484
 0.005617
 0.005658
 0.005659
 0.005704
 0.005798
 0.005765
 0.005912
 0.006079
 0.006084
 0.006054
 0.006087
 0.005881
 0.005783
 0.006010
 0.005847
 0.005770
 0.005833
 0.005792
 0.005754
 0.005636
 0.005756
 0.005696
 0.005858
 0.005854
 0.005933
 0.005950
 0.006303
 0.006199
 0.005679
 0.005557
 0.005520
 0.005418
 0.005186
 0.004948
 0.004869
 0.004944
 0.005023
 0.005021
 0.004985
 0.004901
 0.004745
 0.004585
 0.004475
 0.004397
 0.004349
 0.004224
 0.004221
 0.004249
 0.004263
 0.004184
 0.004095
 0.004187
 0.004157
 0.004112
 0.004123
 0.004079
 0.004049
 0.003990
 0.003945
 0.003944
 0.003915
 0.003803
 0.003560
 0.003498
 0.003487
 0.003526
 0.003192
 0.003226
 0.003382
 0.003456
 0.003390
 0.003439
 0.003437
 0.003436
 0.003540
 0.003648
 0.003654
 0.003643
 0.003617
 0.003591
 0.003551
 0.003511
 0.003548
 0.003496
 0.003484
 0.003409
 0.003385
 0.003412
 0.003501
 0.003543
 0.003532
 0.003496
 0.003497
 0.003523
 0.003472
 0.003524
 0.003486
 0.003512
 0.003513
 0.003546
 0.003615
 0.003707
 0.003610
 0.003570
 0.003335
 0.003421
 0.003459
 0.003511
 0.003523
 0.003422
 0.003202
 0.003228
 0.003189
 0.003237
 0.003250
 0.003239
 0.003180
 0.003157
 0.003239
 0.003089
 0.003330
 0.003273
 0.003591
 0.003973
 0.004085
 0.004347
 0.004674
 0.004663
 0.004573
 0.004470
 0.004471
 0.004431
 0.004453
 0.004560
 0.004427
 0.004496
 0.003827
 0.003829
 0.004175
 0.004238
 0.003524
 0.003284
 0.003368
 0.003293
 0.003786
 0.005148
 0.004807
 0.004592
 0.004732
 0.004798
 0.004940
 0.004943
 0.005099
 0.005123
 0.005151
 0.005177
 0.005143
 0.005345
 0.005299
 0.005175
 0.005203
 0.005051
 0.005077
 0.005251
 0.004996
 0.005134
 0.005080
 0.005061
 0.005253
 0.005525
 0.005614
 0.005714
 0.005675
 0.005587
 0.005564
 0.005624
 0.005625
 0.005523
 0.005423
 0.004816
 0.004868
 0.004437
 0.004418
 0.004547
 0.003770
 0.003938
 0.004276
 0.004276
 0.004184
 0.004123
 0.004151
 0.004396
 0.004588
 0.004719
 0.004924
 0.005287
 0.005440
 0.005197
 0.004940
 0.004727
 0.004340
 0.004045
 0.004059
 0.003721
 0.003830
 0.003611
 0.003417
 0.003209
 0.003317
 0.003292
 0.003315
 0.003254
 0.003021
 0.003192
 0.002964
 0.002985
 0.003310
 0.003371
 0.003368
 0.003599
 0.003609
 0.003669
 0.003902
 0.003876
 0.003680
 0.003632
 0.003557
 0.003367
 0.003432
 0.003507
 0.003432
 0.003342
 0.003343
 0.003360
 0.003278
 0.003468
 0.003598
 0.003597
 0.003701
 0.003838
 0.004021
 0.004110
 0.004247
 0.004312
 0.004301
 0.004205
 0.004193
 0.004041
 0.003970
 0.003957
 0.004001
 0.003968
 0.004015
 0.004029
 0.004059
 0.004090
 0.004149
 0.004150
 0.004240
 0.004209
 0.004257
 0.004286
 0.004286
 0.004344
 0.004460
 0.004462
 0.004654
 0.004717
 0.004524
 0.004260
 0.004468
 0.004168
 0.003888
 0.003832
 0.003913
 0.003768
 0.003499
 0.003201
 0.003089
 0.002957
 0.003059
 0.003087
 0.002849
 0.002839
 0.002734
 0.002827
 0.002825
 0.002866
 0.003079
 0.003330
 0.003429
 0.003258
 0.003183
 0.003448
 0.003321
 0.003260
 0.003177
 0.003106
 0.003068
 0.003130
 0.003135
 0.002950
 0.002952
 0.002888
 0.002910
 0.002833
 0.002985
 0.002821
 0.002932
 0.003076
 0.003077
 0.003019
 0.003144
 0.003252
 0.003276
 0.003401
 0.003319
 0.003320
 0.003391
 0.003341
 0.003327
 0.003251
 0.003275
 0.003293
 0.003266
 0.003259
 0.003429
 0.003480
 0.003551
 0.003571
 0.003589
 0.003634
 0.003445
 0.003312
 0.003497
 0.003531
 0.003539
 0.003527
 0.003658
 0.003546
 0.003580
 0.003636
 0.003588
 0.003563
 0.003610
 0.003491
 0.003417
 0.003372
 0.003326
 0.003351
 0.003575
 0.003996
 0.004234
 0.004291
 0.004219
 0.004314
 0.004299
 0.004103
 0.003899
 0.003939
 0.004124
 0.004103
 0.004089
 0.003963
 0.003776
 0.003750
 0.003506
 0.003645
 0.003593
 0.003902
 0.003782
 0.003728
 0.003607
 0.003573
 0.003348
 0.003392
 0.003471
 0.003390
 0.003413
 0.003343
 0.003368
 0.003480
 0.003428
 0.003467
 0.003579
 0.003712
 0.003936
 0.003928
 0.003737
 0.003669
 0.003474
 0.003468
 0.003542
 0.003494
 0.003293
 0.003297
 0.003191
 0.003020
 0.002791
 0.002789
 0.002928
 0.002863
 0.002695
 0.002655
 0.002635
 0.002596
 0.002404
 0.002366
 0.002599
 0.002802
 0.002910
 0.003090
 0.003379
 0.003239
 0.003151
 0.003081
 0.002978
 0.002967
 0.002890
 0.002814
 0.002855
 0.002856
 0.002790
 0.003052
 0.003110
 0.003156
 0.003145
 0.003275
 0.003274
 0.003605
 0.003656
 0.003612
 0.003760
 0.003771
 0.003946
 0.004081
 0.004225
 0.004163
 0.004112
 0.004142
 0.004019
 0.003953
 0.003918
 0.004023
 0.004028
 0.003953
 0.003978
 0.004098
 0.003841
 0.003883
 0.003637
 0.004025
 0.003813
 0.003950
 0.003948
 0.003621
 0.004464
 0.004629
 0.004746
 0.004750
 0.004883
 0.005019
 0.005053
 0.005151
 0.004957
 0.004887
 0.004738
 0.004672
 0.004661
 0.004628
 0.004515
 0.004517
 0.004117
 0.003930
 0.003721
 0.003509
 0.003626
 0.003496
 0.003817
 0.003912
 0.003940
 0.003997
 0.004392
 0.005476
 0.004831
 0.004470
 0.004456
 0.004712
 0.004726
 0.004649
 0.004523
 0.004265
 0.004222
 0.003934
 0.003659
 0.003594
 0.003429
 0.003455
 0.003354
 0.003517
 0.003594
 0.003725
 0.003767
 0.003848
 0.004390
 0.005556
 0.005789
 0.005777
 0.005829
 0.005262
 0.005312
 0.005122
 0.005000
 0.005122
 0.005402
 0.005673
 0.006210
 0.006298
 0.006623
 0.006933
 0.006961
 0.006939
 0.006986
 0.006856
 0.006870
 0.006701
 0.006560
 0.006617
 0.006809
 0.007162
 0.007259
 0.007085
 0.006851
 0.007157
 0.006902
 0.006949
 0.006751
 0.006340
 0.006154
 0.006076
 0.005749
 0.005326
 0.004946
 0.004708
 0.004544
 0.004230
 0.004246
 0.004308
 0.004278
 0.004157
 0.004371
 0.004763
 0.005076
 0.005486
 0.005884
 0.006621
 0.007084
 0.006697
 0.006625
 0.006581
 0.006617
 0.006290
 0.005900
 0.005849
 0.005402
 0.005234
 0.004879
 0.004385
 0.004306
 0.004213
 0.004153
 0.004065
 0.003892
 0.003754
 0.003891
 0.004096
 0.005073
 0.006403
 0.006726
 0.007001
 0.007336
 0.007153
 0.006827
 0.006788
 0.006478
 0.006420
 0.006370
 0.006438
 0.006400
 0.006592
 0.006656
 0.006719
 0.006640
 0.006613
 0.006452
 0.006468
 0.006479
 0.006460
 0.006504
 0.006590
 0.007360
 0.008043
 0.008310
 0.008200
 0.008350
 0.008397
 0.008218
 0.008386
 0.008088
 0.008116
 0.008009
 0.007988
 0.007918
 0.007606
 0.007430
 0.007245
 0.007095
 0.006809
 0.006624
 0.006418
 0.006108
 0.006020
 0.005886
 0.005776
 0.005918
 0.006041
 0.006022
 0.004695
 0.005203
 0.005130
 0.005095
 0.005177
 0.005153
 0.004944
 0.004788
 0.004690
 0.004635
 0.004705
 0.004169
 0.003980
 0.003937
 0.003715
 0.003727
 0.003648
 0.003648
 0.003491
 0.003754
 0.003646
 0.003780
 0.004227
 0.004981
 0.005506
 0.005829
 0.005737
 0.005590
 0.004853
 0.004838
 0.005366
 0.003803
 0.003884
 0.003805
 0.004433
 0.004888
 0.005027
 0.004995
 0.005279
 0.005490
 0.005503
 0.005449
 0.005488
 0.005631
 0.005689
 0.005909
 0.006084
 0.006377
 0.006378
 0.006625
 0.006370
 0.006431
 0.006285
 0.006227
 0.006161
 0.005926
 0.005834
 0.005599
 0.005457
 0.005496
 0.005589
 0.005201
 0.005262
 0.004860
 0.004609
 0.004642
 0.004760
 0.004626
 0.004930
 0.005753
 0.006489
 0.006353
 0.006291
 0.006235
 0.006183
 0.005976
 0.006070
 0.005958
 0.005909
 0.005942
 0.005923
 0.005815
 0.005816
 0.005826
 0.005839
 0.006197
 0.006026
 0.006185
 0.006703
 0.006420
 0.006577
 0.006424
 0.006250
 0.006576
 0.006740
 0.006639
 0.005507
 0.005985
 0.006319
 0.006527
 0.006726
 0.006650
 0.006698
 0.006741
 0.007082
 0.006891
 0.006857
 0.006613
 0.006527
 0.006573
 0.006618
 0.006621
 0.006932
 0.007038
 0.007053
 0.007012
 0.007068
 0.007211
 0.007355
 0.007638
 0.007245
 0.007293
 0.006942
 0.007147
 0.006853
 0.007081
 0.007269
 0.007404
 0.007550
 0.007760
 0.007871
 0.007713
 0.007572
 0.007474
 0.007336
 0.006716
 0.006494
 0.006200
 0.005865
 0.005987
 0.006136
 0.006182
 0.006255
 0.005905
 0.006067
 0.005784
 0.005145
 0.005486
 0.005112
 0.004796
 0.004612
 0.004628
 0.004611
 0.004401
 0.004325
 0.004446
 0.004422
 0.004134
 0.004063
 0.003662
 0.003624
 0.003584
 0.003456
 0.003404
 0.003853
 0.004296
 0.004683
 0.004545
 0.004724
 0.005279
 0.005036
 0.005060
 0.005072
 0.005163
 0.005249
 0.005841
 0.007295
 0.007491
 0.007544
 0.007564
 0.007496
 0.007447
 0.007348
 0.007459
 0.007481
 0.007509
 0.007085
 0.006414
 0.006133
 0.005756
 0.005535
 0.005357
 0.005424
 0.005181
 0.004705
 0.004705
 0.004418
 0.004467
 0.004152
 0.004082
 0.004002
 0.003807
 0.003956
 0.003890
 0.003889
 0.003788
 0.003680
 0.003592
 0.003633
 0.003547
 0.003500
 0.003460
 0.003559
 0.003746
 0.003760
 0.003916
 0.003602
 0.003482
 0.003285
 0.003440
 0.003304
 0.003325
 0.003330
 0.003247
 0.003308
 0.003258
 0.003323
 0.003277
 0.003145
 0.003188
 0.003191
 0.003241
 0.003242
 0.003243
 0.003328
 0.003414
 0.003553
 0.003756
 0.003789
 0.003921
 0.003992
 0.003686
 0.003790
 0.004013
 0.004193
 0.004712
 0.004966
 0.005249
 0.005567
 0.005748
 0.006328
 0.006759
 0.007042
 0.007214
 0.007312
 0.007265
 0.007313
 0.007311
 0.007407
 0.007303
 0.007477
 0.007834
 0.007803
 0.008068
 0.007745
 0.008132
 0.007832
 0.007817
 0.007726
 0.007860
 0.007932
 0.008069
 0.008068
 0.008043
 0.007904
 0.007903
 0.007851
 0.007854
 0.007747
 0.007644
 0.007462
 0.007410
 0.007360
 0.007331
 0.007350
 0.007189
 0.007515
 0.007392
 0.007679
 0.007443
 0.007648
 0.007660
 0.007427
 0.007139
 0.007083
 0.007106
 0.006881
 0.006628
 0.006507
 0.006550
 0.006700
 0.006561
 0.006497
 0.006443
 0.006744
 0.006579
 0.006519
 0.006225
 0.006401
 0.006109
 0.006242
 0.005841
 0.005875
 0.005352
 0.005592
 0.005788
 0.005567
 0.005660
 0.005569
 0.005439
 0.005376
 0.005191
 0.005225
 0.005188
 0.005010
 0.005225
 0.005155
 0.005097
 0.005263
 0.005250
 0.005327
 0.005376
 0.005651
 0.005734
 0.005916
 0.005952
 0.006350
 0.006536
 0.006477
 0.006410
 0.006237
 0.005921
 0.005888
 0.006048
 0.006069
 0.006081
 0.006053
 0.006082
 0.006342
 0.006502
 0.006665
 0.006989
 0.007163
 0.007182
 0.007295
 0.007230
 0.007342
 0.007490
 0.007834
 0.007594
 0.007711
 0.007752
 0.007582
 0.007505
 0.007406
 0.007133
 0.007215
 0.007151
 0.007134
 0.007202
 0.007268
 0.007350
 0.007305
 0.007327
 0.007328
 0.007137
 0.007246
 0.006792
 0.006774
 0.006669
 0.006835
 0.007115
 0.006845
 0.006567
 0.006806
 0.006607
 0.006899
 0.006746
 0.006716
 0.006260
 0.006302
 0.005772
 0.006112
 0.005528
 0.005332
 0.005315
 0.005431
 0.005468
 0.005494
 0.005559
 0.005454
 0.005551
 0.005554
 0.005468
 0.005283
 0.005243
 0.005047
 0.004664
 0.004358
 0.004555
 0.003207
 0.003286
 0.003264
 0.003584
 0.003124
 0.003081
 0.003331
 0.003302
 0.003512
 0.003347
 0.003152
 0.003161
 0.003132
 0.003116
 0.003027
 0.002842
 0.002885
 0.002848
 0.003087
 0.003054
 0.002845
 0.002977
 0.003476
 0.003090
 0.002590
 0.002800
 0.002933
 0.002811
 0.002892
 0.002840
 0.002854
 0.002982
 0.003105
 0.003285
 0.003224
 0.003147
 0.003151
 0.003257
 0.003175
 0.003342
 0.003315
 0.003366
 0.003516
 0.004103
 0.003917
 0.003621
 0.003798
 0.004170
 0.003867
 0.003649
 0.003521
 0.003545
 0.003431
 0.003391
 0.003507
 0.003552
 0.003544
 0.003483
 0.003444
 0.003498
 0.003631
 0.003669
 0.003436
 0.003427
 0.003439
 0.003539
 0.003884
 0.004450
 0.004486
 0.004550
 0.004504
 0.004147
 0.004234
 0.004840
 0.004950
 0.005140
 0.005201
 0.005164
 0.005205
 0.005186
 0.005526
 0.005555
 0.005450
 0.005430
 0.005536
 0.006170
 0.006267
 0.006352
 0.006436
 0.006391
 0.006445
 0.006705
 0.006871
 0.007071
 0.007130
 0.007137
 0.007047
 0.006988
 0.007289
 0.007143
 0.006910
 0.006892
 0.006659
 0.006582
 0.006525
 0.006108
 0.005950
 0.005690
 0.005345
 0.004915
 0.004863
 0.004693
 0.004432
 0.004244
 0.004873
 0.006308
 0.006258
 0.006322
 0.006945
 0.006790
 0.006479
 0.006962
 0.006920
 0.006643
 0.006674
 0.006517
 0.006513
 0.006460
 0.006271
 0.005945
 0.005648
 0.005632
 0.005348
 0.005350
 0.005370
 0.005005
 0.004933
 0.004727
 0.005383
 0.006399
 0.006407
 0.006620
 0.007015
 0.007420
 0.007886
 0.006604
 0.005878
 0.006590
 0.006579
 0.006747
 0.006660
 0.006150
 0.006031
 0.006001
 0.005569
 0.005657
 0.005243
 0.005670
 0.005804
 0.005202
 0.004963
 0.004841
 0.006245
 0.006615
 0.006741
 0.007184
 0.007312
 0.006679
 0.006753
 0.006783
 0.006937
 0.006892
 0.006731
 0.006595
 0.006551
 0.006506
 0.006528
 0.006574
 0.006369
 0.006490
 0.006493
 0.006422
 0.006392
 0.006270
 0.006378
 0.006312
 0.006499
 0.006596
 0.006487
 0.006584
 0.006455
 0.006511
 0.006350
 0.006228
 0.006161
 0.006017
 0.006281
 0.006324
 0.006480
 0.006544
 0.006458
 0.006414
 0.006469
 0.006545
 0.006386
 0.006410
 0.006356
 0.006202
 0.006092
 0.006135
 0.006463
 0.006488
 0.006628
 0.007002
 0.006916
 0.006915
 0.006761
 0.006510
 0.006302
 0.005710
 0.005505
 0.005148
 0.005135
 0.005257
 0.005393
 0.005583
 0.005794
 0.005800
 0.006368
 0.006259
 0.006200
 0.005919
 0.005852
 0.005657
 0.006757
 0.006856
 0.006805
 0.006653
 0.006351
 0.006221
 0.006156
 0.006047
 0.006314
 0.005807
 0.005594
 0.005119
 0.005149
 0.004997
 0.005060
 0.005071
 0.004997
 0.004867
 0.004685
 0.004672
 0.004528
 0.004401
 0.004369
 0.004273
 0.004472
 0.004450
 0.004436
 0.004679
 0.003960
 0.003950
 0.003795
 0.003687
 0.003957
 0.003932
 0.004096
 0.004135
 0.004253
 0.004138
 0.004237
 0.003996
 0.004071
 0.003975
 0.003757
 0.003746
 0.003640
 0.003536
 0.003575
 0.003548
 0.004021
 0.004386
 0.004647
 0.004192
 0.004726
 0.004889
 0.004412
 0.004684
 0.004669
 0.004958
 0.004943
 0.005000
 0.005253
 0.005257
 0.005398
 0.005414
 0.005589
 0.005667
 0.005895
 0.005831
 0.005914
 0.005807
 0.005817
 0.006054
 0.006589
 0.006941
 0.007159
 0.007368
 0.007464
 0.007287
 0.006256
 0.005522
 0.005358
 0.004959
 0.004853
 0.004565
 0.004407
 0.003964
 0.003774
 0.003642
 0.003555
 0.003396
 0.003257
 0.003154
 0.003147
 0.003019
 0.003091
 0.003187
 0.003322
 0.003376
 0.003198
 0.003638
 0.003284
 0.002648
 0.002122
 0.002720
 0.002364
 0.002696
 0.002678
 0.002621
 0.002849
 0.003123
 0.003046
 0.003384
 0.003435
 0.003323
 0.003315
 0.003125
 0.003256
 0.003210
 0.002992
 0.003106
 0.003619
 0.003540
 0.004189
 0.003934
 0.004609
 0.004273
 0.004100
 0.004128
 0.004046
 0.004303
 0.003749
 0.003428
 0.003481
 0.003388
 0.004329
 0.004842
 0.005123
 0.005322
 0.005131
 0.004499
 0.004615
 0.004534
 0.004615
 0.004779
 0.005556
 0.006562
 0.007061
 0.007183
 0.006393
 0.006505
 0.006068
 0.005938
 0.005629
 0.004871
 0.005455
 0.005371
 0.005160
 0.005016
 0.005007
 0.005067
 0.004611
 0.004621
 0.004654
 0.004500
 0.004316
 0.004347
 0.004423
 0.004342
 0.005108
 0.005157
 0.005293
 0.005267
 0.005048
 0.005318
 0.004735
 0.005108
 0.004455
 0.004766
 0.004412
 0.004553
 0.004784
 0.004797
 0.004828
 0.004829
 0.004805
 0.004759
 0.004658
 0.004467
 0.004143
 0.004267
 0.004266
 0.004204
 0.004796
 0.005500
 0.005471
 0.005924
 0.005732
 0.005177
 0.005516
 0.004888
 0.004720
 0.005718
 0.005315
 0.005418
 0.005040
 0.005020
 0.005135
 0.004959
 0.004940
 0.004939
 0.004821
 0.004658
 0.004524
 0.004485
 0.004402
 0.004644
 0.005245
 0.005666
 0.005902
 0.006870
 0.007722
 0.007775
 0.007281
 0.007028
 0.006468
 0.005536
 0.006229
 0.006082
 0.005962
 0.006073
 0.006033
 0.005987
 0.005931
 0.005732
 0.005504
 0.005499
 0.005370
 0.005223
 0.005223
 0.005353
 0.006120
 0.006957
 0.006665
 0.006823
 0.006745
 0.007056
 0.006689
 0.005291
 0.004465
 0.004641
 0.005199
 0.005312
 0.005163
 0.005507
 0.005554
 0.005389
 0.005236
 0.005161
 0.005067
 0.005020
 0.004800
 0.004634
 0.004586
 0.004736
 0.005413
 0.005453
 0.005372
 0.005619
 0.005890
 0.005579
 0.006816
 0.005897
 0.005519
 0.006171
 0.005680
 0.005424
 0.006127
 0.005666
 0.005561
 0.005529
 0.005408
 0.005482
 0.005485
 0.005306
 0.005464
 0.005480
 0.005175
 0.005632
 0.006124
 0.006452
 0.006679
 0.007096
 0.007330
 0.007080
 0.007260
 0.007128
 0.007363
 0.006894
 0.006728
 0.006496
 0.006510
 0.006367
 0.006037
 0.005823
 0.005714
 0.005637
 0.005794
 0.005455
 0.005631
 0.005731
 0.005971
 0.006235
 0.006377
 0.006446
 0.006679
 0.006584
 0.007052
 0.006832
 0.006994
 0.006852
 0.006609
 0.006441
 0.006439
 0.006067
 0.006107
 0.006292
 0.006694
 0.006442
 0.006397
 0.006376
 0.006379
 0.006587
 0.006434
 0.006048
 0.006094
 0.006387
 0.006682
 0.006600
 0.005824
 0.005562
 0.005372
 0.004824
 0.004528
 0.004959
 0.004702
 0.004373
 0.004337
 0.004400
 0.004315
 0.004300
 0.004183
 0.003932
 0.003771
 0.003741
 0.003536
 0.003436
 0.003546
 0.003515
 0.003554
 0.003629
 0.003558
 0.003570
 0.004082
 0.004077
 0.004162
 0.004037
 0.004060
 0.003736
 0.003962
 0.004413
 0.004260
 0.004064
 0.004056
 0.004002
 0.003988
 0.004077
 0.004125
 0.004105
 0.004051
 0.004046
 0.003899
 0.004020
 0.004040
 0.004119
 0.004584
 0.004513
 0.005038
 0.004863
 0.004869
 0.005370
 0.005124
 0.005085
 0.005263
 0.005276
 0.005125
 0.005218
 0.005094
 0.005070
 0.005053
 0.004992
 0.005028
 0.005148
 0.005334
 0.005265
 0.005253
 0.005189
 0.005137
 0.005130
 0.005298
 0.005567
 0.005668
 0.005355
 0.005508
 0.005871
 0.005733
 0.005411
 0.005304
 0.005165
 0.004978
 0.004924
 0.004871
 0.004664
 0.004333
 0.004221
 0.004172
 0.004152
 0.004263
 0.004165
 0.004374
 0.004440
 0.004497
 0.004644
 0.004687
 0.004468
 0.004420
 0.004893
 0.004396
 0.004133
 0.003774
 0.003583
 0.003818
 0.003719
 0.003901
 0.003847
 0.003858
 0.003821
 0.003787
 0.003824
 0.003831
 0.003859
 0.003838
 0.003656
 0.003615
 0.003473
 0.003564
 0.003832
 0.004232
 0.004618
 0.004685
 0.004591
 0.004957
 0.004577
 0.004478
 0.004595
 0.004475
 0.005551
 0.005448
 0.005273
 0.005351
 0.005427
 0.005390
 0.005065
 0.005139
 0.005106
 0.005002
 0.005290
 0.005148
 0.005182
 0.005216
 0.005170
 0.005279
 0.005578
 0.005637
 0.005958
 0.006025
 0.005641
 0.005598
 0.005642
 0.005502
 0.005146
 0.004776
 0.004761
 0.005158
 0.005054
 0.005690
 0.005655
 0.005765
 0.005987
 0.006062
 0.005991
 0.005993
 0.006157
 0.006208
 0.006309
 0.006221
 0.006373
 0.006439
 0.006309
 0.006258
 0.006451
 0.006417
 0.006598
 0.006526
 0.006368
 0.006427
 0.006708
 0.006891
 0.006804
 0.006847
 0.006940
 0.006809
 0.006721
 0.006811
 0.006904
 0.006949
 0.007086
 0.007134
 0.007273
 0.007444
 0.007551
 0.007722
 0.007934
 0.008212
 0.007629
 0.007685
 0.007693
 0.008010
 0.007904
 0.007917
 0.007899
 0.008049
 0.007950
 0.007712
 0.006703
 0.006851
 0.007161
 0.007018
 0.007093
 0.007120
 0.007042
 0.007070
 0.006918
 0.006953
 0.007124
 0.007270
 0.007457
 0.007050
 0.007117
 0.006763
 0.006191
 0.006437
 0.006126
 0.005677
 0.006223
 0.006189
 0.006088
 0.006059
 0.005985
 0.005681
 0.005598
 0.005446
 0.005262
 0.004906
 0.005453
 0.005585
 0.005684
 0.006833
 0.006869
 0.006740
 0.006132
 0.005984
 0.005360
 0.005697
 0.006629
 0.006816
 0.006920
 0.006684
 0.006738
 0.006513
 0.006256
 0.006450
 0.006185
 0.006088
 0.005804
 0.005690
 0.005576
 0.005589
 0.005677
 0.005576
 0.005590
 0.005703
 0.006148
 0.005530
 0.005435
 0.006430
 0.006322
 0.005987
 0.006199
 0.005942
 0.006150
 0.005792
 0.005643
 0.005745
 0.005604
 0.005670
 0.005600
 0.005628
 0.005576
 0.005427
 0.005435
 0.005323
 0.005341
 0.005340
 0.005380
 0.005356
 0.005153
 0.005364
 0.005336
 0.005451
 0.005700
 0.005550
 0.005311
 0.005410
 0.005234
 0.005219
 0.005225
 0.005151
 0.005020
 0.004904
 0.004802
 0.004714
 0.004545
 0.004482
 0.004486
 0.004634
 0.004697
 0.004731
 0.004976
 0.004942
 0.005026
 0.005040
 0.004155
 0.004627
 0.004352
 0.004239
 0.004769
 0.004718
 0.004714
 0.004650
 0.004614
 0.004696
 0.004710
 0.004661
 0.004652
 0.004522
 0.004529
 0.004523
 0.004479
 0.004385
 0.004435
 0.004432
 0.004551
 0.004678
 0.005094
 0.005005
 0.005065
 0.004659
 0.004913
 0.005111
 0.004543
 0.004565
 0.005062
 0.005023
 0.004879
 0.005097
 0.004629
 0.004557
 0.004317
 0.004257
 0.004140
 0.004262
 0.004053
 0.004039
 0.003866
 0.003934
 0.004258
 0.005026
 0.005119
 0.005379
 0.005167
 0.004303
 0.003970
 0.003795
 0.003749
 0.003552
 0.003847
 0.003747
 0.004053
 0.004462
 0.004020
 0.004221
 0.004515
 0.005209
 0.005386
 0.004968
 0.005426
 0.004494
 0.004784
 0.005109
 0.005290
 0.005576
 0.005731
 0.005990
 0.005784
 0.005881
 0.005730
 0.005824
 0.006070
 0.005973
 0.005703
 0.005598
 0.005714
 0.005517
 0.005569
 0.005492
 0.005594
 0.005480
 0.005660
 0.005608
 0.005456
 0.005501
 0.005480
 0.005187
 0.005717
 0.005992
 0.005933
 0.005946
 0.005682
 0.005209
 0.005745
 0.005333
 0.004710
 0.005173
 0.005474
 0.005095
 0.005117
 0.005195
 0.005047
 0.005857
 0.006196
 0.006342
 0.006230
 0.006246
 0.006381
 0.006351
 0.006248
 0.006177
 0.006348
 0.006949
 0.006983
 0.006703
 0.007297
 0.007095
 0.007233
 0.007274
 0.006863
 0.006809
 0.006388
 0.006381
 0.006255
 0.006390
 0.006526
 0.006970
 0.007017
 0.007204
 0.007395
 0.007590
 0.007791
 0.007843
 0.008042
 0.008108
 0.008216
 0.008850
 0.009012
 0.009192
 0.007211
 0.006055
 0.003186
 0.002951
 0.006120
 0.006048
 0.004586
 0.004586
 0.004635
 0.004578
 0.004384
 0.004811
 0.004666
 0.004746
 0.004535
 0.004528
 0.004830
 0.004992
 0.004753
 0.005025
 0.005195
 0.006542
 0.006635
 0.007077
 0.007251
 0.006308
 0.006716
 0.006704
 0.006943
 0.006802
 0.006672
 0.006515
 0.006277
 0.006094
 0.006078
 0.005962
 0.005808
 0.005726
 0.005686
 0.005608
 0.005675
 0.005809
 0.005805
 0.005824
 0.005883
 0.005733
 0.005995
 0.006060
 0.005613
 0.005380
 0.005414
 0.005530
 0.004984
 0.005057
 0.005113
 0.005424
 0.004809
 0.004781
 0.004567
 0.004635
 0.004676
 0.004482
 0.004456
 0.004571
 0.004753
 0.004819
 0.004764
 0.004665
 0.004907
 0.005012
 0.004857
 0.004585
 0.004771
 0.004219
 0.004407
 0.004764
 0.004670
 0.004502
 0.004439
 0.004362
 0.004577
 0.004515
 0.004531
 0.004604
 0.004345
 0.004418
 0.004044
 0.004092
 0.003726
 0.003863
 0.003725
 0.003819
 0.004603
 0.004887
 0.005220
 0.005498
 0.005498
 0.005356
 0.005401
 0.006292
 0.006228
 0.005667
 0.005561
 0.005439
 0.004640
 0.004950
 0.005560
 0.005915
 0.005947
 0.005913
 0.005825
 0.005340
 0.005229
 0.005346
 0.006170
 0.006347
 0.006384
 0.006507
 0.006492
 0.006319
 0.006092
 0.005891
 0.006060
 0.005921
 0.005678
 0.006964
 0.007085
 0.006645
 0.006531
 0.006463
 0.006562
 0.006771
 0.006775
 0.006861
 0.006696
 0.006497
 0.006491
 0.006605
 0.006596
 0.006408
 0.006256
 0.006492
 0.006406
 0.006192
 0.006314
 0.006472
 0.006403
 0.006619
 0.006535
 0.006083
 0.006171
 0.006050
 0.006022
 0.005939
 0.005890
 0.005811
 0.005882
 0.005784
 0.005785
 0.005818
 0.005941
 0.005952
 0.005945
 0.006232
 0.006156
 0.006738
 0.006878
 0.007015
 0.007185
 0.006890
 0.007375
 0.007261
 0.006902
 0.006965
 0.006784
 0.006832
 0.007052
 0.006945
 0.007235
 0.007251
 0.007313
 0.007186
 0.007297
 0.007153
 0.006729
 0.006618
 0.006572
 0.006525
 0.006638
 0.007034
 0.007225
 0.007569
 0.007802
 0.008079
 0.007686
 0.007459
 0.007134
 0.006415
 0.006123
 0.005427
 0.005501
 0.005356
 0.005179
 0.005185
 0.005222
 0.005159
 0.005376
 0.006125
 0.006252
 0.005889
 0.005714
 0.005855
 0.005723
 0.005975
 0.005973
 0.005895
 0.005651
 0.006245
 0.006101
 0.006395
 0.006088
 0.006554
 0.006182
 0.006337
 0.005947
 0.006000
 0.005934
 0.006050
 0.005440
 0.005453
 0.005553
 0.005419
 0.005347
 0.005406
 0.005465
 0.005482
 0.005883
 0.006042
 0.006003
 0.006292
 0.006232
 0.006636
 0.006212
 0.006539
 0.006156
 0.006674
 0.006616
 0.006827
 0.006092
 0.005794
 0.005735
 0.005828
 0.006228
 0.006889
 0.007020
 0.006930
 0.007072
 0.007174
 0.007224
 0.007288
 0.007588
 0.007800
 0.008024
 0.008084
 0.007899
 0.007926
 0.008782
 0.007629
 0.008281
 0.008104
 0.007999
 0.007937
 0.007719
 0.007258
 0.006980
 0.006906
 0.006974
 0.006654
 0.006269
 0.005960
 0.005765
 0.005650
 0.005214
 0.005552
 0.006403
 0.006491
 0.005853
 0.005807
 0.005267
 0.005623
 0.005811
 0.005460
 0.005359
 0.005180
 0.005419
 0.005039
 0.005250
 0.005923
 0.006346
 0.006255
 0.006492
 0.006369
 0.005852
 0.006005
 0.005836
 0.005759
 0.005606
 0.005798
 0.006201
 0.006937
 0.006953
 0.007623
 0.008364
 0.008187
 0.008034
 0.009132
 0.009101
 0.008532
 0.007455
 0.007370
 0.007343
 0.007285
 0.007161
 0.006879
 0.007434
 0.007076
 0.006824
 0.006909
 0.006570
 0.006358
 0.006198
 0.006222
 0.006555
 0.006741
 0.006310
 0.006521
 0.006724
 0.006548
 0.005890
 0.006362
 0.005348
 0.005568
 0.005459
 0.005378
 0.005071
 0.005228
 0.005480
 0.005467
 0.005736
 0.005531
 0.005564
 0.005175
 0.005526
 0.005338
 0.004927
 0.005248
 0.006131
 0.006774
 0.005802
 0.006052
 0.006422
 0.007028
 0.005726
 0.005202
 0.006188
 0.007576
 0.008144
 0.007437
 0.007279
 0.006714
 0.006408
 0.006308
 0.006366
 0.006204
 0.006023
 0.006186
 0.006100
 0.006270
 0.006209
 0.006291
 0.006827
 0.007122
 0.007161
 0.006535
 0.006781
 0.007092
 0.007018
 0.007045
 0.006868
 0.007450
 0.007692
 0.007591
 0.007604
 0.007549
 0.007337
 0.007268
 0.006950
 0.006661
 0.006538
 0.006609
 0.006325
 0.006198
 0.006094
 0.006435
 0.007752
 0.008079
 0.008221
 0.008363
 0.008272
 0.008322
 0.008736
 0.009542
 0.008024
 0.008283
 0.008694
 0.008496
 0.007832
 0.008131
 0.007813
 0.007348
 0.007446
 0.007750
 0.007693
 0.007583
 0.007891
 0.007833
 0.007726
 0.008241
 0.008564
 0.008522
 0.008573
 0.008433
 0.009584
 0.009693
 0.009295
 0.009186
 0.008360
 0.008117
 0.008048
 0.006888
 0.006286
 0.005881
 0.007418
 0.007757
 0.008190
 0.008495
 0.008635
 0.008526
 0.008471
 0.008671
 0.008613
 0.008781
 0.009005
 0.009193
 0.009627
 0.009277
 0.009897
 0.009672
 0.010306
 0.009807
 0.009561
 0.009645
 0.009355
 0.009222
 0.009193
 0.008634
 0.008544
 0.008469
 0.008420
 0.008451
 0.008293
 0.008404
 0.008241
 0.007439
 0.007138
 0.006962
 0.006700
 0.006982
 0.007189
 0.007236
 0.007115
 0.006592
 0.006954
 0.006692
 0.006624
 0.007144
 0.006136
 0.005896
 0.005997
 0.005877
 0.006060
 0.005956
 0.005872
 0.005595
 0.005622
 0.005361
 0.005125
 0.004881
 0.005005
 0.005406
 0.006162
 0.006506
 0.006915
 0.006717
 0.005907
 0.006541
 0.006134
 0.006079
 0.005991
 0.006466
 0.006455
 0.006401
 0.006456
 0.006305
 0.006332
 0.006561
 0.006547
 0.006738
 0.006879
 0.006744
 0.006646
 0.006467
 0.006716
 0.006775
 0.006978
 0.007667
 0.007005
 0.008189
 0.008240
 0.008404
 0.007087
 0.008501
 0.007264
 0.007948
 0.007172
 0.007349
 0.007950
 0.008225
 0.008215
 0.007806
 0.007651
 0.007858
 0.007957
 0.007860
 0.008070
 0.008196
 0.008225
 0.008091
 0.008119
 0.008221
 0.008296
 0.008464
 0.008607
 0.008589
 0.008702
 0.008993
 0.008014
 0.007540
 0.006937
 0.006965
 0.006885
 0.007101
 0.007005
 0.007152
 0.007337
 0.007241
 0.007291
 0.007372
 0.007715
 0.008167
 0.007874
 0.007794
 0.007971
 0.007745
 0.007753
 0.008170
 0.007939
 0.008245
 0.008112
 0.007932
 0.007908
 0.007703
 0.007316
 0.006922
 0.006776
 0.006866
 0.006725
 0.006563
 0.006517
 0.006498
 0.006455
 0.006428
 0.006497
 0.006497
 0.006497
 0.006466
 0.006589
 0.007049
 0.006793
 0.007090
 0.006276
 0.006035
 0.006415
 0.006661
 0.006893
 0.006939
 0.006342
 0.006829
 0.006282
 0.006207
 0.005998
 0.005757
 0.005686
 0.005794
 0.005756
 0.005257
 0.005464
 0.005166
 0.004969
 0.005796
 0.006388
 0.006925
 0.007335
 0.006843
 0.006721
 0.007163
 0.006392
 0.005222
 0.006705
 0.006851
 0.005782
 0.006230
 0.005935
 0.006543
 0.006187
 0.006736
 0.007287
 0.007535
 0.007524
 0.007511
 0.007291
 0.007276
 0.006600
 0.006671
 0.007027
 0.008526
 0.008864
 0.008712
 0.008993
 0.009195
 0.008907
 0.008875
 0.009082
 0.008802
 0.008613
 0.008155
 0.007153
 0.006454
 0.006412
 0.006335
 0.006777
 0.006941
 0.006793
 0.006729
 0.006465
 0.006328
 0.006051
 0.006622
 0.006641
 0.006935
 0.006880
 0.007197
 0.007033
 0.006790
 0.006129
 0.007138
 0.008626
 0.007716
 0.007637
 0.007680
 0.007021
 0.006841
 0.007426
 0.007305
 0.007266
 0.007605
 0.007635
 0.007025
 0.007039
 0.006898
 0.006578
 0.007366
 0.008182
 0.008217
 0.008703
 0.008403
 0.007976
 0.009103
 0.008778
 0.008015
 0.009476
 0.008044
 0.008366
 0.007984
 0.008458
 0.009211
 0.009292
 0.008878
 0.008674
 0.008305
 0.008002
 0.008180
 0.008000
 0.007770
 0.007253
 0.007494
 0.007343
 0.007553
 0.007021
 0.006660
 0.008020
 0.007370
 0.007264
 0.007992
 0.008093
 0.008112
 0.008150
 0.008688
 0.008069
 0.007254
 0.007344
 0.007642
 0.007720
 0.007524
 0.007606
 0.007255
 0.007435
 0.007337
 0.007560
 0.007520
 0.007485
 0.007899
 0.008047
 0.008718
 0.008581
 0.008379
 0.007846
 0.007253
 0.006567
 0.006966
 0.007321
 0.007474
 0.007237
 0.007216
 0.007052
 0.007327
 0.007809
 0.008527
 0.008583
 0.008413
 0.008612
 0.008850
 0.009006
 0.009259
 0.009542
 0.009886
 0.009999
 0.010051
 0.010295
 0.010252
 0.010103
 0.010387
 0.010142
 0.010615
 0.010746
 0.010480
 0.009698
 0.010169
 0.009908
 0.009676
 0.009849
 0.009995
 0.010019
 0.009935
 0.009872
 0.009294
 0.008910
 0.009550
 0.009590
 0.009534
 0.010182
 0.010322
 0.010136
 0.010399
 0.011255
 0.010232
 0.009380
 0.009449
 0.009888
 0.009941
 0.009949
 0.009974
 0.009947
 0.010022
 0.010023
 0.009739
 0.009631
 0.009541
 0.009523
 0.009294
 0.009675
 0.009862
 0.010132
 0.010045
 0.010375
 0.010553
 0.010158
 0.009818
 0.010983
 0.010394
 0.009880
 0.009799
 0.009857
 0.009785
 0.009777
 0.009687
 0.009433
 0.009251
 0.009284
 0.009449
 0.009404
 0.009497
 0.009578
 0.009638
 0.009698
 0.009725
 0.009883
 0.009964
 0.010548
 0.009864
 0.010623
 0.010569
 0.010200
 0.009521
 0.009467
 0.009899
 0.010168
 0.010062
 0.010092
 0.010026
 0.010009
 0.009806
 0.009990
 0.009580
 0.009511
 0.009731
 0.009543
 0.009537
 0.009864
 0.010007
 0.010372
 0.011016
 0.010607
 0.009882
 0.009837
 0.010542
 0.009652
 0.010413
 0.010516
 0.009979
 0.010120
 0.009833
 0.009540
 0.009240
 0.009241
 0.009184
 0.009175
 0.009129
 0.009367
 0.009602
 0.009557
 0.009618
 0.009844
 0.010087
 0.010290
 0.010289
 0.010622
 0.010974
 0.010707
 0.010493
 0.010885
 0.010806
 0.010514
 0.009385
 0.009879
 0.009840
 0.009428
 0.009414
 0.009529
 0.009677
 0.009972
 0.009796
 0.009605
 0.009437
 0.009509
 0.009381
 0.009317
 0.009595
 0.009703
 0.009828
 0.010082
 0.010002
 0.010042
 0.009892
 0.009708
 0.010074
 0.009765
 0.009690
 0.009690
 0.009882
 0.009870
 0.009887
 0.009583
 0.009177
 0.008875
 0.008943
 0.008825
 0.008259
 0.009277
 0.009337
 0.009395
 0.009417
 0.009403
 0.010026
 0.010360
 0.010302
 0.010350
 0.010604
 0.010915
 0.010325
 0.010087
 0.010085
 0.009993
 0.011060
 0.010778
 0.010442
 0.010313
 0.010115
 0.009558
 0.009867
 0.009099
 0.008964
 0.008926
 0.008788
 0.008719
 0.009377
 0.009540
 0.008948
 0.009676
 0.010460
 0.010398
 0.009456
 0.009868
 0.009499
 0.009436
 0.008200
 0.008507
 0.008347
 0.008907
 0.009117
 0.009138
 0.009000
 0.008998
 0.008997
 0.008816
 0.009200
 0.008560
 0.009075
 0.008347
 0.009649
 0.009721
 0.009913
 0.009894
 0.009230
 0.009235
 0.008761
 0.006911
 0.007968
 0.008196
 0.007138
 0.007352
 0.007675
 0.008447
 0.008078
 0.008121
 0.007919
 0.008077
 0.008156
 0.007863
 0.008028
 0.007923
 0.007799
 0.007559
 0.008725
 0.008829
 0.009842
 0.009647
 0.009751
 0.009673
 0.009513
 0.010325
 0.010233
 0.009032
 0.010275
 0.009412
 0.009318
 0.008985
 0.008237
 0.007834
 0.007810
 0.007635
 0.007694
 0.007818
 0.007818
 0.008132
 0.008595
 0.008616
 0.009452
 0.009010
 0.008922
 0.009499
 0.009517
 0.009466
 0.010247
 0.009510
 0.008961
 0.009180
 0.009506
 0.008690
 0.008372
 0.008361
 0.007760
 0.008461
 0.010673
 0.011841
 0.011109
 0.011210
 0.011039
 0.010502
 0.010594
 0.010522
 0.010516
 0.010445
 0.010018
 0.009715
 0.009758
 0.010030
 0.009514
 0.009410
 0.009577
 0.009703
 0.009596
 0.010175
 0.010154
 0.009871
 0.009702
 0.009805
 0.009641
 0.009457
 0.009198
 0.009324
 0.009450
 0.009147
 0.007978
 0.007431
 0.007173
 0.006815
 0.006763
 0.007052
 0.006982
 0.006956
 0.007144
 0.006900
 0.007429
 0.007400
 0.007038
 0.007638
 0.007560
 0.007575
 0.007732
 0.007427
 0.007077
 0.007184
 0.007291
 0.007468
 0.007629
 0.007732
 0.007764
 0.007544
 0.007489
 0.007445
 0.007327
 0.006429
 0.006333
 0.006066
 0.006338
 0.006780
 0.006001
 0.005706
 0.005576
 0.005973
 0.006275
 0.005987
 0.006059
 0.006228
 0.006181
 0.006075
 0.006133
 0.006211
 0.006017
 0.005880
 0.005577
 0.005843
 0.006353
 0.006694
 0.006126
 0.006532
 0.006370
 0.006414
 0.007065
 0.006268
 0.007300
 0.007290
 0.006982
 0.006855
 0.007040
 0.007106
 0.007477
 0.007221
 0.007271
 0.006986
 0.006853
 0.006542
 0.006898
 0.006706
 0.006373
 0.006641
 0.007571
 0.007938
 0.007477
 0.006787
 0.007379
 0.007305
 0.007625
 0.007485
 0.007455
 0.008193
 0.008058
 0.008490
 0.008192
 0.008437
 0.008626
 0.009515
 0.008958
 0.008243
 0.006586
 0.006577
 0.006759
 0.006500
 0.006436
 0.006464
 0.006772
 0.007264
 0.006818
 0.006809
 0.006578
 0.006341
 0.006249
 0.006110
 0.005828
 0.006057
 0.006192
 0.006363
 0.006175
 0.006508
 0.006870
 0.006937
 0.006546
 0.006640
 0.006576
 0.006511
 0.006543
 0.006616
 0.006030
 0.006495
 0.007136
 0.007030
 0.007060
 0.006798
 0.006504
 0.006333
 0.007057
 0.006623
 0.006916
 0.006865
 0.006643
 0.006836
 0.006672
 0.006823
 0.006882
 0.007191
 0.007541
 0.007363
 0.007275
 0.007701
 0.007538
 0.007778
 0.007457
 0.007419
 0.008321
 0.008552
 0.008882
 0.008523
 0.007594
 0.007879
 0.008270
 0.007062
 0.007502
 0.007360
 0.006699
 0.007376
 0.007447
 0.007977
 0.007680
 0.008240
 0.008627
 0.008045
 0.008620
 0.008786
 0.008895
 0.008928
 0.008821
 0.008876
 0.008997
 0.009003
 0.009122
 0.009152
 0.009123
 0.009110
 0.009348
 0.009268
 0.009351
 0.008912
 0.008723
 0.009008
 0.009076
 0.009504
 0.009276
 0.009231
 0.009118
 0.009033
 0.009059
 0.008899
 0.008333
 0.008460
 0.008353
 0.008536
 0.009280
 0.009525
 0.009918
 0.009172
 0.009421
 0.008812
 0.008025
 0.008863
 0.008873
 0.008562
 0.008837
 0.009158
 0.012457
 0.011438
 0.011491
 0.008592
 0.008449
 0.008202
 0.008508
 0.008055
 0.007897
 0.008016
 0.007899
 0.008002
 0.008093
 0.007975
 0.007643
 0.007067
 0.006823
 0.006653
 0.006138
 0.006162
 0.006908
 0.006512
 0.006489
 0.006397
 0.006669
 0.007302
 0.007077
 0.007165
 0.007395
 0.007510
 0.007752
 0.007761
 0.007760
 0.008162
 0.007913
 0.008516
 0.008932
 0.009280
 0.009508
 0.009496
 0.009399
 0.009315
 0.009726
 0.009457
 0.009429
 0.010097
 0.010185
 0.010019
 0.009869
 0.009689
 0.010466
 0.010321
 0.010225
 0.010021
 0.009803
 0.010051
 0.010174
 0.010417
 0.010209
 0.009430
 0.009143
 0.009170
 0.009275
 0.009217
 0.009141
 0.009475
 0.009402
 0.010096
 0.010222
 0.010544
 0.010250
 0.010139
 0.010287
 0.010017
 0.010030
 0.009705
 0.009711
 0.009774
 0.009833
 0.009601
 0.009667
 0.010010
 0.009891
 0.010022
 0.010223
 0.010548
 0.010864
 0.010789
 0.011085
 0.010955
 0.010939
 0.010741
 0.011386
 0.010810
 0.010624
 0.011166
 0.011101
 0.011250
 0.011582
 0.009823
 0.009768
 0.010089
 0.009503
 0.009441
 0.009412
 0.009153
 0.009221
 0.008841
 0.008898
 0.009091
 0.008803
 0.008569
 0.009130
 0.008912
 0.008608
 0.009102
 0.009260
 0.009739
 0.009678
 0.009772
 0.009652
 0.009766
 0.009795
 0.009688
 0.009622
 0.009429
 0.009346
 0.009364
 0.009093
 0.008904
 0.008495
 0.008482
 0.009776
 0.010274
 0.010006
 0.009918
 0.010160
 0.009998
 0.009917
 0.010194
 0.010475
 0.010331
 0.010155
 0.008373
 0.008024
 0.007212
 0.008452
 0.009001
 0.008043
 0.007671
 0.008054
 0.008613
 0.009133
 0.008758
 0.008513
 0.008604
 0.008267
 0.008868
 0.009470
 0.009407
 0.010350
 0.010228
 0.011253
 0.011488
 0.011975
 0.012552
 0.011698
 0.010521
 0.011257
 0.011674
 0.011355
 0.010047
 0.009767
 0.010177
 0.010288
 0.009704
 0.009469
 0.009421
 0.009560
 0.010181
 0.010441
 0.011336
 0.010983
 0.010712
 0.010777
 0.011100
 0.012297
 0.012982
 0.013039
 0.012839
 0.012917
 0.012768
 0.013165
 0.012806
 0.012576
 0.012502
 0.012590
 0.012680
 0.012607
 0.012296
 0.011992
 0.012161
 0.012055
 0.011575
 0.011747
 0.011670
 0.011824
 0.011532
 0.011671
 0.011898
 0.012438
 0.012431
 0.012234
 0.012260
 0.011861
 0.011725
 0.011860
 0.012115
 0.012013
 0.011836
 0.011644
 0.011625
 0.011755
 0.011881
 0.011610
 0.011466
 0.011458
 0.011138
 0.011153
 0.009913
 0.009542
 0.009259
 0.009104
 0.009053
 0.009156
 0.008830
 0.008721
 0.008432
 0.009196
 0.009054
 0.009106
 0.009020
 0.008956
 0.008776
 0.008094
 0.008183
 0.008497
 0.008737
 0.008819
 0.008117
 0.007933
 0.008036
 0.008107
 0.007810
 0.008136
 0.007822
 0.007272
 0.007464
 0.007957
 0.007862
 0.007594
 0.007440
 0.007544
 0.007831
 0.008056
 0.008129
 0.008151
 0.008232
 0.008337
 0.007900
 0.007489
 0.007450
 0.007343
 0.007276
 0.007288
 0.007256
 0.007559
 0.007649
 0.008072
 0.008398
 0.008486
 0.007401
 0.007034
 0.007304
 0.006785
 0.006950
 0.007253
 0.007248
 0.007147
 0.007672
 0.008174
 0.008156
 0.008128
 0.008365
 0.008411
 0.007966
 0.007966
 0.007895
 0.007719
 0.007697
 0.008696
 0.008483
 0.008610
 0.008207
 0.008342
 0.008914
 0.008662
 0.009256
 0.009353
 0.008887
 0.008139
 0.007540
 0.007825
 0.007291
 0.007074
 0.007476
 0.007505
 0.007828
 0.007957
 0.008097
 0.007778
 0.007693
 0.007892
 0.007886
 0.008331
 0.008617
 0.009083
 0.009465
 0.009382
 0.009498
 0.010165
 0.010071
 0.010604
 0.011415
 0.011111
 0.011109
 0.010887
 0.011234
 0.009593
 0.009002
 0.009035
 0.009192
 0.009090
 0.009073
 0.008903
 0.008846
 0.008701
 0.007943
 0.007771
 0.007744
 0.007926
 0.008340
 0.008507
 0.008702
 0.009180
 0.009299
 0.009306
 0.009027
 0.009036
 0.008734
 0.008560
 0.008536
 0.008470
 0.008465
 0.008369
 0.008334
 0.008299
 0.007970
 0.007945
 0.007942
 0.008077
 0.008158
 0.008044
 0.007976
 0.008020
 0.008093
 0.008105
 0.008433
 0.008615
 0.008421
 0.008376
 0.008407
 0.008633
 0.008702
 0.008700
 0.008975
 0.009319
 0.009294
 0.009199
 0.009238
 0.009280
 0.009176
 0.008354
 0.007542
 0.007507
 0.007595
 0.007976
 0.007878
 0.007508
 0.007778
 0.007827
 0.008341
 0.007840
 0.008228
 0.008616
 0.008406
 0.008254
 0.008643
 0.008449
 0.008537
 0.008937
 0.008900
 0.008614
 0.008507
 0.008584
 0.008946
 0.009344
 0.009439
 0.009217
 0.009182
 0.009500
 0.009568
 0.009657
 0.009911
 0.010086
 0.009956
 0.010308
 0.010505
 0.010448
 0.010560
 0.011089
 0.010615
 0.010666
 0.011031
 0.011028
 0.010830
 0.010764
 0.011329
 0.011911
 0.011657
 0.011618
 0.011274
 0.010988
 0.010778
 0.010707
 0.010857
 0.011085
 0.011224
 0.011326
 0.011448
 0.012104
 0.011964
 0.012507
 0.012126
 0.012283
 0.012849
 0.012981
 0.013222
 0.013149
 0.012990
 0.012978
 0.012579
 0.012470
 0.012071
 0.012021
 0.011717
 0.011451
 0.011449
 0.011839
 0.012043
 0.011965
 0.012145
 0.011882
 0.011630
 0.011370
 0.011088
 0.010409
 0.010593
 0.010722
 0.010409
 0.011089
 0.012299
 0.012304
 0.012018
 0.012042
 0.011854
 0.011867
 0.011555
 0.011572
 0.011140
 0.010767
 0.011165
 0.011591
 0.011830
 0.011610
 0.011518
 0.009094
 0.008672
 0.009357
 0.008254
 0.010090
 0.010270
 0.009336
 0.009701
 0.009486
 0.010326
 0.011059
 0.011529
 0.011605
 0.011010
 0.010894
 0.011838
 0.011328
 0.011359
 0.011381
 0.011332
 0.011307
 0.010217
 0.010105
 0.009734
 0.009139
 0.009314
 0.009596
 0.008844
 0.009187
 0.008712
 0.007841
 0.008807
 0.009071
 0.009157
 0.008480
 0.008295
 0.009268
 0.009009
 0.009061
 0.008480
 0.008480
 0.008931
 0.009476
 0.009810
 0.010397
 0.011075
 0.011204
 0.011755
 0.011969
 0.011862
 0.011499
 0.011738
 0.011279
 0.011475
 0.011552
 0.011806
 0.011768
 0.011447
 0.010639
 0.010166
 0.010370
 0.010361
 0.010719
 0.011028
 0.011255
 0.010762
 0.010632
 0.010764
 0.011073
 0.011183
 0.011278
 0.011283
 0.010600
 0.010337
 0.009516
 0.009857
 0.009711
 0.009167
 0.008664
 0.008124
 0.007941
 0.007881
 0.007643
 0.007433
 0.007281
 0.006628
 0.006595
 0.008300
 0.009808
 0.009882
 0.009757
 0.009874
 0.010019
 0.010247
 0.010499
 0.010913
 0.010853
 0.010579
 0.010538
 0.010615
 0.011358
 0.010858
 0.010479
 0.009720
 0.008886
 0.008111
 0.008341
 0.007558
 0.007389
 0.008339
 0.008511
 0.009053
 0.009272
 0.010138
 0.010206
 0.010328
 0.010455
 0.010710
 0.010781
 0.011210
 0.011561
 0.011857
 0.011545
 0.011237
 0.010937
 0.010729
 0.010831
 0.011496
 0.011365
 0.011319
 0.011524
 0.012045
 0.011893
 0.011601
 0.010973
 0.011114
 0.011535
 0.010560
 0.010270
 0.009447
 0.009167
 0.008443
 0.008263
 0.008366
 0.008924
 0.009090
 0.009340
 0.009297
 0.009322
 0.009462
 0.009560
 0.009754
 0.009664
 0.009869
 0.010214
 0.009939
 0.009852
 0.010059
 0.009544
 0.009682
 0.009315
 0.009145
 0.009266
 0.008848
 0.008728
 0.008724
 0.008501
 0.008465
 0.007837
 0.007391
 0.007385
 0.007386
 0.007726
 0.007716
 0.008287
 0.008439
 0.008265
 0.008540
 0.008485
 0.008667
 0.008504
 0.008466
 0.008565
 0.008692
 0.008581
 0.008634
 0.008570
 0.008563
 0.008627
 0.008626
 0.008413
 0.008273
 0.008276
 0.008636
 0.008086
 0.007717
 0.007948
 0.008124
 0.008045
 0.007989
 0.008454
 0.008428
 0.008751
 0.008652
 0.008380
 0.007807
 0.007619
 0.007544
 0.007536
 0.007604
 0.007380
 0.007552
 0.007597
 0.007637
 0.007661
 0.007183
 0.007447
 0.007772
 0.007767
 0.008059
 0.008212
 0.008524
 0.008416
 0.008690
 0.008748
 0.008994
 0.008902
 0.008965
 0.008937
 0.009048
 0.009257
 0.009472
 0.009523
 0.009473
 0.008996
 0.009073
 0.009247
 0.008730
 0.008625
 0.008395
 0.008623
 0.008209
 0.007888
 0.007754
 0.007760
 0.007712
 0.008045
 0.008188
 0.008265
 0.008278
 0.008577
 0.009309
 0.009534
 0.009789
 0.009691
 0.009794
 0.010252
 0.010590
 0.010476
 0.010558
 0.010432
 0.009694
 0.009675
 0.009042
 0.010146
 0.009727
 0.010078
 0.010536
 0.010383
 0.010749
 0.011253
 0.011921
 0.013573
 0.013857
 0.013600
 0.013357
 0.013074
 0.011900
 0.011632
 0.010979
 0.010710
 0.010624
 0.010740
 0.011115
 0.011182
 0.011146
 0.011232
 0.010489
 0.010374
 0.010441
 0.010112
 0.010078
 0.010359
 0.010961
 0.010884
 0.010626
 0.010637
 0.010368
 0.011065
 0.010657
 0.010883
 0.010679
 0.010434
 0.010491
 0.010559
 0.010431
 0.010297
 0.010229
 0.010226
 0.010079
 0.010014
 0.010019
 0.009494
 0.009467
 0.009350
 0.009262
 0.009265
 0.009380
 0.008911
 0.009308
 0.009402
 0.009422
 0.009942
 0.010076
 0.009909
 0.009826
 0.010042
 0.010196
 0.009692
 0.009812
 0.009690
 0.009930
 0.010396
 0.010426
 0.009741
 0.009221
 0.009192
 0.009978
 0.009624
 0.009154
 0.009051
 0.009464
 0.009492
 0.009641
 0.009805
 0.009600
 0.010073
 0.010453
 0.010594
 0.010331
 0.010766
 0.012709
 0.012682
 0.011884
 0.012068
 0.012120
 0.011860
 0.011706
 0.011525
 0.011527
 0.012523
 0.013373
 0.013779
 0.013264
 0.013422
 0.013144
 0.013355
 0.013531
 0.013456
 0.013348
 0.012955
 0.011971
 0.012674
 0.012610
 0.012464
 0.012393
 0.012786
 0.012789
 0.012721
 0.012641
 0.012526
 0.012700
 0.012770
 0.012768
 0.013083
 0.012669
 0.012772
 0.012952
 0.013061
 0.013059
 0.013277
 0.013835
 0.014137
 0.009884
 0.009835
 0.010045
 0.010268
 0.010149
 0.010956
 0.011135
 0.011175
 0.011397
 0.011456
 0.011651
 0.011635
 0.011459
 0.011420
 0.011682
 0.011442
 0.012108
 0.011421
 0.010816
 0.010225
 0.010024
 0.010699
 0.009887
 0.009303
 0.009651
 0.010734
 0.010572
 0.010951
 0.010399
 0.010363
 0.010445
 0.010652
 0.010675
 0.010146
 0.010275
 0.010120
 0.010211
 0.010157
 0.009728
 0.009045
 0.009511
 0.008301
 0.008183
 0.008421
 0.008041
 0.007432
 0.008366
 0.007826
 0.008292
 0.008636
 0.009062
 0.009023
 0.008879
 0.009064
 0.009018
 0.008775
 0.009073
 0.008871
 0.009496
 0.009667
 0.009461
 0.009337
 0.008110
 0.008414
 0.008114
 0.007633
 0.007813
 0.008212
 0.008566
 0.008502
 0.008469
 0.008319
 0.008520
 0.009117
 0.009614
 0.009945
 0.009874
 0.009716
 0.009005
 0.009048
 0.009166
 0.009185
 0.009628
 0.010423
 0.010398
 0.010688
 0.010930
 0.010864
 0.011389
 0.011831
 0.011767
 0.011779
 0.012192
 0.010977
 0.010873
 0.009901
 0.009372
 0.009054
 0.009332
 0.010006
 0.010584
 0.010911
 0.013229
 0.012132
 0.011900
 0.011900
 0.011442
 0.011143
 0.010806
 0.010027
 0.010100
 0.010035
 0.009518
 0.010140
 0.009462
 0.009349
 0.009087
 0.009154
 0.008762
 0.009361
 0.009308
 0.009783
 0.009535
 0.009715
 0.009914
 0.009970
 0.010039
 0.010098
 0.010280
 0.010338
 0.010348
 0.010479
 0.010761
 0.010496
 0.010913
 0.010839
 0.010894
 0.009356
 0.008746
 0.007835
 0.007536
 0.006586
 0.006774
 0.006420
 0.006150
 0.006504
 0.006696
 0.006761
 0.006996
 0.007139
 0.007743
 0.007891
 0.008168
 0.008359
 0.008599
 0.008765
 0.008994
 0.009068
 0.009055
 0.009066
 0.008172
 0.008217
 0.008189
 0.008979
 0.009096
 0.009699
 0.009769
 0.009888
 0.009961
 0.010025
 0.009781
 0.009859
 0.010009
 0.010052
 0.009444
 0.009964
 0.009973
 0.010232
 0.010884
 0.011292
 0.011240
 0.011398
 0.011470
 0.011517
 0.010032
 0.009747
 0.010329
 0.010436
 0.009755
 0.008740
 0.008399
 0.008371
 0.009009
 0.008766
 0.009158
 0.008727
 0.008785
 0.008980
 0.008850
 0.008468
 0.008616
 0.008098
 0.008366
 0.008730
 0.008382
 0.008137
 0.007231
 0.007663
 0.007442
 0.008896
 0.007543
 0.006855
 0.007571
 0.008199
 0.007880
 0.008067
 0.007990
 0.007951
 0.008127
 0.008420
 0.008396
 0.008237
 0.008166
 0.008382
 0.008234
 0.008120
 0.007569
 0.007768
 0.007587
 0.007698
 0.006915
 0.006675
 0.006540
 0.006562
 0.006374
 0.006431
 0.005772
 0.005598
 0.005994
 0.006092
 0.006835
 0.006756
 0.007259
 0.007330
 0.007443
 0.007394
 0.007441
 0.007383
 0.007199
 0.007431
 0.007429
 0.007687
 0.007953
 0.008052
 0.008041
 0.008146
 0.007995
 0.008342
 0.008454
 0.008729
 0.009111
 0.009284
 0.009385
 0.009197
 0.009499
 0.009177
 0.009010
 0.009185
 0.009272
 0.009045
 0.009176
 0.009862
 0.010092
 0.010408
 0.010504
 0.010541
 0.010209
 0.010265
 0.009581
 0.009634
 0.009978
 0.010785
 0.011406
 0.011853
 0.011858
 0.012049
 0.011611
 0.011508
 0.010821
 0.010314
 0.010192
 0.009644
 0.009096
 0.009165
 0.009110
 0.008994
 0.009045
 0.008903
 0.008916
 0.008943
 0.009075
 0.008691
 0.008808
 0.008745
 0.009724
 0.009522
 0.009921
 0.009865
 0.009995
 0.009932
 0.009911
 0.009717
 0.009780
 0.009947
 0.010006
 0.009683
 0.009185
 0.008956
 0.008723
 0.008216
 0.008872
 0.009228
 0.009251
 0.009521
 0.009068
 0.008565
 0.008781
 0.008536
 0.007491
 0.007033
 0.006283
 0.005814
 0.006646
 0.006398
 0.006173
 0.006079
 0.006104
 0.006551
 0.006999
 0.006676
 0.007129
 0.006768
 0.006899
 0.006734
 0.006755
 0.006534
 0.006723
 0.006845
 0.007051
 0.006530
 0.006289
 0.005817
 0.006112
 0.005757
 0.005654
 0.005760
 0.005892
 0.006194
 0.007170
 0.006955
 0.007210
 0.007590
 0.007173
 0.007511
 0.008234
 0.008339
 0.008898
 0.008762
 0.008819
 0.008719
 0.008904
 0.009137
 0.008639
 0.008187
 0.007820
 0.008210
 0.007485
 0.008091
 0.007860
 0.008577
 0.008294
 0.008888
 0.008905
 0.008138
 0.008425
 0.008703
 0.008674
 0.009483
 0.009356
 0.009869
 0.009948
 0.010515
 0.009802
 0.009637
 0.009995
 0.010920
 0.009314
 0.009139
 0.008781
 0.008331
 0.007892
 0.008660
 0.008099
 0.005984
 0.008241
 0.007533
 0.007323
 0.007493
 0.008170
 0.008329
 0.008721
 0.008654
 0.008944
 0.009306
 0.009459
 0.009839
 0.009734
 0.010326
 0.010137
 0.010357
 0.010545
 0.010819
 0.011616
 0.009416
 0.008431
 0.007483
 0.007936
 0.008054
 0.008270
 0.007361
 0.007799
 0.007943
 0.007961
 0.007718
 0.007639
 0.008394
 0.008454
 0.008723
 0.008759
 0.008938
 0.008939
 0.009325
 0.009273
 0.009384
 0.009236
 0.009187
 0.009162
 0.009001
 0.007778
 0.009156
 0.009306
 0.008996
 0.009104
 0.008613
 0.008713
 0.007502
 0.007241
 0.008089
 0.008103
 0.007489
 0.007229
 0.007230
 0.007709
 0.008334
 0.009016
 0.008907
 0.009085
 0.010116
 0.010857
 0.011271
 0.011864
 0.012234
 0.012065
 0.012821
 0.013340
 0.013345
 0.013252
 0.013602
 0.013052
 0.013206
 0.012637
 0.012343
 0.012059
 0.012185
 0.012215
 0.012202
 0.011870
 0.012022
 0.011660
 0.011471
 0.010963
 0.011570
 0.012969
 0.013111
 0.013690
 0.013182
 0.013286
 0.013036
 0.013288
 0.013114
 0.013041
 0.013167
 0.012658
 0.012471
 0.012250
 0.011813
 0.011971
 0.010911
 0.010514
 0.010563
 0.010543
 0.010865
 0.011290
 0.011455
 0.011309
 0.010959
 0.010987
 0.010996
 0.010865
 0.011091
 0.010329
 0.009400
 0.009807
 0.010230
 0.009867
 0.010525
 0.008697
 0.009193
 0.009261
 0.009648
 0.009710
 0.009588
 0.009858
 0.010337
 0.010067
 0.010280
 0.010158
 0.010430
 0.010238
 0.009885
 0.010010
 0.010216
 0.012105
 0.011818
 0.012386
 0.013691
 0.012672
 0.011479
 0.013343
 0.013407
 0.013213
 0.012110
 0.012101
 0.011622
 0.011318
 0.011394
 0.011196
 0.010955
 0.010270
 0.010305
 0.010171
 0.010680
 0.010848
 0.011355
 0.011607
 0.012134
 0.012098
 0.011344
 0.011898
 0.009842
 0.009927
 0.009955
 0.009516
 0.009460
 0.009516
 0.009451
 0.009742
 0.010415
 0.010210
 0.010602
 0.010703
 0.010608
 0.010244
 0.010553
 0.010196
 0.010208
 0.010013
 0.010592
 0.011276
 0.011140
 0.011177
 0.011234
 0.010614
 0.009781
 0.010249
 0.009586
 0.011874
 0.011920
 0.011737
 0.011846
 0.011889
 0.011705
 0.011877
 0.011984
 0.012634
 0.012479
 0.012369
 0.011952
 0.011713
 0.011700
 0.011227
 0.010765
 0.010689
 0.010353
 0.009802
 0.010074
 0.009402
 0.009396
 0.009447
 0.008892
 0.009332
 0.009220
 0.009520
 0.009292
 0.009030
 0.009068
 0.009306
 0.009431
 0.009343
 0.009334
 0.009396
 0.009631
 0.009546
 0.009845
 0.009896
 0.010086
 0.010247
 0.009846
 0.009677
 0.009292
 0.009418
 0.009438
 0.008029
 0.009242
 0.008581
 0.008638
 0.008487
 0.008775
 0.009072
 0.009638
 0.009660
 0.009810
 0.009543
 0.009353
 0.009297
 0.009275
 0.009097
 0.009274
 0.009203
 0.009806
 0.009409
 0.009798
 0.009711
 0.009319
 0.008690
 0.007757
 0.008205
 0.008237
 0.008460
 0.007955
 0.008090
 0.008293
 0.008689
 0.008976
 0.009216
 0.009242
 0.009073
 0.009274
 0.009344
 0.009597
 0.009629
 0.009637
 0.009304
 0.009794
 0.010207
 0.009945
 0.009223
 0.009614
 0.008687
 0.008473
 0.008659
 0.007882
 0.007680
 0.007813
 0.008301
 0.006967
 0.006961
 0.007059
 0.007875
 0.007521
 0.007626
 0.007911
 0.008058
 0.008056
 0.008546
 0.008625
 0.008780
 0.009207
 0.008997
 0.009013
 0.009482
 0.009971
 0.010157
 0.010559
 0.010998
 0.011653
 0.011232
 0.011235
 0.013784
 0.013398
 0.013582
 0.013961
 0.013397
 0.012382
 0.011641
 0.011195
 0.011125
 0.010566
 0.010757
 0.010920
 0.010501
 0.011076
 0.011143
 0.011281
 0.010442
 0.010238
 0.009986
 0.010578
 0.010534
 0.009411
 0.009185
 0.009160
 0.009049
 0.008704
 0.008412
 0.008992
 0.009652
 0.009965
 0.010316
 0.010499
 0.010388
 0.010209
 0.011026
 0.010621
 0.010300
 0.010412
 0.010521
 0.010496
 0.010814
 0.010648
 0.010401
 0.010428
 0.010648
 0.010727
 0.010091
 0.010275
 0.010675
 0.010285
 0.010023
 0.010055
 0.010053
 0.010102
 0.010101
 0.009969
 0.009436
 0.009267
 0.009106
 0.008908
 0.008907
 0.009386
 0.009694
 0.010181
 0.009742
 0.008824
 0.010513
 0.010797
 0.009935
 0.009102
 0.009275
 0.009828
 0.009972
 0.010367
 0.010600
 0.010052
 0.010166
 0.010164
 0.009994
 0.009929
 0.009865
 0.009811
 0.009730
 0.009730
 0.009708
 0.009918
 0.009923
 0.009617
 0.009934
 0.009796
 0.010125
 0.009775
 0.010403
 0.008870
 0.010056
 0.009213
 0.009214
 0.009336
 0.009460
 0.009611
 0.009556
 0.009435
 0.009598
 0.009353
 0.009234
 0.009396
 0.009478
 0.009630
 0.009503
 0.009769
 0.009831
 0.010244
 0.010013
 0.009992
 0.009404
 0.009083
 0.009285
 0.008713
 0.008755
 0.008664
 0.008550
 0.008615
 0.009261
 0.008921
 0.009481
 0.009362
 0.009136
 0.008979
 0.008710
 0.008452
 0.008573
 0.008796
 0.008899
 0.009250
 0.009805
 0.009980
 0.010230
 0.010813
 0.009429
 0.009392
 0.009207
 0.009152
 0.009110
 0.009636
 0.009375
 0.009508
 0.009802
 0.010236
 0.010131
 0.009849
 0.009976
 0.010200
 0.010106
 0.009823
 0.009835
 0.009626
 0.009499
 0.009963
 0.010154
 0.010610
 0.010689
 0.011069
 0.010982
 0.010472
 0.010043
 0.009859
 0.009920
 0.009400
 0.009139
 0.009195
 0.009144
 0.009436
 0.010611
 0.010728
 0.010963
 0.010922
 0.011258
 0.010897
 0.011119
 0.010849
 0.010571
 0.011005
 0.011247
 0.011368
 0.011619
 0.010852
 0.010322
 0.008955
 0.009535
 0.009830
 0.009613
 0.009232
 0.008738
 0.008491
 0.009347
 0.009667
 0.011068
 0.011852
 0.011883
 0.011695
 0.011700
 0.011446
 0.011148
 0.011190
 0.010885
 0.011369
 0.011848
 0.012321
 0.012279
 0.011664
 0.010445
 0.010637
 0.010795
 0.010098
 0.009789
 0.008250
 0.008441
 0.009362
 0.009322
 0.009671
 0.009969
 0.009618
 0.009000
 0.008645
 0.009008
 0.009375
 0.009550
 0.010039
 0.010898
 0.011101
 0.011280
 0.011233
 0.011423
 0.010966
 0.010115
 0.009866
 0.010927
 0.009412
 0.009372
 0.011016
 0.011697
 0.012320
 0.012378
 0.012663
 0.014230
 0.013692
 0.013081
 0.012394
 0.012824
 0.012660
 0.012502
 0.012306
 0.012302
 0.012395
 0.012739
 0.012942
 0.012949
 0.012709
 0.013024
 0.012716
 0.012849
 0.012304
 0.012182
 0.012205
 0.011730
 0.011985
 0.012018
 0.012268
 0.012459
 0.012214
 0.012155
 0.012130
 0.012184
 0.011984
 0.011715
 0.011817
 0.011711
 0.012061
 0.012312
 0.012583
 0.012893
 0.012444
 0.012575
 0.012583
 0.012109
 0.012595
 0.011691
 0.012106
 0.012226
 0.010981
 0.011389
 0.012021
 0.012203
 0.012389
 0.012363
 0.012297
 0.012115
 0.012504
 0.012230
 0.012639
 0.012476
 0.012644
 0.012789
 0.012734
 0.013206
 0.013702
 0.012761
 0.012219
 0.011983
 0.012140
 0.011802
 0.012009
 0.012076
 0.011402
 0.012281
 0.011584
 0.012017
 0.011829
 0.011652
 0.011640
 0.011959
 0.012105
 0.012153
 0.012278
 0.012468
 0.012619
 0.012587
 0.012239
 0.012635
 0.012623
 0.012153
 0.012293
 0.012181
 0.012441
 0.012891
 0.012233
 0.012348
 0.012584
 0.012561
 0.012621
 0.012601
 0.012518
 0.012240
 0.012253
 0.012118
 0.011757
 0.011892
 0.011671
 0.011808
 0.012126
 0.012513
 0.012715
 0.012054
 0.012441
 0.012041
 0.012648
 0.012387
 0.012282
 0.012579
 0.013082
 0.012842
 0.012597
 0.012902
 0.013158
 0.013132
 0.012912
 0.013116
 0.014224
 0.012003
 0.011925
 0.011711
 0.011494
 0.011270
 0.011266
 0.011247
 0.011302
 0.011017
 0.011754
 0.011523
 0.012014
 0.012302
 0.012323
 0.012793
 0.012873
 0.012747
 0.012608
 0.012525
 0.012370
 0.012620
 0.012504
 0.012417
 0.012389
 0.011836
 0.012592
 0.013044
 0.013116
 0.012576
 0.012731
 0.012930
 0.013240
 0.013415
 0.013635
 0.013206
 0.013138
 0.013026
 0.013360
 0.012286
 0.011899
 0.011648
 0.011263
 0.010891
 0.010231
 0.011040
 0.012767
 0.013815
 0.014159
 0.014160
 0.014160
 0.013989
 0.014080
 0.013994
 0.014151
 0.014603
 0.014954
 0.014793
 0.014113
 0.014384
 0.013891
 0.013056
 0.013601
 0.013185
 0.013452
 0.013370
 0.014436
 0.014488
 0.014463
 0.014741
 0.014690
 0.014992
 0.014981
 0.015033
 0.015160
 0.015264
 0.015258
 0.014601
 0.013498
 0.013659
 0.014602
 0.015012
 0.014715
 0.014758
 0.014393
 0.014475
 0.012658
 0.012559
 0.012583
 0.011297
 0.009850
 0.009687
 0.010008
 0.011455
 0.011684
 0.010944
 0.010378
 0.010131
 0.010254
 0.010503
 0.010396
 0.010674
 0.010810
 0.011148
 0.011427
 0.011824
 0.011175
 0.010861
 0.011178
 0.011772
 0.012945
 0.011446
 0.010944
 0.009434
 0.009336
 0.009766
 0.009552
 0.009540
 0.009365
 0.009244
 0.008938
 0.008808
 0.008506
 0.009079
 0.008470
 0.008884
 0.009287
 0.009388
 0.009983
 0.009291
 0.008635
 0.007727
 0.008358
 0.007775
 0.007458
 0.008280
 0.007679
 0.008226
 0.008232
 0.008200
 0.007444
 0.006766
 0.006676
 0.006892
 0.007277
 0.007823
 0.008342
 0.009660
 0.010408
 0.010959
 0.011142
 0.011203
 0.011857
 0.012018
 0.011268
 0.011013
 0.010609
 0.010327
 0.010460
 0.010879
 0.011567
 0.011811
 0.013001
 0.013666
 0.014246
 0.014108
 0.014374
 0.014542
 0.014707
 0.014696
 0.014061
 0.013829
 0.013483
 0.012656
 0.012991
 0.015034
 0.015058
 0.014400
 0.014695
 0.014912
 0.014401
 0.013786
 0.014409
 0.014501
 0.013933
 0.013680
 0.013530
 0.014369
 0.013987
 0.013867
 0.013045
 0.012763
 0.012584
 0.012394
 0.012192
 0.012187
 0.012485
 0.012426
 0.012847
 0.013198
 0.013046
 0.013098
 0.012947
 0.011446
 0.011828
 0.011837
 0.012910
 0.012668
 0.013305
 0.011683
 0.011465
 0.011093
 0.011217
 0.010700
 0.011002
 0.012562
 0.013457
 0.013603
 0.013802
 0.014414
 0.013643
 0.012763
 0.012995
 0.013153
 0.012999
 0.013050
 0.012421
 0.012673
 0.012431
 0.012439
 0.012063
 0.011814
 0.012020
 0.012499
 0.012329
 0.012624
 0.012502
 0.012144
 0.010762
 0.010749
 0.010833
 0.010489
 0.010455
 0.010347
 0.009825
 0.010111
 0.010306
 0.010878
 0.011212
 0.010874
 0.010277
 0.009702
 0.008344
 0.008186
 0.008379
 0.008794
 0.008520
 0.008841
 0.008590
 0.008866
 0.008684
 0.008686
 0.008696
 0.008497
 0.008238
 0.008303
 0.008246
 0.008173
 0.008047
 0.008042
 0.008383
 0.009011
 0.009269
 0.009168
 0.008790
 0.007983
 0.008261
 0.007947
 0.007698
 0.007175
 0.007043
 0.007438
 0.007001
 0.007206
 0.007291
 0.007243
 0.007497
 0.007691
 0.007857
 0.007950
 0.007883
 0.008492
 0.008455
 0.007669
 0.008489
 0.008449
 0.008534
 0.008487
 0.007690
 0.007539
 0.008331
 0.007973
 0.008012
 0.007972
 0.007992
 0.008705
 0.008970
 0.008827
 0.008800
 0.009995
 0.012982
 0.012288
 0.012016
 0.011792
 0.011439
 0.011465
 0.011595
 0.011734
 0.011840
 0.011804
 0.011886
 0.012679
 0.012423
 0.012909
 0.012513
 0.012831
 0.012304
 0.012213
 0.011974
 0.012931
 0.012514
 0.012329
 0.012443
 0.012143
 0.011838
 0.011671
 0.011465
 0.011471
 0.011326
 0.011044
 0.010884
 0.010812
 0.010517
 0.010806
 0.010899
 0.011002
 0.010845
 0.010297
 0.010430
 0.009318
 0.009874
 0.009113
 0.009362
 0.010141
 0.010414
 0.010611
 0.010535
 0.010312
 0.010226
 0.010626
 0.010589
 0.010348
 0.010261
 0.009717
 0.009444
 0.009604
 0.009730
 0.010461
 0.011203
 0.010950
 0.011182
 0.010376
 0.010860
 0.009739
 0.009564
 0.009177
 0.009438
 0.009758
 0.010993
 0.010981
 0.010424
 0.010176
 0.010002
 0.010014
 0.009810
 0.009868
 0.009743
 0.009770
 0.009250
 0.009398
 0.009643
 0.009904
 0.009973
 0.008390
 0.008810
 0.008658
 0.008354
 0.008069
 0.008510
 0.007892
 0.007269
 0.007202
 0.008053
 0.008236
 0.009254
 0.009667
 0.009797
 0.009716
 0.009512
 0.009625
 0.009689
 0.009754
 0.009788
 0.009851
 0.009737
 0.009424
 0.009926
 0.009669
 0.009665
 0.008899
 0.008384
 0.008680
 0.007992
 0.007621
 0.007386
 0.007914
 0.007985
 0.008066
 0.008424
 0.008605
 0.009106
 0.009369
 0.009666
 0.009896
 0.009708
 0.009508
 0.009372
 0.009039
 0.009178
 0.009390
 0.009228
 0.008936
 0.009115
 0.008459
 0.006987
 0.006613
 0.006256
 0.006372
 0.006308
 0.006119
 0.006220
 0.006456
 0.006747
 0.006329
 0.006358
 0.006490
 0.006550
 0.006550
 0.006601
 0.006511
 0.006408
 0.006315
 0.006551
 0.006775
 0.006734
 0.006200
 0.006906
 0.005980
 0.006110
 0.006115
 0.006230
 0.005900
 0.005477
 0.005942
 0.005967
 0.006374
 0.006333
 0.006412
 0.006451
 0.006713
 0.006878
 0.007075
 0.007123
 0.007154
 0.007108
 0.006780
 0.006898
 0.007695
 0.007937
 0.007474
 0.007362
 0.006491
 0.006673
 0.006986
 0.006959
 0.006181
 0.005838
 0.006147
 0.006480
 0.006383
 0.006709
 0.006958
 0.007540
 0.007761
 0.008077
 0.008192
 0.008890
 0.009362
 0.009825
 0.010082
 0.010155
 0.010169
 0.010367
 0.011304
 0.011533
 0.010934
 0.010639
 0.010493
 0.009979
 0.008772
 0.008984
 0.009707
 0.009628
 0.010045
 0.010470
 0.010449
 0.010505
 0.009851
 0.009644
 0.009600
 0.009468
 0.009422
 0.009642
 0.009499
 0.009539
 0.010222
 0.009996
 0.009906
 0.008453
 0.008142
 0.008182
 0.007977
 0.007689
 0.007493
 0.007628
 0.007889
 0.008119
 0.007632
 0.007588
 0.008081
 0.006819
 0.005503
 0.005272
 0.005142
 0.005365
 0.005389
 0.005996
 0.005880
 0.006020
 0.006890
 0.006880
 0.006128
 0.005894
 0.005716
 0.006061
 0.006388
 0.007317
 0.007332
 0.007551
 0.007442
 0.007670
 0.006884
 0.007007
 0.006921
 0.006668
 0.006769
 0.006925
 0.006893
 0.006964
 0.006911
 0.007066
 0.007003
 0.007348
 0.007248
 0.007425
 0.007710
 0.007782
 0.007704
 0.008669
 0.009085
 0.009302
 0.008396
 0.007658
 0.007576
 0.007634
 0.006965
 0.006683
 0.006368
 0.006251
 0.006865
 0.007304
 0.007800
 0.007946
 0.008126
 0.008262
 0.008702
 0.008583
 0.009206
 0.009097
 0.008217
 0.008166
 0.008241
 0.008152
 0.007587
 0.007534
 0.007050
 0.006719
 0.007867
 0.008509
 0.011842
 0.012559
 0.012997
 0.013213
 0.013297
 0.013307
 0.013216
 0.013365
 0.013210
 0.013029
 0.013143
 0.013410
 0.013429
 0.013394
 0.012799
 0.012582
 0.012544
 0.011330
 0.012009
 0.011753
 0.011898
 0.011749
 0.011735
 0.011791
 0.012739
 0.012789
 0.012570
 0.011948
 0.011690
 0.011803
 0.011664
 0.011578
 0.011684
 0.011558
 0.011441
 0.011688
 0.012194
 0.012545
 0.012727
 0.012290
 0.010704
 0.011113
 0.010524
 0.009979
 0.010083
 0.010166
 0.009985
 0.010088
 0.010665
 0.011316
 0.011222
 0.011056
 0.011267
 0.011010
 0.011026
 0.011303
 0.011001
 0.010878
 0.011104
 0.010935
 0.011276
 0.011727
 0.011821
 0.011783
 0.012028
 0.011945
 0.011463
 0.011276
 0.010819
 0.010589
 0.010518
 0.011144
 0.012335
 0.012027
 0.012375
 0.012432
 0.012784
 0.012964
 0.012818
 0.012506
 0.012262
 0.011281
 0.011383
 0.012257
 0.012433
 0.012629
 0.012411
 0.012703
 0.013015
 0.013408
 0.013055
 0.012334
 0.011269
 0.010105
 0.009012
 0.009389
 0.010042
 0.011475
 0.012309
 0.012262
 0.011939
 0.010928
 0.010932
 0.011136
 0.011376
 0.011271
 0.011270
 0.011571
 0.011597
 0.011482
 0.011522
 0.011136
 0.010483
 0.009960
 0.010025
 0.010917
 0.011111
 0.011047
 0.010832
 0.010793
 0.010509
 0.010091
 0.009866
 0.009963
 0.009693
 0.009395
 0.009520
 0.009571
 0.009609
 0.008939
 0.009277
 0.009416
 0.009464
 0.009529
 0.009188
 0.009800
 0.008890
 0.008338
 0.008107
 0.008014
 0.008343
 0.007923
 0.007961
 0.007675
 0.007394
 0.007616
 0.007635
 0.007641
 0.007659
 0.008666
 0.008350
 0.008363
 0.008384
 0.008356
 0.008297
 0.008333
 0.008623
 0.008490
 0.008146
 0.008084
 0.007632
 0.007519
 0.007670
 0.007569
 0.007574
 0.007577
 0.007635
 0.007813
 0.007782
 0.007748
 0.007672
 0.007791
 0.007965
 0.008499
 0.008958
 0.009690
 0.009820
 0.010570
 0.010996
 0.011347
 0.011670
 0.011988
 0.011944
 0.012330
 0.011359
 0.009660
 0.008761
 0.008362
 0.008703
 0.008469
 0.008032
 0.007732
 0.008316
 0.008355
 0.008633
 0.008486
 0.008335
 0.008655
 0.008658
 0.008534
 0.008482
 0.008187
 0.008130
 0.008153
 0.008244
 0.008072
 0.008082
 0.007999
 0.008288
 0.008159
 0.008401
 0.008588
 0.009107
 0.008154
 0.007521
 0.007677
 0.007488
 0.007350
 0.007489
 0.007101
 0.006962
 0.006809
 0.006712
 0.006547
 0.006353
 0.006222
 0.006355
 0.006290
 0.006772
 0.006566
 0.007079
 0.007893
 0.007385
 0.006461
 0.006270
 0.006387
 0.006282
 0.006412
 0.006384
 0.007224
 0.007386
 0.007458
 0.007539
 0.007650
 0.007843
 0.007863
 0.007556
 0.007676
 0.007336
 0.007305
 0.007217
 0.007263
 0.007479
 0.007899
 0.008114
 0.008006
 0.008888
 0.008801
 0.008411
 0.008457
 0.008518
 0.008278
 0.008181
 0.008461
 0.008614
 0.008979
 0.008915
 0.007924
 0.007520
 0.007440
 0.007142
 0.007274
 0.007508
 0.007547
 0.007869
 0.008196
 0.008900
 0.008940
 0.008548
 0.008847
 0.009478
 0.009854
 0.009980
 0.009571
 0.009836
 0.010050
 0.010447
 0.010867
 0.011085
 0.011240
 0.011310
 0.011512
 0.011434
 0.011507
 0.011438
 0.011575
 0.011574
 0.011497
 0.011549
 0.011406
 0.011415
 0.011487
 0.011615
 0.010937
 0.010199
 0.009890
 0.010233
 0.010517
 0.010233
 0.010230
 0.010338
 0.010343
 0.011346
 0.011238
 0.011365
 0.011104
 0.010726
 0.010023
 0.010636
 0.011132
 0.010373
 0.010019
 0.010057
 0.010742
 0.011239
 0.011365
 0.011711
 0.011140
 0.010918
 0.010245
 0.010346
 0.010452
 0.009562
 0.009697
 0.009701
 0.010257
 0.010511
 0.010821
 0.011062
 0.011109
 0.011325
 0.011250
 0.011437
 0.011886
 0.012076
 0.011954
 0.011957
 0.012116
 0.012257
 0.012434
 0.012751
 0.012837
 0.012536
 0.012331
 0.011904
 0.011835
 0.011918
 0.012140
 0.011909
 0.011803
 0.012040
 0.012661
 0.012417
 0.011824
 0.012223
 0.012205
 0.011619
 0.011259
 0.011190
 0.011077
 0.011379
 0.011273
 0.011289
 0.011247
 0.011280
 0.011298
 0.011153
 0.010782
 0.010743
 0.010514
 0.010843
 0.010912
 0.011183
 0.011097
 0.011392
 0.011869
 0.012105
 0.012240
 0.012599
 0.012166
 0.011665
 0.011251
 0.011258
 0.010983
 0.010979
 0.011054
 0.011293
 0.011245
 0.011177
 0.010490
 0.010133
 0.009756
 0.009188
 0.009035
 0.010654
 0.010686
 0.011003
 0.011293
 0.011561
 0.011863
 0.011973
 0.011700
 0.011556
 0.011214
 0.011002
 0.010937
 0.010594
 0.010216
 0.010190
 0.010191
 0.009975
 0.009866
 0.010163
 0.009408
 0.009224
 0.008995
 0.008745
 0.008299
 0.007967
 0.009086
 0.007140
 0.007413
 0.007336
 0.007115
 0.007025
 0.007024
 0.006935
 0.006927
 0.007011
 0.006965
 0.006697
 0.006748
 0.006840
 0.006698
 0.007131
 0.007338
 0.007732
 0.007897
 0.008170
 0.008143
 0.008693
 0.008802
 0.008304
 0.007666
 0.007027
 0.007934
 0.007989
 0.007934
 0.007722
 0.007536
 0.007463
 0.007140
 0.007090
 0.007432
 0.007501
 0.007386
 0.007402
 0.007469
 0.007598
 0.007746
 0.007726
 0.008034
 0.007882
 0.007686
 0.009265
 0.008073
 0.008104
 0.007750
 0.007789
 0.007915
 0.007415
 0.007474
 0.007515
 0.007643
 0.007371
 0.007443
 0.008010
 0.008703
 0.008581
 0.008086
 0.007687
 0.008043
 0.007750
 0.008114
 0.008153
 0.008795
 0.008395
 0.007840
 0.007692
 0.007931
 0.008668
 0.008303
 0.007500
 0.008001
 0.007942
 0.007977
 0.008168
 0.008264
 0.008209
 0.008392
 0.008392
 0.008474
 0.008737
 0.008578
 0.008589
 0.008588
 0.008758
 0.008905
 0.008686
 0.008300
 0.008605
 0.007734
 0.007862
 0.008147
 0.007958
 0.007680
 0.007615
 0.007860
 0.007938
 0.007855
 0.007690
 0.007855
 0.007764
 0.007890
 0.007943
 0.007999
 0.007652
 0.007539
 0.007618
 0.007413
 0.008089
 0.008080
 0.008242
 0.007700
 0.008104
 0.008201
 0.007771
 0.008073
 0.008025
 0.008280
 0.008650
 0.008342
 0.008464
 0.008785
 0.008608
 0.008518
 0.008674
 0.008658
 0.008638
 0.008505
 0.008373
 0.008294
 0.008390
 0.008670
 0.008827
 0.009144
 0.009380
 0.009626
 0.009970
 0.010368
 0.009927
 0.009630
 0.009592
 0.008114
 0.009460
 0.009425
 0.009189
 0.009067
 0.008696
 0.008484
 0.007929
 0.007783
 0.007745
 0.007904
 0.008032
 0.008141
 0.008251
 0.008469
 0.008614
 0.007841
 0.007180
 0.006036
 0.005316
 0.005106
 0.005240
 0.004886
 0.004642
 0.004702
 0.004679
 0.004966
 0.005051
 0.004984
 0.005166
 0.005146
 0.005014
 0.004919
 0.004855
 0.004852
 0.004923
 0.004915
 0.004949
 0.004936
 0.005233
 0.005452
 0.005721
 0.005527
 0.005755
 0.004719
 0.004906
 0.004796
 0.004644
 0.004644
 0.005128
 0.005412
 0.005355
 0.005387
 0.005470
 0.005720
 0.005610
 0.005521
 0.005380
 0.005294
 0.005242
 0.005153
 0.005045
 0.005030
 0.005377
 0.005959
 0.006304
 0.006785
 0.006818
 0.006403
 0.006167
 0.006120
 0.005960
 0.005828
 0.006140
 0.006784
 0.007156
 0.007329
 0.007253
 0.007305
 0.007343
 0.007651
 0.008347
 0.008065
 0.008041
 0.008120
 0.008082
 0.008085
 0.008370
 0.008462
 0.008406
 0.008248
 0.007820
 0.007992
 0.007641
 0.007188
 0.006462
 0.006737
 0.007014
 0.007416
 0.008047
 0.008102
 0.007892
 0.007892
 0.008204
 0.008450
 0.008904
 0.009641
 0.009165
 0.008832
 0.008440
 0.008273
 0.007960
 0.008092
 0.007792
 0.007000
 0.006973
 0.007853
 0.007163
 0.007679
 0.007873
 0.007413
 0.007524
 0.007562
 0.007393
 0.007534
 0.007673
 0.007607
 0.007254
 0.007119
 0.007462
 0.007467
 0.008081
 0.007701
 0.008546
 0.008850
 0.008613
 0.008082
 0.008231
 0.008266
 0.008502
 0.008563
 0.008308
 0.008342
 0.008395
 0.008236
 0.008109
 0.007611
 0.007622
 0.007268
 0.007192
 0.007290
 0.007243
 0.007119
 0.007268
 0.007071
 0.007128
 0.006815
 0.006636
 0.006521
 0.006790
 0.006947
 0.007248
 0.007574
 0.008138
 0.008179
 0.008243
 0.008299
 0.007338
 0.006553
 0.006633
 0.006907
 0.007146
 0.006858
 0.006900
 0.006796
 0.007032
 0.006950
 0.006872
 0.006839
 0.006776
 0.006939
 0.006862
 0.007074
 0.007225
 0.007263
 0.007476
 0.007493
 0.007469
 0.007520
 0.007483
 0.007685
 0.007779
 0.007719
 0.007660
 0.007702
 0.007582
 0.007481
 0.007431
 0.007395
 0.007313
 0.007341
 0.007393
 0.007442
 0.007501
 0.007473
 0.007394
 0.007655
 0.007551
 0.007567
 0.007665
 0.007640
 0.007660
 0.007551
 0.007481
 0.007581
 0.007684
 0.007745
 0.007615
 0.007482
 0.007532
 0.007676
 0.007839
 0.007680
 0.007712
 0.007717
 0.007750
 0.007651
 0.007661
 0.007638
 0.007599
 0.007656
 0.007523
 0.007529
 0.007658
 0.007685
 0.007737
 0.007711
 0.007630
 0.007556
 0.007503
 0.007452
 0.007399
 0.007525
 0.007367
 0.007235
 0.007317
 0.007341
 0.007415
 0.007464
 0.007361
 0.007312
 0.007312
 0.007487
 0.007587
 0.007658
 0.007860
 0.007848
 0.008023
 0.008297
 0.008496
 0.008492
 0.008618
 0.008382
 0.008554
 0.008534
 0.008483
 0.008383
 0.008014
 0.007915
 0.007599
 0.007406
 0.007354
 0.007325
 0.007424
 0.007498
 0.007389
 0.007388
 0.007386
 0.007433
 0.007431
 0.007450
 0.007415
 0.007580
 0.007605
 0.008724
 0.008725
 0.009184
 0.008778
 0.008498
 0.008488
 0.008549
 0.008444
 0.008277
 0.007784
 0.007583
 0.007819
 0.007113
 0.006830
 0.006693
 0.006902
 0.006903
 0.007095
 0.007095
 0.007095
 0.007189
 0.007539
 0.008420
 0.008135
 0.008538
 0.008822
 0.008435
 0.008691
 0.008387
 0.008558
 0.008631
 0.008765
 0.008615
 0.008252
 0.008119
 0.007884
 0.007755
 0.007808
 0.007752
 0.007732
 0.007599
 0.007803
 0.007697
 0.007768
 0.007789
 0.008004
 0.008300
 0.008728
 0.009332
 0.009379
 0.009162
 0.008481
 0.008666
 0.008750
 0.009100
 0.009490
 0.009545
 0.009469
 0.009052
 0.008656
 0.008679
 0.008739
 0.008777
 0.008956
 0.009029
 0.009151
 0.009156
 0.008943
 0.009296
 0.009660
 0.009490
 0.009314
 0.009575
 0.010060
 0.009795
 0.009966
 0.009781
 0.009989
 0.009727
 0.009741
 0.009422
 0.009426
 0.009352
 0.009800
 0.009924
 0.009732
 0.009549
 0.009733
 0.009855
 0.009854
 0.009855
 0.009720
 0.010146
 0.010467
 0.010593
 0.010194
 0.010077
 0.009624
 0.009269
 0.009359
 0.009452
 0.009730
 0.009910
 0.009270
 0.009144
 0.009267
 0.009225
 0.009063
 0.008963
 0.009064
 0.009773
 0.009732
 0.009598
 0.009370
 0.009524
 0.009373
 0.009805
 0.010118
 0.010246
 0.009734
 0.009438
 0.009740
 0.009777
 0.009569
 0.009868
 0.009604
 0.009631
 0.009698
 0.009700
 0.009637
 0.009454
 0.009644
 0.009031
 0.009516
 0.009521
 0.009762
 0.009871
 0.009987
 0.010244
 0.010429
 0.010521
 0.010731
 0.010519
 0.010445
 0.010290
 0.010228
 0.010673
 0.010604
 0.010578
 0.010467
 0.010333
 0.010324
 0.010250
 0.010285
 0.010324
 0.010326
 0.010426
 0.010426
 0.010494
 0.010193
 0.010303
 0.010149
 0.010255
 0.010317
 0.010119
 0.010165
 0.010644
 0.009835
 0.010092
 0.009691
 0.009935
 0.009399
 0.009318
 0.009413
 0.009305
 0.009527
 0.009395
 0.009137
 0.008963
 0.008789
 0.009369
 0.009475
 0.009607
 0.009613
 0.009532
 0.009291
 0.009104
 0.009056
 0.009399
 0.009545
 0.009700
 0.009522
 0.009846
 0.009675
 0.009426
 0.009649
 0.009817
 0.009864
 0.009852
 0.009772
 0.009626
 0.009487
 0.009319
 0.009194
 0.009114
 0.008833
 0.009226
 0.009310
 0.009252
 0.009287
 0.009797
 0.009791
 0.009900
 0.009986
 0.009985
 0.009969
 0.010267
 0.010343
 0.010040
 0.010231
 0.010037
 0.009833
 0.010108
 0.009974
 0.009736
 0.009810
 0.009710
 0.008624
 0.008860
 0.008554
 0.008186
 0.007883
 0.007774
 0.007650
 0.007908
 0.007840
 0.006953
 0.007090
 0.007206
 0.006630
 0.007051
 0.006988
 0.006944
 0.006856
 0.007129
 0.006811
 0.006977
 0.006932
 0.007154
 0.007172
 0.006972
 0.007144
 0.006783
 0.006560
 0.006583
 0.006455
 0.005882
 0.006196
 0.005883
 0.005927
 0.006751
 0.006851
 0.007039
 0.007786
 0.007800
 0.007830
 0.007842
 0.007875
 0.007895
 0.008136
 0.008303
 0.008405
 0.008560
 0.008391
 0.008566
 0.008666
 0.008752
 0.008766
 0.007892
 0.007825
 0.008082
 0.008209
 0.007878
 0.007925
 0.008172
 0.008193
 0.007976
 0.007828
 0.007451
 0.007455
 0.007262
 0.006988
 0.006946
 0.007283
 0.007349
 0.007497
 0.007449
 0.007542
 0.007547
 0.007426
 0.006734
 0.006852
 0.006909
 0.006824
 0.006513
 0.006342
 0.006006
 0.006114
 0.006810
 0.007431
 0.007988
 0.008726
 0.008710
 0.008696
 0.008679
 0.008607
 0.008656
 0.008588
 0.008739
 0.008876
 0.008926
 0.007604
 0.007919
 0.006450
 0.006447
 0.006876
 0.007039
 0.006924
 0.006639
 0.006857
 0.006896
 0.006563
 0.006664
 0.006697
 0.006279
 0.006510
 0.007019
 0.006467
 0.006617
 0.006563
 0.006480
 0.006678
 0.006660
 0.006480
 0.006224
 0.006218
 0.006189
 0.006141
 0.006217
 0.006062
 0.006183
 0.006156
 0.005895
 0.006070
 0.005851
 0.005849
 0.006183
 0.006488
 0.006298
 0.005494
 0.005371
 0.005443
 0.005479
 0.005033
 0.005320
 0.005439
 0.005767
 0.006002
 0.005957
 0.006004
 0.005955
 0.005943
 0.005889
 0.006169
 0.005990
 0.006040
 0.006444
 0.007227
 0.007450
 0.007134
 0.007216
 0.007471
 0.006999
 0.006895
 0.006971
 0.007286
 0.008099
 0.008222
 0.008214
 0.008496
 0.008559
 0.008449
 0.008431
 0.008433
 0.008384
 0.008416
 0.008198
 0.007929
 0.007801
 0.007983
 0.007926
 0.006669
 0.006551
 0.006333
 0.006093
 0.006213
 0.006438
 0.005666
 0.005835
 0.005521
 0.005353
 0.005659
 0.005439
 0.005359
 0.005209
 0.005307
 0.005338
 0.005659
 0.005595
 0.005476
 0.005416
 0.005484
 0.005561
 0.005788
 0.005851
 0.005879
 0.005893
 0.005810
 0.006021
 0.006078
 0.006200
 0.006096
 0.005868
 0.006002
 0.006188
 0.005963
 0.005652
 0.005831
 0.005826
 0.005986
 0.005997
 0.005921
 0.005868
 0.005590
 0.005631
 0.005391
 0.005264
 0.005123
 0.005176
 0.005350
 0.005145
 0.005110
 0.005283
 0.005867
 0.006295
 0.006277
 0.006360
 0.006601
 0.006559
 0.006246
 0.006649
 0.006859
 0.006950
 0.006960
 0.006601
 0.006520
 0.006700
 0.006681
 0.006963
 0.006693
 0.007124
 0.007472
 0.007641
 0.007541
 0.007347
 0.006768
 0.007442
 0.007562
 0.007832
 0.007375
 0.005458
 0.005869
 0.006190
 0.005713
 0.005693
 0.005371
 0.005150
 0.005176
 0.005216
 0.005231
 0.005326
 0.005751
 0.005629
 0.005447
 0.005480
 0.005121
 0.004967
 0.004771
 0.004859
 0.004870
 0.004966
 0.005141
 0.005206
 0.005169
 0.005168
 0.005298
 0.005629
 0.005236
 0.005306
 0.005015
 0.004910
 0.004833
 0.004776
 0.004874
 0.004800
 0.004857
 0.004763
 0.004559
 0.004474
 0.004589
 0.004478
 0.004306
 0.004426
 0.004617
 0.004778
 0.004637
 0.005010
 0.005163
 0.005382
 0.004762
 0.005036
 0.005192
 0.005227
 0.005269
 0.005271
 0.005041
 0.005119
 0.005047
 0.005247
 0.005375
 0.005338
 0.005345
 0.005408
 0.005356
 0.005353
 0.005288
 0.005344
 0.005215
 0.005410
 0.005653
 0.006103
 0.005531
 0.005339
 0.005101
 0.004739
 0.004551
 0.004641
 0.004911
 0.005108
 0.005694
 0.005788
 0.005946
 0.005891
 0.005703
 0.005822
 0.005539
 0.005537
 0.005267
 0.005147
 0.004991
 0.004892
 0.004942
 0.005158
 0.005496
 0.005842
 0.005415
 0.005362
 0.005508
 0.005344
 0.004691
 0.005189
 0.005197
 0.005387
 0.005417
 0.005314
 0.005060
 0.004678
 0.004933
 0.004763
 0.004519
 0.004378
 0.004441
 0.003863
 0.004135
 0.003976
 0.004332
 0.004396
 0.004397
 0.004709
 0.005363
 0.005680
 0.006057
 0.006325
 0.005985
 0.006126
 0.006450
 0.006461
 0.006297
 0.006340
 0.005618
 0.005872
 0.005503
 0.005225
 0.005030
 0.004756
 0.004777
 0.004664
 0.004585
 0.004623
 0.004744
 0.005721
 0.007387
 0.007490
 0.007723
 0.008011
 0.007583
 0.008157
 0.008322
 0.008251
 0.008182
 0.008243
 0.008037
 0.008141
 0.008132
 0.008129
 0.008113
 0.007970
 0.007286
 0.007415
 0.007542
 0.007480
 0.007525
 0.007580
 0.007710
 0.007928
 0.008159
 0.008031
 0.007291
 0.007327
 0.007667
 0.007665
 0.007224
 0.007433
 0.007379
 0.007429
 0.007325
 0.007201
 0.006978
 0.006886
 0.006840
 0.006676
 0.006497
 0.006251
 0.006365
 0.006148
 0.005797
 0.005794
 0.005768
 0.005971
 0.006095
 0.005930
 0.006014
 0.005831
 0.005806
 0.005041
 0.005293
 0.005405
 0.005404
 0.005378
 0.005524
 0.005655
 0.005444
 0.005534
 0.005666
 0.005675
 0.005597
 0.005473
 0.005033
 0.004999
 0.005101
 0.005064
 0.004884
 0.005182
 0.005816
 0.005791
 0.005889
 0.006086
 0.005787
 0.005418
 0.005456
 0.005711
 0.005428
 0.005449
 0.005367
 0.005506
 0.005269
 0.005003
 0.004628
 0.004561
 0.004512
 0.004230
 0.004245
 0.004216
 0.004065
 0.004009
 0.003865
 0.004310
 0.004823
 0.005217
 0.005518
 0.005936
 0.005304
 0.005228
 0.005455
 0.005407
 0.006382
 0.005450
 0.005587
 0.005861
 0.006037
 0.005966
 0.005991
 0.006092
 0.006043
 0.005925
 0.005860
 0.005676
 0.005613
 0.005688
 0.005614
 0.005631
 0.005784
 0.005846
 0.005266
 0.005109
 0.005127
 0.005847
 0.005980
 0.005720
 0.005671
 0.005574
 0.005591
 0.005679
 0.005693
 0.005574
 0.005652
 0.005790
 0.005753
 0.005667
 0.005629
 0.005669
 0.005678
 0.005756
 0.005802
 0.005936
 0.006100
 0.006309
 0.006577
 0.006629
 0.006316
 0.006534
 0.006370
 0.006326
 0.006343
 0.006301
 0.006271
 0.006303
 0.006165
 0.005998
 0.006032
 0.005858
 0.005876
 0.005772
 0.005682
 0.005843
 0.005781
 0.005981
 0.006175
 0.006685
 0.007515
 0.008427
 0.008742
 0.008637
 0.008727
 0.008847
 0.008948
 0.008749
 0.007754
 0.006869
 0.006984
 0.006822
 0.006527
 0.006607
 0.006724
 0.006482
 0.006520
 0.006542
 0.006889
 0.006825
 0.006759
 0.006572
 0.006626
 0.006623
 0.006572
 0.006546
 0.006593
 0.006411
 0.006457
 0.006548
 0.006359
 0.005922
 0.005869
 0.005938
 0.005875
 0.005826
 0.005487
 0.005456
 0.005477
 0.005318
 0.005087
 0.004663
 0.004695
 0.004845
 0.005417
 0.005367
 0.005293
 0.005344
 0.005893
 0.006160
 0.006277
 0.006094
 0.006163
 0.006318
 0.006752
 0.006634
 0.006780
 0.006557
 0.006157
 0.006080
 0.006167
 0.006369
 0.006278
 0.006471
 0.006571
 0.006589
 0.006605
 0.006497
 0.006539
 0.006567
 0.006701
 0.007068
 0.007305
 0.007521
 0.007725
 0.007478
 0.007736
 0.007689
 0.007591
 0.007582
 0.007338
 0.007336
 0.007230
 0.007284
 0.007377
 0.007629
 0.007740
 0.008006
 0.007898
 0.007835
 0.007724
 0.007326
 0.007348
 0.007343
 0.007149
 0.007235
 0.007732
 0.006947
 0.007032
 0.006495
 0.006492
 0.006162
 0.006049
 0.006016
 0.005981
 0.006008
 0.006173
 0.005997
 0.005858
 0.005749
 0.005589
 0.005612
 0.005696
 0.005710
 0.005658
 0.005702
 0.005661
 0.005571
 0.005594
 0.005639
 0.005981
 0.006372
 0.006311
 0.006146
 0.005979
 0.005905
 0.006245
 0.006356
 0.006182
 0.006239
 0.005896
 0.005908
 0.005847
 0.005947
 0.006051
 0.005967
 0.006149
 0.006244
 0.006332
 0.006424
 0.006579
 0.006334
 0.006465
 0.006597
 0.007079
 0.007412
 0.008001
 0.008262
 0.008704
 0.008730
 0.009002
 0.008910
 0.008518
 0.008518
 0.008494
 0.008629
 0.008684
 0.008343
 0.008050
 0.007567
 0.006937
 0.006523
 0.006678
 0.007034
 0.007371
 0.006961
 0.006963
 0.006791
 0.006741
 0.006540
 0.007572
 0.007273
 0.006422
 0.006620
 0.006378
 0.006387
 0.006813
 0.006548
 0.006586
 0.006679
 0.006670
 0.006377
 0.006718
 0.006725
 0.006826
 0.006742
 0.006633
 0.006829
 0.006891
 0.007082
 0.007251
 0.007446
 0.008259
 0.008584
 0.009264
 0.010010
 0.010575
 0.009584
 0.009054
 0.009268
 0.009361
 0.009059
 0.008834
 0.008215
 0.008116
 0.007910
 0.007757
 0.007253
 0.006779
 0.006827
 0.006897
 0.006307
 0.006541
 0.007010
 0.007354
 0.007706
 0.008138
 0.008209
 0.008323
 0.008403
 0.008460
 0.008356
 0.008441
 0.008458
 0.008404
 0.008575
 0.008631
 0.008650
 0.008767
 0.008827
 0.008571
 0.008467
 0.008460
 0.008264
 0.008269
 0.008197
 0.008199
 0.008115
 0.007920
 0.008037
 0.008253
 0.008306
 0.008526
 0.008521
 0.008639
 0.008808
 0.008746
 0.008797
 0.008900
 0.008951
 0.009111
 0.009134
 0.008908
 0.008799
 0.008767
 0.008651
 0.008681
 0.008733
 0.008792
 0.008738
 0.008454
 0.008310
 0.008114
 0.008198
 0.008421
 0.008980
 0.008313
 0.008609
 0.008773
 0.008935
 0.008983
 0.008658
 0.008218
 0.008102
 0.007758
 0.007754
 0.007656
 0.007660
 0.007608
 0.007749
 0.007847
 0.007861
 0.007808
 0.007672
 0.007384
 0.007234
 0.006990
 0.006890
 0.007109
 0.007248
 0.007805
 0.008172
 0.007849
 0.007857
 0.008119
 0.007854
 0.007748
 0.007641
 0.007839
 0.007826
 0.007806
 0.007914
 0.007826
 0.007709
 0.008116
 0.007639
 0.008148
 0.007423
 0.006799
 0.007356
 0.007748
 0.008010
 0.008150
 0.007996
 0.007852
 0.007381
 0.007512
 0.006878
 0.006392
 0.006055
 0.006040
 0.006327
 0.006491
 0.006665
 0.006562
 0.006248
 0.006018
 0.005690
 0.005471
 0.005136
 0.005297
 0.005151
 0.005116
 0.004961
 0.004857
 0.004907
 0.005526
 0.005508
 0.005914
 0.005745
 0.005179
 0.004866
 0.005207
 0.005557
 0.005455
 0.005416
 0.005399
 0.005421
 0.005260
 0.005084
 0.005010
 0.004811
 0.004800
 0.004815
 0.004921
 0.005157
 0.005433
 0.005817
 0.005816
 0.005976
 0.006242
 0.006507
 0.006679
 0.006596
 0.006640
 0.007130
 0.006780
 0.006423
 0.006536
 0.006495
 0.006615
 0.006774
 0.006865
 0.006971
 0.007266
 0.007336
 0.007537
 0.007475
 0.007512
 0.007465
 0.007497
 0.007303
 0.007582
 0.007665
 0.007886
 0.007753
 0.008234
 0.008080
 0.008240
 0.008189
 0.008181
 0.008074
 0.008178
 0.008278
 0.008177
 0.008273
 0.008168
 0.008105
 0.008052
 0.007961
 0.007818
 0.007423
 0.007094
 0.006955
 0.006948
 0.007570
 0.007813
 0.008003
 0.008252
 0.008289
 0.008609
 0.008677
 0.008423
 0.008624
 0.008380
 0.008334
 0.007906
 0.008177
 0.007987
 0.008242
 0.008200
 0.008427
 0.008537
 0.008409
 0.008138
 0.008103
 0.007968
 0.007732
 0.007528
 0.007572
 0.007567
 0.007774
 0.007716
 0.007523
 0.008148
 0.008174
 0.007886
 0.007304
 0.007002
 0.007295
 0.006953
 0.007320
 0.007419
 0.007464
 0.007012
 0.007445
 0.007185
 0.007191
 0.006898
 0.006805
 0.007559
 0.007955
 0.007563
 0.007524
 0.007515
 0.007368
 0.007488
 0.007688
 0.007830
 0.007889
 0.007884
 0.007832
 0.007770
 0.007426
 0.007364
 0.006921
 0.007064
 0.006571
 0.006391
 0.005980
 0.005815
 0.005895
 0.005401
 0.005665
 0.005863
 0.005946
 0.005903
 0.005941
 0.005936
 0.006226
 0.006806
 0.006915
 0.007447
 0.006884
 0.007153
 0.006900
 0.006707
 0.006534
 0.006707
 0.006515
 0.005962
 0.006011
 0.005677
 0.005483
 0.005201
 0.005218
 0.005003
 0.005003
 0.004968
 0.004970
 0.004780
 0.004831
 0.004899
 0.005590
 0.006105
 0.007138
 0.007178
 0.007570
 0.007402
 0.007178
 0.007312
 0.007026
 0.006746
 0.006806
 0.006750
 0.006654
 0.005841
 0.005789
 0.005534
 0.005404
 0.005311
 0.005041
 0.005040
 0.004747
 0.004780
 0.004795
 0.004814
 0.005021
 0.005219
 0.005598
 0.006269
 0.006855
 0.007072
 0.007015
 0.007193
 0.006931
 0.006963
 0.007304
 0.007458
 0.006980
 0.006740
 0.007002
 0.006953
 0.007035
 0.007102
 0.006278
 0.005963
 0.006154
 0.006531
 0.006508
 0.006467
 0.006811
 0.007040
 0.007572
 0.007860
 0.007571
 0.007823
 0.007484
 0.007475
 0.007228
 0.006899
 0.006966
 0.006957
 0.006967
 0.006886
 0.006874
 0.006811
 0.006919
 0.006731
 0.006620
 0.006875
 0.006565
 0.006251
 0.006127
 0.006043
 0.006297
 0.006304
 0.006594
 0.007052
 0.007795
 0.006656
 0.007200
 0.006180
 0.005919
 0.006117
 0.006198
 0.006326
 0.005995
 0.005939
 0.006084
 0.005483
 0.005624
 0.005234
 0.005523
 0.006136
 0.006099
 0.005702
 0.005411
 0.005194
 0.005360
 0.006125
 0.006272
 0.006290
 0.006880
 0.006973
 0.006795
 0.006919
 0.007361
 0.007387
 0.007325
 0.007014
 0.006825
 0.006768
 0.006850
 0.006880
 0.006851
 0.006785
 0.005947
 0.006057
 0.006030
 0.005975
 0.005772
 0.005563
 0.005650
 0.005442
 0.005505
 0.005460
 0.005242
 0.005321
 0.005323
 0.005176
 0.005025
 0.004961
 0.005333
 0.005165
 0.005189
 0.005046
 0.005022
 0.005031
 0.004948
 0.004900
 0.004919
 0.004954
 0.004962
 0.005054
 0.005280
 0.005254
 0.005288
 0.005257
 0.005561
 0.005744
 0.005907
 0.005992
 0.005716
 0.005797
 0.005786
 0.005856
 0.005926
 0.005847
 0.005916
 0.005985
 0.005759
 0.005655
 0.005540
 0.005465
 0.005426
 0.005692
 0.005796
 0.005920
 0.005811
 0.005856
 0.005915
 0.005995
 0.006134
 0.006078
 0.006128
 0.006339
 0.006192
 0.006385
 0.006359
 0.006261
 0.006174
 0.006075
 0.005971
 0.005733
 0.005755
 0.005795
 0.005812
 0.005795
 0.005675
 0.005673
 0.005383
 0.004892
 0.004822
 0.004755
 0.005009
 0.005807
 0.005797
 0.006022
 0.005948
 0.006325
 0.006503
 0.006446
 0.006548
 0.006400
 0.006280
 0.006246
 0.005951
 0.005803
 0.006025
 0.005925
 0.005686
 0.006013
 0.006217
 0.006277
 0.006265
 0.006121
 0.005639
 0.005578
 0.006344
 0.006606
 0.006944
 0.006824
 0.006921
 0.006836
 0.006883
 0.006790
 0.006653
 0.006593
 0.006510
 0.006635
 0.006651
 0.006802
 0.006970
 0.007055
 0.007037
 0.007115
 0.007230
 0.006861
 0.006232
 0.006204
 0.005945
 0.005950
 0.006613
 0.006364
 0.006672
 0.006943
 0.006575
 0.006593
 0.006383
 0.006741
 0.006499
 0.006382
 0.006430
 0.006473
 0.006121
 0.006426
 0.006195
 0.006325
 0.006908
 0.007126
 0.007175
 0.007176
 0.007175
 0.007166
 0.007174
 0.007085
 0.007175
 0.007094
 0.006983
 0.007115
 0.007143
 0.007053
 0.007099
 0.006827
 0.007057
 0.006960
 0.006956
 0.006819
 0.006603
 0.006343
 0.006514
 0.006603
 0.006607
 0.006698
 0.006909
 0.007218
 0.007099
 0.007103
 0.007203
 0.007216
 0.007219
 0.007224
 0.007126
 0.007216
 0.007321
 0.007223
 0.007285
 0.007285
 0.007237
 0.007281
 0.007277
 0.007228
 0.007182
 0.007089
 0.007275
 0.007273
 0.007139
 0.006999
 0.007001
 0.006819
 0.006686
 0.006684
 0.006642
 0.006639
 0.006552
 0.006554
 0.006291
 0.006816
 0.006755
 0.006712
 0.006590
 0.006642
 0.006595
 0.006671
 0.006848
 0.007037
 0.007075
 0.007067
 0.007105
 0.006989
 0.006957
 0.006829
 0.006650
 0.006450
 0.006373
 0.006254
 0.006212
 0.006214
 0.006298
 0.006248
 0.006058
 0.006403
 0.006713
 0.006854
 0.007149
 0.006985
 0.006751
 0.006580
 0.006587
 0.006761
 0.006717
 0.007043
 0.007448
 0.007512
 0.007213
 0.007048
 0.006605
 0.006167
 0.005997
 0.005953
 0.005749
 0.005119
 0.005227
 0.005944
 0.006213
 0.006692
 0.005540
 0.005765
 0.005649
 0.005396
 0.005294
 0.005268
 0.005287
 0.005083
 0.005118
 0.005457
 0.005287
 0.005300
 0.005322
 0.005438
 0.005670
 0.005854
 0.006405
 0.005877
 0.005501
 0.005520
 0.005737
 0.006126
 0.006358
 0.006613
 0.006925
 0.006709
 0.005791
 0.006041
 0.006004
 0.005944
 0.005809
 0.005676
 0.005552
 0.005402
 0.006338
 0.006091
 0.005823
 0.005989
 0.005945
 0.005040
 0.006346
 0.006457
 0.006299
 0.005517
 0.006163
 0.005868
 0.005823
 0.005895
 0.006052
 0.006489
 0.005951
 0.005752
 0.005944
 0.005915
 0.006005
 0.005975
 0.005780
 0.005377
 0.005315
 0.005383
 0.005935
 0.006136
 0.005270
 0.004910
 0.004846
 0.004867
 0.004887
 0.004720
 0.004720
 0.004519
 0.004528
 0.004785
 0.004828
 0.004681
 0.004689
 0.004569
 0.004506
 0.004526
 0.004865
 0.005015
 0.004983
 0.004705
 0.004887
 0.005053
 0.005786
 0.006397
 0.005753
 0.005708
 0.005360
 0.005093
 0.004977
 0.004845
 0.004786
 0.004828
 0.005142
 0.005324
 0.005685
 0.005688
 0.005586
 0.005784
 0.005331
 0.005541
 0.005503
 0.005441
 0.005290
 0.005082
 0.004970
 0.005091
 0.005209
 0.005364
 0.005504
 0.005413
 0.005343
 0.005423
 0.005466
 0.005449
 0.005603
 0.005643
 0.005861
 0.005233
 0.004609
 0.004757
 0.004622
 0.004160
 0.004197
 0.003827
 0.003576
 0.003561
 0.003490
 0.003510
 0.003601
 0.003552
 0.003498
 0.003435
 0.003422
 0.003384
 0.003348
 0.003228
 0.003203
 0.003168
 0.003309
 0.003566
 0.003623
 0.003710
 0.003714
 0.003615
 0.003698
 0.003277
 0.003444
 0.003574
 0.003285
 0.003262
 0.003380
 0.002650
 0.002574
 0.003305
 0.003574
 0.003803
 0.004047
 0.004436
 0.004496
 0.004261
 0.004317
 0.004324
 0.004325
 0.004697
 0.004858
 0.004887
 0.005204
 0.006017
 0.006221
 0.006476
 0.006339
 0.006451
 0.006216
 0.006466
 0.006521
 0.007049
 0.006820
 0.006726
 0.006902
 0.006719
 0.006072
 0.005869
 0.006095
 0.005886
 0.005601
 0.005465
 0.005678
 0.006185
 0.006444
 0.006853
 0.007143
 0.007963
 0.007045
 0.006665
 0.005725
 0.005152
 0.005158
 0.005337
 0.005338
 0.005401
 0.005492
 0.005409
 0.005097
 0.005379
 0.005275
 0.005234
 0.005144
 0.005147
 0.005217
 0.004911
 0.004823
 0.005226
 0.005635
 0.005899
 0.005940
 0.005233
 0.005403
 0.005371
 0.005576
 0.005388
 0.005358
 0.005540
 0.006128
 0.006311
 0.006469
 0.006603
 0.006303
 0.006336
 0.006582
 0.006678
 0.006579
 0.006891
 0.006375
 0.006193
 0.006017
 0.006237
 0.006493
 0.006670
 0.006482
 0.006237
 0.005789
 0.005561
 0.005504
 0.005593
 0.005631
 0.005662
 0.005271
 0.005295
 0.005081
 0.005267
 0.005179
 0.005190
 0.005373
 0.005445
 0.005983
 0.006204
 0.006479
 0.006519
 0.006721
 0.006834
 0.006868
 0.006929
 0.006866
 0.007099
 0.007260
 0.007028
 0.007021
 0.006627
 0.006453
 0.006742
 0.006654
 0.007008
 0.007162
 0.007393
 0.007584
 0.007512
 0.007613
 0.007683
 0.007196
 0.007378
 0.006648
 0.006819
 0.006607
 0.006375
 0.006556
 0.006369
 0.006157
 0.006335
 0.006029
 0.005925
 0.005881
 0.005860
 0.005838
 0.005894
 0.005749
 0.005727
 0.005845
 0.005645
 0.005585
 0.005662
 0.005660
 0.005700
 0.005799
 0.005719
 0.005618
 0.005499
 0.005547
 0.005622
 0.005681
 0.005895
 0.005725
 0.005690
 0.005848
 0.005762
 0.005292
 0.005295
 0.005367
 0.005407
 0.004910
 0.004874
 0.004596
 0.004738
 0.004894
 0.004543
 0.004531
 0.004622
 0.004526
 0.004742
 0.004677
 0.004914
 0.005004
 0.005047
 0.005057
 0.004958
 0.004815
 0.004932
 0.004795
 0.004886
 0.004842
 0.004463
 0.004494
 0.004625
 0.004310
 0.004314
 0.004252
 0.004267
 0.003925
 0.003760
 0.004148
 0.003658
 0.003661
 0.003950
 0.003786
 0.003573
 0.003467
 0.003450
 0.003586
 0.004294
 0.004601
 0.004909
 0.004941
 0.004847
 0.004751
 0.004655
 0.004559
 0.004557
 0.004492
 0.004398
 0.004418
 0.004416
 0.004253
 0.004329
 0.004204
 0.004514
 0.004727
 0.004693
 0.004904
 0.004606
 0.004445
 0.005263
 0.005877
 0.006891
 0.006993
 0.006982
 0.007084
 0.007002
 0.006907
 0.006718
 0.006702
 0.006738
 0.006486
 0.006163
 0.006505
 0.006628
 0.006809
 0.006769
 0.006883
 0.006977
 0.006685
 0.006523
 0.006882
 0.007106
 0.007025
 0.007262
 0.007447
 0.007198
 0.007442
 0.007795
 0.007703
 0.007645
 0.007604
 0.007600
 0.007544
 0.007577
 0.007768
 0.007505
 0.007759
 0.007888
 0.007757
 0.007565
 0.007308
 0.006926
 0.007308
 0.007593
 0.007490
 0.007377
 0.007575
 0.007749
 0.007718
 0.007779
 0.007933
 0.008200
 0.007784
 0.007234
 0.007331
 0.007222
 0.007196
 0.007101
 0.007109
 0.007242
 0.007253
 0.007330
 0.007339
 0.007146
 0.007217
 0.007215
 0.006926
 0.007139
 0.007186
 0.007182
 0.007351
 0.007275
 0.007524
 0.007727
 0.007562
 0.007686
 0.007636
 0.007564
 0.007646
 0.007624
 0.007755
 0.007835
 0.007471
 0.007196
 0.006929
 0.006957
 0.006841
 0.006522
 0.006390
 0.006325
 0.006008
 0.005658
 0.005462
 0.005345
 0.004962
 0.004856
 0.004873
 0.004754
 0.004685
 0.004423
 0.004418
 0.004428
 0.004489
 0.004612
 0.004308
 0.004278
 0.004309
 0.004352
 0.004476
 0.004560
 0.004612
 0.004753
 0.004910
 0.004963
 0.004976
 0.004923
 0.004888
 0.004832
 0.004934
 0.004783
 0.004864
 0.004871
 0.004897
 0.005001
 0.004529
 0.004937
 0.005058
 0.005234
 0.005271
 0.005482
 0.005593
 0.005383
 0.005370
 0.005431
 0.005409
 0.005598
 0.005495
 0.005457
 0.005320
 0.005049
 0.005093
 0.004971
 0.004960
 0.004873
 0.004914
 0.005063
 0.005100
 0.005120
 0.005164
 0.005122
 0.005071
 0.005016
 0.004956
 0.004826
 0.004645
 0.004546
 0.004454
 0.004205
 0.004174
 0.004387
 0.004451
 0.004498
 0.004563
 0.004644
 0.004561
 0.004572
 0.004604
 0.004925
 0.004970
 0.005371
 0.005461
 0.005559
 0.005665
 0.005515
 0.005431
 0.005203
 0.004879
 0.004971
 0.005003
 0.004865
 0.004535
 0.004361
 0.004537
 0.004238
 0.004240
 0.004033
 0.004499
 0.004477
 0.004382
 0.004541
 0.004671
 0.005041
 0.005547
 0.005587
 0.005634
 0.005737
 0.005766
 0.005846
 0.005808
 0.005515
 0.005547
 0.005510
 0.005580
 0.005484
 0.005701
 0.005718
 0.005777
 0.005796
 0.005833
 0.005789
 0.005888
 0.005764
 0.005841
 0.005737
 0.005830
 0.005826
 0.006105
 0.006047
 0.006032
 0.005971
 0.006031
 0.006070
 0.006059
 0.006036
 0.006036
 0.006127
 0.005989
 0.006041
 0.006072
 0.006073
 0.006200
 0.005970
 0.005989
 0.006028
 0.006070
 0.006028
 0.006176
 0.005960
 0.005844
 0.006029
 0.006074
 0.006502
 0.005958
 0.006015
 0.005882
 0.005963
 0.005919
 0.006294
 0.006082
 0.006156
 0.006357
 0.006579
 0.006763
 0.006738
 0.006758
 0.006712
 0.006739
 0.006675
 0.006746
 0.006678
 0.006726
 0.006888
 0.006864
 0.007127
 0.006974
 0.006781
 0.006954
 0.006868
 0.006613
 0.006659
 0.006530
 0.006478
 0.006341
 0.006118
 0.005903
 0.005949
 0.005877
 0.006111
 0.006076
 0.006125
 0.006155
 0.006079
 0.006196
 0.006101
 0.006114
 0.006176
 0.006152
 0.006241
 0.006395
 0.006491
 0.006513
 0.006641
 0.006649
 0.006721
 0.006754
 0.006964
 0.006862
 0.007037
 0.007113
 0.006882
 0.006496
 0.006232
 0.006674
 0.006475
 0.005936
 0.006015
 0.005709
 0.005476
 0.005267
 0.005230
 0.005048
 0.005730
 0.006785
 0.007369
 0.007580
 0.007039
 0.007333
 0.007248
 0.007111
 0.006837
 0.007185
 0.007088
 0.007074
 0.007108
 0.006975
 0.006941
 0.006898
 0.006903
 0.006855
 0.006906
 0.007252
 0.007565
 0.007677
 0.007826
 0.007239
 0.007124
 0.007440
 0.007456
 0.007451
 0.007246
 0.007151
 0.006656
 0.006101
 0.006349
 0.006426
 0.006492
 0.005877
 0.006294
 0.006270
 0.006160
 0.005957
 0.005665
 0.005615
 0.005632
 0.005700
 0.006123
 0.006333
 0.006219
 0.006131
 0.006232
 0.005993
 0.005999
 0.006214
 0.006125
 0.005810
 0.005643
 0.005017
 0.004981
 0.005552
 0.005532
 0.005666
 0.005414
 0.005209
 0.004852
 0.004499
 0.004480
 0.005237
 0.004678
 0.004517
 0.004611
 0.004463
 0.004369
 0.004729
 0.005124
 0.005387
 0.005465
 0.004963
 0.004742
 0.004541
 0.004859
 0.005146
 0.005476
 0.005705
 0.005887
 0.005958
 0.006085
 0.006064
 0.006197
 0.007165
 0.006853
 0.006550
 0.006204
 0.005472
 0.005738
 0.005781
 0.005793
 0.005724
 0.005654
 0.005703
 0.005524
 0.005634
 0.005237
 0.005439
 0.005260
 0.005087
 0.004904
 0.004879
 0.004832
 0.004864
 0.004650
 0.005049
 0.004857
 0.004515
 0.004580
 0.004569
 0.004466
 0.004889
 0.005177
 0.005338
 0.004923
 0.004758
 0.004810
 0.005052
 0.005131
 0.005036
 0.004989
 0.005364
 0.005462
 0.005546
 0.005465
 0.005628
 0.005722
 0.005819
 0.005650
 0.005667
 0.005744
 0.005740
 0.005776
 0.005769
 0.005724
 0.005717
 0.005475
 0.005260
 0.005035
 0.005008
 0.004954
 0.005219
 0.004934
 0.004887
 0.004641
 0.004578
 0.004493
 0.004293
 0.004196
 0.004053
 0.003915
 0.003928
 0.003946
 0.004046
 0.004059
 0.003909
 0.003947
 0.003913
 0.003821
 0.003752
 0.003738
 0.003903
 0.003972
 0.003955
 0.004112
 0.004237
 0.004502
 0.004120
 0.004090
 0.004035
 0.004044
 0.004172
 0.004210
 0.004398
 0.004431
 0.004330
 0.004368
 0.004452
 0.004484
 0.004871
 0.005000
 0.005054
 0.005144
 0.005617
 0.006343
 0.006403
 0.006378
 0.006332
 0.006421
 0.006442
 0.006552
 0.006407
 0.006274
 0.006553
 0.006444
 0.006215
 0.006187
 0.005867
 0.005863
 0.005901
 0.005818
 0.005817
 0.005907
 0.005923
 0.005778
 0.005571
 0.005803
 0.005834
 0.005490
 0.005502
 0.005302
 0.004682
 0.004416
 0.004053
 0.004068
 0.004431
 0.003874
 0.003874
 0.003763
 0.003702
 0.003711
 0.003755
 0.003474
 0.003499
 0.003320
 0.003222
 0.003138
 0.003349
 0.003160
 0.003287
 0.003184
 0.003034
 0.003076
 0.003217
 0.003217
 0.003449
 0.003669
 0.003997
 0.004355
 0.003971
 0.003881
 0.004148
 0.004164
 0.003798
 0.004175
 0.004046
 0.004034
 0.004516
 0.004890
 0.005075
 0.005198
 0.005505
 0.005568
 0.005592
 0.005616
 0.005619
 0.005550
 0.005542
 0.005654
 0.006115
 0.006569
 0.006812
 0.007111
 0.007171
 0.007268
 0.007224
 0.007086
 0.007039
 0.006793
 0.006666
 0.006584
 0.006438
 0.005907
 0.005870
 0.006034
 0.005953
 0.006103
 0.006215
 0.006348
 0.005646
 0.005609
 0.005436
 0.005011
 0.005666
 0.006557
 0.006186
 0.006486
 0.006711
 0.006377
 0.005819
 0.005781
 0.005895
 0.005729
 0.005801
 0.005769
 0.005846
 0.005945
 0.005983
 0.006162
 0.006275
 0.006043
 0.005582
 0.005299
 0.005079
 0.005370
 0.005108
 0.004842
 0.005067
 0.005520
 0.005891
 0.006384
 0.005749
 0.005545
 0.005153
 0.005234
 0.005577
 0.005682
 0.005882
 0.005744
 0.005437
 0.005378
 0.005378
 0.005511
 0.005612
 0.005463
 0.005542
 0.005472
 0.005585
 0.005964
 0.006114
 0.006458
 0.006545
 0.006571
 0.006811
 0.006858
 0.007047
 0.007060
 0.007109
 0.006881
 0.007017
 0.006974
 0.007137
 0.007201
 0.007033
 0.006874
 0.007014
 0.007064
 0.007084
 0.006967
 0.006727
 0.006983
 0.007014
 0.006954
 0.007052
 0.006902
 0.006808
 0.006986
 0.007053
 0.007025
 0.007045
 0.007263
 0.007248
 0.006986
 0.007277
 0.006867
 0.006774
 0.005149
 0.004497
 0.004717
 0.004887
 0.005495
 0.005731
 0.005736
 0.005800
 0.005681
 0.005373
 0.005249
 0.005609
 0.006051
 0.006239
 0.006913
 0.005888
 0.005682
 0.005207
 0.005777
 0.005523
 0.006024
 0.005315
 0.005497
 0.006036
 0.005576
 0.005357
 0.005259
 0.005079
 0.004935
 0.004766
 0.004844
 0.004504
 0.004414
 0.004366
 0.004283
 0.004341
 0.004395
 0.004547
 0.004986
 0.005218
 0.005132
 0.005135
 0.005537
 0.005293
 0.005184
 0.005113
 0.005175
 0.005154
 0.005027
 0.005070
 0.005021
 0.004985
 0.004873
 0.004668
 0.004408
 0.004007
 0.003903
 0.003961
 0.003900
 0.003869
 0.003674
 0.003979
 0.004664
 0.004570
 0.004343
 0.004623
 0.004775
 0.004443
 0.004431
 0.004120
 0.004166
 0.005376
 0.006879
 0.007073
 0.007164
 0.007356
 0.007306
 0.007331
 0.007331
 0.007331
 0.007459
 0.007510
 0.007407
 0.007509
 0.007506
 0.007606
 0.007867
 0.008241
 0.007963
 0.008021
 0.008420
 0.007899
 0.008626
 0.007617
 0.007512
 0.007448
 0.007070
 0.006574
 0.006027
 0.005511
 0.005361
 0.005079
 0.004901
 0.004804
 0.004825
 0.004666
 0.004389
 0.004490
 0.004437
 0.004681
 0.004809
 0.005440
 0.005168
 0.005810
 0.006114
 0.005956
 0.005878
 0.006497
 0.006379
 0.006359
 0.006240
 0.006465
 0.006312
 0.006623
 0.007140
 0.007094
 0.007142
 0.007255
 0.006677
 0.005903
 0.005961
 0.005645
 0.005532
 0.005529
 0.005649
 0.005835
 0.005864
 0.006165
 0.006231
 0.005987
 0.006002
 0.006046
 0.005793
 0.006046
 0.006129
 0.005984
 0.005509
 0.005648
 0.005711
 0.005792
 0.005756
 0.005797
 0.005760
 0.005802
 0.005842
 0.005782
 0.005778
 0.005836
 0.005917
 0.005971
 0.005910
 0.005633
 0.006020
 0.005958
 0.005930
 0.005923
 0.005897
 0.005735
 0.005806
 0.005830
 0.005878
 0.005991
 0.005912
 0.005710
 0.005609
 0.005648
 0.005627
 0.005282
 0.004783
 0.005002
 0.004893
 0.004890
 0.004959
 0.005321
 0.005867
 0.006421
 0.007338
 0.006525
 0.006541
 0.006445
 0.006388
 0.006256
 0.006125
 0.005853
 0.005725
 0.005228
 0.004975
 0.004816
 0.004485
 0.004499
 0.004309
 0.004310
 0.004187
 0.004095
 0.004317
 0.004908
 0.005118
 0.005300
 0.005298
 0.005591
 0.005324
 0.005266
 0.005276
 0.005182
 0.005262
 0.005178
 0.005154
 0.005129
 0.005008
 0.004887
 0.004734
 0.004170
 0.004289
 0.004231
 0.004174
 0.004060
 0.004174
 0.004202
 0.004171
 0.003912
 0.004172
 0.004082
 0.003920
 0.004069
 0.003899
 0.003983
 0.003957
 0.004149
 0.004374
 0.004378
 0.004506
 0.004232
 0.004034
 0.004383
 0.004213
 0.004061
 0.003763
 0.003610
 0.003847
 0.003920
 0.004269
 0.004272
 0.004317
 0.004331
 0.004436
 0.004424
 0.004431
 0.004472
 0.004431
 0.004265
 0.004151
 0.004011
 0.004384
 0.004448
 0.004508
 0.004502
 0.004378
 0.004317
 0.004201
 0.004046
 0.003917
 0.003925
 0.003953
 0.003970
 0.003755
 0.003712
 0.003709
 0.003901
 0.004400
 0.004430
 0.004591
 0.004672
 0.004852
 0.004756
 0.004680
 0.004823
 0.004791
 0.004658
 0.004694
 0.004645
 0.004445
 0.004370
 0.004172
 0.004370
 0.004036
 0.003934
 0.003920
 0.003793
 0.003711
 0.003876
 0.004605
 0.004640
 0.004757
 0.004704
 0.004931
 0.004621
 0.004543
 0.004598
 0.004487
 0.004703
 0.004610
 0.004459
 0.004313
 0.004150
 0.004197
 0.004296
 0.004111
 0.003884
 0.003953
 0.003893
 0.003886
 0.003735
 0.003640
 0.003637
 0.003651
 0.003742
 0.003879
 0.004005
 0.003570
 0.004209
 0.003765
 0.004213
 0.004114
 0.004143
 0.004218
 0.004205
 0.004105
 0.004050
 0.004107
 0.004049
 0.004041
 0.003864
 0.003770
 0.003578
 0.003439
 0.003464
 0.003478
 0.003389
 0.003415
 0.003744
 0.004268
 0.004471
 0.004437
 0.004871
 0.004746
 0.004936
 0.005014
 0.005131
 0.005091
 0.005344
 0.005092
 0.005219
 0.005428
 0.005551
 0.005709
 0.005729
 0.005692
 0.005679
 0.005704
 0.005747
 0.005809
 0.005788
 0.005748
 0.005608
 0.005541
 0.005635
 0.005678
 0.005621
 0.005530
 0.005686
 0.005730
 0.005730
 0.005693
 0.005691
 0.005899
 0.006319
 0.006209
 0.006169
 0.006086
 0.006178
 0.006223
 0.006075
 0.005974
 0.005934
 0.005812
 0.005671
 0.005375
 0.005159
 0.004771
 0.004519
 0.004323
 0.004274
 0.003690
 0.003701
 0.003481
 0.003626
 0.003468
 0.003597
 0.003536
 0.003437
 0.003385
 0.003449
 0.003365
 0.003395
 0.003337
 0.003179
 0.003202
 0.003287
 0.003359
 0.003372
 0.003326
 0.003422
 0.003271
 0.003549
 0.003597
 0.003473
 0.002794
 0.002536
 0.002751
 0.002446
 0.002595
 0.002733
 0.002823
 0.002544
 0.002814
 0.002905
 0.002964
 0.003129
 0.003322
 0.003297
 0.003381
 0.003477
 0.003477
 0.003382
 0.003371
 0.003288
 0.003337
 0.003299
 0.003362
 0.003300
 0.003268
 0.003489
 0.003055
 0.002867
 0.002730
 0.002653
 0.002601
 0.002803
 0.002578
 0.002598
 0.002572
 0.002403
 0.002381
 0.002252
 0.002277
 0.002633
 0.002925
 0.002822
 0.002688
 0.002729
 0.002897
 0.003076
 0.003299
 0.004348
 0.004429
 0.004425
 0.004588
 0.004528
 0.004623
 0.003959
 0.004042
 0.004009
 0.003993
 0.003859
 0.003765
 0.003798
 0.003858
 0.003993
 0.003987
 0.004221
 0.004257
 0.004166
 0.004395
 0.004347
 0.004429
 0.004414
 0.004561
 0.004447
 0.004525
 0.004417
 0.004394
 0.004443
 0.004295
 0.004368
 0.004414
 0.004379
 0.004285
 0.004297
 0.004376
 0.004352
 0.004321
 0.004253
 0.004185
 0.004066
 0.004221
 0.004202
 0.004172
 0.004312
 0.004329
 0.004511
 0.004351
 0.004377
 0.004603
 0.004678
 0.004566
 0.004693
 0.004675
 0.004546
 0.004770
 0.004733
 0.004636
 0.004548
 0.004546
 0.004465
 0.004433
 0.004461
 0.004530
 0.004597
 0.005222
 0.005452
 0.005495
 0.005741
 0.005974
 0.006186
 0.007113
 0.007220
 0.007587
 0.007696
 0.007652
 0.007340
 0.007537
 0.007501
 0.007498
 0.007357
 0.007183
 0.007261
 0.007110
 0.006797
 0.006697
 0.007072
 0.007275
 0.006753
 0.006364
 0.006560
 0.006491
 0.007189
 0.007422
 0.007864
 0.007301
 0.007223
 0.007218
 0.006790
 0.007504
 0.007410
 0.007420
 0.008250
 0.007870
 0.007387
 0.006956
 0.006634
 0.007165
 0.006912
 0.006633
 0.006497
 0.006604
 0.006600
 0.006313
 0.006198
 0.006067
 0.005993
 0.005828
 0.005996
 0.006375
 0.007048
 0.007195
 0.007288
 0.007098
 0.007548
 0.007554
 0.007588
 0.007538
 0.007382
 0.007471
 0.007408
 0.007095
 0.006758
 0.006784
 0.006855
 0.006855
 0.006460
 0.005951
 0.005988
 0.006344
 0.006738
 0.007043
 0.006836
 0.006914
 0.007105
 0.007716
 0.008292
 0.007335
 0.007365
 0.007556
 0.007371
 0.007295
 0.007446
 0.006993
 0.007074
 0.007053
 0.006996
 0.007028
 0.007251
 0.007243
 0.007095
 0.006964
 0.006400
 0.006155
 0.006181
 0.006157
 0.006515
 0.006418
 0.006922
 0.007535
 0.007273
 0.007700
 0.008033
 0.007888
 0.008018
 0.008102
 0.008179
 0.008219
 0.008163
 0.008123
 0.008122
 0.008133
 0.008231
 0.008288
 0.008229
 0.008212
 0.008246
 0.008246
 0.008392
 0.008309
 0.008491
 0.008441
 0.008558
 0.008782
 0.008486
 0.008240
 0.008101
 0.007884
 0.007690
 0.007830
 0.008288
 0.008400
 0.008546
 0.008443
 0.008577
 0.008561
 0.008457
 0.008295
 0.008327
 0.008307
 0.007897
 0.008055
 0.007957
 0.006804
 0.006702
 0.006492
 0.006576
 0.006266
 0.006390
 0.005805
 0.005695
 0.007071
 0.007099
 0.006737
 0.006602
 0.006403
 0.005993
 0.005941
 0.005699
 0.005485
 0.005623
 0.005782
 0.005680
 0.005838
 0.005976
 0.006058
 0.006301
 0.006731
 0.006661
 0.006988
 0.007662
 0.007236
 0.006799
 0.007116
 0.007135
 0.006893
 0.006915
 0.007178
 0.007091
 0.007180
 0.007523
 0.007535
 0.007588
 0.007638
 0.007892
 0.007975
 0.008109
 0.008327
 0.008436
 0.008716
 0.009050
 0.009267
 0.009504
 0.009114
 0.009475
 0.009492
 0.009571
 0.009082
 0.008920
 0.008878
 0.008814
 0.008706
 0.008620
 0.008528
 0.008382
 0.007591
 0.007540
 0.007467
 0.007701
 0.007938
 0.008101
 0.008156
 0.008267
 0.008380
 0.009271
 0.009387
 0.010009
 0.009978
 0.010106
 0.008666
 0.009169
 0.010235
 0.009766
 0.009472
 0.009947
 0.009912
 0.009087
 0.008949
 0.008559
 0.008289
 0.008310
 0.008129
 0.008092
 0.007974
 0.007747
 0.007951
 0.007986
 0.008099
 0.008243
 0.008495
 0.008674
 0.008003
 0.007799
 0.007937
 0.007226
 0.007230
 0.006836
 0.006696
 0.006703
 0.006442
 0.006298
 0.006066
 0.005943
 0.005639
 0.005459
 0.005426
 0.005251
 0.005417
 0.005342
 0.005571
 0.005378
 0.005538
 0.005677
 0.005917
 0.006231
 0.006495
 0.006585
 0.006501
 0.006461
 0.006545
 0.006325
 0.006277
 0.006327
 0.006202
 0.006034
 0.006031
 0.005953
 0.006031
 0.006067
 0.006294
 0.006460
 0.006520
 0.006416
 0.006229
 0.006061
 0.006287
 0.006389
 0.006528
 0.006887
 0.006939
 0.007075
 0.007026
 0.007510
 0.007409
 0.007337
 0.007470
 0.007456
 0.007379
 0.007415
 0.007363
 0.006999
 0.006522
 0.006691
 0.006763
 0.007166
 0.007025
 0.006838
 0.006863
 0.006726
 0.006936
 0.007772
 0.007179
 0.005641
 0.006095
 0.006746
 0.006262
 0.006774
 0.006097
 0.006298
 0.006822
 0.006401
 0.006959
 0.006563
 0.006370
 0.006221
 0.006617
 0.006499
 0.006272
 0.006470
 0.006519
 0.006573
 0.006491
 0.006413
 0.006547
 0.006856
 0.007223
 0.007109
 0.007124
 0.006977
 0.006814
 0.006827
 0.006937
 0.007042
 0.006858
 0.006994
 0.007092
 0.007315
 0.007368
 0.007455
 0.007626
 0.007723
 0.007815
 0.007752
 0.007776
 0.007670
 0.007701
 0.006735
 0.006647
 0.006119
 0.006491
 0.006396
 0.006282
 0.006002
 0.006427
 0.006631
 0.005789
 0.006089
 0.005869
 0.006176
 0.005927
 0.005320
 0.005531
 0.005425
 0.005204
 0.005099
 0.005044
 0.005166
 0.005012
 0.005229
 0.004922
 0.004924
 0.004956
 0.005657
 0.005903
 0.005951
 0.006468
 0.006065
 0.006223
 0.006497
 0.006472
 0.007217
 0.006878
 0.006409
 0.006064
 0.006172
 0.006224
 0.006228
 0.006098
 0.006022
 0.006021
 0.005983
 0.005948
 0.006093
 0.005957
 0.005659
 0.005842
 0.006438
 0.006274
 0.006751
 0.006367
 0.006105
 0.005945
 0.006005
 0.007076
 0.005947
 0.006097
 0.006959
 0.007010
 0.007055
 0.007316
 0.007445
 0.007447
 0.007105
 0.007142
 0.007657
 0.007792
 0.007812
 0.007807
 0.007843
 0.008287
 0.008457
 0.008238
 0.008494
 0.008646
 0.009527
 0.007644
 0.008989
 0.008579
 0.008987
 0.008053
 0.007988
 0.007887
 0.008703
 0.008705
 0.008276
 0.008081
 0.007829
 0.007891
 0.007996
 0.008311
 0.008320
 0.007845
 0.007868
 0.007446
 0.007545
 0.007898
 0.008015
 0.008426
 0.008519
 0.008819
 0.009183
 0.009261
 0.009675
 0.009540
 0.009477
 0.009400
 0.009420
 0.009518
 0.009351
 0.009096
 0.009068
 0.009153
 0.009293
 0.009050
 0.008687
 0.008895
 0.008931
 0.008441
 0.008403
 0.008071
 0.008436
 0.008107
 0.006920
 0.007081
 0.006817
 0.006398
 0.006261
 0.006114
 0.006798
 0.006728
 0.006623
 0.006809
 0.006842
 0.007616
 0.007621
 0.007542
 0.007429
 0.007450
 0.007410
 0.007349
 0.007347
 0.007830
 0.008157
 0.008410
 0.008780
 0.009591
 0.009309
 0.008624
 0.009118
 0.008687
 0.008371
 0.008794
 0.009051
 0.008795
 0.009170
 0.009025
 0.008780
 0.008579
 0.008357
 0.008181
 0.008143
 0.007952
 0.007910
 0.008017
 0.008177
 0.008303
 0.008361
 0.008572
 0.009253
 0.009506
 0.009679
 0.008428
 0.006380
 0.006490
 0.006616
 0.006146
 0.005941
 0.006042
 0.005674
 0.006800
 0.007410
 0.008124
 0.007519
 0.007643
 0.007880
 0.007860
 0.007759
 0.007400
 0.006984
 0.007808
 0.008569
 0.007125
 0.007426
 0.007172
 0.007141
 0.006900
 0.006900
 0.006415
 0.006814
 0.006859
 0.006955
 0.007126
 0.006967
 0.006699
 0.006495
 0.006367
 0.006346
 0.005856
 0.005902
 0.005684
 0.005375
 0.005413
 0.005625
 0.006260
 0.006831
 0.007324
 0.007740
 0.007250
 0.007408
 0.005838
 0.005993
 0.005909
 0.005872
 0.006121
 0.006023
 0.006453
 0.006376
 0.006433
 0.006748
 0.006785
 0.006854
 0.006952
 0.006905
 0.006954
 0.007201
 0.007286
 0.007383
 0.007478
 0.007442
 0.007129
 0.007229
 0.006971
 0.007091
 0.006765
 0.006602
 0.006250
 0.006130
 0.005659
 0.006400
 0.006173
 0.006361
 0.006571
 0.007008
 0.007042
 0.007012
 0.006576
 0.007115
 0.007091
 0.007214
 0.007209
 0.007025
 0.007123
 0.007211
 0.007029
 0.007077
 0.006453
 0.006203
 0.006850
 0.006767
 0.006056
 0.006318
 0.006337
 0.006950
 0.006826
 0.006867
 0.006829
 0.006486
 0.006558
 0.006763
 0.006574
 0.006786
 0.007044
 0.006836
 0.006685
 0.006683
 0.006028
 0.005976
 0.006454
 0.006311
 0.005331
 0.006394
 0.006443
 0.005958
 0.005856
 0.005852
 0.006117
 0.005808
 0.005587
 0.005823
 0.005885
 0.005513
 0.005738
 0.005754
 0.005972
 0.005889
 0.005953
 0.005623
 0.005428
 0.005349
 0.005688
 0.005908
 0.006272
 0.005676
 0.005616
 0.006315
 0.006176
 0.006213
 0.005395
 0.005394
 0.005428
 0.005542
 0.005412
 0.005483
 0.005421
 0.005403
 0.005271
 0.005258
 0.005295
 0.004980
 0.005213
 0.005176
 0.005285
 0.005136
 0.006005
 0.006444
 0.005990
 0.005871
 0.005484
 0.006376
 0.005932
 0.005809
 0.005163
 0.006287
 0.005967
 0.006370
 0.006679
 0.006684
 0.006701
 0.006460
 0.006631
 0.006293
 0.006397
 0.005890
 0.005752
 0.005555
 0.005382
 0.005383
 0.006558
 0.006909
 0.007592
 0.007517
 0.007819
 0.006323
 0.006234
 0.005961
 0.005807
 0.004912
 0.005274
 0.005395
 0.005412
 0.005632
 0.006141
 0.006248
 0.006325
 0.006408
 0.006447
 0.006778
 0.007000
 0.007000
 0.007144
 0.007200
 0.007189
 0.007131
 0.007326
 0.007477
 0.006960
 0.007181
 0.007062
 0.006461
 0.005739
 0.005090
 0.004842
 0.004897
 0.004981
 0.005462
 0.006245
 0.006980
 0.007346
 0.007437
 0.006930
 0.006214
 0.006354
 0.006346
 0.006431
 0.006386
 0.006635
 0.006435
 0.006785
 0.006623
 0.006855
 0.006720
 0.006937
 0.006276
 0.006653
 0.006652
 0.006449
 0.006768
 0.006787
 0.006846
 0.006683
 0.006635
 0.006474
 0.006995
 0.007111
 0.007246
 0.007299
 0.007270
 0.007317
 0.007409
 0.007631
 0.007931
 0.008303
 0.008196
 0.007520
 0.007062
 0.007333
 0.007140
 0.007161
 0.007535
 0.007617
 0.007705
 0.007442
 0.006998
 0.007055
 0.006742
 0.006703
 0.006459
 0.006617
 0.006593
 0.006684
 0.006665
 0.006665
 0.006617
 0.006790
 0.006293
 0.005204
 0.005847
 0.006145
 0.005819
 0.006410
 0.006667
 0.007002
 0.006673
 0.006667
 0.006970
 0.007176
 0.007147
 0.007797
 0.007946
 0.008103
 0.008515
 0.008693
 0.008915
 0.008741
 0.008657
 0.008601
 0.008713
 0.008966
 0.008998
 0.009006
 0.009668
 0.009482
 0.010042
 0.009929
 0.009826
 0.009406
 0.009736
 0.010225
 0.010377
 0.010263
 0.009581
 0.008361
 0.008342
 0.008233
 0.007815
 0.007693
 0.007182
 0.006480
 0.006304
 0.006421
 0.005985
 0.006287
 0.006201
 0.005820
 0.006189
 0.006002
 0.007001
 0.006148
 0.006328
 0.007019
 0.006579
 0.006693
 0.006652
 0.006737
 0.006993
 0.006901
 0.006981
 0.006920
 0.006898
 0.006464
 0.006623
 0.006547
 0.006396
 0.006198
 0.006084
 0.006079
 0.006177
 0.006138
 0.005934
 0.006254
 0.005658
 0.005377
 0.005278
 0.005641
 0.005452
 0.005859
 0.005784
 0.005630
 0.005440
 0.005367
 0.005116
 0.005162
 0.005189
 0.005349
 0.005560
 0.005765
 0.005849
 0.005934
 0.005886
 0.006134
 0.006424
 0.006528
 0.006747
 0.006040
 0.006201
 0.006065
 0.006316
 0.006627
 0.006625
 0.006556
 0.006647
 0.006624
 0.006587
 0.006715
 0.006668
 0.006788
 0.006853
 0.006958
 0.007340
 0.007424
 0.007627
 0.007728
 0.007727
 0.007479
 0.007527
 0.007794
 0.007138
 0.007051
 0.007790
 0.007676
 0.007327
 0.006814
 0.007356
 0.007497
 0.006651
 0.006680
 0.006586
 0.006326
 0.006192
 0.006294
 0.006425
 0.006383
 0.006613
 0.006351
 0.005981
 0.006555
 0.006069
 0.006141
 0.006163
 0.006694
 0.006555
 0.006096
 0.006371
 0.006124
 0.006197
 0.005540
 0.005450
 0.005747
 0.005617
 0.005839
 0.005833
 0.005446
 0.005383
 0.005311
 0.005274
 0.005277
 0.005456
 0.005551
 0.005439
 0.005415
 0.005457
 0.005455
 0.005485
 0.005522
 0.005751
 0.005453
 0.005573
 0.004776
 0.005267
 0.005032
 0.005065
 0.005146
 0.005319
 0.005267
 0.005437
 0.005486
 0.005493
 0.005411
 0.005368
 0.005123
 0.005025
 0.004855
 0.004589
 0.004448
 0.004387
 0.004383
 0.004423
 0.004568
 0.004676
 0.004445
 0.004391
 0.004848
 0.004752
 0.003834
 0.003965
 0.004233
 0.004259
 0.004342
 0.004328
 0.004368
 0.004343
 0.004242
 0.004155
 0.004240
 0.004398
 0.004321
 0.004333
 0.004064
 0.003847
 0.003681
 0.003455
 0.003616
 0.003832
 0.003961
 0.003645
 0.003526
 0.003695
 0.003516
 0.003166
 0.003265
 0.003449
 0.003733
 0.003718
 0.004033
 0.003977
 0.003922
 0.003869
 0.003896
 0.003915
 0.003904
 0.003888
 0.004018
 0.004387
 0.004661
 0.004343
 0.004340
 0.004284
 0.004612
 0.004265
 0.004495
 0.004626
 0.004437
 0.004884
 0.004977
 0.005378
 0.005635
 0.005990
 0.006121
 0.005943
 0.005995
 0.005899
 0.005935
 0.005848
 0.005879
 0.006295
 0.006246
 0.006365
 0.006538
 0.006725
 0.007084
 0.007054
 0.007102
 0.007880
 0.007295
 0.007949
 0.008024
 0.008187
 0.008004
 0.007652
 0.006212
 0.005882
 0.005553
 0.005329
 0.005256
 0.005040
 0.005429
 0.005479
 0.005239
 0.004870
 0.004745
 0.004797
 0.004983
 0.004960
 0.004861
 0.004648
 0.004598
 0.004492
 0.004172
 0.003778
 0.004070
 0.003677
 0.003892
 0.004314
 0.004563
 0.004756
 0.004666
 0.004618
 0.004584
 0.004396
 0.004425
 0.004371
 0.004228
 0.004296
 0.004327
 0.004504
 0.004917
 0.004836
 0.004503
 0.004575
 0.004195
 0.004163
 0.004619
 0.004588
 0.004653
 0.004986
 0.005073
 0.005159
 0.005219
 0.005377
 0.005269
 0.005270
 0.005379
 0.005444
 0.005435
 0.005354
 0.005301
 0.005394
 0.005496
 0.005607
 0.005781
 0.006304
 0.006491
 0.006840
 0.006438
 0.006277
 0.006547
 0.006251
 0.005495
 0.005243
 0.005510
 0.004971
 0.004850
 0.004719
 0.004696
 0.004350
 0.003886
 0.003891
 0.003957
 0.004066
 0.004028
 0.004026
 0.004074
 0.004007
 0.004294
 0.004171
 0.004287
 0.003778
 0.003391
 0.003734
 0.002995
 0.003118
 0.003434
 0.003332
 0.003017
 0.002704
 0.003280
 0.004376
 0.004878
 0.004472
 0.004576
 0.004577
 0.004625
 0.004574
 0.004447
 0.004456
 0.004473
 0.004447
 0.004500
 0.004629
 0.004472
 0.004194
 0.005027
 0.004674
 0.005000
 0.004416
 0.003738
 0.003336
 0.003311
 0.003643
 0.003925
 0.003895
 0.003931
 0.003987
 0.003938
 0.004024
 0.004015
 0.004122
 0.004212
 0.004274
 0.004239
 0.004377
 0.004351
 0.004544
 0.004457
 0.004506
 0.004088
 0.004582
 0.003508
 0.004161
 0.004507
 0.005082
 0.005809
 0.006116
 0.006177
 0.006151
 0.006113
 0.006296
 0.006820
 0.007480
 0.008526
 0.008208
 0.008244
 0.008097
 0.007803
 0.007603
 0.007160
 0.007167
 0.006708
 0.006571
 0.007257
 0.007121
 0.007556
 0.006981
 0.007258
 0.006939
 0.006787
 0.006439
 0.007298
 0.006937
 0.007013
 0.006970
 0.006930
 0.006976
 0.006796
 0.006666
 0.006613
 0.006187
 0.006523
 0.006872
 0.007100
 0.007656
 0.007646
 0.007939
 0.008128
 0.007957
 0.008855
 0.008915
 0.008351
 0.007566
 0.007850
 0.007664
 0.008381
 0.008664
 0.008637
 0.008623
 0.008851
 0.008781
 0.007464
 0.007261
 0.006943
 0.006658
 0.006568
 0.006759
 0.007055
 0.007076
 0.006811
 0.005741
 0.005887
 0.005669
 0.005133
 0.005257
 0.005230
 0.004973
 0.004458
 0.004475
 0.004733
 0.004936
 0.005046
 0.005111
 0.005425
 0.005556
 0.005471
 0.005321
 0.005261
 0.005261
 0.005062
 0.005902
 0.006102
 0.005670
 0.005585
 0.005993
 0.005936
 0.005781
 0.006134
 0.005587
 0.005266
 0.005603
 0.005748
 0.005396
 0.005337
 0.005446
 0.005757
 0.005573
 0.005796
 0.006282
 0.005941
 0.005978
 0.005881
 0.006043
 0.006016
 0.006096
 0.006341
 0.006619
 0.006643
 0.006764
 0.006858
 0.007393
 0.007338
 0.007284
 0.007249
 0.006771
 0.006969
 0.006971
 0.006742
 0.006744
 0.006786
 0.006784
 0.006607
 0.006543
 0.006517
 0.006524
 0.006236
 0.006322
 0.006203
 0.006393
 0.006680
 0.006480
 0.006167
 0.005976
 0.006379
 0.005516
 0.006336
 0.005554
 0.005515
 0.005809
 0.005704
 0.005859
 0.006412
 0.006548
 0.006743
 0.006560
 0.006741
 0.006566
 0.006541
 0.006749
 0.006652
 0.006452
 0.006264
 0.006428
 0.006724
 0.006860
 0.006695
 0.006932
 0.007018
 0.006831
 0.007150
 0.007043
 0.007377
 0.006814
 0.006824
 0.007801
 0.008092
 0.008307
 0.008357
 0.008506
 0.008508
 0.008338
 0.008008
 0.006918
 0.006847
 0.006753
 0.006659
 0.006364
 0.006366
 0.006408
 0.005876
 0.005980
 0.006124
 0.005996
 0.005813
 0.005577
 0.005561
 0.005465
 0.005262
 0.005243
 0.005408
 0.005443
 0.005478
 0.005552
 0.005609
 0.005568
 0.005803
 0.005486
 0.005110
 0.005533
 0.005228
 0.005425
 0.005767
 0.005860
 0.005709
 0.005547
 0.006291
 0.005915
 0.005711
 0.005681
 0.005541
 0.006025
 0.005884
 0.006442
 0.006191
 0.005423
 0.005481
 0.005114
 0.005575
 0.006292
 0.006299
 0.006188
 0.006219
 0.006798
 0.006725
 0.006814
 0.007178
 0.007082
 0.007292
 0.007462
 0.007212
 0.007193
 0.007379
 0.006718
 0.007174
 0.007016
 0.006739
 0.006855
 0.007184
 0.007126
 0.007111
 0.007184
 0.006877
 0.006719
 0.006941
 0.006346
 0.006348
 0.006408
 0.006523
 0.006880
 0.006849
 0.006949
 0.006703
 0.006769
 0.006661
 0.007158
 0.006740
 0.006796
 0.005942
 0.007228
 0.006989
 0.006993
 0.007057
 0.007009
 0.007068
 0.006925
 0.007029
 0.007030
 0.006865
 0.006940
 0.006685
 0.006759
 0.006831
 0.006897
 0.007013
 0.007194
 0.007127
 0.007303
 0.006806
 0.006907
 0.006594
 0.006552
 0.007850
 0.007513
 0.007113
 0.006941
 0.006805
 0.006697
 0.006973
 0.006947
 0.007092
 0.007154
 0.007143
 0.007047
 0.006952
 0.007138
 0.007087
 0.007130
 0.007357
 0.007658
 0.007550
 0.007619
 0.007455
 0.007493
 0.006877
 0.006783
 0.006726
 0.006452
 0.006381
 0.006290
 0.006034
 0.006011
 0.006119
 0.006076
 0.005992
 0.006033
 0.006035
 0.005973
 0.005974
 0.005933
 0.006037
 0.006055
 0.006138
 0.006167
 0.006182
 0.006352
 0.006440
 0.006367
 0.006572
 0.006596
 0.006482
 0.006614
 0.006613
 0.006630
 0.006638
 0.006531
 0.006675
 0.006853
 0.006755
 0.006828
 0.006782
 0.006807
 0.006761
 0.006715
 0.006645
 0.006732
 0.006843
 0.006942
 0.007020
 0.006660
 0.006578
 0.006802
 0.006798
 0.007167
 0.006890
 0.006603
 0.006565
 0.006665
 0.006749
 0.006861
 0.006897
 0.006723
 0.006843
 0.006754
 0.006872
 0.006827
 0.006893
 0.006972
 0.007128
 0.007272
 0.007403
 0.007455
 0.007481
 0.007016
 0.007068
 0.007295
 0.007195
 0.007443
 0.007187
 0.007377
 0.006974
 0.007340
 0.007564
 0.007066
 0.006880
 0.006616
 0.006377
 0.006835
 0.006042
 0.005818
 0.005601
 0.005563
 0.005621
 0.006068
 0.007058
 0.008191
 0.008100
 0.007819
 0.007934
 0.008549
 0.008922
 0.008629
 0.008503
 0.008389
 0.008515
 0.007540
 0.007045
 0.007162
 0.006961
 0.006991
 0.007205
 0.007126
 0.007364
 0.007295
 0.006991
 0.007521
 0.008107
 0.008335
 0.008477
 0.008624
 0.009089
 0.009249
 0.009209
 0.008695
 0.009403
 0.009407
 0.009491
 0.009040
 0.009906
 0.009711
 0.009614
 0.009837
 0.009874
 0.009742
 0.009305
 0.009342
 0.009309
 0.009092
 0.008912
 0.008829
 0.008764
 0.008817
 0.009011
 0.009070
 0.009135
 0.009313
 0.009994
 0.009652
 0.009833
 0.009406
 0.009589
 0.009542
 0.010027
 0.010512
 0.010071
 0.009977
 0.009921
 0.009590
 0.009180
 0.009041
 0.008578
 0.008187
 0.008165
 0.007739
 0.007585
 0.008817
 0.009797
 0.010209
 0.010497
 0.010560
 0.010493
 0.008146
 0.007091
 0.006837
 0.007315
 0.007626
 0.005779
 0.007652
 0.007794
 0.008041
 0.007999
 0.007734
 0.007619
 0.007717
 0.007858
 0.008130
 0.008080
 0.008490
 0.008732
 0.008511
 0.008571
 0.008592
 0.008656
 0.008638
 0.008631
 0.008970
 0.008796
 0.008774
 0.008724
 0.008978
 0.008868
 0.008671
 0.008971
 0.008659
 0.009027
 0.009435
 0.009531
 0.009534
 0.009525
 0.009699
 0.009325
 0.009655
 0.009617
 0.010260
 0.010286
 0.010302
 0.010815
 0.009557
 0.009672
 0.009408
 0.009074
 0.008314
 0.008705
 0.008249
 0.008144
 0.011011
 0.011110
 0.010505
 0.010298
 0.010083
 0.010082
 0.009907
 0.009219
 0.008780
 0.008469
 0.008751
 0.009223
 0.009778
 0.010216
 0.010533
 0.009428
 0.008353
 0.008618
 0.008461
 0.008144
 0.008484
 0.008604
 0.008224
 0.008096
 0.009112
 0.008510
 0.008803
 0.008820
 0.009026
 0.008351
 0.008423
 0.008525
 0.008609
 0.008216
 0.008478
 0.008559
 0.008692
 0.009997
 0.010574
 0.010112
 0.008532
 0.008744
 0.008878
 0.009883
 0.009238
 0.010722
 0.010469
 0.010110
 0.011148
 0.010451
 0.010330
 0.010500
 0.009845
 0.010106
 0.010175
 0.010115
 0.010349
 0.010112
 0.010171
 0.009998
 0.009566
 0.009337
 0.009311
 0.009643
 0.009961
 0.009830
 0.009532
 0.008905
 0.009450
 0.009945
 0.009223
 0.009946
 0.009765
 0.009949
 0.010027
 0.010403
 0.008966
 0.008780
 0.008396
 0.008340
 0.008017
 0.007629
 0.007310
 0.007017
 0.007226
 0.006752
 0.007009
 0.005847
 0.006340
 0.006551
 0.006085
 0.006176
 0.006251
 0.006175
 0.006168
 0.005804
 0.006063
 0.006606
 0.006696
 0.006654
 0.006517
 0.006451
 0.006248
 0.006192
 0.005943
 0.005997
 0.005726
 0.005673
 0.006519
 0.006525
 0.006626
 0.006867
 0.006260
 0.006287
 0.006439
 0.007206
 0.006933
 0.006656
 0.006588
 0.007208
 0.007737
 0.007501
 0.007367
 0.007371
 0.007384
 0.007323
 0.007271
 0.007280
 0.007164
 0.007042
 0.006789
 0.006718
 0.007717
 0.007858
 0.008523
 0.008969
 0.009035
 0.009420
 0.008923
 0.009531
 0.008156
 0.008183
 0.008185
 0.007927
 0.009620
 0.009630
 0.009121
 0.008250
 0.008303
 0.008015
 0.008475
 0.008511
 0.008428
 0.008502
 0.008373
 0.008559
 0.008725
 0.008847
 0.009160
 0.009024
 0.009576
 0.010096
 0.009862
 0.008337
 0.008864
 0.008802
 0.008512
 0.008981
 0.007500
 0.009296
 0.009144
 0.010152
 0.010017
 0.009664
 0.009596
 0.010221
 0.010496
 0.010505
 0.010062
 0.009970
 0.010256
 0.010505
 0.009846
 0.010416
 0.010263
 0.010608
 0.010932
 0.010209
 0.009472
 0.009565
 0.009883
 0.010011
 0.010214
 0.011075
 0.010568
 0.010613
 0.010424
 0.010310
 0.010626
 0.010490
 0.010532
 0.010325
 0.010057
 0.010092
 0.009898
 0.009931
 0.009674
 0.009475
 0.009418
 0.009833
 0.009721
 0.009972
 0.009911
 0.010030
 0.009970
 0.010158
 0.010027
 0.010015
 0.010121
 0.009485
 0.009293
 0.009111
 0.008817
 0.009393
 0.009964
 0.009632
 0.009530
 0.009527
 0.009588
 0.009573
 0.009424
 0.009562
 0.009825
 0.009456
 0.009701
 0.009460
 0.009526
 0.009332
 0.008994
 0.009503
 0.009417
 0.009650
 0.009482
 0.009342
 0.009480
 0.009755
 0.009447
 0.009209
 0.009107
 0.009456
 0.009810
 0.009830
 0.009574
 0.009343
 0.009281
 0.009238
 0.009261
 0.009366
 0.010149
 0.010091
 0.011018
 0.011156
 0.010993
 0.011120
 0.011143
 0.010629
 0.010409
 0.010069
 0.009918
 0.009921
 0.009610
 0.009160
 0.009081
 0.008789
 0.008390
 0.008394
 0.009579
 0.009683
 0.009825
 0.010508
 0.009996
 0.010058
 0.010188
 0.010289
 0.010786
 0.010987
 0.011228
 0.010792
 0.010583
 0.010648
 0.010527
 0.010598
 0.010478
 0.010273
 0.010248
 0.009808
 0.009497
 0.009350
 0.009083
 0.009076
 0.010275
 0.010452
 0.010727
 0.011033
 0.011675
 0.011513
 0.012297
 0.011341
 0.012064
 0.010490
 0.010615
 0.009643
 0.010415
 0.011452
 0.010579
 0.011511
 0.011126
 0.011132
 0.011283
 0.010944
 0.010557
 0.010397
 0.010303
 0.010301
 0.011562
 0.011923
 0.012111
 0.012646
 0.011028
 0.010082
 0.009710
 0.010172
 0.009605
 0.008828
 0.009964
 0.009350
 0.009080
 0.009356
 0.011145
 0.011143
 0.011402
 0.011569
 0.011351
 0.011260
 0.010743
 0.010517
 0.010115
 0.010313
 0.011096
 0.011423
 0.011392
 0.012537
 0.011820
 0.010860
 0.008076
 0.007873
 0.009207
 0.010469
 0.009323
 0.009653
 0.009723
 0.009750
 0.009922
 0.010629
 0.011310
 0.011335
 0.011357
 0.011047
 0.010823
 0.010649
 0.010445
 0.010857
 0.011410
 0.011568
 0.011310
 0.011743
 0.011185
 0.010371
 0.009625
 0.009827
 0.010344
 0.009319
 0.008750
 0.009980
 0.009885
 0.010190
 0.010876
 0.010932
 0.013702
 0.012787
 0.011280
 0.011155
 0.011050
 0.011203
 0.011076
 0.010957
 0.011092
 0.011492
 0.011722
 0.011750
 0.012132
 0.012286
 0.012202
 0.012008
 0.012634
 0.012439
 0.012750
 0.012825
 0.012653
 0.012667
 0.012124
 0.011968
 0.011241
 0.010621
 0.009466
 0.009057
 0.009104
 0.009220
 0.009034
 0.008858
 0.008988
 0.009277
 0.008715
 0.009221
 0.008502
 0.007295
 0.007120
 0.006605
 0.006620
 0.005812
 0.005452
 0.005912
 0.005521
 0.005869
 0.006291
 0.006640
 0.006555
 0.006701
 0.006742
 0.006628
 0.006745
 0.007314
 0.007159
 0.007151
 0.007455
 0.008088
 0.008329
 0.008258
 0.007400
 0.007011
 0.007004
 0.007549
 0.006762
 0.007087
 0.007395
 0.007653
 0.007515
 0.008167
 0.008535
 0.008536
 0.008308
 0.008049
 0.008185
 0.008614
 0.008460
 0.008460
 0.008417
 0.007766
 0.007864
 0.007964
 0.008331
 0.008277
 0.007707
 0.008469
 0.008241
 0.007761
 0.007732
 0.007326
 0.007205
 0.007127
 0.006584
 0.007173
 0.007100
 0.006331
 0.006117
 0.005860
 0.005774
 0.005404
 0.005548
 0.005475
 0.005584
 0.005699
 0.005639
 0.005773
 0.006114
 0.006487
 0.005907
 0.006017
 0.005789
 0.004180
 0.003851
 0.003969
 0.003806
 0.004058
 0.004086
 0.003754
 0.005870
 0.005371
 0.005818
 0.006275
 0.006745
 0.007091
 0.007084
 0.007148
 0.007292
 0.007632
 0.008498
 0.008731
 0.008745
 0.008425
 0.008252
 0.007468
 0.007720
 0.007719
 0.007358
 0.007966
 0.009194
 0.009710
 0.010285
 0.009740
 0.009634
 0.009639
 0.009700
 0.009841
 0.010349
 0.010019
 0.009442
 0.009097
 0.009022
 0.009242
 0.009013
 0.009519
 0.009028
 0.008877
 0.008038
 0.008637
 0.008301
 0.008677
 0.008020
 0.008032
 0.007861
 0.008263
 0.007627
 0.008067
 0.008327
 0.008133
 0.008146
 0.008345
 0.008335
 0.008114
 0.007807
 0.007723
 0.007752
 0.007629
 0.007604
 0.007877
 0.007289
 0.007419
 0.007204
 0.007539
 0.007548
 0.007600
 0.007464
 0.006992
 0.007362
 0.007803
 0.007710
 0.008300
 0.008012
 0.008107
 0.008706
 0.008825
 0.008636
 0.008394
 0.008351
 0.008536
 0.008812
 0.008686
 0.008859
 0.009072
 0.010428
 0.010859
 0.010896
 0.010196
 0.010181
 0.010383
 0.009877
 0.010099
 0.011027
 0.010919
 0.010533
 0.010917
 0.011095
 0.010786
 0.011338
 0.011127
 0.011668
 0.011611
 0.011461
 0.011447
 0.011301
 0.011040
 0.010781
 0.010590
 0.010751
 0.010697
 0.010644
 0.010789
 0.010590
 0.010583
 0.010784
 0.011525
 0.011846
 0.011871
 0.011715
 0.011569
 0.011541
 0.011535
 0.011461
 0.011244
 0.011170
 0.011174
 0.011035
 0.011077
 0.011078
 0.011007
 0.011146
 0.011245
 0.011239
 0.010639
 0.010771
 0.011100
 0.011073
 0.011163
 0.011143
 0.011195
 0.010588
 0.009944
 0.009813
 0.009801
 0.009490
 0.009457
 0.008579
 0.008064
 0.007309
 0.007021
 0.007009
 0.007112
 0.007094
 0.007088
 0.007260
 0.007724
 0.007723
 0.007964
 0.007806
 0.007985
 0.007071
 0.007107
 0.006643
 0.006246
 0.006202
 0.006130
 0.006654
 0.006726
 0.007269
 0.007356
 0.007691
 0.007889
 0.008138
 0.007907
 0.007495
 0.007375
 0.007156
 0.007528
 0.008513
 0.008282
 0.007913
 0.007064
 0.006194
 0.007181
 0.006730
 0.007317
 0.007017
 0.007150
 0.006798
 0.006742
 0.007056
 0.006534
 0.006273
 0.006657
 0.006921
 0.007316
 0.007776
 0.007880
 0.008102
 0.008079
 0.008221
 0.008524
 0.009446
 0.009186
 0.008801
 0.009321
 0.009207
 0.009835
 0.009496
 0.008689
 0.008630
 0.007730
 0.008219
 0.007722
 0.007941
 0.008346
 0.008381
 0.008990
 0.010357
 0.009710
 0.010051
 0.009685
 0.009576
 0.009573
 0.009633
 0.009868
 0.009701
 0.008852
 0.009135
 0.008836
 0.008856
 0.009255
 0.009534
 0.009981
 0.009633
 0.009978
 0.009391
 0.009393
 0.010249
 0.010211
 0.010358
 0.010755
 0.010394
 0.010878
 0.011168
 0.011181
 0.011117
 0.010773
 0.011096
 0.011219
 0.011768
 0.010733
 0.010711
 0.011909
 0.011480
 0.011922
 0.012460
 0.011702
 0.011686
 0.011524
 0.012008
 0.011711
 0.012353
 0.012161
 0.011617
 0.011616
 0.011669
 0.011394
 0.011251
 0.010858
 0.010412
 0.010508
 0.010268
 0.009421
 0.009240
 0.009036
 0.009144
 0.008985
 0.008934
 0.008352
 0.008858
 0.008986
 0.007842
 0.008065
 0.009147
 0.007148
 0.007311
 0.008066
 0.007803
 0.007597
 0.007492
 0.007654
 0.007705
 0.007740
 0.007826
 0.007733
 0.007601
 0.007699
 0.007853
 0.007986
 0.007859
 0.009253
 0.007984
 0.006962
 0.008641
 0.008865
 0.008310
 0.008814
 0.008413
 0.007978
 0.007948
 0.006956
 0.006971
 0.006710
 0.007141
 0.007186
 0.007562
 0.007614
 0.007731
 0.007918
 0.007649
 0.007748
 0.007900
 0.008532
 0.008958
 0.009620
 0.009291
 0.008622
 0.007668
 0.007348
 0.007034
 0.006796
 0.006675
 0.006249
 0.006224
 0.006613
 0.007476
 0.007490
 0.007480
 0.007508
 0.007413
 0.007372
 0.007098
 0.007069
 0.006881
 0.007469
 0.007821
 0.007339
 0.006940
 0.007312
 0.006651
 0.006330
 0.006183
 0.006302
 0.006623
 0.005721
 0.005201
 0.005621
 0.005862
 0.006549
 0.007364
 0.007527
 0.007394
 0.007568
 0.008064
 0.007910
 0.008012
 0.007706
 0.007320
 0.008026
 0.008549
 0.008568
 0.008227
 0.008204
 0.006868
 0.006157
 0.005500
 0.006613
 0.004947
 0.005379
 0.004635
 0.004662
 0.004277
 0.005669
 0.006651
 0.007496
 0.008623
 0.008830
 0.008858
 0.008858
 0.008791
 0.008823
 0.008196
 0.008565
 0.009324
 0.009963
 0.008913
 0.008949
 0.009946
 0.008267
 0.008862
 0.008554
 0.008704
 0.008856
 0.008121
 0.007369
 0.007879
 0.008401
 0.009071
 0.008645
 0.009144
 0.010051
 0.010651
 0.010682
 0.010911
 0.010592
 0.010436
 0.010469
 0.010746
 0.010841
 0.010918
 0.010330
 0.009722
 0.009260
 0.008769
 0.008560
 0.009403
 0.009068
 0.008769
 0.008276
 0.008429
 0.007639
 0.007490
 0.008867
 0.009766
 0.010126
 0.010609
 0.010727
 0.010681
 0.010767
 0.011317
 0.012034
 0.012744
 0.012479
 0.012331
 0.012145
 0.012361
 0.012241
 0.012448
 0.012596
 0.012134
 0.012666
 0.012525
 0.011725
 0.012082
 0.012045
 0.011604
 0.011291
 0.011327
 0.011397
 0.011464
 0.011453
 0.011373
 0.011366
 0.011293
 0.011365
 0.011436
 0.011665
 0.011680
 0.012067
 0.012469
 0.013078
 0.012285
 0.012612
 0.012738
 0.013430
 0.012958
 0.013242
 0.012908
 0.013762
 0.013843
 0.014103
 0.012896
 0.010960
 0.010342
 0.010503
 0.010341
 0.010496
 0.010552
 0.010680
 0.011179
 0.010820
 0.010869
 0.009924
 0.009308
 0.009736
 0.010327
 0.010521
 0.010602
 0.010721
 0.010979
 0.010291
 0.009987
 0.009057
 0.008849
 0.008633
 0.008150
 0.009439
 0.009363
 0.009234
 0.011712
 0.012091
 0.012266
 0.012221
 0.012327
 0.012436
 0.012141
 0.012300
 0.012450
 0.012888
 0.013195
 0.013131
 0.012808
 0.012774
 0.012688
 0.012948
 0.013015
 0.012660
 0.012529
 0.012619
 0.012621
 0.012616
 0.012385
 0.011004
 0.010518
 0.010594
 0.010259
 0.010585
 0.010843
 0.011170
 0.010981
 0.010376
 0.011193
 0.009959
 0.009913
 0.010382
 0.010085
 0.010552
 0.011372
 0.011048
 0.010978
 0.010830
 0.011294
 0.011356
 0.011020
 0.010948
 0.010589
 0.010202
 0.009823
 0.009486
 0.009421
 0.009731
 0.010003
 0.010222
 0.010138
 0.009521
 0.008881
 0.007788
 0.007936
 0.007425
 0.007220
 0.007333
 0.007050
 0.007687
 0.007696
 0.007742
 0.008350
 0.008467
 0.008274
 0.008331
 0.008807
 0.008820
 0.008880
 0.008709
 0.008631
 0.008596
 0.009234
 0.009827
 0.009101
 0.008945
 0.008641
 0.008248
 0.008300
 0.007074
 0.006802
 0.007315
 0.007169
 0.007278
 0.007774
 0.008458
 0.008350
 0.008047
 0.008003
 0.008219
 0.009492
 0.010282
 0.009528
 0.010476
 0.010955
 0.011199
 0.011456
 0.011483
 0.011624
 0.011712
 0.011767
 0.011648
 0.011198
 0.010970
 0.010849
 0.010778
 0.010252
 0.010843
 0.009786
 0.010409
 0.011717
 0.012246
 0.011738
 0.011098
 0.010649
 0.010856
 0.010972
 0.011326
 0.010835
 0.010768
 0.010363
 0.010017
 0.009431
 0.008251
 0.008197
 0.008599
 0.008683
 0.005758
 0.005749
 0.004804
 0.007766
 0.007263
 0.007677
 0.008350
 0.008718
 0.009011
 0.008742
 0.008814
 0.008898
 0.009104
 0.009393
 0.009445
 0.009558
 0.009588
 0.010147
 0.010214
 0.009625
 0.009470
 0.008955
 0.008494
 0.007975
 0.007859
 0.007463
 0.007599
 0.006077
 0.006421
 0.006841
 0.007224
 0.007697
 0.009406
 0.009651
 0.009842
 0.009818
 0.010082
 0.010023
 0.010200
 0.010111
 0.010461
 0.011021
 0.011300
 0.011577
 0.011805
 0.011585
 0.011001
 0.010038
 0.009635
 0.011872
 0.011655
 0.012097
 0.012027
 0.012396
 0.012951
 0.012698
 0.011811
 0.011256
 0.011055
 0.010875
 0.010812
 0.010691
 0.010776
 0.010982
 0.011245
 0.011528
 0.011215
 0.011133
 0.011045
 0.011176
 0.011371
 0.011826
 0.011908
 0.012135
 0.012139
 0.012609
 0.013385
 0.013085
 0.012698
 0.012498
 0.011669
 0.011421
 0.010964
 0.011013
 0.010813
 0.010752
 0.010791
 0.010794
 0.010795
 0.010901
 0.011040
 0.011175
 0.010991
 0.011245
 0.011685
 0.012021
 0.012253
 0.012011
 0.012328
 0.012131
 0.012576
 0.012229
 0.012199
 0.012529
 0.011602
 0.012132
 0.012388
 0.012078
 0.012440
 0.012531
 0.012535
 0.012487
 0.012493
 0.012634
 0.012166
 0.012335
 0.013137
 0.014081
 0.013236
 0.012654
 0.012474
 0.012153
 0.010648
 0.010811
 0.010746
 0.010531
 0.009896
 0.009919
 0.009908
 0.009774
 0.009884
 0.009874
 0.009684
 0.009392
 0.009336
 0.009100
 0.009214
 0.009089
 0.009314
 0.010034
 0.009947
 0.009296
 0.009197
 0.009079
 0.009012
 0.008513
 0.009235
 0.008933
 0.008900
 0.009164
 0.009419
 0.009466
 0.008832
 0.008637
 0.008858
 0.009009
 0.008960
 0.009196
 0.009524
 0.009562
 0.009811
 0.010207
 0.010428
 0.011176
 0.011122
 0.011159
 0.011276
 0.011078
 0.010746
 0.010906
 0.010949
 0.010656
 0.012022
 0.011485
 0.011743
 0.011497
 0.011159
 0.011276
 0.011271
 0.011052
 0.010914
 0.010948
 0.010964
 0.010951
 0.010882
 0.010963
 0.010939
 0.010923
 0.011206
 0.011422
 0.011674
 0.011143
 0.012248
 0.011560
 0.011796
 0.011693
 0.011875
 0.011837
 0.011922
 0.012196
 0.012139
 0.011793
 0.011577
 0.011224
 0.010940
 0.010991
 0.010650
 0.011003
 0.012103
 0.012138
 0.012196
 0.012524
 0.012368
 0.012445
 0.012112
 0.011043
 0.010162
 0.010284
 0.010152
 0.009939
 0.009620
 0.011236
 0.010983
 0.010804
 0.010557
 0.010517
 0.010690
 0.010295
 0.010358
 0.010352
 0.010331
 0.010545
 0.010527
 0.010543
 0.010677
 0.009490
 0.009716
 0.009372
 0.010398
 0.010350
 0.010139
 0.010827
 0.010724
 0.010977
 0.010877
 0.010416
 0.010096
 0.010922
 0.010934
 0.010939
 0.010733
 0.010625
 0.010399
 0.009991
 0.009912
 0.009701
 0.010001
 0.010390
 0.010345
 0.010164
 0.010017
 0.009817
 0.009441
 0.010627
 0.010572
 0.011093
 0.010512
 0.011432
 0.010862
 0.011077
 0.011298
 0.011249
 0.011313
 0.011025
 0.010635
 0.010781
 0.010512
 0.010987
 0.010857
 0.010995
 0.010976
 0.011351
 0.011638
 0.011635
 0.011674
 0.011233
 0.011560
 0.011202
 0.010745
 0.010690
 0.010698
 0.010959
 0.011244
 0.011399
 0.011014
 0.011194
 0.011360
 0.011591
 0.011791
 0.011947
 0.012070
 0.011998
 0.011705
 0.011627
 0.011789
 0.012172
 0.011527
 0.012181
 0.012436
 0.013343
 0.012932
 0.012204
 0.010797
 0.010631
 0.013519
 0.014259
 0.012782
 0.012182
 0.011845
 0.011368
 0.011125
 0.010219
 0.009390
 0.009493
 0.009270
 0.008703
 0.008640
 0.008682
 0.008509
 0.008464
 0.008689
 0.008760
 0.008653
 0.009251
 0.009333
 0.009423
 0.008669
 0.008526
 0.008221
 0.008377
 0.008468
 0.008781
 0.008399
 0.008791
 0.008429
 0.008447
 0.008675
 0.008767
 0.008954
 0.008684
 0.008378
 0.008325
 0.008490
 0.008294
 0.008470
 0.008906
 0.008391
 0.007699
 0.007515
 0.008673
 0.008782
 0.007662
 0.007496
 0.007651
 0.007648
 0.007283
 0.007787
 0.007216
 0.008424
 0.008799
 0.009228
 0.009427
 0.009638
 0.009594
 0.009564
 0.009609
 0.009671
 0.009707
 0.009847
 0.009978
 0.009780
 0.009865
 0.007186
 0.009117
 0.010034
 0.010106
 0.010201
 0.010515
 0.010492
 0.009708
 0.010602
 0.010998
 0.010915
 0.010509
 0.010755
 0.010473
 0.010358
 0.010364
 0.010014
 0.010186
 0.010494
 0.010468
 0.010080
 0.010176
 0.009738
 0.008798
 0.008441
 0.009145
 0.007832
 0.007756
 0.008286
 0.006510
 0.007106
 0.007036
 0.006979
 0.007388
 0.007566
 0.007631
 0.007640
 0.007874
 0.008246
 0.008285
 0.008582
 0.009444
 0.009440
 0.009571
 0.009477
 0.009693
 0.009383
 0.009621
 0.008976
 0.010383
 0.008929
 0.009601
 0.010243
 0.010705
 0.010429
 0.010822
 0.009404
 0.009261
 0.009298
 0.008457
 0.008384
 0.008319
 0.008326
 0.008268
 0.008305
 0.008643
 0.008795
 0.008762
 0.009143
 0.009272
 0.009043
 0.008925
 0.008473
 0.009211
 0.008659
 0.008457
 0.007929
 0.007518
 0.008506
 0.007688
 0.008289
 0.008315
 0.008226
 0.007711
 0.007605
 0.007394
 0.007425
 0.007583
 0.007715
 0.007724
 0.007776
 0.008510
 0.008635
 0.009067
 0.008609
 0.008578
 0.007941
 0.007958
 0.007666
 0.006157
 0.007006
 0.007158
 0.006002
 0.006729
 0.007945
 0.008719
 0.009143
 0.009271
 0.009235
 0.009504
 0.009259
 0.009132
 0.008867
 0.008870
 0.008889
 0.009448
 0.009916
 0.009034
 0.009408
 0.009867
 0.008736
 0.008734
 0.009260
 0.009024
 0.009155
 0.008612
 0.008568
 0.009998
 0.008783
 0.008797
 0.007320
 0.007555
 0.007248
 0.012909
 0.011952
 0.011905
 0.011542
 0.011592
 0.011796
 0.011662
 0.011957
 0.011995
 0.012378
 0.012616
 0.012699
 0.012725
 0.013964
 0.012863
 0.012924
 0.013632
 0.013168
 0.013385
 0.013091
 0.013828
 0.013703
 0.013212
 0.013120
 0.013434
 0.013392
 0.013024
 0.012782
 0.012363
 0.012546
 0.012782
 0.012780
 0.012856
 0.012925
 0.013045
 0.013189
 0.013788
 0.014351
 0.013079
 0.010151
 0.010583
 0.011329
 0.012205
 0.012126
 0.012331
 0.012080
 0.011753
 0.011806
 0.011863
 0.011602
 0.011495
 0.011382
 0.011189
 0.011374
 0.012330
 0.013650
 0.013698
 0.013564
 0.013906
 0.013738
 0.011773
 0.012444
 0.012545
 0.012280
 0.011881
 0.012261
 0.012524
 0.011602
 0.012246
 0.012964
 0.012860
 0.012506
 0.012950
 0.013015
 0.013353
 0.013606
 0.013312
 0.012978
 0.013076
 0.013196
 0.013071
 0.013510
 0.013479
 0.013399
 0.014461
 0.014033
 0.013121
 0.013385
 0.012859
 0.013006
 0.013162
 0.014081
 0.013962
 0.014403
 0.014524
 0.014664
 0.015831
 0.014420
 0.013318
 0.012601
 0.012285
 0.012349
 0.012842
 0.012868
 0.013193
 0.013353
 0.013688
 0.014398
 0.014730
 0.014077
 0.014489
 0.014684
 0.015167
 0.014991
 0.015134
 0.014757
 0.014612
 0.014275
 0.013755
 0.013667
 0.013492
 0.013398
 0.013472
 0.012968
 0.012977
 0.013152
 0.012993
 0.012941
 0.012958
 0.013050
 0.012890
 0.012632
 0.012609
 0.013065
 0.013173
 0.012967
 0.012714
 0.012884
 0.013002
 0.013090
 0.013375
 0.013362
 0.013294
 0.012888
 0.013287
 0.013597
 0.013455
 0.013267
 0.013021
 0.012972
 0.013683
 0.013533
 0.013907
 0.014685
 0.015299
 0.014661
 0.014970
 0.014888
 0.013515
 0.013632
 0.013509
 0.013676
 0.014007
 0.014220
 0.014277
 0.014245
 0.013937
 0.014151
 0.014210
 0.013922
 0.013875
 0.013490
 0.013466
 0.013353
 0.013931
 0.015001
 0.015212
 0.016359
 0.014769
 0.015475
 0.013423
 0.013454
 0.013064
 0.011251
 0.011637
 0.011133
 0.011527
 0.010544
 0.012593
 0.013379
 0.013494
 0.013421
 0.012863
 0.013706
 0.013681
 0.013638
 0.013598
 0.013825
 0.014053
 0.013160
 0.013922
 0.013163
 0.013657
 0.013902
 0.013590
 0.013499
 0.014074
 0.013665
 0.010481
 0.012161
 0.011200
 0.011393
 0.012684
 0.012772
 0.012538
 0.012852
 0.012796
 0.013659
 0.013488
 0.013001
 0.013155
 0.013453
 0.012757
 0.012636
 0.013238
 0.013405
 0.013887
 0.012739
 0.012500
 0.011380
 0.011517
 0.012363
 0.012864
 0.012214
 0.011453
 0.010766
 0.008868
 0.011176
 0.013635
 0.011054
 0.010894
 0.009700
 0.010291
 0.010975
 0.014520
 0.013308
 0.012973
 0.012965
 0.013336
 0.013206
 0.012989
 0.013487
 0.014108
 0.013795
 0.014041
 0.013323
 0.012735
 0.013158
 0.012116
 0.012590
 0.012432
 0.012352
 0.012240
 0.012106
 0.012291
 0.012464
 0.012968
 0.012480
 0.012275
 0.012035
 0.012238
 0.012314
 0.012207
 0.012431
 0.012501
 0.012488
 0.012122
 0.011814
 0.011713
 0.011463
 0.011877
 0.012160
 0.012354
 0.011920
 0.011758
 0.011732
 0.011978
 0.011961
 0.011634
 0.011569
 0.011849
 0.011757
 0.011530
 0.011470
 0.011667
 0.011851
 0.012100
 0.011681
 0.011617
 0.011001
 0.011030
 0.011432
 0.009667
 0.010152
 0.010705
 0.010306
 0.010226
 0.010372
 0.010696
 0.010778
 0.010057
 0.009735
 0.009195
 0.008956
 0.008926
 0.008798
 0.008814
 0.008835
 0.009527
 0.009915
 0.010104
 0.009513
 0.009816
 0.008959
 0.009128
 0.009779
 0.009177
 0.009120
 0.009157
 0.008820
 0.008802
 0.008846
 0.009123
 0.009123
 0.009235
 0.009122
 0.008038
 0.008207
 0.008231
 0.008812
 0.009513
 0.009365
 0.010780
 0.011279
 0.011709
 0.011998
 0.012046
 0.012280
 0.011465
 0.011718
 0.011997
 0.011941
 0.011884
 0.011184
 0.010710
 0.010632
 0.010554
 0.010557
 0.010467
 0.010260
 0.010125
 0.010050
 0.009715
 0.009781
 0.010218
 0.010740
 0.010809
 0.011136
 0.011035
 0.011116
 0.010904
 0.011742
 0.010010
 0.012172
 0.011625
 0.011716
 0.011017
 0.010469
 0.010757
 0.011348
 0.012536
 0.012462
 0.012767
 0.011567
 0.011283
 0.011544
 0.011802
 0.011875
 0.012255
 0.012316
 0.012245
 0.012094
 0.012089
 0.011925
 0.010917
 0.011024
 0.009941
 0.010721
 0.010988
 0.010098
 0.009854
 0.010270
 0.011548
 0.011732
 0.011478
 0.011706
 0.011535
 0.011925
 0.012115
 0.011792
 0.012043
 0.011821
 0.012051
 0.012071
 0.011810
 0.011476
 0.011453
 0.011445
 0.012127
 0.011270
 0.011042
 0.011270
 0.010883
 0.010958
 0.011237
 0.011725
 0.011574
 0.011556
 0.011725
 0.011471
 0.011455
 0.010845
 0.010052
 0.009267
 0.008820
 0.008635
 0.008479
 0.008478
 0.008795
 0.009002
 0.008818
 0.008389
 0.007530
 0.006800
 0.007605
 0.007699
 0.006920
 0.006904
 0.006904
 0.006618
 0.006757
 0.007107
 0.007381
 0.007204
 0.006915
 0.006831
 0.006967
 0.007011
 0.006882
 0.006708
 0.006672
 0.006655
 0.007232
 0.007285
 0.007399
 0.007288
 0.007140
 0.006224
 0.006827
 0.007136
 0.007541
 0.007148
 0.007571
 0.006418
 0.006798
 0.006796
 0.007433
 0.007463
 0.008225
 0.008312
 0.008208
 0.008037
 0.008027
 0.008131
 0.007709
 0.007482
 0.008273
 0.008999
 0.009069
 0.009305
 0.009540
 0.008286
 0.008418
 0.007830
 0.007771
 0.006358
 0.006577
 0.007257
 0.007513
 0.007480
 0.007631
 0.007630
 0.007823
 0.009110
 0.009781
 0.009864
 0.009941
 0.009648
 0.009480
 0.009233
 0.009879
 0.010436
 0.010313
 0.010081
 0.009742
 0.010117
 0.008774
 0.008839
 0.008886
 0.007627
 0.007722
 0.006542
 0.005526
 0.005125
 0.006915
 0.007197
 0.007254
 0.008109
 0.008163
 0.008117
 0.007772
 0.007823
 0.008397
 0.009488
 0.010263
 0.011565
 0.013098
 0.013527
 0.013941
 0.013975
 0.014061
 0.013144
 0.012986
 0.014308
 0.014658
 0.013185
 0.013497
 0.012119
 0.013413
 0.012626
 0.012507
 0.013369
 0.013732
 0.014106
 0.013816
 0.014589
 0.014434
 0.014071
 0.014383
 0.014833
 0.015019
 0.015802
 0.015263
 0.015183
 0.014609
 0.015235
 0.015264
 0.014053
 0.016297
 0.015301
 0.014878
 0.014552
 0.014122
 0.013775
 0.013949
 0.014172
 0.014499
 0.013480
 0.013584
 0.012277
 0.013084
 0.013516
 0.013512
 0.013657
 0.013701
 0.014030
 0.014124
 0.013753
 0.013977
 0.013981
 0.013654
 0.013734
 0.013574
 0.013329
 0.013327
 0.013717
 0.013497
 0.013649
 0.013196
 0.012999
 0.013004
 0.012850
 0.012688
 0.012131
 0.011403
 0.011436
 0.011363
 0.011958
 0.011840
 0.011631
 0.010982
 0.011203
 0.011273
 0.010724
 0.012070
 0.011691
 0.011901
 0.011626
 0.011285
 0.011119
 0.011161
 0.011706
 0.011639
 0.011588
 0.011595
 0.011674
 0.011460
 0.011612
 0.011123
 0.010991
 0.011421
 0.011929
 0.012668
 0.013986
 0.014067
 0.013380
 0.013462
 0.014340
 0.014537
 0.015216
 0.014280
 0.013794
 0.013190
 0.014893
 0.013742
 0.012814
 0.012405
 0.012270
 0.012191
 0.012126
 0.011518
 0.011479
 0.011601
 0.011884
 0.012051
 0.012153
 0.012543
 0.012636
 0.012811
 0.013326
 0.014096
 0.014179
 0.014725
 0.014819
 0.015247
 0.015059
 0.015113
 0.015005
 0.014872
 0.014707
 0.014298
 0.013941
 0.013974
 0.014050
 0.013397
 0.012309
 0.011919
 0.010665
 0.010590
 0.010584
 0.011395
 0.011739
 0.011865
 0.011778
 0.010735
 0.011456
 0.010852
 0.011461
 0.010962
 0.009672
 0.010080
 0.010577
 0.010526
 0.010676
 0.010709
 0.010693
 0.009949
 0.010049
 0.010025
 0.010004
 0.009719
 0.009162
 0.009848
 0.011129
 0.011330
 0.011907
 0.010899
 0.011599
 0.011723
 0.011302
 0.010871
 0.010735
 0.009310
 0.010112
 0.010134
 0.011179
 0.010875
 0.010766
 0.010257
 0.010531
 0.010507
 0.011383
 0.011782
 0.012297
 0.012402
 0.012477
 0.012498
 0.012620
 0.012370
 0.012572
 0.012885
 0.013304
 0.013067
 0.011511
 0.011083
 0.010578
 0.010707
 0.010658
 0.010171
 0.011353
 0.011834
 0.011810
 0.012211
 0.012129
 0.011938
 0.012078
 0.011457
 0.011288
 0.011000
 0.010717
 0.011136
 0.011846
 0.012163
 0.013012
 0.013013
 0.012607
 0.012336
 0.012261
 0.011374
 0.010200
 0.012014
 0.012111
 0.013093
 0.013183
 0.013476
 0.013313
 0.013359
 0.013426
 0.013645
 0.012805
 0.013113
 0.012738
 0.012421
 0.012153
 0.012756
 0.013725
 0.014465
 0.013768
 0.015215
 0.014581
 0.013068
 0.010762
 0.011907
 0.010436
 0.010862
 0.011150
 0.010117
 0.009937
 0.010214
 0.010319
 0.010304
 0.009749
 0.009870
 0.010017
 0.010746
 0.011041
 0.011506
 0.011957
 0.013253
 0.014140
 0.014373
 0.014546
 0.014283
 0.014528
 0.013815
 0.014176
 0.012638
 0.012056
 0.013094
 0.013673
 0.013976
 0.013388
 0.012172
 0.012751
 0.012860
 0.013771
 0.014380
 0.014537
 0.013927
 0.014393
 0.015145
 0.015142
 0.015080
 0.015387
 0.016033
 0.016185
 0.016122
 0.016347
 0.016349
 0.015750
 0.016988
 0.016999
 0.016499
 0.016477
 0.016494
 0.016914
 0.016309
 0.015852
 0.015643
 0.014713
 0.013909
 0.013875
 0.014014
 0.013733
 0.013685
 0.013311
 0.013647
 0.014944
 0.015834
 0.016494
 0.016155
 0.016077
 0.015527
 0.014606
 0.013293
 0.012734
 0.013933
 0.013862
 0.013310
 0.013202
 0.013436
 0.014110
 0.014132
 0.014124
 0.014503
 0.014574
 0.014645
 0.014009
 0.013431
 0.013565
 0.013696
 0.014252
 0.013944
 0.014650
 0.014585
 0.013668
 0.013629
 0.013010
 0.012868
 0.012734
 0.012529
 0.010968
 0.013384
 0.010931
 0.010942
 0.012025
 0.012099
 0.014432
 0.013342
 0.013314
 0.013069
 0.013243
 0.013575
 0.013557
 0.013620
 0.014155
 0.013908
 0.013987
 0.013720
 0.013446
 0.013993
 0.013736
 0.012721
 0.011950
 0.013438
 0.013669
 0.012121
 0.011235
 0.011251
 0.011426
 0.011524
 0.011517
 0.011796
 0.011871
 0.012413
 0.012309
 0.012337
 0.012333
 0.012646
 0.012768
 0.013011
 0.012881
 0.012721
 0.013197
 0.012029
 0.012065
 0.012260
 0.013286
 0.012972
 0.011571
 0.011221
 0.008144
 0.008848
 0.009300
 0.009911
 0.010191
 0.010832
 0.011198
 0.010675
 0.010674
 0.010815
 0.010799
 0.011057
 0.011373
 0.011057
 0.010420
 0.009674
 0.009441
 0.008076
 0.009247
 0.008699
 0.008604
 0.009373
 0.008319
 0.008898
 0.009221
 0.009150
 0.008391
 0.007901
 0.008653
 0.008731
 0.008622
 0.009088
 0.008992
 0.009291
 0.008853
 0.008889
 0.009538
 0.009902
 0.009144
 0.008986
 0.007254
 0.007037
 0.006876
 0.006880
 0.007033
 0.006830
 0.006873
 0.007037
 0.007597
 0.007740
 0.007658
 0.007439
 0.007348
 0.007307
 0.007429
 0.007276
 0.007271
 0.007177
 0.007011
 0.007347
 0.007974
 0.008644
 0.008814
 0.008631
 0.008084
 0.007005
 0.008058
 0.007069
 0.006655
 0.006578
 0.006461
 0.006841
 0.007219
 0.007319
 0.007552
 0.007487
 0.008155
 0.008167
 0.008169
 0.007843
 0.007612
 0.007412
 0.007355
 0.007612
 0.008098
 0.008575
 0.008403
 0.008652
 0.008088
 0.008216
 0.007640
 0.008012
 0.007648
 0.008004
 0.008060
 0.008533
 0.008576
 0.008929
 0.008989
 0.008986
 0.009117
 0.009353
 0.009397
 0.009462
 0.009617
 0.009662
 0.009679
 0.009686
 0.009938
 0.010159
 0.009773
 0.009726
 0.009088
 0.008961
 0.008646
 0.009073
 0.008460
 0.008809
 0.008807
 0.008784
 0.009048
 0.009312
 0.008923
 0.009031
 0.009073
 0.009222
 0.009219
 0.009145
 0.009126
 0.009115
 0.008682
 0.008687
 0.008945
 0.008384
 0.008282
 0.007892
 0.007066
 0.007682
 0.006948
 0.007038
 0.006407
 0.006069
 0.005584
 0.005855
 0.006132
 0.006425
 0.006627
 0.006670
 0.006634
 0.006513
 0.006347
 0.006285
 0.006356
 0.006415
 0.006400
 0.006719
 0.007044
 0.007209
 0.006889
 0.007202
 0.007149
 0.007001
 0.007055
 0.006963
 0.007188
 0.007190
 0.007279
 0.007663
 0.007770
 0.007737
 0.007707
 0.007694
 0.008195
 0.008669
 0.008488
 0.008644
 0.008884
 0.008832
 0.008939
 0.008990
 0.009226
 0.009643
 0.009695
 0.009533
 0.009573
 0.009699
 0.009787
 0.009919
 0.010210
 0.010085
 0.009573
 0.009274
 0.009717
 0.009812
 0.010074
 0.010067
 0.010190
 0.009807
 0.009503
 0.009605
 0.009371
 0.009100
 0.008935
 0.009012
 0.009268
 0.009608
 0.009557
 0.009187
 0.008650
 0.008665
 0.008884
 0.009455
 0.009115
 0.009009
 0.009203
 0.008922
 0.009059
 0.009135
 0.008888
 0.008890
 0.009060
 0.009402
 0.009668
 0.010391
 0.010196
 0.010134
 0.009959
 0.009926
 0.010120
 0.010606
 0.010731
 0.011050
 0.011558
 0.010507
 0.010994
 0.010115
 0.008977
 0.008769
 0.008194
 0.007927
 0.007751
 0.007112
 0.007298
 0.007025
 0.006795
 0.007013
 0.007368
 0.007671
 0.007696
 0.007556
 0.007307
 0.007217
 0.006752
 0.006481
 0.005789
 0.005094
 0.005228
 0.005197
 0.004966
 0.005339
 0.004833
 0.004938
 0.004846
 0.004721
 0.004957
 0.005333
 0.005269
 0.005529
 0.005374
 0.005185
 0.005343
 0.005335
 0.005435
 0.005452
 0.005460
 0.005657
 0.006395
 0.005613
 0.005383
 0.005788
 0.004998
 0.004902
 0.005102
 0.004863
 0.005488
 0.005423
 0.005170
 0.005367
 0.005613
 0.005482
 0.005688
 0.005795
 0.005820
 0.006182
 0.005959
 0.005961
 0.005890
 0.005856
 0.005856
 0.005813
 0.006215
 0.006454
 0.006496
 0.006234
 0.005993
 0.006181
 0.006069
 0.006236
 0.006316
 0.005885
 0.006191
 0.006393
 0.006678
 0.006464
 0.006668
 0.006833
 0.007017
 0.006982
 0.006833
 0.006734
 0.006654
 0.006710
 0.006528
 0.006687
 0.007246
 0.007433
 0.008232
 0.007679
 0.007710
 0.007501
 0.007058
 0.006760
 0.006777
 0.007665
 0.008177
 0.008465
 0.008356
 0.008639
 0.009247
 0.009439
 0.009588
 0.009540
 0.009667
 0.010089
 0.010214
 0.009281
 0.009462
 0.009710
 0.010154
 0.010235
 0.009100
 0.009878
 0.008655
 0.008013
 0.007996
 0.007854
 0.008140
 0.008344
 0.008237
 0.008658
 0.008353
 0.008685
 0.008623
 0.008542
 0.008058
 0.007661
 0.007463
 0.007286
 0.007252
 0.007000
 0.006901
 0.006713
 0.007913
 0.008316
 0.007450
 0.007508
 0.006305
 0.007025
 0.007040
 0.006664
 0.006704
 0.006932
 0.006699
 0.006985
 0.007058
 0.007041
 0.007288
 0.007354
 0.007803
 0.008090
 0.008270
 0.008380
 0.008487
 0.008534
 0.008617
 0.008846
 0.009243
 0.009209
 0.008636
 0.007927
 0.007502
 0.007239
 0.006897
 0.006839
 0.006569
 0.006268
 0.005976
 0.006226
 0.006422
 0.006860
 0.007082
 0.006938
 0.006913
 0.006894
 0.007173
 0.007365
 0.007404
 0.007527
 0.007527
 0.007576
 0.007534
 0.007134
 0.007272
 0.005927
 0.005114
 0.005238
 0.005249
 0.005219
 0.005183
 0.005637
 0.005306
 0.005492
 0.005597
 0.005744
 0.005756
 0.005728
 0.005689
 0.005608
 0.005634
 0.005559
 0.005524
 0.005680
 0.005523
 0.006001
 0.006440
 0.006684
 0.006233
 0.006562
 0.006324
 0.005705
 0.005248
 0.005112
 0.005289
 0.005546
 0.005147
 0.005341
 0.005463
 0.005560
 0.005752
 0.005742
 0.005690
 0.005581
 0.005757
 0.005810
 0.005860
 0.006140
 0.006090
 0.006028
 0.006599
 0.007092
 0.007132
 0.007050
 0.006915
 0.006935
 0.006656
 0.006536
 0.006526
 0.006495
 0.006300
 0.006499
 0.006783
 0.007688
 0.008017
 0.008193
 0.008908
 0.008936
 0.008618
 0.008584
 0.007859
 0.007389
 0.007489
 0.007660
 0.008533
 0.010104
 0.010321
 0.010223
 0.009959
 0.008999
 0.009360
 0.009096
 0.010119
 0.009920
 0.010078
 0.009901
 0.010089
 0.009766
 0.009877
 0.010159
 0.010275
 0.010211
 0.010263
 0.010342
 0.010414
 0.010687
 0.010776
 0.010755
 0.010915
 0.010890
 0.011006
 0.011407
 0.011367
 0.010822
 0.010956
 0.010766
 0.010700
 0.010629
 0.010908
 0.010710
 0.010772
 0.010988
 0.011273
 0.011681
 0.011728
 0.012086
 0.012269
 0.012495
 0.011434
 0.010655
 0.011105
 0.011086
 0.011236
 0.011252
 0.012103
 0.012264
 0.011963
 0.012135
 0.011494
 0.011629
 0.011955
 0.012439
 0.013007
 0.013356
 0.013253
 0.012765
 0.012940
 0.012768
 0.012754
 0.012518
 0.012341
 0.011704
 0.011151
 0.011056
 0.011080
 0.010934
 0.011071
 0.011503
 0.012315
 0.012517
 0.012863
 0.012738
 0.011538
 0.011700
 0.011354
 0.011320
 0.011204
 0.010878
 0.010854
 0.011199
 0.010699
 0.010064
 0.009879
 0.009315
 0.008870
 0.008557
 0.008351
 0.008253
 0.008119
 0.008366
 0.008221
 0.008282
 0.007746
 0.007649
 0.007554
 0.008074
 0.007757
 0.007729
 0.007509
 0.007144
 0.006895
 0.007139
 0.007171
 0.007044
 0.006904
 0.007091
 0.006809
 0.006823
 0.006961
 0.006776
 0.006841
 0.006693
 0.006789
 0.006785
 0.007447
 0.007953
 0.008373
 0.008540
 0.008012
 0.008307
 0.009181
 0.008294
 0.008933
 0.009033
 0.009449
 0.009262
 0.008848
 0.008516
 0.008413
 0.008221
 0.007898
 0.007665
 0.007563
 0.007313
 0.007167
 0.007095
 0.007093
 0.007536
 0.008061
 0.009267
 0.009368
 0.009579
 0.009236
 0.008893
 0.008008
 0.007487
 0.007702
 0.007124
 0.007553
 0.007632
 0.007767
 0.007918
 0.008066
 0.008020
 0.007888
 0.007584
 0.007152
 0.007795
 0.007240
 0.006905
 0.006628
 0.006883
 0.007641
 0.008647
 0.009670
 0.009752
 0.010067
 0.009963
 0.009361
 0.009407
 0.009601
 0.009036
 0.009150
 0.009254
 0.009808
 0.010211
 0.010303
 0.010281
 0.010615
 0.011018
 0.011139
 0.011002
 0.011480
 0.011363
 0.011304
 0.011095
 0.010909
 0.011402
 0.011139
 0.011152
 0.011145
 0.011253
 0.011056
 0.011077
 0.011058
 0.010961
 0.010857
 0.010941
 0.011418
 0.011479
 0.011273
 0.010934
 0.010725
 0.010977
 0.011234
 0.011220
 0.011136
 0.011455
 0.011577
 0.011724
 0.011621
 0.011794
 0.011853
 0.011684
 0.012120
 0.010567
 0.011002
 0.010600
 0.010472
 0.010638
 0.010634
 0.010776
 0.011383
 0.011273
 0.010755
 0.010915
 0.010453
 0.010356
 0.010021
 0.009801
 0.009456
 0.009835
 0.010297
 0.010296
 0.010325
 0.010080
 0.010554
 0.010600
 0.010739
 0.010228
 0.010402
 0.008435
 0.008859
 0.008752
 0.010781
 0.010993
 0.010639
 0.010678
 0.010602
 0.010523
 0.010599
 0.010980
 0.010928
 0.011100
 0.011029
 0.010936
 0.010864
 0.010931
 0.011332
 0.011739
 0.011644
 0.011729
 0.012154
 0.012227
 0.011998
 0.011658
 0.011299
 0.011560
 0.011379
 0.011357
 0.011350
 0.011606
 0.011725
 0.011695
 0.011660
 0.011644
 0.012158
 0.012405
 0.012597
 0.012783
 0.012670
 0.012239
 0.012413
 0.012809
 0.012611
 0.012795
 0.012905
 0.012338
 0.013007
 0.012644
 0.012734
 0.012533
 0.012624
 0.012436
 0.012607
 0.012840
 0.012902
 0.012819
 0.012436
 0.012433
 0.012440
 0.012664
 0.012946
 0.013092
 0.013108
 0.013024
 0.012856
 0.012259
 0.012166
 0.012377
 0.012615
 0.012923
 0.012140
 0.012315
 0.011808
 0.010931
 0.010294
 0.009912
 0.009542
 0.009786
 0.009761
 0.009866
 0.009698
 0.009549
 0.009487
 0.009461
 0.009184
 0.009258
 0.008846
 0.008733
 0.008789
 0.008663
 0.008253
 0.008742
 0.008762
 0.008291
 0.008349
 0.007774
 0.007763
 0.007574
 0.007437
 0.007431
 0.007753
 0.008377
 0.008748
 0.008454
 0.008212
 0.007641
 0.007403
 0.007248
 0.007466
 0.008580
 0.009443
 0.009215
 0.009558
 0.010199
 0.010801
 0.010861
 0.011053
 0.011459
 0.011384
 0.011611
 0.011570
 0.011651
 0.011555
 0.011553
 0.011562
 0.011632
 0.011954
 0.012260
 0.012342
 0.012448
 0.012447
 0.012377
 0.012402
 0.012195
 0.012541
 0.012596
 0.012201
 0.011929
 0.011866
 0.012011
 0.012146
 0.012122
 0.012387
 0.012548
 0.012792
 0.012714
 0.012619
 0.012593
 0.012889
 0.012670
 0.012799
 0.012742
 0.012659
 0.011063
 0.009789
 0.009687
 0.009601
 0.009827
 0.009827
 0.009511
 0.009325
 0.010227
 0.009576
 0.009573
 0.009068
 0.007862
 0.008007
 0.006798
 0.006927
 0.007478
 0.007189
 0.007827
 0.008389
 0.007969
 0.007918
 0.008230
 0.008577
 0.008747
 0.009004
 0.009256
 0.008904
 0.008561
 0.008810
 0.008815
 0.008611
 0.008475
 0.007786
 0.008457
 0.008383
 0.008308
 0.008581
 0.008485
 0.007955
 0.008179
 0.008113
 0.008089
 0.008079
 0.008152
 0.008195
 0.008176
 0.008127
 0.008171
 0.008152
 0.008444
 0.008457
 0.008261
 0.008310
 0.008404
 0.008677
 0.008812
 0.008762
 0.008871
 0.008644
 0.008314
 0.007897
 0.008080
 0.008100
 0.007506
 0.007007
 0.007691
 0.008794
 0.008702
 0.008763
 0.008629
 0.008938
 0.008780
 0.008510
 0.008789
 0.008015
 0.008191
 0.008164
 0.008271
 0.008373
 0.008570
 0.008596
 0.007795
 0.007283
 0.006619
 0.006903
 0.006671
 0.006987
 0.007641
 0.007718
 0.007747
 0.007954
 0.008087
 0.008213
 0.008356
 0.008577
 0.007995
 0.008187
 0.007757
 0.007310
 0.007290
 0.007190
 0.007117
 0.007428
 0.008302
 0.009336
 0.009830
 0.010122
 0.010415
 0.010009
 0.009752
 0.009384
 0.009765
 0.009927
 0.009389
 0.009486
 0.009396
 0.009363
 0.009230
 0.009131
 0.009191
 0.009148
 0.009108
 0.008986
 0.008950
 0.008966
 0.009141
 0.009307
 0.009690
 0.009892
 0.010072
 0.010089
 0.009901
 0.009880
 0.010177
 0.009981
 0.009319
 0.009061
 0.009140
 0.008862
 0.008846
 0.008807
 0.009006
 0.009090
 0.009173
 0.009118
 0.009258
 0.009147
 0.009144
 0.009501
 0.009899
 0.010018
 0.010310
 0.010673
 0.010964
 0.010749
 0.010472
 0.010115
 0.010331
 0.010948
 0.011190
 0.011220
 0.011026
 0.010838
 0.011192
 0.011164
 0.011470
 0.011307
 0.011026
 0.010288
 0.009833
 0.009309
 0.009407
 0.009162
 0.009851
 0.010110
 0.010173
 0.010241
 0.010828
 0.011855
 0.010980
 0.010718
 0.009177
 0.009020
 0.009133
 0.009204
 0.009518
 0.009835
 0.009273
 0.009561
 0.009578
 0.010190
 0.010370
 0.010064
 0.010349
 0.009763
 0.010394
 0.010473
 0.010047
 0.009693
 0.011210
 0.011708
 0.011907
 0.011233
 0.011538
 0.011024
 0.007880
 0.008175
 0.008450
 0.008646
 0.009205
 0.009164
 0.009513
 0.010319
 0.010331
 0.009568
 0.009362
 0.009114
 0.008544
 0.008664
 0.008108
 0.008600
 0.008015
 0.008481
 0.009158
 0.009534
 0.009710
 0.009541
 0.009235
 0.009388
 0.008847
 0.008316
 0.007449
 0.007710
 0.008931
 0.008987
 0.008809
 0.009114
 0.009059
 0.008985
 0.009203
 0.009466
 0.009671
 0.009741
 0.009985
 0.010111
 0.009993
 0.010132
 0.010449
 0.010134
 0.010356
 0.010224
 0.010427
 0.010618
 0.010327
 0.010548
 0.010624
 0.010500
 0.010457
 0.010696
 0.010714
 0.010653
 0.010722
 0.010723
 0.010794
 0.010721
 0.011581
 0.011267
 0.010673
 0.011007
 0.010960
 0.010203
 0.010817
 0.010895
 0.010561
 0.010377
 0.010574
 0.010746
 0.010108
 0.009955
 0.009949
 0.009994
 0.010116
 0.010795
 0.011004
 0.011093
 0.011281
 0.011286
 0.011237
 0.011586
 0.011537
 0.011226
 0.010982
 0.010645
 0.010650
 0.010916
 0.011111
 0.010837
 0.010884
 0.010678
 0.010788
 0.010474
 0.010666
 0.011392
 0.011543
 0.011672
 0.011731
 0.011824
 0.011817
 0.011634
 0.009190
 0.009250
 0.009217
 0.008987
 0.010423
 0.011241
 0.010150
 0.009685
 0.009400
 0.008940
 0.010513
 0.010491
 0.010419
 0.010648
 0.010509
 0.010470
 0.007642
 0.009634
 0.008603
 0.008358
 0.008397
 0.008566
 0.007707
 0.007475
 0.007737
 0.007803
 0.007654
 0.007284
 0.007804
 0.007886
 0.007970
 0.007512
 0.006902
 0.007333
 0.007684
 0.008216
 0.008224
 0.007027
 0.006519
 0.006764
 0.006847
 0.007100
 0.007308
 0.007770
 0.007807
 0.007815
 0.007796
 0.007396
 0.007311
 0.007336
 0.006944
 0.006606
 0.006500
 0.006343
 0.006258
 0.006182
 0.006055
 0.006387
 0.006948
 0.007327
 0.008308
 0.008310
 0.007818
 0.007399
 0.007089
 0.007447
 0.007355
 0.007240
 0.007692
 0.008195
 0.009837
 0.009922
 0.009565
 0.009375
 0.009442
 0.009528
 0.009547
 0.009462
 0.009127
 0.009649
 0.009544
 0.009614
 0.009898
 0.010248
 0.010358
 0.010644
 0.010447
 0.010149
 0.009825
 0.009379
 0.008667
 0.009328
 0.009203
 0.008916
 0.008777
 0.008620
 0.008294
 0.007945
 0.007762
 0.007480
 0.006990
 0.007014
 0.006918
 0.006634
 0.006498
 0.006768
 0.007745
 0.008328
 0.008697
 0.008232
 0.007557
 0.007194
 0.006728
 0.007041
 0.007413
 0.007549
 0.007497
 0.007748
 0.007733
 0.007576
 0.007597
 0.007239
 0.006958
 0.006778
 0.006643
 0.006534
 0.006314
 0.006335
 0.006165
 0.006381
 0.007110
 0.007524
 0.007756
 0.008585
 0.008406
 0.008145
 0.007924
 0.006958
 0.006906
 0.007333
 0.006960
 0.007722
 0.007631
 0.007350
 0.007501
 0.006585
 0.006464
 0.006400
 0.006018
 0.005958
 0.005736
 0.005676
 0.005463
 0.005675
 0.006448
 0.007929
 0.008056
 0.008295
 0.008409
 0.008019
 0.008221
 0.007862
 0.008117
 0.008143
 0.008419
 0.008664
 0.009027
 0.009047
 0.008877
 0.008591
 0.008453
 0.007780
 0.007707
 0.007763
 0.008031
 0.008559
 0.008616
 0.008907
 0.010091
 0.010452
 0.010225
 0.010575
 0.010065
 0.009868
 0.008805
 0.008195
 0.008649
 0.009349
 0.010042
 0.010507
 0.010741
 0.010762
 0.010651
 0.010975
 0.011298
 0.011102
 0.011027
 0.011011
 0.010966
 0.010964
 0.010937
 0.011116
 0.011281
 0.011130
 0.011152
 0.011498
 0.010881
 0.010710
 0.010720
 0.010457
 0.010644
 0.010450
 0.010770
 0.010913
 0.011277
 0.010885
 0.010942
 0.010546
 0.009818
 0.009449
 0.009299
 0.008762
 0.008475
 0.009173
 0.009112
 0.009228
 0.009570
 0.010274
 0.009393
 0.009565
 0.009487
 0.008980
 0.008752
 0.009131
 0.009185
 0.008939
 0.009323
 0.009649
 0.009896
 0.009447
 0.008909
 0.008230
 0.008262
 0.007627
 0.007580
 0.006966
 0.006992
 0.006783
 0.006602
 0.006717
 0.007563
 0.007967
 0.008548
 0.009275
 0.009085
 0.008213
 0.008017
 0.007629
 0.007153
 0.007202
 0.007790
 0.007698
 0.008222
 0.009497
 0.010431
 0.010233
 0.010223
 0.010158
 0.010029
 0.009968
 0.009941
 0.010001
 0.010114
 0.010422
 0.010535
 0.010636
 0.010881
 0.010690
 0.009588
 0.009177
 0.010258
 0.010331
 0.010030
 0.010142
 0.010080
 0.010601
 0.010421
 0.009189
 0.008354
 0.007672
 0.006680
 0.006727
 0.006526
 0.006281
 0.006055
 0.005915
 0.005778
 0.005697
 0.005934
 0.005830
 0.005766
 0.004709
 0.004902
 0.004430
 0.004608
 0.004032
 0.004378
 0.004450
 0.004653
 0.004674
 0.004495
 0.004344
 0.004327
 0.004235
 0.004301
 0.004249
 0.004244
 0.004174
 0.004101
 0.004055
 0.004069
 0.004200
 0.004815
 0.004827
 0.004804
 0.004698
 0.004623
 0.004447
 0.004409
 0.004140
 0.004008
 0.004250
 0.004562
 0.004642
 0.004831
 0.004861
 0.004811
 0.004782
 0.004545
 0.004489
 0.004445
 0.004277
 0.004231
 0.004260
 0.004230
 0.004259
 0.004830
 0.005398
 0.005421
 0.005667
 0.005739
 0.005716
 0.005431
 0.005298
 0.005196
 0.005402
 0.005742
 0.005755
 0.005957
 0.005936
 0.005983
 0.005893
 0.005994
 0.005816
 0.005639
 0.005318
 0.005026
 0.005008
 0.004869
 0.004972
 0.005428
 0.006566
 0.007575
 0.007678
 0.007544
 0.006750
 0.006830
 0.006284
 0.006106
 0.006546
 0.006522
 0.006010
 0.006036
 0.005902
 0.006219
 0.006340
 0.005887
 0.005551
 0.005437
 0.005873
 0.006091
 0.006259
 0.006157
 0.006411
 0.006621
 0.007054
 0.007419
 0.007488
 0.007747
 0.007799
 0.007591
 0.007345
 0.007297
 0.006786
 0.006595
 0.006507
 0.006421
 0.006233
 0.006119
 0.006106
 0.006078
 0.006023
 0.005806
 0.005952
 0.005925
 0.005898
 0.005751
 0.005476
 0.005435
 0.005405
 0.005318
 0.005416
 0.005312
 0.005159
 0.004596
 0.004626
 0.004651
 0.004850
 0.004922
 0.005005
 0.005194
 0.005134
 0.005135
 0.005242
 0.005217
 0.005279
 0.005301
 0.005206
 0.005179
 0.005146
 0.005534
 0.006443
 0.007308
 0.007849
 0.008414
 0.008703
 0.008860
 0.008954
 0.008856
 0.008801
 0.009050
 0.008788
 0.008871
 0.008844
 0.008632
 0.008681
 0.008684
 0.008727
 0.008469
 0.008395
 0.008384
 0.008134
 0.007976
 0.008109
 0.007910
 0.007671
 0.007743
 0.008052
 0.007789
 0.007443
 0.007415
 0.008176
 0.008211
 0.007681
 0.007395
 0.008010
 0.007304
 0.006492
 0.006578
 0.006356
 0.005889
 0.005870
 0.005011
 0.005028
 0.005115
 0.004757
 0.004780
 0.004645
 0.004566
 0.004416
 0.004570
 0.004365
 0.004426
 0.003866
 0.003480
 0.003547
 0.003469
 0.003200
 0.003167
 0.003509
 0.003972
 0.003961
 0.003789
 0.003675
 0.003776
 0.003858
 0.003763
 0.003682
 0.003603
 0.003499
 0.003588
 0.003509
 0.003394
 0.003343
 0.003455
 0.003383
 0.003370
 0.003387
 0.003360
 0.003331
 0.003336
 0.003183
 0.003279
 0.003251
 0.003156
 0.003112
 0.003067
 0.003124
 0.003097
 0.003067
 0.003072
 0.003027
 0.003003
 0.003004
 0.003084
 0.003055
 0.003006
 0.002995
 0.003017
 0.003084
 0.003371
 0.003381
 0.003336
 0.003429
 0.003349
 0.003428
 0.003489
 0.003468
 0.003509
 0.003559
 0.003455
 0.003347
 0.003277
 0.003335
 0.003338
 0.003300
 0.003261
 0.003217
 0.003297
 0.003370
 0.003434
 0.003437
 0.003659
 0.003630
 0.003671
 0.003620
 0.003757
 0.003763
 0.003493
 0.004000
 0.004637
 0.005042
 0.005193
 0.005268
 0.005218
 0.005133
 0.005052
 0.005149
 0.005101
 0.005407
 0.005649
 0.005733
 0.006021
 0.006214
 0.006411
 0.006568
 0.006844
 0.007132
 0.007657
 0.007974
 0.007978
 0.007848
 0.007842
 0.007735
 0.007628
 0.007474
 0.007444
 0.007442
 0.007342
 0.007219
 0.007000
 0.006492
 0.005332
 0.004798
 0.004637
 0.004455
 0.004652
 0.004596
 0.004431
 0.004251
 0.004291
 0.004334
 0.004304
 0.004153
 0.004153
 0.004083
 0.003966
 0.003731
 0.003663
 0.003570
 0.003566
 0.003732
 0.003680
 0.003740
 0.003739
 0.003812
 0.003880
 0.003827
 0.003861
 0.003833
 0.003824
 0.003889
 0.003784
 0.003802
 0.003938
 0.003880
 0.003903
 0.004196
 0.004417
 0.004320
 0.004431
 0.004528
 0.004524
 0.004590
 0.004554
 0.004619
 0.004666
 0.004582
 0.004581
 0.004583
 0.004651
 0.004491
 0.004492
 0.004525
 0.004608
 0.004691
 0.004775
 0.004827
 0.004981
 0.005207
 0.005471
 0.005978
 0.007370
 0.007470
 0.007470
 0.007280
 0.007088
 0.007441
 0.007451
 0.007128
 0.006685
 0.006505
 0.006421
 0.006501
 0.006530
 0.006691
 0.006677
 0.006634
 0.006573
 0.006397
 0.006727
 0.006670
 0.006830
 0.007034
 0.007139
 0.007078
 0.006987
 0.007239
 0.007417
 0.006959
 0.006870
 0.006809
 0.006704
 0.006822
 0.006635
 0.006676
 0.006937
 0.006553
 0.006016
 0.005997
 0.005634
 0.005519
 0.005203
 0.004694
 0.004628
 0.004402
 0.004844
 0.005446
 0.005431
 0.005872
 0.006363
 0.006530
 0.006568
 0.006579
 0.006568
 0.006484
 0.006485
 0.006615
 0.006580
 0.006411
 0.006437
 0.006438
 0.006419
 0.006424
 0.006691
 0.006741
 0.006741
 0.006671
 0.006761
 0.006807
 0.006731
 0.006823
 0.006887
 0.006520
 0.006304
 0.006021
 0.005705
 0.005191
 0.004952
 0.004393
 0.004446
 0.004591
 0.004622
 0.004794
 0.004628
 0.004768
 0.004662
 0.004277
 0.004263
 0.004108
 0.004059
 0.004075
 0.004085
 0.004129
 0.004091
 0.004157
 0.004295
 0.004356
 0.004377
 0.004418
 0.004493
 0.004540
 0.004608
 0.004574
 0.004574
 0.004459
 0.004410
 0.004391
 0.004292
 0.004407
 0.004407
 0.004409
 0.004439
 0.004408
 0.004440
 0.004488
 0.004454
 0.004533
 0.004546
 0.004591
 0.004589
 0.004685
 0.004534
 0.004417
 0.004447
 0.004386
 0.004413
 0.004433
 0.004345
 0.004355
 0.004169
 0.004307
 0.004229
 0.004256
 0.004281
 0.004308
 0.004416
 0.004430
 0.004354
 0.004482
 0.004461
 0.004447
 0.004405
 0.004472
 0.004668
 0.004679
 0.004545
 0.004733
 0.004675
 0.004799
 0.004617
 0.004724
 0.004766
 0.004868
 0.004303
 0.004120
 0.004213
 0.004139
 0.004293
 0.004330
 0.004236
 0.004423
 0.004634
 0.004721
 0.005017
 0.005310
 0.005477
 0.005669
 0.005930
 0.006139
 0.006312
 0.006023
 0.005554
 0.005598
 0.005332
 0.004763
 0.004950
 0.004653
 0.004431
 0.004368
 0.004449
 0.004033
 0.004262
 0.004113
 0.003924
 0.003608
 0.003581
 0.003552
 0.003723
 0.003672
 0.003848
 0.004213
 0.004217
 0.003816
 0.003519
 0.003903
 0.003714
 0.003708
 0.004038
 0.004216
 0.004286
 0.004317
 0.004440
 0.004380
 0.004728
 0.005193
 0.005177
 0.005235
 0.005235
 0.005330
 0.005314
 0.005240
 0.005277
 0.005274
 0.005288
 0.005475
 0.005811
 0.006034
 0.006126
 0.006199
 0.006286
 0.006373
 0.006319
 0.006248
 0.006346
 0.006416
 0.006505
 0.006347
 0.006348
 0.006308
 0.006270
 0.006257
 0.006107
 0.005986
 0.006055
 0.006057
 0.006172
 0.006088
 0.006112
 0.006199
 0.006301
 0.006473
 0.006583
 0.006480
 0.006417
 0.006383
 0.006214
 0.006153
 0.006172
 0.006487
 0.006355
 0.006294
 0.006278
 0.006305
 0.006200
 0.006309
 0.006352
 0.006396
 0.006595
 0.006455
 0.006102
 0.005825
 0.005717
 0.005672
 0.005797
 0.005248
 0.005175
 0.005126
 0.004950
 0.004207
 0.004333
 0.004306
 0.004239
 0.004068
 0.003726
 0.003517
 0.003536
 0.003512
 0.003538
 0.003277
 0.003399
 0.003312
 0.003475
 0.003456
 0.003459
 0.003512
 0.003584
 0.003743
 0.004638
 0.005468
 0.006031
 0.006646
 0.006977
 0.006978
 0.006957
 0.006982
 0.007053
 0.006910
 0.006663
 0.006504
 0.006521
 0.006411
 0.005779
 0.006131
 0.005920
 0.006004
 0.005944
 0.005740
 0.005148
 0.004692
 0.004875
 0.005809
 0.005930
 0.006470
 0.006613
 0.006799
 0.006862
 0.006882
 0.006821
 0.006651
 0.006640
 0.006293
 0.006379
 0.006358
 0.006203
 0.006032
 0.006094
 0.006608
 0.006760
 0.006808
 0.006965
 0.006936
 0.006982
 0.006885
 0.006976
 0.007180
 0.007376
 0.007475
 0.007834
 0.007829
 0.007875
 0.007808
 0.007655
 0.007696
 0.007673
 0.007764
 0.007778
 0.007863
 0.007697
 0.007647
 0.007598
 0.007389
 0.007368
 0.007321
 0.007272
 0.007299
 0.007249
 0.007419
 0.007318
 0.007594
 0.007715
 0.007202
 0.006782
 0.006482
 0.006479
 0.006350
 0.006480
 0.006474
 0.006712
 0.006578
 0.006527
 0.006321
 0.006529
 0.006501
 0.006604
 0.006534
 0.006662
 0.006478
 0.006254
 0.006301
 0.006090
 0.005169
 0.005334
 0.006005
 0.006425
 0.006408
 0.006618
 0.006518
 0.006541
 0.006593
 0.006563
 0.006668
 0.006766
 0.006920
 0.006900
 0.006705
 0.006873
 0.007252
 0.007105
 0.007083
 0.006820
 0.006326
 0.006261
 0.006196
 0.006084
 0.006116
 0.006214
 0.006241
 0.006449
 0.006782
 0.006907
 0.007096
 0.007245
 0.007729
 0.007811
 0.007577
 0.007568
 0.007128
 0.006572
 0.006326
 0.006197
 0.005842
 0.005222
 0.005261
 0.004900
 0.004594
 0.004594
 0.004494
 0.004757
 0.004857
 0.005324
 0.005686
 0.006463
 0.007079
 0.006576
 0.006679
 0.006549
 0.006619
 0.006640
 0.006536
 0.006712
 0.006710
 0.006576
 0.006447
 0.006302
 0.006395
 0.006312
 0.006017
 0.006064
 0.005617
 0.005369
 0.005406
 0.005546
 0.005581
 0.005921
 0.007009
 0.007791
 0.008488
 0.008669
 0.008834
 0.008951
 0.008617
 0.008802
 0.008531
 0.008475
 0.008417
 0.008359
 0.008342
 0.008215
 0.007983
 0.007929
 0.007949
 0.007824
 0.007950
 0.007777
 0.007793
 0.007895
 0.007858
 0.008225
 0.008415
 0.008443
 0.008526
 0.008471
 0.008585
 0.008478
 0.008264
 0.008982
 0.008997
 0.008432
 0.008037
 0.007830
 0.007937
 0.007940
 0.008048
 0.007708
 0.007608
 0.007507
 0.007406
 0.007358
 0.007163
 0.006972
 0.006422
 0.005975
 0.005411
 0.005348
 0.005326
 0.005484
 0.005459
 0.005070
 0.004804
 0.005066
 0.005428
 0.005462
 0.005280
 0.005182
 0.005089
 0.005175
 0.004740
 0.004790
 0.004861
 0.004303
 0.004285
 0.004048
 0.004064
 0.003989
 0.004034
 0.004331
 0.004311
 0.004493
 0.004612
 0.004756
 0.004924
 0.004949
 0.005154
 0.005265
 0.005109
 0.004901
 0.005069
 0.004943
 0.004727
 0.004650
 0.004518
 0.004043
 0.004389
 0.004159
 0.003881
 0.003582
 0.003539
 0.003302
 0.003686
 0.004306
 0.004656
 0.004773
 0.004970
 0.005223
 0.005188
 0.005122
 0.005319
 0.005414
 0.005404
 0.005334
 0.005205
 0.005204
 0.005166
 0.005288
 0.005178
 0.005109
 0.005154
 0.004967
 0.004759
 0.004218
 0.004069
 0.003923
 0.004590
 0.004650
 0.004633
 0.004466
 0.004339
 0.004229
 0.004314
 0.004230
 0.003898
 0.003826
 0.003815
 0.003870
 0.003887
 0.003871
 0.003873
 0.003904
 0.003656
 0.003658
 0.003698
 0.003466
 0.003648
 0.003403
 0.003280
 0.003254
 0.003167
 0.003297
 0.003852
 0.003982
 0.004220
 0.004319
 0.004417
 0.004285
 0.004274
 0.004247
 0.004443
 0.004340
 0.004216
 0.003916
 0.003610
 0.003430
 0.003365
 0.003150
 0.003209
 0.003116
 0.003070
 0.002915
 0.002893
 0.002766
 0.002758
 0.002821
 0.003352
 0.003788
 0.003914
 0.004012
 0.004056
 0.004023
 0.004057
 0.004055
 0.003680
 0.003607
 0.003375
 0.003632
 0.003299
 0.003370
 0.003455
 0.003186
 0.003002
 0.003024
 0.002913
 0.002870
 0.002735
 0.002869
 0.003243
 0.003324
 0.003424
 0.003658
 0.003741
 0.003852
 0.003798
 0.003998
 0.004145
 0.004093
 0.003695
 0.003584
 0.003532
 0.003455
 0.003491
 0.003597
 0.003580
 0.003560
 0.003502
 0.003401
 0.003338
 0.002954
 0.002808
 0.002693
 0.002488
 0.002543
 0.001410
 0.001517
 0.001677
 0.001760
 0.002175
 0.001951
 0.001871
 0.001783
 0.001781
 0.002131
 0.002263
 0.002298
 0.002379
 0.002307
 0.002228
 0.002246
 0.002171
 0.002081
 0.001978
 0.001911
 0.001824
 0.002024
 0.001860
 0.001843
 0.001972
 0.002069
 0.002025
 0.001959
 0.002012
 0.002094
 0.002168
 0.002136
 0.002214
 0.002192
 0.002174
 0.002268
 0.002435
 0.002363
 0.002221
 0.002161
 0.002096
 0.002226
 0.002123
 0.001970
 0.002077
 0.002019
 0.002250
 0.002081
 0.002335
 0.002502
 0.002544
 0.002609
 0.002703
 0.002787
 0.002809
 0.002764
 0.002618
 0.002381
 0.002355
 0.002352
 0.002386
 0.002497
 0.002306
 0.002357
 0.002383
 0.002395
 0.002367
 0.002220
 0.002261
 0.002320
 0.002412
 0.002200
 0.002198
 0.002400
 0.002546
 0.002758
 0.002782
 0.002967
 0.002898
 0.002894
 0.002902
 0.002739
 0.002559
 0.002780
 0.002678
 0.002665
 0.002407
 0.002206
 0.002613
 0.002678
 0.002658
 0.002669
 0.002579
 0.002182
 0.002298
 0.002383
 0.002726
 0.002821
 0.003003
 0.002901
 0.002966
 0.002999
 0.003008
 0.003086
 0.002971
 0.002976
 0.002975
 0.002806
 0.002633
 0.002627
 0.002530
 0.002526
 0.002431
 0.002375
 0.002286
 0.002234
 0.002217
 0.002056
 0.001976
 0.002176
 0.002619
 0.002886
 0.003164
 0.003417
 0.003357
 0.003424
 0.003322
 0.003230
 0.003011
 0.003090
 0.003180
 0.002774
 0.002795
 0.002772
 0.002719
 0.002627
 0.002615
 0.002635
 0.002366
 0.002362
 0.002481
 0.002198
 0.002198
 0.002315
 0.002573
 0.002912
 0.003105
 0.003273
 0.003340
 0.003379
 0.003428
 0.003413
 0.003056
 0.003368
 0.003307
 0.003246
 0.003185
 0.003171
 0.003148
 0.003007
 0.002984
 0.002789
 0.002756
 0.002601
 0.002649
 0.002628
 0.002588
 0.002627
 0.002750
 0.002855
 0.002921
 0.002990
 0.003061
 0.002994
 0.002972
 0.002841
 0.002770
 0.002687
 0.002627
 0.002582
 0.002614
 0.002568
 0.002511
 0.002493
 0.002457
 0.002419
 0.002383
 0.002367
 0.002430
 0.002382
 0.002375
 0.002401
 0.002668
 0.002814
 0.002880
 0.003123
 0.002905
 0.002782
 0.002686
 0.002688
 0.002716
 0.002762
 0.002819
 0.002804
 0.002897
 0.002934
 0.002920
 0.002915
 0.003039
 0.002808
 0.002840
 0.002908
 0.002895
 0.002860
 0.002958
 0.003234
 0.003427
 0.003616
 0.003697
 0.003663
 0.003490
 0.003273
 0.002834
 0.002850
 0.002809
 0.002711
 0.002683
 0.002635
 0.002553
 0.002485
 0.002337
 0.002284
 0.002140
 0.002163
 0.002155
 0.002119
 0.002099
 0.002198
 0.002200
 0.002257
 0.002503
 0.002582
 0.002607
 0.002518
 0.002276
 0.002129
 0.002151
 0.002038
 0.002139
 0.002126
 0.001926
 0.002109
 0.002075
 0.002039
 0.001940
 0.001896
 0.001830
 0.001901
 0.001814
 0.001712
 0.001697
 0.001697
 0.001706
 0.001722
 0.001999
 0.002232
 0.002373
 0.002424
 0.002523
 0.002579
 0.002616
 0.002638
 0.002541
 0.002498
 0.002284
 0.002192
 0.002093
 0.002239
 0.002128
 0.002298
 0.002550
 0.002608
 0.003958
 0.004380
 0.004576
 0.004688
 0.004536
 0.004415
 0.004606
 0.004549
 0.004398
 0.003983
 0.004039
 0.003996
 0.004185
 0.004171
 0.004058
 0.004039
 0.003960
 0.004006
 0.004081
 0.004143
 0.004205
 0.004205
 0.004161
 0.004086
 0.003968
 0.004128
 0.004100
 0.004055
 0.004099
 0.004107
 0.004150
 0.004348
 0.004676
 0.004640
 0.004540
 0.004740
 0.004914
 0.004974
 0.005293
 0.005186
 0.005042
 0.005157
 0.005256
 0.005422
 0.005498
 0.005385
 0.005507
 0.005655
 0.005454
 0.005564
 0.005398
 0.005302
 0.005448
 0.005318
 0.005360
 0.005467
 0.005326
 0.005473
 0.005643
 0.005395
 0.005322
 0.005147
 0.005123
 0.005015
 0.005051
 0.005018
 0.004888
 0.004731
 0.004451
 0.005016
 0.004271
 0.004137
 0.004049
 0.003910
 0.003830
 0.003791
 0.003807
 0.003790
 0.004058
 0.004490
 0.004801
 0.005412
 0.005638
 0.005249
 0.004994
 0.004928
 0.004933
 0.004833
 0.004665
 0.004492
 0.004691
 0.005250
 0.006034
 0.006612
 0.007030
 0.007223
 0.007449
 0.007811
 0.007920
 0.008163
 0.008181
 0.007670
 0.007586
 0.006707
 0.006435
 0.006435
 0.006110
 0.006090
 0.006026
 0.005755
 0.005701
 0.005488
 0.005468
 0.005371
 0.005257
 0.005111
 0.004931
 0.004825
 0.004491
 0.004329
 0.004309
 0.004231
 0.004320
 0.004193
 0.004159
 0.004169
 0.004194
 0.004300
 0.003773
 0.003679
 0.003664
 0.003533
 0.003489
 0.003502
 0.003467
 0.003499
 0.003108
 0.002654
 0.002593
 0.002641
 0.002564
 0.002455
 0.002417
 0.002415
 0.002330
 0.002381
 0.002416
 0.002331
 0.002246
 0.002562
 0.002262
 0.002918
 0.003646
 0.003768
 0.003980
 0.004213
 0.004250
 0.004220
 0.004123
 0.004176
 0.004203
 0.004262
 0.004196
 0.003987
 0.003894
 0.004162
 0.004243
 0.004179
 0.004309
 0.004471
 0.004603
 0.004573
 0.004670
 0.004507
 0.004483
 0.004471
 0.004535
 0.004771
 0.004986
 0.005199
 0.005632
 0.006068
 0.006175
 0.006237
 0.006251
 0.006296
 0.006339
 0.006417
 0.006612
 0.006526
 0.006528
 0.006469
 0.006425
 0.006394
 0.006248
 0.006206
 0.006162
 0.006263
 0.006322
 0.006426
 0.006464
 0.006556
 0.006769
 0.006819
 0.006912
 0.006985
 0.007022
 0.006925
 0.006876
 0.006811
 0.006937
 0.006590
 0.006189
 0.006263
 0.006452
 0.006482
 0.006590
 0.006326
 0.005896
 0.005679
 0.005769
 0.005872
 0.005948
 0.005737
 0.005379
 0.005377
 0.004979
 0.005010
 0.004911
 0.004912
 0.005117
 0.005114
 0.004977
 0.004875
 0.004907
 0.004840
 0.004839
 0.004742
 0.004704
 0.004668
 0.004521
 0.004375
 0.004202
 0.003911
 0.004019
 0.004235
 0.004418
 0.004715
 0.005133
 0.005412
 0.005271
 0.005343
 0.005244
 0.005129
 0.004963
 0.005095
 0.005013
 0.004908
 0.004740
 0.004602
 0.004384
 0.004110
 0.004154
 0.003977
 0.003476
 0.003486
 0.003145
 0.003248
 0.003015
 0.003022
 0.003454
 0.004176
 0.004452
 0.004615
 0.004935
 0.004974
 0.005215
 0.005113
 0.005030
 0.004756
 0.004520
 0.004258
 0.003766
 0.003603
 0.003615
 0.003654
 0.003629
 0.003764
 0.003765
 0.003851
 0.003743
 0.003663
 0.003609
 0.003718
 0.003983
 0.004012
 0.004224
 0.004410
 0.004549
 0.004617
 0.004716
 0.004452
 0.004296
 0.004389
 0.004614
 0.004614
 0.004483
 0.004516
 0.004484
 0.004053
 0.004687
 0.004023
 0.003961
 0.004032
 0.004477
 0.004496
 0.004552
 0.004061
 0.003970
 0.004412
 0.004559
 0.004866
 0.005204
 0.005398
 0.005096
 0.005176
 0.005282
 0.005377
 0.005376
 0.005365
 0.005273
 0.004308
 0.005124
 0.004052
 0.004256
 0.004015
 0.003635
 0.003278
 0.003133
 0.003109
 0.002984
 0.003051
 0.003474
 0.003875
 0.004502
 0.005090
 0.005133
 0.005466
 0.005491
 0.005473
 0.005237
 0.005399
 0.005403
 0.005457
 0.005381
 0.005269
 0.005043
 0.005046
 0.004317
 0.004282
 0.004296
 0.004454
 0.004616
 0.004486
 0.004453
 0.004420
 0.004594
 0.004932
 0.005880
 0.005914
 0.005723
 0.005841
 0.005606
 0.005464
 0.005133
 0.005100
 0.005177
 0.005326
 0.005163
 0.004709
 0.004335
 0.004573
 0.004444
 0.004177
 0.003855
 0.003773
 0.003800
 0.003827
 0.003826
 0.003742
 0.004006
 0.004337
 0.005074
 0.006052
 0.005495
 0.005386
 0.005062
 0.004700
 0.004805
 0.004664
 0.004509
 0.004494
 0.004259
 0.004096
 0.004033
 0.003835
 0.003727
 0.003567
 0.003555
 0.003519
 0.003281
 0.003138
 0.003170
 0.003266
 0.003680
 0.003947
 0.003974
 0.004128
 0.004398
 0.004450
 0.004402
 0.004029
 0.003784
 0.003872
 0.003891
 0.003901
 0.003959
 0.003957
 0.003894
 0.003944
 0.003951
 0.004021
 0.004223
 0.004106
 0.004038
 0.004059
 0.004087
 0.004285
 0.004451
 0.004647
 0.005051
 0.005156
 0.005105
 0.004865
 0.005455
 0.005733
 0.005680
 0.005843
 0.005857
 0.006066
 0.006481
 0.006457
 0.006501
 0.006547
 0.006594
 0.006616
 0.006616
 0.006893
 0.006940
 0.006938
 0.006984
 0.007029
 0.007075
 0.007342
 0.007443
 0.007644
 0.007546
 0.007576
 0.007493
 0.007099
 0.007078
 0.006981
 0.006841
 0.006633
 0.006569
 0.006525
 0.006241
 0.006075
 0.006057
 0.005895
 0.006040
 0.005427
 0.005720
 0.005645
 0.005607
 0.005688
 0.005976
 0.006036
 0.006176
 0.006311
 0.006394
 0.006649
 0.006995
 0.006383
 0.006152
 0.006065
 0.005947
 0.005953
 0.005771
 0.005572
 0.005439
 0.005653
 0.005775
 0.005716
 0.005718
 0.005678
 0.005596
 0.005455
 0.005164
 0.005087
 0.005139
 0.005105
 0.004669
 0.004349
 0.004538
 0.004504
 0.004472
 0.004649
 0.004293
 0.004320
 0.004246
 0.004102
 0.004238
 0.003898
 0.003519
 0.003454
 0.003330
 0.003281
 0.003316
 0.003010
 0.003033
 0.002937
 0.002981
 0.003151
 0.003556
 0.003735
 0.003976
 0.003995
 0.004098
 0.004219
 0.004342
 0.004260
 0.004064
 0.003801
 0.003702
 0.003463
 0.003436
 0.003461
 0.003409
 0.003334
 0.003295
 0.003197
 0.003118
 0.003141
 0.003187
 0.003171
 0.003092
 0.003000
 0.003114
 0.003337
 0.003489
 0.003719
 0.003916
 0.004103
 0.003865
 0.004008
 0.004057
 0.003927
 0.003700
 0.003578
 0.003561
 0.003614
 0.003589
 0.003435
 0.003435
 0.003521
 0.003386
 0.003497
 0.003359
 0.003318
 0.003316
 0.003440
 0.003620
 0.003797
 0.004100
 0.004428
 0.004573
 0.004773
 0.004959
 0.005115
 0.005076
 0.005160
 0.005122
 0.005228
 0.005338
 0.005336
 0.005373
 0.005262
 0.005170
 0.005098
 0.004992
 0.005028
 0.004994
 0.004851
 0.004715
 0.004549
 0.004582
 0.004680
 0.004850
 0.005360
 0.006385
 0.005788
 0.005564
 0.005521
 0.005629
 0.005560
 0.005080
 0.005077
 0.004187
 0.004050
 0.004199
 0.004140
 0.004053
 0.004026
 0.004157
 0.004041
 0.003985
 0.003874
 0.003793
 0.003794
 0.003882
 0.004654
 0.004661
 0.005646
 0.005269
 0.005245
 0.005112
 0.005105
 0.005123
 0.005256
 0.005537
 0.005538
 0.005445
 0.005599
 0.005278
 0.005164
 0.005380
 0.005393
 0.005661
 0.005757
 0.005694
 0.005892
 0.005492
 0.005428
 0.006042
 0.006225
 0.005983
 0.005645
 0.005413
 0.004974
 0.004926
 0.004671
 0.004953
 0.004883
 0.004785
 0.004888
 0.004818
 0.004968
 0.004802
 0.004655
 0.004588
 0.004685
 0.004594
 0.005163
 0.005491
 0.005674
 0.005942
 0.005764
 0.005976
 0.005893
 0.005896
 0.006271
 0.006365
 0.005807
 0.005853
 0.005953
 0.006164
 0.006453
 0.006688
 0.007065
 0.007179
 0.006456
 0.006300
 0.006358
 0.006551
 0.006204
 0.006622
 0.006633
 0.006615
 0.006402
 0.006267
 0.006201
 0.006353
 0.006296
 0.006465
 0.006164
 0.006243
 0.006229
 0.006485
 0.006497
 0.006325
 0.006301
 0.006311
 0.006331
 0.006132
 0.006196
 0.006017
 0.006111
 0.006004
 0.005808
 0.006052
 0.006093
 0.005990
 0.005990
 0.005930
 0.006245
 0.006322
 0.006499
 0.006627
 0.006682
 0.006114
 0.006067
 0.005942
 0.005989
 0.005824
 0.005765
 0.005818
 0.005673
 0.005474
 0.005441
 0.005658
 0.005745
 0.005738
 0.005606
 0.005323
 0.004979
 0.005101
 0.004939
 0.004651
 0.004935
 0.005602
 0.006382
 0.006749
 0.007059
 0.007367
 0.006374
 0.005730
 0.006003
 0.005939
 0.006163
 0.006176
 0.005760
 0.005752
 0.005357
 0.005719
 0.005621
 0.005136
 0.005101
 0.004717
 0.004800
 0.004665
 0.004438
 0.004190
 0.004594
 0.004930
 0.004882
 0.005189
 0.005111
 0.005716
 0.005648
 0.006302
 0.006436
 0.006495
 0.006386
 0.006229
 0.006127
 0.006051
 0.005688
 0.005428
 0.005359
 0.005199
 0.004968
 0.004900
 0.004813
 0.004356
 0.004323
 0.004429
 0.004554
 0.005117
 0.005498
 0.006284
 0.006568
 0.006841
 0.007257
 0.006905
 0.007119
 0.006927
 0.007189
 0.007093
 0.006720
 0.006554
 0.006562
 0.006158
 0.005610
 0.005361
 0.004963
 0.004876
 0.004543
 0.004049
 0.004139
 0.004138
 0.004258
 0.004845
 0.005307
 0.005744
 0.006051
 0.006635
 0.006207
 0.006343
 0.006385
 0.006139
 0.005861
 0.005890
 0.006492
 0.006330
 0.006398
 0.006114
 0.006475
 0.006570
 0.006605
 0.006629
 0.006515
 0.006535
 0.006508
 0.006688
 0.006703
 0.006619
 0.006716
 0.006816
 0.007044
 0.006812
 0.007013
 0.006923
 0.006913
 0.006674
 0.006573
 0.006519
 0.006724
 0.006651
 0.006472
 0.006483
 0.006560
 0.006353
 0.006306
 0.006412
 0.006399
 0.006471
 0.006282
 0.006109
 0.006082
 0.006394
 0.006367
 0.006403
 0.006763
 0.006820
 0.006522
 0.006605
 0.006573
 0.006743
 0.007043
 0.006853
 0.006571
 0.006360
 0.006146
 0.006036
 0.005289
 0.005252
 0.005143
 0.004931
 0.004625
 0.004306
 0.004275
 0.004288
 0.004477
 0.005257
 0.005445
 0.005285
 0.005546
 0.005118
 0.004792
 0.004134
 0.004256
 0.004559
 0.004386
 0.004715
 0.004871
 0.004668
 0.004485
 0.004366
 0.004294
 0.004341
 0.004412
 0.004275
 0.005099
 0.006250
 0.006370
 0.006609
 0.006684
 0.006722
 0.006804
 0.006584
 0.006691
 0.006771
 0.006602
 0.006469
 0.006346
 0.006468
 0.006557
 0.006597
 0.006551
 0.006582
 0.006503
 0.006462
 0.006385
 0.006304
 0.006228
 0.006151
 0.006194
 0.006156
 0.006320
 0.006235
 0.006194
 0.006075
 0.006065
 0.006159
 0.006208
 0.006093
 0.006343
 0.006410
 0.006492
 0.006587
 0.006712
 0.006830
 0.006985
 0.006499
 0.005680
 0.005485
 0.006038
 0.005998
 0.006022
 0.005985
 0.005852
 0.005592
 0.005552
 0.005455
 0.005772
 0.005950
 0.005796
 0.005524
 0.005731
 0.005519
 0.006247
 0.006480
 0.006925
 0.007047
 0.007229
 0.006990
 0.006944
 0.007023
 0.007054
 0.006991
 0.007024
 0.006722
 0.006618
 0.006762
 0.006813
 0.006685
 0.006674
 0.006683
 0.006779
 0.006898
 0.007009
 0.006915
 0.007063
 0.007048
 0.007056
 0.007096
 0.007207
 0.007421
 0.007289
 0.007100
 0.007109
 0.006967
 0.006731
 0.006360
 0.005875
 0.005536
 0.005602
 0.005797
 0.005733
 0.005424
 0.005434
 0.005574
 0.005741
 0.005926
 0.005989
 0.006147
 0.006026
 0.005721
 0.005524
 0.005901
 0.006007
 0.005864
 0.005140
 0.005223
 0.005340
 0.005093
 0.005019
 0.004878
 0.004789
 0.004822
 0.004860
 0.004795
 0.004625
 0.004638
 0.004635
 0.004747
 0.004842
 0.005133
 0.005076
 0.004922
 0.004706
 0.004200
 0.003805
 0.004013
 0.003906
 0.004206
 0.004154
 0.004203
 0.004248
 0.004158
 0.004059
 0.003952
 0.004076
 0.004062
 0.004017
 0.004075
 0.004224
 0.004255
 0.004237
 0.004145
 0.004127
 0.004321
 0.004331
 0.004153
 0.004399
 0.004435
 0.004200
 0.004258
 0.004398
 0.004286
 0.004654
 0.004750
 0.004825
 0.005077
 0.005089
 0.005078
 0.005092
 0.005565
 0.005394
 0.005260
 0.004873
 0.004913
 0.004879
 0.005014
 0.005066
 0.005268
 0.005786
 0.006295
 0.006826
 0.006907
 0.006779
 0.007060
 0.006923
 0.006997
 0.006814
 0.006640
 0.006403
 0.006487
 0.006409
 0.006372
 0.006291
 0.006381
 0.006548
 0.006714
 0.006909
 0.007025
 0.007104
 0.007006
 0.007036
 0.007106
 0.006858
 0.006356
 0.005833
 0.006096
 0.006160
 0.005700
 0.006053
 0.005791
 0.005842
 0.005733
 0.005623
 0.005506
 0.005362
 0.005215
 0.004958
 0.004960
 0.004857
 0.004689
 0.004540
 0.004444
 0.004413
 0.004256
 0.004769
 0.005181
 0.005512
 0.005645
 0.005827
 0.005910
 0.005515
 0.005503
 0.004633
 0.005385
 0.005468
 0.005503
 0.005477
 0.005331
 0.005214
 0.005232
 0.004886
 0.004788
 0.004737
 0.004635
 0.004329
 0.004145
 0.004341
 0.004159
 0.004645
 0.004954
 0.005498
 0.005678
 0.005736
 0.005804
 0.006087
 0.005787
 0.006084
 0.006120
 0.006042
 0.005965
 0.005792
 0.005916
 0.005761
 0.005526
 0.005307
 0.005368
 0.005041
 0.004921
 0.004976
 0.004605
 0.004622
 0.004657
 0.004930
 0.005296
 0.005786
 0.005860
 0.006381
 0.006441
 0.005883
 0.006275
 0.006007
 0.006258
 0.006153
 0.007096
 0.007233
 0.006981
 0.006997
 0.007226
 0.006942
 0.006722
 0.005663
 0.005372
 0.005420
 0.005598
 0.005554
 0.005268
 0.005357
 0.005295
 0.005307
 0.005291
 0.005320
 0.005229
 0.005249
 0.005285
 0.005195
 0.005018
 0.004771
 0.004686
 0.004786
 0.004699
 0.004698
 0.004780
 0.004950
 0.004985
 0.005055
 0.005166
 0.005201
 0.005037
 0.004810
 0.004806
 0.004872
 0.005010
 0.004955
 0.004953
 0.004814
 0.004781
 0.004748
 0.004629
 0.004464
 0.004483
 0.004480
 0.004461
 0.004398
 0.004334
 0.004365
 0.004365
 0.004333
 0.004304
 0.004304
 0.004261
 0.004215
 0.004216
 0.004246
 0.004153
 0.004151
 0.004195
 0.004257
 0.004325
 0.004258
 0.003933
 0.003877
 0.003909
 0.004049
 0.004153
 0.004118
 0.004229
 0.004260
 0.004181
 0.004054
 0.004212
 0.004262
 0.004351
 0.004308
 0.004327
 0.004391
 0.004360
 0.004281
 0.004188
 0.004279
 0.004326
 0.004436
 0.004549
 0.004551
 0.004617
 0.004602
 0.004668
 0.004600
 0.004698
 0.004646
 0.004644
 0.004592
 0.004558
 0.004556
 0.004504
 0.004602
 0.004701
 0.004801
 0.004801
 0.004715
 0.004713
 0.004611
 0.004528
 0.004523
 0.004626
 0.004648
 0.004531
 0.004264
 0.004307
 0.004482
 0.004443
 0.004481
 0.004754
 0.004753
 0.004939
 0.005120
 0.005269
 0.005568
 0.005589
 0.005509
 0.005082
 0.004734
 0.004423
 0.004218
 0.004247
 0.004558
 0.004840
 0.004993
 0.005113
 0.005182
 0.004816
 0.004134
 0.004040
 0.003795
 0.003957
 0.003894
 0.004226
 0.004343
 0.004453
 0.004455
 0.004521
 0.004659
 0.004793
 0.004796
 0.004899
 0.004932
 0.004959
 0.004891
 0.004887
 0.004932
 0.005189
 0.005429
 0.005573
 0.005280
 0.005050
 0.005267
 0.006091
 0.005925
 0.005904
 0.005996
 0.006127
 0.006045
 0.006222
 0.006275
 0.006250
 0.006481
 0.005868
 0.005358
 0.005037
 0.004931
 0.005080
 0.005247
 0.005131
 0.005236
 0.005100
 0.005104
 0.004061
 0.004914
 0.004851
 0.004452
 0.004398
 0.004108
 0.004278
 0.003950
 0.003846
 0.003887
 0.003686
 0.003585
 0.003508
 0.003553
 0.003707
 0.003647
 0.003591
 0.003894
 0.004028
 0.003926
 0.004011
 0.004167
 0.003964
 0.004111
 0.004362
 0.004556
 0.004761
 0.005377
 0.005407
 0.005855
 0.006397
 0.006612
 0.006833
 0.006723
 0.006784
 0.006738
 0.006881
 0.006842
 0.006815
 0.006878
 0.006812
 0.006787
 0.006837
 0.006951
 0.007124
 0.007275
 0.007295
 0.007520
 0.007611
 0.007922
 0.008159
 0.008171
 0.008532
 0.008260
 0.007875
 0.007962
 0.008075
 0.007812
 0.007704
 0.007782
 0.007597
 0.007652
 0.007319
 0.007318
 0.007292
 0.007201
 0.006911
 0.006743
 0.006716
 0.006009
 0.006116
 0.006655
 0.006692
 0.006515
 0.006578
 0.006723
 0.007260
 0.006957
 0.007136
 0.007329
 0.007467
 0.007463
 0.007413
 0.007138
 0.007012
 0.006966
 0.007110
 0.006774
 0.006903
 0.006597
 0.006747
 0.006683
 0.007036
 0.006914
 0.006819
 0.006914
 0.007007
 0.007097
 0.006890
 0.006984
 0.006719
 0.006814
 0.006952
 0.006670
 0.006820
 0.006893
 0.006986
 0.006423
 0.006191
 0.005879
 0.005760
 0.005506
 0.005319
 0.005226
 0.005082
 0.005087
 0.005014
 0.005049
 0.005338
 0.005485
 0.006065
 0.006518
 0.006422
 0.006594
 0.006599
 0.006055
 0.005765
 0.005657
 0.005376
 0.005717
 0.006134
 0.006218
 0.006357
 0.006518
 0.006361
 0.006479
 0.006523
 0.006381
 0.006339
 0.006351
 0.006265
 0.006769
 0.006783
 0.006765
 0.007088
 0.007482
 0.007405
 0.007394
 0.007428
 0.007248
 0.007253
 0.007801
 0.007511
 0.007265
 0.007807
 0.006952
 0.006663
 0.006661
 0.006917
 0.006748
 0.006774
 0.006419
 0.006072
 0.006022
 0.006111
 0.006069
 0.006027
 0.006077
 0.006026
 0.005898
 0.005861
 0.005653
 0.005558
 0.005524
 0.005563
 0.005537
 0.005634
 0.005712
 0.005439
 0.005503
 0.005475
 0.005605
 0.005674
 0.005717
 0.005791
 0.005823
 0.005985
 0.006082
 0.005763
 0.005676
 0.005654
 0.005639
 0.005666
 0.006226
 0.007257
 0.007422
 0.007628
 0.007686
 0.007689
 0.007783
 0.007806
 0.005949
 0.005598
 0.005589
 0.005707
 0.005625
 0.005649
 0.005596
 0.005505
 0.005513
 0.005439
 0.005444
 0.005401
 0.005296
 0.005128
 0.005457
 0.005624
 0.005575
 0.005677
 0.005387
 0.005318
 0.005308
 0.005282
 0.005201
 0.005011
 0.004934
 0.004756
 0.004704
 0.005279
 0.005249
 0.005309
 0.005162
 0.004999
 0.004674
 0.004525
 0.004570
 0.004568
 0.004548
 0.004644
 0.004950
 0.005194
 0.005057
 0.004994
 0.004660
 0.004535
 0.004953
 0.004869
 0.004451
 0.004459
 0.004741
 0.004708
 0.004805
 0.004722
 0.004512
 0.004420
 0.004456
 0.004670
 0.004540
 0.004576
 0.004529
 0.004217
 0.004371
 0.004435
 0.004510
 0.004713
 0.004340
 0.004401
 0.004604
 0.004652
 0.004985
 0.005055
 0.004914
 0.005252
 0.004935
 0.005014
 0.005327
 0.005730
 0.005776
 0.005902
 0.005982
 0.005904
 0.005973
 0.005968
 0.006299
 0.006100
 0.005931
 0.005953
 0.005868
 0.005974
 0.005779
 0.006165
 0.006548
 0.006665
 0.006829
 0.006781
 0.006824
 0.006331
 0.006224
 0.006339
 0.006316
 0.006316
 0.006467
 0.006163
 0.005802
 0.005620
 0.005341
 0.005253
 0.005186
 0.005147
 0.005141
 0.005134
 0.005120
 0.005237
 0.005365
 0.005415
 0.005197
 0.005034
 0.005172
 0.005310
 0.005096
 0.005199
 0.005058
 0.005329
 0.005356
 0.005487
 0.005448
 0.005446
 0.005446
 0.005540
 0.005717
 0.005718
 0.005832
 0.005877
 0.005851
 0.005895
 0.006016
 0.006074
 0.006134
 0.006373
 0.006442
 0.006536
 0.006719
 0.006905
 0.007097
 0.006976
 0.006999
 0.007118
 0.007041
 0.007112
 0.007065
 0.007117
 0.007193
 0.007071
 0.007218
 0.007272
 0.007149
 0.006865
 0.006796
 0.006978
 0.007315
 0.007424
 0.007078
 0.007002
 0.006866
 0.006931
 0.006558
 0.006890
 0.006798
 0.006589
 0.006406
 0.006525
 0.006582
 0.006276
 0.006182
 0.005957
 0.005896
 0.005918
 0.006046
 0.006261
 0.006393
 0.006481
 0.006569
 0.006762
 0.006575
 0.006636
 0.006908
 0.006816
 0.006710
 0.006228
 0.006308
 0.005757
 0.005732
 0.006017
 0.006534
 0.006756
 0.006860
 0.006914
 0.006708
 0.006755
 0.006823
 0.006730
 0.006348
 0.005752
 0.005401
 0.005554
 0.005612
 0.005574
 0.006059
 0.006011
 0.005751
 0.005610
 0.005423
 0.004609
 0.004143
 0.004281
 0.005141
 0.005057
 0.005015
 0.005219
 0.005117
 0.005205
 0.005288
 0.005212
 0.004137
 0.004768
 0.005083
 0.004743
 0.004885
 0.004852
 0.005398
 0.006006
 0.006643
 0.006761
 0.007156
 0.006972
 0.007510
 0.007512
 0.007125
 0.006693
 0.006468
 0.006557
 0.006616
 0.006703
 0.006666
 0.006801
 0.006838
 0.006796
 0.006792
 0.006917
 0.006910
 0.007079
 0.007226
 0.007216
 0.007253
 0.007357
 0.007328
 0.007491
 0.007663
 0.007631
 0.007660
 0.007937
 0.007666
 0.007349
 0.007448
 0.007566
 0.007620
 0.007558
 0.007578
 0.007594
 0.007695
 0.007718
 0.007582
 0.007519
 0.007373
 0.007393
 0.007344
 0.007379
 0.007515
 0.007547
 0.007607
 0.007973
 0.007647
 0.007565
 0.007516
 0.007122
 0.005860
 0.005351
 0.005471
 0.005748
 0.005860
 0.005796
 0.006276
 0.006916
 0.007109
 0.007208
 0.007215
 0.007388
 0.007319
 0.006281
 0.006170
 0.005950
 0.005635
 0.006253
 0.006353
 0.007394
 0.007936
 0.007363
 0.007173
 0.006109
 0.006507
 0.005661
 0.006094
 0.006387
 0.006059
 0.006114
 0.006810
 0.007197
 0.007410
 0.007307
 0.007331
 0.007026
 0.007012
 0.007102
 0.007292
 0.006882
 0.007264
 0.007661
 0.007930
 0.007357
 0.006496
 0.005502
 0.005525
 0.005456
 0.005505
 0.005187
 0.005122
 0.005285
 0.007009
 0.006988
 0.007005
 0.006954
 0.006900
 0.006718
 0.006714
 0.006873
 0.006841
 0.007022
 0.007024
 0.007034
 0.007052
 0.006964
 0.006882
 0.006541
 0.006809
 0.007126
 0.006799
 0.006592
 0.006425
 0.006353
 0.006478
 0.006616
 0.006577
 0.006032
 0.006422
 0.006555
 0.006731
 0.007041
 0.007259
 0.007372
 0.007140
 0.006873
 0.006746
 0.006751
 0.006414
 0.006507
 0.007079
 0.006936
 0.007074
 0.006998
 0.006975
 0.007178
 0.007347
 0.007561
 0.007750
 0.007610
 0.007409
 0.007281
 0.007323
 0.007677
 0.007653
 0.007703
 0.007894
 0.007970
 0.007950
 0.007966
 0.007507
 0.007509
 0.007713
 0.007813
 0.008061
 0.008119
 0.008218
 0.008184
 0.007570
 0.006080
 0.007032
 0.007271
 0.008037
 0.007897
 0.007685
 0.007802
 0.007799
 0.007785
 0.007728
 0.007370
 0.007404
 0.007515
 0.007551
 0.007553
 0.007418
 0.007202
 0.007247
 0.007124
 0.007406
 0.007449
 0.007623
 0.007917
 0.007859
 0.008210
 0.008206
 0.008441
 0.008496
 0.008415
 0.008758
 0.008783
 0.008790
 0.008787
 0.008785
 0.008971
 0.008787
 0.008487
 0.008384
 0.008477
 0.008607
 0.008585
 0.008673
 0.008897
 0.009138
 0.009278
 0.009167
 0.008420
 0.008203
 0.008325
 0.008021
 0.008139
 0.007913
 0.007856
 0.008145
 0.007733
 0.007991
 0.007950
 0.007562
 0.007499
 0.007203
 0.007001
 0.006934
 0.006728
 0.006616
 0.006437
 0.006392
 0.006798
 0.007669
 0.008009
 0.007767
 0.008193
 0.007484
 0.007400
 0.007407
 0.006973
 0.007353
 0.007988
 0.008034
 0.005988
 0.005876
 0.007994
 0.008152
 0.007985
 0.007895
 0.007826
 0.007703
 0.007792
 0.007653
 0.007618
 0.007704
 0.007705
 0.007650
 0.007530
 0.007484
 0.007609
 0.008085
 0.007345
 0.007314
 0.007282
 0.007383
 0.007468
 0.007543
 0.007551
 0.007358
 0.007349
 0.007337
 0.007359
 0.007678
 0.007422
 0.007216
 0.006789
 0.006706
 0.006415
 0.006845
 0.007122
 0.007361
 0.007166
 0.006876
 0.005955
 0.005525
 0.005538
 0.005892
 0.005339
 0.005515
 0.005213
 0.005932
 0.005753
 0.005421
 0.004848
 0.004930
 0.004779
 0.004633
 0.004355
 0.004014
 0.003986
 0.003840
 0.004062
 0.004006
 0.004333
 0.003673
 0.003841
 0.003311
 0.003155
 0.003622
 0.002944
 0.002888
 0.002400
 0.002658
 0.002640
 0.003054
 0.003374
 0.003339
 0.003262
 0.003182
 0.003009
 0.003045
 0.003054
 0.002972
 0.003048
 0.003001
 0.003150
 0.003262
 0.003307
 0.003215
 0.003361
 0.003293
 0.003147
 0.003502
 0.003240
 0.003235
 0.003323
 0.003059
 0.002837
 0.003277
 0.003601
 0.003566
 0.003551
 0.003477
 0.003690
 0.003770
 0.003684
 0.003581
 0.003637
 0.003877
 0.004208
 0.004233
 0.004397
 0.004183
 0.003973
 0.003870
 0.003422
 0.003298
 0.003462
 0.003381
 0.003585
 0.003249
 0.003058
 0.003503
 0.003321
 0.003310
 0.003491
 0.003561
 0.003624
 0.003574
 0.003487
 0.003282
 0.003248
 0.003109
 0.003147
 0.003119
 0.003361
 0.003553
 0.003242
 0.003308
 0.003233
 0.003143
 0.002950
 0.002769
 0.002693
 0.002729
 0.002065
 0.002213
 0.002387
 0.002934
 0.003421
 0.003832
 0.003953
 0.003807
 0.003626
 0.004403
 0.004744
 0.005315
 0.005660
 0.005281
 0.005253
 0.005012
 0.005044
 0.004318
 0.004824
 0.004670
 0.004478
 0.004283
 0.004119
 0.003781
 0.003190
 0.003090
 0.003380
 0.003792
 0.004097
 0.004225
 0.004592
 0.005020
 0.005130
 0.004939
 0.005026
 0.005060
 0.004941
 0.004819
 0.004925
 0.005312
 0.005596
 0.005073
 0.004728
 0.005164
 0.005071
 0.004815
 0.005092
 0.005106
 0.005059
 0.005557
 0.005419
 0.005636
 0.005677
 0.005525
 0.005490
 0.005305
 0.005413
 0.005552
 0.005426
 0.005417
 0.005653
 0.005652
 0.006036
 0.005973
 0.005720
 0.005493
 0.005233
 0.005204
 0.005031
 0.004803
 0.004967
 0.005035
 0.005057
 0.005400
 0.005878
 0.005985
 0.006437
 0.006637
 0.006516
 0.006464
 0.006350
 0.005776
 0.005760
 0.005700
 0.005660
 0.005580
 0.005858
 0.006352
 0.006316
 0.006510
 0.006484
 0.006229
 0.005874
 0.005652
 0.006019
 0.005621
 0.005761
 0.005573
 0.005893
 0.005783
 0.005781
 0.005784
 0.005869
 0.005894
 0.005473
 0.005706
 0.005597
 0.005354
 0.005174
 0.005297
 0.005523
 0.006393
 0.006392
 0.006507
 0.006393
 0.006175
 0.005745
 0.005632
 0.005774
 0.005467
 0.006871
 0.006679
 0.006756
 0.006589
 0.006898
 0.007026
 0.007380
 0.007220
 0.007191
 0.007160
 0.006832
 0.006930
 0.006362
 0.006049
 0.006260
 0.006290
 0.006049
 0.005956
 0.005987
 0.005816
 0.005743
 0.005791
 0.005816
 0.005721
 0.005632
 0.005257
 0.005768
 0.005875
 0.006166
 0.006448
 0.006766
 0.006817
 0.006867
 0.007098
 0.007269
 0.007345
 0.006649
 0.006722
 0.007075
 0.007303
 0.007563
 0.007242
 0.007395
 0.007497
 0.007192
 0.006897
 0.006602
 0.006626
 0.006649
 0.006626
 0.006530
 0.006506
 0.006686
 0.007038
 0.006847
 0.006823
 0.006659
 0.006728
 0.006728
 0.006636
 0.006635
 0.006700
 0.006837
 0.006857
 0.006877
 0.006945
 0.007031
 0.007020
 0.007163
 0.007195
 0.007343
 0.007245
 0.007145
 0.007327
 0.007176
 0.006933
 0.006656
 0.006522
 0.006593
 0.006570
 0.006484
 0.006418
 0.006446
 0.006314
 0.005958
 0.006021
 0.006318
 0.006310
 0.006101
 0.005995
 0.006106
 0.006472
 0.006420
 0.006858
 0.007042
 0.006953
 0.007044
 0.006942
 0.006923
 0.006921
 0.007199
 0.006816
 0.006857
 0.006890
 0.006672
 0.006169
 0.006459
 0.006196
 0.006308
 0.006495
 0.006643
 0.006905
 0.007134
 0.007259
 0.007641
 0.008569
 0.007948
 0.007845
 0.007807
 0.008559
 0.008867
 0.009019
 0.008973
 0.008851
 0.008965
 0.008750
 0.008653
 0.008619
 0.008883
 0.008919
 0.008941
 0.009005
 0.009064
 0.008609
 0.008491
 0.008212
 0.008504
 0.008471
 0.008305
 0.008348
 0.008401
 0.008281
 0.008337
 0.008048
 0.008282
 0.008018
 0.008067
 0.008197
 0.008292
 0.008278
 0.008319
 0.008309
 0.008120
 0.008055
 0.007930
 0.007732
 0.007542
 0.007444
 0.007205
 0.007137
 0.007236
 0.007187
 0.007289
 0.007437
 0.007735
 0.007785
 0.008252
 0.008396
 0.008543
 0.008631
 0.008717
 0.008427
 0.008347
 0.008235
 0.008071
 0.008154
 0.008266
 0.007889
 0.007943
 0.007734
 0.008024
 0.008297
 0.008321
 0.008321
 0.008543
 0.008484
 0.009007
 0.009041
 0.008723
 0.008726
 0.008596
 0.008552
 0.008562
 0.008568
 0.008343
 0.008158
 0.007891
 0.007768
 0.007384
 0.007114
 0.006882
 0.006731
 0.006735
 0.006598
 0.006489
 0.006314
 0.005574
 0.005308
 0.005349
 0.005272
 0.004914
 0.004716
 0.005291
 0.005228
 0.005832
 0.005777
 0.005514
 0.005187
 0.005408
 0.005667
 0.005520
 0.005580
 0.005754
 0.005897
 0.006289
 0.006364
 0.006483
 0.006556
 0.006649
 0.006696
 0.006790
 0.007029
 0.007449
 0.008235
 0.007917
 0.007859
 0.007884
 0.007994
 0.007670
 0.007205
 0.007293
 0.007601
 0.007395
 0.007421
 0.007538
 0.007853
 0.007885
 0.007809
 0.007705
 0.007735
 0.007816
 0.007632
 0.007580
 0.007629
 0.007760
 0.007837
 0.008042
 0.008039
 0.007783
 0.007867
 0.007817
 0.007823
 0.007721
 0.007809
 0.007956
 0.008037
 0.007845
 0.007726
 0.007482
 0.006915
 0.006664
 0.006719
 0.006506
 0.006278
 0.006014
 0.005819
 0.005686
 0.005643
 0.005678
 0.005684
 0.005768
 0.005907
 0.006043
 0.006207
 0.006330
 0.006412
 0.006536
 0.006020
 0.005923
 0.006493
 0.006586
 0.006403
 0.006270
 0.006339
 0.006281
 0.006110
 0.006136
 0.006094
 0.006051
 0.005900
 0.005707
 0.005742
 0.005849
 0.005874
 0.005965
 0.005922
 0.005832
 0.005142
 0.004996
 0.004289
 0.004678
 0.004496
 0.003946
 0.004474
 0.004766
 0.004908
 0.005366
 0.005504
 0.005536
 0.005456
 0.005426
 0.005305
 0.004904
 0.004732
 0.004767
 0.004923
 0.004839
 0.004860
 0.004466
 0.004277
 0.003708
 0.004352
 0.004557
 0.004177
 0.004373
 0.004344
 0.004041
 0.004090
 0.004195
 0.004756
 0.004644
 0.004808
 0.005072
 0.005173
 0.005141
 0.005159
 0.005099
 0.004888
 0.004962
 0.005023
 0.005483
 0.005679
 0.005590
 0.005491
 0.005281
 0.005529
 0.005072
 0.004814
 0.004191
 0.004206
 0.004526
 0.004593
 0.004628
 0.004767
 0.004746
 0.004959
 0.004935
 0.005005
 0.004753
 0.004847
 0.004815
 0.004664
 0.004406
 0.004614
 0.005067
 0.005380
 0.005222
 0.004508
 0.004305
 0.003696
 0.003258
 0.003565
 0.002916
 0.002880
 0.003544
 0.003815
 0.004057
 0.004629
 0.004462
 0.005294
 0.005611
 0.005647
 0.005558
 0.005802
 0.005880
 0.006208
 0.006550
 0.006834
 0.007094
 0.007359
 0.006427
 0.006710
 0.006670
 0.006551
 0.006830
 0.006831
 0.006604
 0.006725
 0.006792
 0.006877
 0.006655
 0.006862
 0.007009
 0.007016
 0.006872
 0.006859
 0.006545
 0.005824
 0.005553
 0.005297
 0.005393
 0.005361
 0.005475
 0.005575
 0.005695
 0.005635
 0.005018
 0.005320
 0.005047
 0.004868
 0.004435
 0.004224
 0.003842
 0.004134
 0.004255
 0.004178
 0.004335
 0.004245
 0.004487
 0.004755
 0.004858
 0.004924
 0.004669
 0.004666
 0.004585
 0.004957
 0.005226
 0.005786
 0.005228
 0.004967
 0.004634
 0.004752
 0.005004
 0.005056
 0.005077
 0.004764
 0.004951
 0.004943
 0.005287
 0.005365
 0.005438
 0.005411
 0.005165
 0.004836
 0.004782
 0.004706
 0.004812
 0.004552
 0.004511
 0.004907
 0.004905
 0.005070
 0.004855
 0.004911
 0.003929
 0.004492
 0.004492
 0.005050
 0.004342
 0.004704
 0.004499
 0.004579
 0.004538
 0.004811
 0.004827
 0.005129
 0.005121
 0.005154
 0.005141
 0.005139
 0.005047
 0.004817
 0.004827
 0.005002
 0.005286
 0.005578
 0.006038
 0.006034
 0.006121
 0.006098
 0.006251
 0.005890
 0.005711
 0.006242
 0.005929
 0.006176
 0.006344
 0.006285
 0.006287
 0.006361
 0.006303
 0.006305
 0.006344
 0.006600
 0.006607
 0.006521
 0.006421
 0.006596
 0.006864
 0.006974
 0.007380
 0.007453
 0.007293
 0.006372
 0.006438
 0.006228
 0.005653
 0.006053
 0.006272
 0.006342
 0.006549
 0.006719
 0.006718
 0.006771
 0.006714
 0.006570
 0.006890
 0.006649
 0.006587
 0.006554
 0.006534
 0.006913
 0.007031
 0.007419
 0.007823
 0.008043
 0.007676
 0.007014
 0.006584
 0.006629
 0.006303
 0.005799
 0.005696
 0.007206
 0.007199
 0.007463
 0.007093
 0.007190
 0.007295
 0.007227
 0.007107
 0.007048
 0.006950
 0.006990
 0.007007
 0.007537
 0.007712
 0.008381
 0.008083
 0.008516
 0.007258
 0.007020
 0.006834
 0.006322
 0.006135
 0.006703
 0.006625
 0.006663
 0.006912
 0.009979
 0.009665
 0.009160
 0.008681
 0.008495
 0.008506
 0.008487
 0.008227
 0.008088
 0.008131
 0.007927
 0.007928
 0.007890
 0.007679
 0.007650
 0.007392
 0.007498
 0.007593
 0.007623
 0.007644
 0.007395
 0.007493
 0.007257
 0.007167
 0.007050
 0.007204
 0.007071
 0.007176
 0.007729
 0.007942
 0.007403
 0.006860
 0.006492
 0.006066
 0.005985
 0.006146
 0.005088
 0.004491
 0.005281
 0.005376
 0.004971
 0.004941
 0.005269
 0.004846
 0.004615
 0.004543
 0.004590
 0.004670
 0.004356
 0.004354
 0.004576
 0.005212
 0.005225
 0.005566
 0.005541
 0.005420
 0.005248
 0.005223
 0.005658
 0.006173
 0.005930
 0.006364
 0.006396
 0.006108
 0.005738
 0.005364
 0.005466
 0.005901
 0.006180
 0.006683
 0.006683
 0.006798
 0.006875
 0.006779
 0.006946
 0.006960
 0.006830
 0.006564
 0.006652
 0.006830
 0.006873
 0.006823
 0.006633
 0.006851
 0.006502
 0.006413
 0.006521
 0.006206
 0.006736
 0.006722
 0.006678
 0.006121
 0.005825
 0.005994
 0.006029
 0.005992
 0.005979
 0.006013
 0.005854
 0.005810
 0.005709
 0.005869
 0.005557
 0.005480
 0.005306
 0.005394
 0.006011
 0.006046
 0.005947
 0.005830
 0.006245
 0.006324
 0.005775
 0.005398
 0.005541
 0.005575
 0.006307
 0.005978
 0.006706
 0.007834
 0.007984
 0.008094
 0.008190
 0.008449
 0.008448
 0.006732
 0.006809
 0.006932
 0.007083
 0.007083
 0.007129
 0.007033
 0.006931
 0.006675
 0.005869
 0.005987
 0.006269
 0.006009
 0.005870
 0.006000
 0.006754
 0.006915
 0.006827
 0.006856
 0.007026
 0.006869
 0.006657
 0.006422
 0.006541
 0.006556
 0.006456
 0.006370
 0.006154
 0.006040
 0.006008
 0.005994
 0.006155
 0.006468
 0.005792
 0.005864
 0.005641
 0.005699
 0.005640
 0.005192
 0.004803
 0.006466
 0.006556
 0.006196
 0.006216
 0.006170
 0.006228
 0.006218
 0.005986
 0.006083
 0.006303
 0.006216
 0.006286
 0.006241
 0.006099
 0.006263
 0.006495
 0.006362
 0.006123
 0.005733
 0.005772
 0.005772
 0.004945
 0.005012
 0.006186
 0.005726
 0.006489
 0.006518
 0.006258
 0.006246
 0.006083
 0.005760
 0.005865
 0.006061
 0.006375
 0.006228
 0.006154
 0.006254
 0.006380
 0.006381
 0.006609
 0.005722
 0.005712
 0.005568
 0.005442
 0.005837
 0.005701
 0.005506
 0.006191
 0.006652
 0.005957
 0.005819
 0.005897
 0.005763
 0.005818
 0.005764
 0.005872
 0.005726
 0.005405
 0.005225
 0.005078
 0.004977
 0.005431
 0.005724
 0.005870
 0.006183
 0.005929
 0.005699
 0.005394
 0.005272
 0.005776
 0.005310
 0.004655
 0.005266
 0.005138
 0.005281
 0.005463
 0.005191
 0.004871
 0.004505
 0.004419
 0.004419
 0.004355
 0.004351
 0.004443
 0.004438
 0.004686
 0.004573
 0.004493
 0.004687
 0.004028
 0.004078
 0.003847
 0.004165
 0.004097
 0.004353
 0.004334
 0.004829
 0.004769
 0.005077
 0.005336
 0.005867
 0.005978
 0.005948
 0.005463
 0.005565
 0.005421
 0.005478
 0.005191
 0.005307
 0.005671
 0.006233
 0.006134
 0.006705
 0.006313
 0.006239
 0.006034
 0.005316
 0.005115
 0.005288
 0.005696
 0.006022
 0.007493
 0.007679
 0.008085
 0.008165
 0.008174
 0.008234
 0.008276
 0.008294
 0.008406
 0.008243
 0.008246
 0.008160
 0.008141
 0.008069
 0.008432
 0.008355
 0.008673
 0.008603
 0.008699
 0.009120
 0.009347
 0.009515
 0.009253
 0.009183
 0.009148
 0.009436
 0.009110
 0.009205
 0.009086
 0.009367
 0.009370
 0.009313
 0.009041
 0.008985
 0.008964
 0.008906
 0.009021
 0.009197
 0.009448
 0.009710
 0.009542
 0.008980
 0.008435
 0.008528
 0.006475
 0.007313
 0.007153
 0.007112
 0.007426
 0.007596
 0.007620
 0.008654
 0.008402
 0.008429
 0.008266
 0.008269
 0.008256
 0.008220
 0.008262
 0.008333
 0.008239
 0.008272
 0.008450
 0.008582
 0.008429
 0.008371
 0.008206
 0.008388
 0.008202
 0.008548
 0.008351
 0.008416
 0.007924
 0.008026
 0.008019
 0.007822
 0.007835
 0.007666
 0.007564
 0.007364
 0.007315
 0.007346
 0.007396
 0.007476
 0.007442
 0.007389
 0.007607
 0.007724
 0.007488
 0.007086
 0.006953
 0.007113
 0.006560
 0.007052
 0.007128
 0.007740
 0.007992
 0.007677
 0.007428
 0.007270
 0.007550
 0.007707
 0.007504
 0.007100
 0.007034
 0.007112
 0.006672
 0.007070
 0.007195
 0.007163
 0.007091
 0.007079
 0.007089
 0.006980
 0.007060
 0.006746
 0.007645
 0.007190
 0.006592
 0.006635
 0.006564
 0.006405
 0.006738
 0.007052
 0.006880
 0.006958
 0.007150
 0.007012
 0.006881
 0.006772
 0.006457
 0.006679
 0.006703
 0.006871
 0.007367
 0.007339
 0.007560
 0.008317
 0.007985
 0.007971
 0.008294
 0.008052
 0.007735
 0.007604
 0.007669
 0.008132
 0.007604
 0.007916
 0.007532
 0.007637
 0.007521
 0.007509
 0.007005
 0.006782
 0.006440
 0.006830
 0.007586
 0.007580
 0.007633
 0.006321
 0.005477
 0.005313
 0.005279
 0.006052
 0.006317
 0.006631
 0.006887
 0.007154
 0.007101
 0.007098
 0.007058
 0.007261
 0.007624
 0.007729
 0.007911
 0.007850
 0.007475
 0.007553
 0.007527
 0.007261
 0.007933
 0.008076
 0.008019
 0.008046
 0.007120
 0.006586
 0.006241
 0.007861
 0.007101
 0.007626
 0.007024
 0.007235
 0.007750
 0.007123
 0.007226
 0.006815
 0.006706
 0.006558
 0.006627
 0.006782
 0.007304
 0.007559
 0.007790
 0.008065
 0.008318
 0.008836
 0.009761
 0.009589
 0.010007
 0.010201
 0.009949
 0.009643
 0.009000
 0.009257
 0.008133
 0.006763
 0.006233
 0.005919
 0.005954
 0.005859
 0.005584
 0.006032
 0.006213
 0.006642
 0.006984
 0.007466
 0.007597
 0.007793
 0.008460
 0.008864
 0.009127
 0.009130
 0.009288
 0.009318
 0.008666
 0.008041
 0.008778
 0.009642
 0.009434
 0.009272
 0.009919
 0.010557
 0.009572
 0.008927
 0.008688
 0.008421
 0.008491
 0.008439
 0.008494
 0.008605
 0.008476
 0.008360
 0.008373
 0.008585
 0.008359
 0.008108
 0.008157
 0.007228
 0.007689
 0.007468
 0.007696
 0.007507
 0.007650
 0.008327
 0.008575
 0.008302
 0.008027
 0.006936
 0.006856
 0.006814
 0.006707
 0.006648
 0.006573
 0.006445
 0.006327
 0.006308
 0.007191
 0.007756
 0.007460
 0.007224
 0.007685
 0.007340
 0.007453
 0.008289
 0.008613
 0.008565
 0.009321
 0.009313
 0.009016
 0.009212
 0.009213
 0.009091
 0.008947
 0.008758
 0.008907
 0.008722
 0.008206
 0.008245
 0.007751
 0.007940
 0.008455
 0.008984
 0.008879
 0.008729
 0.008760
 0.008533
 0.008612
 0.008082
 0.008178
 0.007489
 0.008012
 0.007052
 0.007514
 0.007889
 0.007909
 0.007637
 0.007816
 0.007621
 0.007773
 0.009808
 0.009974
 0.009581
 0.008997
 0.009755
 0.009651
 0.009154
 0.007967
 0.009241
 0.008649
 0.008853
 0.009670
 0.009988
 0.010101
 0.010187
 0.010559
 0.009640
 0.009119
 0.008476
 0.007864
 0.007429
 0.007328
 0.007367
 0.007819
 0.007901
 0.007953
 0.008264
 0.008632
 0.008762
 0.008886
 0.008821
 0.009959
 0.009733
 0.010082
 0.009205
 0.008727
 0.008725
 0.008533
 0.008568
 0.008455
 0.008531
 0.008492
 0.008546
 0.008337
 0.008263
 0.008528
 0.008411
 0.008336
 0.008369
 0.008334
 0.008014
 0.007991
 0.008040
 0.007959
 0.007780
 0.007877
 0.007924
 0.008114
 0.008127
 0.008317
 0.007550
 0.007367
 0.007886
 0.007659
 0.008210
 0.007144
 0.007756
 0.007537
 0.007700
 0.007584
 0.007211
 0.006929
 0.006695
 0.006364
 0.006254
 0.006216
 0.006346
 0.006658
 0.006645
 0.007363
 0.007102
 0.007183
 0.007249
 0.008347
 0.008452
 0.008993
 0.009097
 0.009246
 0.009246
 0.009689
 0.009611
 0.009572
 0.009489
 0.009392
 0.009492
 0.009520
 0.009601
 0.008768
 0.007738
 0.007532
 0.007212
 0.007176
 0.007519
 0.007825
 0.007668
 0.008046
 0.007755
 0.007659
 0.007314
 0.007937
 0.007113
 0.006388
 0.007653
 0.007230
 0.007477
 0.007560
 0.007275
 0.006765
 0.006543
 0.006390
 0.006541
 0.006294
 0.006551
 0.006443
 0.006648
 0.006751
 0.006945
 0.007273
 0.007334
 0.007239
 0.006781
 0.006839
 0.006368
 0.007302
 0.007591
 0.008145
 0.007916
 0.007915
 0.007516
 0.007495
 0.007294
 0.007054
 0.007102
 0.006582
 0.006435
 0.006241
 0.005991
 0.006022
 0.006047
 0.006266
 0.006472
 0.007029
 0.006779
 0.007545
 0.006597
 0.006447
 0.006486
 0.006638
 0.006789
 0.007072
 0.007614
 0.007343
 0.007367
 0.007330
 0.007061
 0.006820
 0.006632
 0.006673
 0.006542
 0.006619
 0.006301
 0.006283
 0.006546
 0.006738
 0.007017
 0.007074
 0.006802
 0.006379
 0.006672
 0.007425
 0.006603
 0.007377
 0.007902
 0.007259
 0.007164
 0.007470
 0.008067
 0.008287
 0.008477
 0.008340
 0.009081
 0.009184
 0.009032
 0.008797
 0.008932
 0.009088
 0.008675
 0.008652
 0.008333
 0.007445
 0.007360
 0.006579
 0.006258
 0.006792
 0.006712
 0.007289
 0.007193
 0.007384
 0.007554
 0.007541
 0.007477
 0.007858
 0.007881
 0.007789
 0.007792
 0.007645
 0.007490
 0.007373
 0.007133
 0.006947
 0.007476
 0.007475
 0.007691
 0.007942
 0.007316
 0.007365
 0.007028
 0.007511
 0.007562
 0.008308
 0.008141
 0.008891
 0.008529
 0.008626
 0.008780
 0.009434
 0.009225
 0.009008
 0.008578
 0.009078
 0.008842
 0.008866
 0.008865
 0.008959
 0.009018
 0.009307
 0.010018
 0.009847
 0.010139
 0.010225
 0.010422
 0.010459
 0.009972
 0.009236
 0.009317
 0.008967
 0.008763
 0.009457
 0.009087
 0.008720
 0.008546
 0.008189
 0.008386
 0.008387
 0.008445
 0.008072
 0.007893
 0.007991
 0.007128
 0.006522
 0.006896
 0.007221
 0.007977
 0.008367
 0.008400
 0.008667
 0.008931
 0.008779
 0.007992
 0.009460
 0.009316
 0.009475
 0.009482
 0.008177
 0.007479
 0.007355
 0.007452
 0.007031
 0.007408
 0.008085
 0.007932
 0.007723
 0.007826
 0.008925
 0.008419
 0.007857
 0.008667
 0.009193
 0.009265
 0.009327
 0.009574
 0.009112
 0.009711
 0.008681
 0.009022
 0.009433
 0.009166
 0.009723
 0.009583
 0.009339
 0.009522
 0.011000
 0.011857
 0.011497
 0.011485
 0.011412
 0.011416
 0.011285
 0.011390
 0.011365
 0.011735
 0.011892
 0.011301
 0.011435
 0.011368
 0.011971
 0.011179
 0.011256
 0.011323
 0.011534
 0.011466
 0.011456
 0.011661
 0.011803
 0.011851
 0.011796
 0.011657
 0.011493
 0.011509
 0.011584
 0.011641
 0.011797
 0.012117
 0.011538
 0.011702
 0.011297
 0.012017
 0.012064
 0.011690
 0.012783
 0.012308
 0.011919
 0.011470
 0.012218
 0.011870
 0.011435
 0.009489
 0.010360
 0.010363
 0.009723
 0.009314
 0.009343
 0.008651
 0.008969
 0.008931
 0.009006
 0.009221
 0.009542
 0.009037
 0.008691
 0.008681
 0.007907
 0.007407
 0.007414
 0.008172
 0.007938
 0.007835
 0.007389
 0.007142
 0.007331
 0.007202
 0.007155
 0.007265
 0.007496
 0.007705
 0.007917
 0.007834
 0.007645
 0.007562
 0.007425
 0.007325
 0.007640
 0.007635
 0.007678
 0.007793
 0.007850
 0.007678
 0.008008
 0.008093
 0.007252
 0.007642
 0.007737
 0.007681
 0.007964
 0.008100
 0.007586
 0.007124
 0.006924
 0.006850
 0.006729
 0.006711
 0.006803
 0.006974
 0.007178
 0.007825
 0.007059
 0.007052
 0.006749
 0.006762
 0.005752
 0.007042
 0.006389
 0.007461
 0.006819
 0.007078
 0.008856
 0.008970
 0.009089
 0.009306
 0.009050
 0.009351
 0.009057
 0.008631
 0.008446
 0.008153
 0.007938
 0.007707
 0.007549
 0.007496
 0.007493
 0.007632
 0.007708
 0.007527
 0.007764
 0.008152
 0.008457
 0.007786
 0.007521
 0.008332
 0.008247
 0.008410
 0.008132
 0.008072
 0.008213
 0.008266
 0.008118
 0.007942
 0.007801
 0.007731
 0.007830
 0.007743
 0.007826
 0.007958
 0.007890
 0.008034
 0.008377
 0.007641
 0.007741
 0.007886
 0.007380
 0.007741
 0.007625
 0.007892
 0.007640
 0.008095
 0.008255
 0.007321
 0.007896
 0.008067
 0.008433
 0.008598
 0.008621
 0.008207
 0.007942
 0.007594
 0.007878
 0.007398
 0.007392
 0.007003
 0.007156
 0.007750
 0.006796
 0.006840
 0.007152
 0.006882
 0.006933
 0.007066
 0.007543
 0.007567
 0.007346
 0.007288
 0.007254
 0.007206
 0.007013
 0.006998
 0.006694
 0.006824
 0.006681
 0.006941
 0.007427
 0.007532
 0.007174
 0.007362
 0.007136
 0.007937
 0.008947
 0.009804
 0.009385
 0.009278
 0.009274
 0.009323
 0.009055
 0.009180
 0.009282
 0.009069
 0.008979
 0.009113
 0.008815
 0.008879
 0.008705
 0.008167
 0.008323
 0.008527
 0.008666
 0.009112
 0.009365
 0.010384
 0.010693
 0.009890
 0.008973
 0.010279
 0.010524
 0.011669
 0.011160
 0.010969
 0.011855
 0.012122
 0.011868
 0.011957
 0.012175
 0.012404
 0.011930
 0.011522
 0.011094
 0.010726
 0.010283
 0.010390
 0.010447
 0.010477
 0.011018
 0.011318
 0.011976
 0.012750
 0.013795
 0.013955
 0.013455
 0.013486
 0.013012
 0.013298
 0.014552
 0.014673
 0.014079
 0.013457
 0.012402
 0.011645
 0.010692
 0.011104
 0.011200
 0.011361
 0.011428
 0.011391
 0.012094
 0.011645
 0.012980
 0.013296
 0.014108
 0.013555
 0.013300
 0.012860
 0.012719
 0.012129
 0.012872
 0.012493
 0.012582
 0.012183
 0.011902
 0.011665
 0.011250
 0.011210
 0.011919
 0.010737
 0.010760
 0.010635
 0.010705
 0.010820
 0.011043
 0.011140
 0.011317
 0.011388
 0.011594
 0.011664
 0.012447
 0.013320
 0.012815
 0.014257
 0.014522
 0.013291
 0.014351
 0.013138
 0.011930
 0.012217
 0.011916
 0.011995
 0.011699
 0.011265
 0.010376
 0.010053
 0.010183
 0.010312
 0.010631
 0.010632
 0.010704
 0.010828
 0.011780
 0.011627
 0.012229
 0.011570
 0.012198
 0.011177
 0.011323
 0.011264
 0.010442
 0.011737
 0.011388
 0.011437
 0.010304
 0.009532
 0.009362
 0.009504
 0.009810
 0.009979
 0.009826
 0.009666
 0.009900
 0.010363
 0.009958
 0.010218
 0.010944
 0.010918
 0.010402
 0.011172
 0.011156
 0.010497
 0.011456
 0.010659
 0.009745
 0.008464
 0.008273
 0.008030
 0.007942
 0.008071
 0.008085
 0.008095
 0.008198
 0.009043
 0.009742
 0.011513
 0.011405
 0.012053
 0.012192
 0.012114
 0.012333
 0.012632
 0.013156
 0.012939
 0.012852
 0.012248
 0.012244
 0.012649
 0.012704
 0.012724
 0.012734
 0.012498
 0.012501
 0.012277
 0.012410
 0.012500
 0.012574
 0.012504
 0.012502
 0.012770
 0.012975
 0.013236
 0.013194
 0.013303
 0.013544
 0.013530
 0.012890
 0.013086
 0.013419
 0.014342
 0.013412
 0.013831
 0.013423
 0.013938
 0.015103
 0.014156
 0.014342
 0.013552
 0.013434
 0.013421
 0.012967
 0.013200
 0.013047
 0.012950
 0.012224
 0.011696
 0.011525
 0.011710
 0.011636
 0.011872
 0.011876
 0.012330
 0.012168
 0.012272
 0.013076
 0.012762
 0.013040
 0.012969
 0.012982
 0.012575
 0.012388
 0.012099
 0.012242
 0.012719
 0.012922
 0.012898
 0.012838
 0.012915
 0.012793
 0.012982
 0.013096
 0.013032
 0.013591
 0.013270
 0.013574
 0.013943
 0.014206
 0.013689
 0.013852
 0.014296
 0.014233
 0.013902
 0.014172
 0.014015
 0.013685
 0.013431
 0.013255
 0.013411
 0.012778
 0.013103
 0.013166
 0.013187
 0.013654
 0.013865
 0.014188
 0.013947
 0.014640
 0.014109
 0.014580
 0.015246
 0.013647
 0.013249
 0.012978
 0.012726
 0.015746
 0.015723
 0.015634
 0.014974
 0.015255
 0.015369
 0.013711
 0.012737
 0.011970
 0.011457
 0.011313
 0.011239
 0.011451
 0.011960
 0.012481
 0.012524
 0.012317
 0.012474
 0.013010
 0.012916
 0.012955
 0.013199
 0.012985
 0.012755
 0.012757
 0.012914
 0.013155
 0.012954
 0.012047
 0.011869
 0.011443
 0.011033
 0.010893
 0.010754
 0.010633
 0.010747
 0.010790
 0.010927
 0.011113
 0.011401
 0.011519
 0.011740
 0.011687
 0.012168
 0.011904
 0.012075
 0.012005
 0.012076
 0.012067
 0.011980
 0.011753
 0.011536
 0.011464
 0.011455
 0.011447
 0.011509
 0.011236
 0.011012
 0.010837
 0.010764
 0.010808
 0.010713
 0.010894
 0.011550
 0.011164
 0.010121
 0.009769
 0.009430
 0.008579
 0.008186
 0.007333
 0.006931
 0.007139
 0.008276
 0.008312
 0.008269
 0.008137
 0.008522
 0.008982
 0.009042
 0.009044
 0.008961
 0.008778
 0.009160
 0.010337
 0.010704
 0.010218
 0.011025
 0.010250
 0.007808
 0.007778
 0.007791
 0.007505
 0.008218
 0.007554
 0.007815
 0.008021
 0.007693
 0.008074
 0.008034
 0.008411
 0.008919
 0.010173
 0.010845
 0.009705
 0.010154
 0.010267
 0.011034
 0.011432
 0.011836
 0.011558
 0.011822
 0.012078
 0.012643
 0.012885
 0.013666
 0.013356
 0.012601
 0.012419
 0.012561
 0.012040
 0.011556
 0.012259
 0.012549
 0.011975
 0.011576
 0.011108
 0.010724
 0.010778
 0.010535
 0.010332
 0.009887
 0.010149
 0.010023
 0.010041
 0.009652
 0.009731
 0.010083
 0.010267
 0.009642
 0.009089
 0.009155
 0.010124
 0.010398
 0.010355
 0.008101
 0.010391
 0.010174
 0.009730
 0.008915
 0.007913
 0.007687
 0.007493
 0.007584
 0.007565
 0.007648
 0.008038
 0.008143
 0.008357
 0.008500
 0.006449
 0.006782
 0.006233
 0.006533
 0.007295
 0.007801
 0.006869
 0.007100
 0.006826
 0.007180
 0.007528
 0.008043
 0.009167
 0.009355
 0.008883
 0.007920
 0.007531
 0.007781
 0.007581
 0.007530
 0.007690
 0.007951
 0.008266
 0.008515
 0.008782
 0.008462
 0.007253
 0.007684
 0.007597
 0.007325
 0.007418
 0.007644
 0.007644
 0.007819
 0.008048
 0.008379
 0.008370
 0.008373
 0.008327
 0.008148
 0.007970
 0.007908
 0.007757
 0.007951
 0.008112
 0.008350
 0.008486
 0.008547
 0.008183
 0.008617
 0.008596
 0.008377
 0.009133
 0.009162
 0.008825
 0.009277
 0.009497
 0.009452
 0.009880
 0.009723
 0.010022
 0.008347
 0.007889
 0.006936
 0.008221
 0.009177
 0.009574
 0.009878
 0.010252
 0.010514
 0.010452
 0.009584
 0.009145
 0.008104
 0.008636
 0.008705
 0.008648
 0.008964
 0.009320
 0.009132
 0.009194
 0.008927
 0.008940
 0.009206
 0.008981
 0.008879
 0.008633
 0.008675
 0.008489
 0.008437
 0.007860
 0.008053
 0.008777
 0.009412
 0.009515
 0.009301
 0.008543
 0.008559
 0.008449
 0.008796
 0.009088
 0.009912
 0.010200
 0.010714
 0.010030
 0.009957
 0.009132
 0.009329
 0.009318
 0.009217
 0.009417
 0.009055
 0.009308
 0.009231
 0.008801
 0.008616
 0.008741
 0.008198
 0.007939
 0.007836
 0.007953
 0.007360
 0.007442
 0.007145
 0.007203
 0.006951
 0.007215
 0.007040
 0.006746
 0.006906
 0.007323
 0.007651
 0.007717
 0.007591
 0.007911
 0.007769
 0.007556
 0.007596
 0.007683
 0.007927
 0.008247
 0.008725
 0.008887
 0.009408
 0.009203
 0.009028
 0.008924
 0.008524
 0.008719
 0.008204
 0.007940
 0.008396
 0.008558
 0.008832
 0.008879
 0.009746
 0.010275
 0.009884
 0.010002
 0.010233
 0.010385
 0.010635
 0.010345
 0.009127
 0.009457
 0.009124
 0.009119
 0.008958
 0.009039
 0.008404
 0.008362
 0.008862
 0.008840
 0.009107
 0.009005
 0.009046
 0.008822
 0.009350
 0.009082
 0.009261
 0.009189
 0.009333
 0.009165
 0.009160
 0.008936
 0.008373
 0.008347
 0.008418
 0.009130
 0.009722
 0.009911
 0.009653
 0.009234
 0.009290
 0.008921
 0.009916
 0.008716
 0.008482
 0.009132
 0.008782
 0.008482
 0.008514
 0.008789
 0.009369
 0.009509
 0.009866
 0.009477
 0.009865
 0.009029
 0.008867
 0.008873
 0.009165
 0.008585
 0.009605
 0.009518
 0.009236
 0.009514
 0.009755
 0.010656
 0.011455
 0.011265
 0.012078
 0.012684
 0.012151
 0.012301
 0.012131
 0.012054
 0.011663
 0.010796
 0.011088
 0.011670
 0.011571
 0.011261
 0.011773
 0.011278
 0.011422
 0.011109
 0.010778
 0.011468
 0.011420
 0.012086
 0.012712
 0.012126
 0.010826
 0.011994
 0.010716
 0.011853
 0.011246
 0.011110
 0.012126
 0.011662
 0.011948
 0.010195
 0.009543
 0.009470
 0.009405
 0.008984
 0.009223
 0.008828
 0.009299
 0.009376
 0.009152
 0.008980
 0.008627
 0.008798
 0.008339
 0.008766
 0.008774
 0.008024
 0.009272
 0.008464
 0.007871
 0.008115
 0.007702
 0.007679
 0.008344
 0.008873
 0.009998
 0.010369
 0.009240
 0.009281
 0.008928
 0.009390
 0.009295
 0.009522
 0.009621
 0.008924
 0.008407
 0.008825
 0.008661
 0.009042
 0.008838
 0.009970
 0.009177
 0.009509
 0.009838
 0.009656
 0.009361
 0.009267
 0.009131
 0.009529
 0.009518
 0.009658
 0.009660
 0.009517
 0.009254
 0.009112
 0.009075
 0.009683
 0.009906
 0.009525
 0.009175
 0.009231
 0.010553
 0.009807
 0.010239
 0.009885
 0.010970
 0.011222
 0.010793
 0.012353
 0.011521
 0.010608
 0.011490
 0.011845
 0.011561
 0.011097
 0.010416
 0.010591
 0.009535
 0.009229
 0.008933
 0.008929
 0.009280
 0.009001
 0.009001
 0.009259
 0.009607
 0.009001
 0.008613
 0.009179
 0.009745
 0.009158
 0.007740
 0.007615
 0.007853
 0.008076
 0.008394
 0.008566
 0.008559
 0.008506
 0.008507
 0.008399
 0.008291
 0.008113
 0.007949
 0.008051
 0.008404
 0.008742
 0.008753
 0.007638
 0.008037
 0.008143
 0.007997
 0.007485
 0.007720
 0.007720
 0.007990
 0.007625
 0.007996
 0.008313
 0.008279
 0.008075
 0.008264
 0.008991
 0.008949
 0.008797
 0.008761
 0.008832
 0.008946
 0.009115
 0.009354
 0.009357
 0.009729
 0.009398
 0.010083
 0.010083
 0.010722
 0.010674
 0.010970
 0.011081
 0.010918
 0.010873
 0.010800
 0.010846
 0.010524
 0.010274
 0.010412
 0.010481
 0.010603
 0.010673
 0.010859
 0.010930
 0.011022
 0.010969
 0.011124
 0.011353
 0.011308
 0.011840
 0.011637
 0.011566
 0.011773
 0.011924
 0.012696
 0.012592
 0.011855
 0.011777
 0.011338
 0.011591
 0.011272
 0.011201
 0.011043
 0.010902
 0.010641
 0.010490
 0.010372
 0.010490
 0.010863
 0.010880
 0.010934
 0.010823
 0.010895
 0.011220
 0.011297
 0.011981
 0.010187
 0.010888
 0.011089
 0.009997
 0.009727
 0.009975
 0.010389
 0.010613
 0.010319
 0.010098
 0.010444
 0.011473
 0.010972
 0.010409
 0.010283
 0.010061
 0.010235
 0.010874
 0.011720
 0.012139
 0.012200
 0.011783
 0.011197
 0.009969
 0.011785
 0.010733
 0.009733
 0.010998
 0.010875
 0.010919
 0.010477
 0.011447
 0.010947
 0.010659
 0.011228
 0.011243
 0.011199
 0.010834
 0.010709
 0.010746
 0.010254
 0.011017
 0.010988
 0.010825
 0.010625
 0.011337
 0.010162
 0.010330
 0.009231
 0.008891
 0.009878
 0.008875
 0.009019
 0.010231
 0.010904
 0.011153
 0.011483
 0.011096
 0.010166
 0.009063
 0.008842
 0.009280
 0.009560
 0.009721
 0.010016
 0.010864
 0.011946
 0.010160
 0.009877
 0.010347
 0.010138
 0.010803
 0.011627
 0.012716
 0.011205
 0.011650
 0.013027
 0.015015
 0.012136
 0.011459
 0.013266
 0.013753
 0.013598
 0.013147
 0.012276
 0.012480
 0.013032
 0.013037
 0.012649
 0.012842
 0.013421
 0.013363
 0.013430
 0.013092
 0.013279
 0.013371
 0.012605
 0.011918
 0.013172
 0.011931
 0.012461
 0.012402
 0.012436
 0.013027
 0.012686
 0.013069
 0.013803
 0.013678
 0.013260
 0.013005
 0.012428
 0.012242
 0.011602
 0.011411
 0.011918
 0.011391
 0.012186
 0.012502
 0.011633
 0.012716
 0.011265
 0.010879
 0.011190
 0.009494
 0.010080
 0.008545
 0.007828
 0.008081
 0.008190
 0.008092
 0.008528
 0.009367
 0.009333
 0.011187
 0.011137
 0.011291
 0.011147
 0.011069
 0.010911
 0.011036
 0.011112
 0.011048
 0.010903
 0.009414
 0.009239
 0.009707
 0.010719
 0.010208
 0.011700
 0.011755
 0.011558
 0.010996
 0.011102
 0.010703
 0.010332
 0.010015
 0.009871
 0.009926
 0.009935
 0.009801
 0.009323
 0.009502
 0.009140
 0.009811
 0.009708
 0.009599
 0.009660
 0.010146
 0.010653
 0.010991
 0.011180
 0.011450
 0.011452
 0.011480
 0.011652
 0.011498
 0.011421
 0.011561
 0.011814
 0.011669
 0.011921
 0.011533
 0.011765
 0.011515
 0.011639
 0.010889
 0.010912
 0.010973
 0.011238
 0.011211
 0.011585
 0.011859
 0.012487
 0.012536
 0.012465
[truncated: 564,321 more chars]
