# Supplementary material for: On the use of local weather types classification to improve climate understanding: An application on the urban climate of Toulouse
Source: PLoS One. 2018 Dec 12;13(12):e0208138. doi: 10.1371/journal.pone.0208138 (PMC6291111; doi:10.1371/journal.pone.0208138)
Supplement: S1 File — (ZIP) [file pone.0208138.s002.zip › LWT_Method_Test_case20181116/OBS/Blagnac_1998_2008_T.txt]

    6.800
    6.900
    6.900
    7.000
    6.900
    6.600
    6.100
    5.900
    5.700
    6.000
    6.600
    7.400
    8.000
    8.900
    9.900
   11.000
    9.200
    7.800
    5.800
    6.100
    5.200
    4.600
    5.200
    5.100
    5.100
    5.500
    5.400
    5.400
    4.800
    3.800
    4.300
    4.800
    4.200
    5.500
    8.800
    8.500
    8.700
    9.100
    9.100
   10.200
    9.600
   10.100
    9.700
    9.300
    9.600
    9.600
    9.900
   10.000
   10.200
   10.200
    9.500
    9.000
    8.600
    9.000
    8.000
    8.500
    8.600
    9.100
   11.500
   13.800
   15.400
   17.200
   18.100
   18.500
   17.900
   15.700
   15.300
   14.300
   13.200
   11.900
   11.100
   10.700
   10.300
    9.800
    9.500
    8.800
    8.400
    8.100
    6.400
    5.900
    6.600
    6.600
    8.500
   11.000
   11.400
   12.100
   12.800
   12.500
   12.000
   11.900
   12.500
   12.500
   11.400
   11.100
   10.900
   10.700
    9.800
   10.000
    9.400
    9.300
    9.000
    8.300
    7.300
    6.200
    6.700
    8.300
    9.700
   10.100
   11.000
   13.400
   14.100
   14.300
   12.500
   10.200
    8.200
    7.100
    7.000
    6.000
    7.000
    7.100
    6.600
    7.000
    6.000
    4.900
    5.300
    4.400
    3.900
    3.800
    3.900
    6.000
    8.600
   11.000
   12.800
   15.100
   15.900
   16.400
   14.700
   13.100
    9.800
    8.400
    7.800
    6.400
    5.000
    4.300
    4.300
    4.000
    2.800
    2.300
    1.400
    1.300
    1.200
    1.400
    1.100
    3.400
    6.300
    9.400
   11.600
   12.500
   15.400
   15.500
   14.200
   11.700
   10.100
    8.300
    7.200
    6.200
    4.700
    4.700
    4.500
    4.400
    3.600
    2.900
    2.600
    2.400
    1.700
    1.500
    2.000
    4.000
    7.000
    9.900
   12.600
   14.100
   15.200
   15.200
   13.600
   10.700
    9.900
    9.200
    8.700
    7.600
    8.300
    7.800
    6.700
    6.600
    7.200
    7.900
    8.200
    8.100
    8.200
    8.800
    9.400
   10.400
   11.600
   12.400
   13.000
   13.400
   13.100
   12.700
   12.100
   11.300
   10.900
   11.100
   11.200
   11.200
   11.000
   11.000
   10.800
   11.000
   11.200
   11.100
   11.100
   11.100
   11.000
   11.100
   11.500
   11.700
   12.500
   13.400
   14.000
   14.300
   14.200
   13.100
   12.200
   11.700
   11.500
   11.400
   11.700
   11.600
   11.800
   12.000
   11.900
   12.000
   12.200
   12.300
   12.600
   12.400
   12.500
   12.400
   12.600
   12.900
   13.300
   13.600
   13.700
   13.700
   13.800
   13.500
   13.100
   13.000
   12.900
   13.100
   12.800
   12.700
   12.800
   12.700
   12.700
   12.700
   12.800
   12.700
   12.800
   12.600
   12.400
   12.600
   12.500
   12.800
   12.900
   13.400
   14.400
   15.100
   15.000
   14.400
   13.600
   13.400
   12.900
   12.700
   12.800
   12.800
   12.600
   13.000
   13.300
   13.400
   13.200
   13.400
   13.300
   12.800
   12.400
   12.600
   12.400
   12.400
   14.200
   15.500
   16.300
   15.300
   15.200
   15.400
   14.700
   13.300
   12.600
   12.600
   11.700
   11.500
   10.800
    9.600
    8.700
    8.100
    8.400
    8.100
    7.200
    6.900
    6.900
    6.700
    6.600
    6.900
    7.600
    8.400
    8.100
    8.400
    8.900
    9.300
    8.900
    8.000
    7.700
    6.800
    6.600
    6.300
    6.200
    6.000
    4.100
    3.300
    2.800
    2.600
    2.700
    2.500
    2.300
    2.000
    2.700
    4.800
    5.900
    7.300
    9.100
   10.200
   10.700
   10.900
   10.400
    9.700
    9.400
    8.100
    7.500
    7.300
    6.700
    5.900
    6.200
    6.300
    6.200
    6.000
    5.700
    6.100
    6.700
    6.700
    7.000
    7.700
   11.100
   12.000
   11.800
   11.000
    9.800
   10.800
    9.800
    9.100
    7.900
    8.200
    8.800
    8.500
    8.400
    8.500
    7.800
    6.900
    6.100
    5.800
    5.500
    5.200
    4.900
    4.800
    4.300
    5.500
    7.000
    7.700
    8.500
    9.300
    9.900
    9.800
    9.400
    7.500
    6.500
    6.000
    4.700
    4.100
    3.500
    3.400
    3.000
    3.000
    2.500
    1.200
    1.300
    1.400
    1.300
    3.100
    3.800
    4.800
    5.700
    6.200
    5.900
    6.000
    6.300
    7.200
    7.500
    8.000
    8.300
    8.000
    9.400
   10.500
   10.300
    9.000
    8.500
    8.500
    9.700
   12.100
   12.400
   12.300
   11.600
   11.600
   11.600
   11.700
   11.900
   12.200
    9.300
    9.400
   10.000
   10.400
    9.000
    8.900
    8.700
    8.400
    7.600
    8.400
    8.400
    8.700
    8.700
    8.300
    9.000
    9.200
    8.900
    8.500
    8.000
    6.900
    5.500
    5.000
    5.500
    6.000
    6.500
    6.800
    6.700
    6.500
    5.900
    4.600
    3.500
    3.600
    4.200
    4.200
    3.800
    3.000
    2.700
    2.600
    2.000
    1.900
    1.500
    0.800
    0.600
    0.800
    0.800
    1.100
    3.200
    4.300
    5.100
    5.600
    5.600
    5.300
    5.300
    3.600
    3.300
    2.300
    1.800
    2.000
    0.700
   -0.200
    0.100
   -0.700
   -1.600
   -1.700
   -2.300
   -2.100
   -2.400
   -2.800
   -2.400
   -0.300
    0.100
    1.200
    2.800
    3.300
    4.100
    4.200
    3.800
    3.100
    2.300
    0.800
   -1.000
   -0.800
   -1.300
   -2.200
   -3.200
   -2.800
   -4.000
   -3.600
   -3.600
   -4.700
   -4.400
   -4.700
   -2.900
   -1.700
    0.400
    2.900
    4.900
    6.100
    8.100
    8.100
    6.800
    5.400
    5.200
    4.600
    3.000
    3.100
    3.600
    3.600
    2.300
    0.700
    1.600
    0.900
    1.700
   -1.300
   -2.300
   -2.600
   -2.600
   -0.700
    2.900
    5.700
    7.100
    8.300
    9.000
    9.300
    8.400
    6.400
    5.000
    3.600
    2.800
    2.200
    1.700
    0.800
    0.900
    0.600
    0.900
    1.300
    1.400
    1.400
    1.300
    1.300
    1.200
    1.200
    2.000
    2.300
    2.800
    2.600
    2.800
    3.000
    2.600
    2.100
    1.700
    0.200
   -0.100
   -0.200
   -0.900
   -1.400
   -1.500
   -1.700
   -1.500
   -1.500
   -1.400
   -0.900
   -0.500
   -0.500
    0.100
    0.500
    1.000
    1.900
    2.600
    3.500
    3.800
    4.400
    4.900
    4.000
    3.200
    2.500
    1.500
    1.500
    0.200
   -0.400
    1.700
    0.100
    0.000
    0.400
    1.100
    0.600
    1.600
    2.000
    0.300
    1.900
    6.900
    9.000
    9.700
    9.700
    9.400
    9.400
    8.900
    8.600
    8.000
    7.800
    7.900
    7.400
    7.600
    7.300
    7.400
    7.100
    7.100
    6.900
    6.700
    6.800
    7.100
    7.100
    7.300
    8.000
    8.900
   10.200
   11.300
   11.200
   10.600
   10.400
    9.900
    8.800
    8.300
    8.000
    6.700
    6.200
    6.300
    5.500
    6.900
    5.400
    3.300
    3.400
    2.100
    1.400
    2.300
    1.600
    1.900
    4.400
    7.900
    9.600
   10.500
   11.500
   12.400
   12.200
   10.800
    9.000
    7.900
    6.800
    5.700
    5.200
    5.300
    4.400
    3.900
    3.900
    3.300
    1.600
    1.100
    0.700
    1.100
    1.800
    2.100
    4.800
    7.100
    9.000
   10.100
   10.500
   10.900
   10.800
    9.600
    8.300
    7.500
    6.900
    6.600
    5.900
    6.200
    6.800
    6.400
    4.600
    2.700
    3.100
    2.800
    1.800
    2.600
    2.600
    3.600
    4.900
    5.900
    7.100
    7.600
    8.100
    8.500
    8.500
    8.600
    8.400
    8.600
    8.500
    8.300
    7.600
    6.900
    6.600
    6.500
    6.400
    6.100
    6.100
    6.200
    5.900
    5.000
    4.400
    4.400
    6.600
    8.100
   10.000
   11.000
   12.000
   12.600
   12.900
   12.300
    9.200
    8.200
    7.200
    6.300
    6.700
    6.600
    5.900
    5.800
    4.700
    5.200
    4.800
    4.500
    4.000
    3.300
    3.500
    3.800
    6.300
    8.800
   11.800
   12.100
   11.500
   11.200
   10.400
   10.100
    9.900
    9.200
    9.600
    9.500
    9.600
    9.100
    8.900
    8.200
    7.900
    8.000
    7.800
    8.000
    7.900
    7.700
    7.900
    8.100
    8.000
    8.400
    8.500
    8.900
    9.100
    9.000
    8.400
    8.200
    7.600
    7.200
    7.200
    7.300
    7.100
    7.300
    7.100
    7.000
    7.200
    7.100
    7.000
    6.700
    6.500
    6.500
    6.700
    6.700
    7.000
    7.500
    8.500
    9.400
    9.500
   10.000
   10.000
    9.800
    9.100
    8.600
    8.000
    7.400
    7.300
    5.300
    4.600
    3.800
    3.800
    2.800
    2.500
    1.800
    2.300
    2.400
    1.800
    1.400
    1.800
    3.000
    4.100
    5.100
    6.300
    6.700
    7.000
    7.000
    5.500
    5.200
    3.800
    2.700
    2.200
   -0.300
   -1.200
   -0.300
   -0.700
   -1.600
   -2.200
   -2.100
   -2.400
   -2.900
   -3.300
   -2.600
   -0.600
    2.200
    4.500
    6.100
    6.900
    8.000
    9.000
    8.500
    7.000
    6.300
    4.200
    2.800
    1.900
    0.900
   -0.900
   -0.600
   -1.500
   -1.400
   -1.900
   -2.000
   -2.400
   -2.900
   -2.600
   -2.200
    0.400
    3.100
    6.800
    8.700
    8.800
   10.500
   11.100
   11.000
    9.500
    9.000
    8.300
    7.000
    7.300
    7.400
    7.300
    6.100
    4.900
    3.500
    2.800
    1.200
    1.200
    1.100
    0.200
    1.700
    2.800
    4.400
    8.100
   11.600
   13.000
   13.400
   14.300
   13.900
   13.100
   11.900
   10.400
   10.500
    9.700
    9.400
    9.100
    8.900
    8.900
    9.300
    9.200
    9.100
    8.700
    8.500
    8.500
    9.600
   10.900
   12.400
   13.300
   14.200
   14.500
   14.600
   14.100
   13.100
   11.800
   10.800
   10.100
    9.900
    9.600
    9.400
    9.100
    8.600
    8.300
    8.200
    7.300
    8.000
    7.600
    7.600
    7.800
    8.600
   10.400
   11.700
   13.100
   13.600
   14.000
   13.900
   13.800
   12.900
   11.900
   10.700
   10.100
    9.700
    9.600
    9.300
    9.000
    9.200
    8.700
    8.700
    8.400
    8.400
    8.100
    7.900
    8.100
    8.900
   10.400
   11.900
   13.200
   14.000
   14.400
   14.600
   14.600
   13.500
   12.100
   11.200
   10.600
   10.300
    9.900
    9.300
    9.000
    8.800
    8.700
    8.500
    8.300
    8.000
    7.900
    7.900
    8.100
    9.000
   10.300
   11.900
   13.100
   14.100
   15.000
   15.200
   15.400
   14.600
   12.600
   11.300
   10.400
    9.100
    8.700
    8.500
    8.200
    8.000
    7.700
    7.700
    5.200
    4.800
    5.700
    5.500
    4.900
    6.700
    4.600
    6.200
   11.900
   14.200
   15.600
   16.900
   17.300
   16.500
   14.100
   12.100
   11.000
    9.900
    8.300
    6.900
    6.900
    5.800
    3.600
    3.900
    3.800
    2.500
    2.100
    1.500
    1.400
    2.200
    5.700
    9.300
   12.500
   15.600
   17.100
   18.800
   20.000
   19.200
   18.000
   14.900
   13.000
   10.600
    9.200
    7.700
    6.100
    5.500
    5.400
    4.800
    3.900
    3.600
    2.700
    1.900
    2.000
    3.800
    7.400
   10.800
   14.100
   16.800
   18.200
   19.800
   20.600
   20.600
   18.700
   16.400
   13.800
   10.700
   10.000
    8.700
    7.500
    6.800
    5.800
    5.100
    3.900
    3.800
    3.700
    3.000
    2.300
    4.300
    7.200
    9.900
   13.100
   15.600
   17.600
   18.300
   18.900
   18.600
   16.800
   14.700
   14.000
   12.600
   11.700
   11.000
   12.100
   12.000
   11.600
   11.000
   10.900
    9.600
    9.400
    8.100
    7.800
    8.400
    9.200
   10.200
   10.900
   12.100
   13.100
   14.000
   13.800
   14.000
   13.800
   12.100
   10.100
    8.100
    7.300
    5.600
    4.900
    3.300
    3.600
    2.500
    2.200
    1.800
    2.400
    1.200
    1.800
    3.000
    9.700
   12.200
   14.400
   16.100
   17.400
   18.300
   18.300
   18.100
   15.100
   12.500
   11.300
   10.500
   10.100
    9.700
    8.800
    6.800
    5.900
    6.200
    4.900
    4.800
    3.400
    3.700
    2.800
    4.700
    7.300
   10.500
   12.400
   15.100
   16.800
   18.000
   18.400
   18.600
   18.300
   14.700
   13.600
   12.400
   12.200
   11.300
   11.000
   10.300
    9.900
   10.900
   11.200
   10.500
   10.500
    9.800
   10.000
    9.800
   10.500
   12.300
   13.600
   13.000
   12.700
   13.300
   14.200
   13.200
   12.400
   11.300
   11.100
   11.000
   11.300
   11.500
   11.300
   10.900
   11.200
   11.200
   11.400
   11.000
   10.800
   10.700
   11.100
   12.100
   13.400
   13.200
   13.400
   13.700
   14.100
   14.300
   14.000
   13.700
   13.200
   12.800
   12.400
   11.700
   11.200
   11.600
   12.100
   10.600
   10.600
   10.300
    9.700
    9.600
    7.500
    7.400
    7.000
    6.600
    7.500
    7.600
    8.400
    8.700
    8.600
    9.000
    4.900
    6.700
    6.300
    5.800
    5.700
    5.300
    4.800
    5.200
    5.400
    5.100
    4.900
    4.400
    3.600
    3.300
    2.800
    2.900
    3.200
    3.500
    4.100
    5.200
    6.300
    7.200
    7.900
    8.300
    8.500
    8.500
    8.300
    8.300
    8.100
    7.900
    7.700
    7.300
    7.000
    6.000
    6.000
    4.800
    3.800
    3.400
    3.600
    3.700
    4.100
    5.600
    7.100
    8.500
    9.800
   10.300
   11.000
   10.700
   10.700
   11.100
   10.600
    9.700
    9.400
    9.500
    9.300
    7.900
    7.500
    6.500
    5.600
    7.200
    7.700
    7.300
    7.300
    7.400
    7.400
    7.600
    7.800
    8.200
    8.800
   10.700
   11.300
   12.000
   13.000
   12.700
   11.600
   10.400
    9.500
    7.800
    7.700
    7.200
    6.900
    5.700
    4.100
    3.900
    4.400
    4.200
    3.700
    2.800
    2.100
    3.500
    5.700
    8.300
   11.500
   12.400
   13.500
   14.400
   14.800
   15.000
   14.600
   13.600
   11.600
   11.100
   10.700
    7.200
    5.900
    5.100
    4.200
    3.600
    3.100
    2.600
    2.300
    1.900
    1.900
    3.700
    6.500
    9.500
    8.700
    8.200
    8.500
    9.600
   10.800
   11.400
   11.500
   11.100
   10.900
   10.500
    9.600
    8.700
    6.700
    6.700
    6.500
    5.100
    4.000
    3.400
    3.200
    3.400
    3.900
    4.500
    5.600
    7.500
    9.300
   11.400
   12.000
   12.600
   12.900
   12.600
   12.400
   11.800
   10.600
   10.300
   10.300
    9.700
    9.300
    9.200
    9.300
    9.000
    8.800
    8.700
    8.500
    7.800
    7.300
    8.700
   10.500
   11.100
   11.800
   12.200
   12.500
   13.000
   12.500
   12.800
   11.900
   11.100
   10.200
    9.500
    8.900
    7.900
    6.900
    6.600
    7.800
    8.000
    8.000
    7.900
    7.200
    7.100
    7.500
    8.200
    8.800
    9.800
   10.600
   11.800
   12.200
   12.600
   12.800
   13.100
   12.200
   11.900
   10.400
    9.400
    8.500
    6.000
    5.300
    3.900
    3.800
    2.500
    2.100
    1.300
    1.600
    1.100
    1.300
    3.800
    8.100
   12.200
   14.700
   15.800
   16.900
   18.000
   18.000
   16.800
   15.200
   13.800
   12.800
   11.700
   10.900
   10.600
   10.400
   10.500
   10.400
   10.700
   10.800
   10.500
   10.900
   10.900
   10.900
   11.900
   13.100
   14.200
   14.600
   15.600
   16.200
   16.300
   16.100
   15.500
   14.500
   13.200
   12.800
   12.600
   12.400
   12.600
   12.300
   12.000
   11.700
   12.500
   12.200
   12.900
   11.100
   10.300
    9.900
   10.400
   10.700
   11.200
   11.500
   12.000
   12.900
   13.300
   13.600
   13.700
   13.500
   12.400
   10.300
    9.700
    7.400
    6.800
    5.700
    6.200
    5.000
    4.500
    4.500
    3.000
    3.100
    2.900
    3.100
    5.400
    8.200
   11.700
   14.100
   16.300
   17.300
   19.000
   19.700
   20.100
   18.600
   17.100
   15.800
   14.900
   12.300
   10.300
    9.300
    9.400
    9.100
    8.100
    7.500
    7.400
    9.100
    9.300
    9.500
   10.700
   11.300
   12.000
   12.200
   13.100
   15.300
   16.300
   17.300
   16.600
   15.800
   14.800
   14.000
   13.100
   12.900
   12.600
   12.900
   13.000
   13.000
   12.700
   12.400
   12.600
   12.700
   12.700
   13.000
   13.400
   13.300
   14.200
   13.200
   14.400
   14.800
   15.300
   14.000
   13.200
   12.200
   11.900
   11.800
   11.900
   11.900
   11.600
   11.200
   11.300
   10.800
   10.500
    9.600
    8.900
    8.800
    8.500
    8.600
    8.800
    9.300
    9.500
   10.300
   11.200
   10.900
   12.300
    8.800
   10.300
   10.300
    9.500
    9.300
    8.200
    7.100
    6.300
    5.000
    2.800
    1.800
    0.800
    0.800
    0.600
   -0.500
   -1.200
   -1.100
    1.500
    4.500
    6.800
    8.400
    9.600
   11.300
   11.700
   13.000
   11.900
   11.600
   10.900
   10.400
    9.500
    9.400
    8.200
    7.900
    8.100
    8.100
    8.700
    7.800
    7.700
    8.800
    9.800
   10.200
   10.300
   11.100
   11.600
   12.900
   12.200
   10.700
   10.200
   11.200
    9.300
    9.500
    8.700
    8.300
    7.800
    7.400
    7.200
    7.100
    6.900
    6.800
    6.600
    6.700
    6.300
    6.100
    5.700
    5.900
    5.900
    6.300
    6.500
    7.500
    8.300
    9.000
    9.600
    8.300
    9.200
    8.400
    7.400
    5.400
    5.100
    4.700
    4.000
    4.400
    4.400
    4.200
    3.700
    3.400
    3.200
    3.300
    2.700
    2.600
    4.000
    5.600
    6.800
    7.700
    8.200
    8.600
    9.000
    9.700
    9.400
    9.200
    7.700
    6.100
    5.400
    4.800
    4.600
    4.100
    1.700
    0.800
    0.500
    0.400
   -0.300
   -0.100
   -0.600
    0.300
    2.700
    6.000
    8.800
   10.200
   11.200
   11.900
   12.400
   12.400
   11.900
   11.600
   10.800
   10.200
    9.800
    9.500
    9.400
    9.200
    7.800
    8.300
    7.500
    8.000
    7.500
    6.200
    5.400
    7.200
    8.100
    8.900
   10.700
   11.700
   12.900
   13.500
   14.100
   15.100
   15.400
   14.800
   13.300
   11.400
   10.800
    9.900
    9.300
    8.600
    7.900
    7.300
    6.900
    6.500
    6.100
    5.700
    5.000
    5.700
    7.500
    7.600
    9.400
   11.100
   12.400
   13.200
   13.500
   14.000
   14.600
   14.200
   12.800
   11.600
   10.800
   10.000
    7.900
    7.200
    6.500
    5.700
    5.700
    6.900
    6.200
    6.000
    5.100
    5.800
    6.200
    6.900
    8.200
    9.900
   12.300
   14.500
   16.000
   16.700
   16.800
   16.700
   14.700
   13.400
   12.300
   10.900
   10.600
    9.800
    9.600
    7.800
    8.600
    8.400
    7.200
    6.600
    6.000
    6.200
    7.000
    8.000
    9.000
   11.400
   13.400
   15.000
   16.300
   17.100
   17.500
   17.200
   15.700
   13.200
   11.900
   11.000
    8.600
    7.600
    6.300
    5.500
    4.600
    4.800
    3.500
    4.100
    3.000
    4.200
    6.500
    7.800
    9.200
   11.800
   14.800
   16.600
   17.900
   18.700
   19.000
   18.700
   16.600
   14.100
   13.200
   12.500
   12.100
   10.400
   10.100
    8.100
    7.700
    6.400
    5.800
    4.800
    3.700
    4.600
    7.100
    8.900
   10.600
   12.400
   14.500
   15.400
   16.300
   17.400
   17.500
   16.700
   14.800
   12.900
   11.700
   10.300
    9.500
    9.000
    8.700
    7.500
    7.200
    5.500
    5.200
    3.400
    2.100
    3.700
    6.700
    8.300
   10.700
   12.100
   13.800
   14.200
   15.100
   16.100
   16.800
   16.800
   15.500
   14.000
   12.400
   10.900
    8.600
    7.400
    7.000
    6.400
    6.300
    4.900
    3.100
    2.700
    4.200
    3.400
    6.500
    9.500
   12.400
   14.100
   15.000
   15.700
   16.100
   16.500
   16.300
   14.200
   12.100
   10.600
    9.500
    8.500
    8.000
    7.500
    7.500
    6.200
    6.200
    5.900
    4.400
    3.800
    4.500
    5.300
    8.100
   10.800
   13.400
   14.900
   16.100
   16.800
   16.700
   17.000
   16.700
   16.700
   15.200
   12.400
   11.800
   10.900
    9.700
    8.100
    6.400
    5.700
    4.900
    5.100
    4.200
    4.300
    3.600
    4.500
    5.100
    6.200
    7.200
    9.100
    9.400
   10.700
   11.200
   11.500
   11.700
   11.200
    9.700
    7.500
    7.200
    5.300
    4.700
    2.900
    1.800
    1.000
    0.700
   -0.100
   -1.000
   -1.300
   -1.800
   -0.500
    2.400
    5.300
    8.800
   10.200
   12.000
   12.600
   13.800
   14.300
   14.600
   14.000
   13.500
   12.300
   11.200
    9.800
    7.900
    8.000
    7.700
    7.700
    7.300
    5.900
    4.900
    5.000
    4.600
    5.800
    8.700
   11.300
   13.400
   14.900
   15.600
   16.500
   17.800
   17.500
   17.600
   17.500
   17.000
   15.500
   13.400
   11.200
    9.100
    7.600
    6.400
    6.300
    5.400
    5.000
    4.600
    4.400
    4.100
    4.600
    7.100
   11.200
   15.300
   18.000
   19.600
   20.800
   21.300
   21.400
   21.400
   20.500
   19.000
   17.500
   15.700
   14.400
   13.400
   12.900
   11.200
   11.700
   11.100
   11.200
   11.500
   11.800
   12.100
   12.500
   13.300
   13.900
   14.700
   15.700
   15.600
   15.400
   15.600
   15.400
   15.100
   14.300
   13.400
   12.500
   12.300
   12.000
   12.000
   12.000
   12.300
   12.300
   12.300
   12.200
   12.200
   12.300
   12.100
   12.600
   13.200
   14.200
   15.000
   15.500
   15.600
   15.500
   15.200
   14.700
   14.400
   13.900
   13.300
   12.700
   12.700
   12.500
   12.400
   12.500
   12.400
   12.600
   12.500
   12.300
   12.000
   11.400
   11.300
   11.200
   11.500
   11.600
   12.100
   12.200
   12.900
   13.400
   14.000
   14.300
   13.900
   13.700
   13.600
   12.700
   12.400
   12.100
   11.900
   11.000
   10.700
   10.400
    9.600
    9.100
    8.700
    7.700
    9.200
   10.700
   12.700
   14.000
   15.200
   15.500
   16.600
   17.600
   17.700
   16.900
   16.500
   15.400
   14.100
   13.200
   12.800
   12.500
   12.600
   12.900
   11.700
   11.800
   11.400
   11.300
   11.200
   10.900
   10.900
   11.300
   12.000
   13.900
   16.200
   16.900
   18.100
   18.100
   18.500
   19.300
   19.700
   19.100
   18.000
   16.200
   15.100
   13.600
   12.300
   11.600
   12.600
   11.400
   11.300
   11.900
   11.700
   11.700
   11.500
   11.800
   11.900
   12.200
   13.000
   13.600
   14.500
   16.000
   15.700
   16.000
   16.200
   15.600
   14.600
   13.900
   13.800
   13.800
   13.700
   13.600
   13.300
   13.700
   13.800
   13.700
   13.500
   13.100
   12.600
   13.100
   14.500
   15.200
   15.500
   16.700
   18.100
   18.800
   19.000
   19.100
   18.500
   17.900
   17.000
   15.700
   13.900
   12.100
   11.300
   11.000
    8.900
    9.300
    9.100
    8.200
    8.100
    8.200
    8.500
    8.600
    9.800
   11.900
   12.900
   14.100
   15.600
   17.400
   17.500
   18.300
   18.000
   17.300
   16.200
   16.000
   13.800
   11.800
   10.400
   10.200
   10.200
   10.100
   10.000
   11.200
    9.700
   10.000
   10.300
    9.600
   10.500
   10.700
   11.500
    9.300
    8.800
    8.100
    8.200
    7.800
    9.000
    9.700
    8.700
    7.100
    6.700
    6.000
    5.200
    4.600
    4.000
    3.500
    3.400
    3.500
    4.300
    4.200
    3.300
    5.900
    7.600
   10.300
   13.100
   15.100
   16.700
   17.700
   17.700
   17.600
   17.400
   16.300
   15.200
   13.900
   12.800
   12.400
   11.700
   11.400
   10.800
   10.900
   11.000
   10.700
   10.900
   10.400
    9.000
    9.000
    9.500
   10.700
   11.300
   13.400
   13.600
   13.600
   14.300
   14.100
   13.500
   13.300
   12.200
   11.200
    9.800
    8.900
    6.800
    7.600
    6.900
    5.100
    5.300
    4.300
    4.500
    4.500
    4.800
    6.100
    7.900
   11.100
   12.000
   12.400
   13.500
   14.200
   14.200
   13.700
   13.900
   12.000
   11.400
    9.900
    9.000
    8.600
    7.500
    5.700
    5.200
    4.400
    5.100
    4.600
    4.200
    4.800
    5.300
    6.600
    7.500
    8.100
    7.900
    8.000
   10.200
   11.800
    8.400
    6.800
    6.100
    5.900
    6.000
    5.200
    5.600
    4.600
    3.700
    4.300
    3.800
    4.600
    4.700
    4.000
    3.200
    2.500
    2.500
    4.500
    6.500
    9.100
   11.100
   12.000
   11.400
   11.400
   11.700
   11.700
   11.200
    9.700
    9.000
    8.200
    7.300
    7.100
    6.100
    5.500
    4.600
    4.400
    4.300
    5.000
    4.700
    4.300
    4.200
    3.900
    6.100
    7.200
    6.900
    7.700
    9.200
    8.900
    9.800
    7.100
    8.900
    8.200
    6.600
    4.200
    4.300
    4.500
    4.900
    5.300
    5.100
    4.100
    4.100
    4.300
    4.200
    4.300
    3.900
    3.500
    4.200
    6.300
    7.500
    4.200
    4.600
    3.900
    5.100
    5.100
    6.100
    6.100
    6.100
    4.900
    4.000
    3.900
    4.000
    4.300
    3.200
    3.600
    4.100
    3.400
    2.900
    2.600
    1.700
    2.200
    3.500
    5.000
    6.700
    7.700
    8.300
    4.400
    7.700
    6.200
    6.600
    5.700
    4.700
    4.100
    2.100
    2.400
    3.300
    0.800
    0.000
   -0.200
   -0.600
   -1.000
   -0.900
   -1.000
   -0.500
    1.200
    4.600
    7.200
    9.000
   10.000
   11.800
   12.900
   14.200
   13.800
   12.900
   11.700
   10.300
    9.800
    9.800
    9.000
    8.300
    7.700
    7.800
    8.400
    8.100
    8.400
    8.300
    7.900
    8.300
    8.400
    9.500
    9.000
    9.000
    8.800
    8.800
    9.100
    8.200
   10.300
   12.300
   11.900
   10.400
    7.100
    6.000
    5.300
    5.300
    5.500
    5.200
    4.900
    3.400
    2.600
    2.900
    3.400
    3.300
    4.700
    6.300
    7.800
   10.500
   12.000
   13.200
   14.200
   12.300
   12.400
   11.500
   10.600
   10.500
    7.700
    6.700
    7.400
    7.400
    9.800
   10.200
    9.700
    9.000
    8.600
    8.200
    7.600
    7.500
    8.300
    9.600
    9.100
    8.700
    6.100
    8.100
    8.000
    9.200
    6.900
    8.100
    6.600
    6.600
    6.500
    6.600
    6.600
    6.400
    6.100
    6.200
    5.900
    5.800
    5.400
    5.000
    4.600
    4.800
    6.400
    7.700
    8.500
    7.600
    9.000
   10.400
   10.900
   11.700
    9.900
   10.300
   10.300
    9.100
    8.100
    8.100
    7.200
    6.700
    5.900
    4.400
    3.400
    2.800
    2.400
    1.900
    2.200
    3.500
    5.200
    8.100
   10.600
   12.000
   13.600
   14.700
   14.800
   16.600
   16.800
   16.700
   16.500
   15.800
   13.700
   12.200
   10.400
    9.800
    8.400
    7.400
    7.400
    6.100
    5.300
    4.900
    5.000
    5.800
    8.200
   12.800
   14.600
   16.500
   17.900
   18.400
   19.000
   19.600
   19.500
   19.200
   18.300
   17.400
   16.300
   15.500
   15.000
   14.000
   11.800
   10.400
   10.800
   10.900
   10.500
   10.200
   10.100
   10.800
   12.000
   13.900
   16.100
   16.900
   18.200
   18.800
   19.600
   19.800
   19.400
   18.700
   17.200
   15.900
   14.400
   13.300
   13.000
   12.600
   12.200
   11.900
   11.800
   11.600
   11.200
   11.200
   11.000
   11.300
   12.700
   14.100
   14.800
   15.900
   18.100
   19.300
   19.700
   20.000
   19.800
   19.300
   18.800
   16.700
   15.200
   14.300
   12.700
   12.800
   12.600
   13.200
   13.100
   12.800
   12.800
   12.600
   12.400
   12.400
   12.700
   13.000
   13.800
   14.600
   15.800
   16.800
   17.500
   17.600
   18.600
   17.700
   17.500
   17.300
   16.800
   16.100
   14.200
   13.600
   13.200
   12.200
   12.300
   12.100
   12.500
   12.200
   12.100
   12.300
   12.700
   13.400
   15.100
   16.000
   17.000
   17.800
   18.700
   19.000
   19.200
   19.100
   18.400
   17.400
   15.900
   15.600
   14.700
   13.800
   13.100
   11.200
   10.300
   10.000
    9.700
    8.700
    8.900
    9.500
   12.000
   15.200
   17.700
   19.800
   22.000
   24.000
   25.300
   26.300
   26.600
   25.600
   23.900
   22.300
   19.800
   18.500
   18.300
   17.000
   17.300
   16.000
   15.000
   15.000
   14.700
   14.600
   14.500
   14.300
   13.800
   13.600
   13.600
   13.400
   14.000
   13.200
   13.100
   12.500
   11.300
   10.600
    9.300
    9.000
    8.700
    8.300
    7.900
    7.500
    7.200
    7.400
    7.700
    7.900
    8.100
    8.300
    8.300
    8.300
    8.100
    9.600
   10.100
   11.100
   12.000
   12.900
   12.700
   13.000
   10.700
   10.800
    8.100
    9.500
    9.100
    8.700
    8.800
    8.000
    8.100
    7.600
    7.300
    6.700
    6.800
    6.300
    5.800
    6.500
    8.400
   10.800
   12.200
   12.700
   13.700
   15.000
   15.400
   16.600
   16.600
   17.000
   16.500
   15.400
   14.100
   14.100
   13.400
   12.900
   12.900
   11.900
   11.100
   11.600
   11.600
   11.700
   11.800
   11.400
   12.300
   14.200
   15.500
   16.000
   16.200
   15.500
   12.700
   11.900
   11.200
   10.700
   10.300
    9.800
    9.800
   10.000
    9.900
    9.500
    9.400
    9.300
    9.100
    9.200
    8.900
    8.800
    7.300
    8.200
    9.300
   11.100
   12.900
   12.900
   13.400
   13.700
   14.500
   15.400
   16.300
   16.200
   15.800
   15.900
   12.400
   11.200
   10.500
   10.000
    9.700
    9.900
    9.800
    9.600
   10.100
   10.300
   10.100
   10.500
   10.700
   11.200
   12.200
   13.900
   15.000
   14.400
   15.600
   16.500
   16.200
   16.200
   16.600
   16.400
   15.900
   14.000
   13.500
   11.500
   10.800
   11.100
   11.200
   10.500
   10.200
    9.400
    9.700
   10.500
   11.200
   11.800
   12.000
   12.300
   13.100
   13.200
   13.800
   14.800
   16.000
   14.700
   13.800
   13.000
   12.600
   12.100
   12.000
   11.800
   11.700
   11.300
   10.700
   10.900
   10.900
   10.500
   10.600
   10.600
   10.800
   11.100
   11.100
   12.300
   13.300
   14.600
   15.300
   15.500
   14.900
   14.400
   14.000
   13.600
   12.800
   11.800
   11.600
   10.900
    9.900
    9.900
    9.500
    9.200
    9.400
    9.300
    9.400
    9.500
   10.000
   10.200
   11.200
   11.000
   11.100
   11.100
   11.400
   11.100
   11.100
   10.800
   10.700
   10.700
   10.700
   10.400
   10.300
   10.100
    9.600
    9.400
    8.900
    8.300
    8.100
    8.100
    8.200
    8.800
    9.700
   11.200
   12.700
   13.700
   15.000
   15.300
   15.500
   16.200
   17.000
   16.800
   16.700
   15.600
   14.700
   14.200
   13.600
   12.800
   11.800
   11.100
   10.900
   10.600
   10.500
   10.200
   10.100
   10.300
   11.000
   11.000
   12.200
   13.100
   13.700
   14.400
   15.500
   16.100
   16.600
   17.100
   16.600
   16.300
   15.100
   13.400
   11.900
   11.300
    8.600
    7.900
    7.300
    7.700
    6.400
    6.100
    5.700
    7.600
   10.300
   13.500
   16.200
   18.900
   20.800
   22.000
   23.000
   23.500
   23.700
   23.000
   21.300
   19.800
   17.900
   16.500
   15.400
   14.500
   13.900
   13.600
   13.200
   13.000
   13.000
   13.100
   13.100
   13.900
   15.200
   16.200
   17.200
   18.000
   19.600
   21.000
   21.000
   21.700
   21.200
   20.300
   19.200
   18.000
   17.000
   15.900
   15.500
   14.500
   14.400
   14.600
   14.400
   14.200
   14.300
   13.900
   13.500
   14.200
   15.400
   16.700
   17.800
   18.600
   20.500
   22.000
   22.800
   23.700
   22.600
   22.800
   21.700
   20.300
   18.700
   17.400
   16.500
   15.500
   14.600
   13.700
   13.300
   13.600
   13.700
   13.800
   14.300
   15.200
   16.400
   18.100
   20.100
   21.100
   23.400
   24.500
   24.900
   24.100
   24.200
   24.200
   23.100
   21.600
   19.900
   18.500
   17.600
   16.900
   16.500
   16.900
   17.100
   17.400
   17.300
   16.800
   17.300
   17.100
   17.300
   17.900
   19.200
   21.700
   23.200
   22.900
   23.000
   23.800
   24.500
   24.800
   23.400
   22.200
   20.900
   19.800
   18.100
   16.800
   15.900
   15.400
   15.300
   15.000
   14.700
   13.200
   12.800
   13.400
   16.800
   18.400
   19.800
   20.600
   22.300
   23.600
   23.100
   23.500
   22.900
   22.200
   19.900
   19.600
   18.800
   18.600
   17.700
   17.100
   16.300
   16.800
   15.300
   14.900
   14.900
   14.800
   13.700
   14.400
   18.500
   19.500
   20.700
   22.500
   24.100
   24.600
   25.200
   24.300
   24.700
   25.100
   24.600
   23.500
   22.100
   20.900
   19.400
   17.100
   16.300
   14.700
   14.900
   14.400
   12.900
   11.900
   11.500
   13.300
   15.500
   17.900
   20.000
   21.900
   23.500
   24.600
   25.600
   26.800
   27.000
   27.700
   27.400
   26.500
   24.200
   22.600
   20.200
   18.500
   17.300
   15.900
   15.600
   15.400
   15.200
   14.800
   14.900
   15.000
   15.300
   15.200
   15.400
   15.600
   15.600
   16.000
   17.100
   18.000
   18.000
   18.500
   18.800
   18.200
   17.800
   16.700
   16.100
   15.400
   15.300
   15.200
   15.300
   15.000
   14.400
   14.600
   14.500
   14.400
   14.700
   14.700
   15.200
   15.900
   17.900
   19.200
   20.500
   21.300
   22.400
   22.400
   22.500
   21.600
   20.100
   18.500
   17.500
   16.200
   15.500
   14.900
   13.900
   13.200
   13.300
   13.400
   13.300
   13.700
   13.900
   14.300
   15.200
   17.300
   18.600
   20.000
   21.100
   22.300
   22.800
   23.600
   23.300
   22.900
   21.000
   19.200
   17.300
   16.800
   14.700
   13.500
   12.400
   11.600
   11.100
   10.300
   10.500
   12.000
   14.200
   16.400
   18.600
   20.100
   21.800
   22.900
   24.500
   25.100
   25.400
   25.500
   25.700
   24.800
   23.600
   21.800
   18.600
   16.500
   15.500
   14.200
   13.800
   13.100
   12.700
   12.300
   12.100
   13.700
   16.300
   19.300
   21.900
   23.500
   25.000
   25.800
   26.000
   26.400
   26.900
   26.500
   26.000
   25.200
   22.700
   20.800
   19.000
   18.200
   17.000
   16.000
   16.000
   15.800
   15.900
   14.600
   14.000
   14.800
   17.800
   19.300
   20.700
   22.600
   24.300
   25.000
   26.200
   26.000
   26.500
   22.900
   21.300
   20.600
   19.400
   17.900
   16.800
   16.100
   16.200
   15.300
   14.300
   13.500
   13.300
   13.400
   13.400
   13.800
   14.900
   17.100
   18.800
   20.600
   22.300
   23.000
   23.800
   24.800
   25.300
   25.600
   25.400
   24.700
   23.100
   21.400
   20.200
   19.200
   18.300
   17.600
   16.600
   15.900
   15.400
   14.900
   14.500
   14.600
   15.700
   16.600
   18.100
   19.800
   21.200
   23.000
   24.100
   24.000
   24.300
   25.300
   24.300
   23.600
   21.900
   20.300
   19.000
   17.600
   17.100
   15.800
   14.600
   14.300
   13.500
   13.100
   13.200
   14.600
   15.600
   16.700
   18.600
   19.900
   20.600
   22.000
   22.200
   22.600
   22.800
   22.700
   22.000
   21.600
   19.700
   17.900
   16.800
   15.900
   15.000
   13.900
   13.300
   13.400
   12.700
   12.100
   11.900
   12.800
   13.400
   14.300
   16.300
   17.800
   19.500
   19.800
   20.800
   21.300
   22.000
   22.500
   22.100
   21.600
   20.400
   19.500
   17.000
   15.700
   14.800
   14.300
   13.600
   13.500
   13.000
   12.000
   13.000
   14.300
   15.500
   16.800
   18.200
   19.600
   20.000
   21.600
   21.400
   22.300
   22.200
   21.400
   21.200
   20.800
   20.100
   19.300
   18.400
   17.300
   15.400
   14.400
   13.900
   13.100
   13.400
   13.400
   13.100
   13.500
   13.900
   14.700
   15.800
   17.400
   18.300
   17.700
   18.500
   19.200
   19.100
   18.600
   18.200
   17.400
   17.000
   16.300
   15.700
   15.300
   15.200
   14.900
   13.300
   13.100
   11.900
   11.600
   11.500
   12.700
   13.900
   15.500
   15.600
   16.400
   17.200
   17.900
   18.600
   18.500
   19.100
   20.100
   19.700
   19.300
   18.100
   17.300
   16.900
   16.200
   14.900
   14.100
   13.700
   13.400
   12.400
   12.100
   11.900
   12.400
   12.500
   12.400
   12.400
   12.700
   13.500
   14.000
   13.600
   14.500
   14.700
   14.700
   15.100
   14.100
   14.100
   13.300
   13.000
   12.200
   11.500
   10.700
   10.800
   10.200
    9.000
    8.400
    8.400
   10.400
   11.400
   14.200
   16.100
   17.900
   19.300
   20.400
   21.800
   22.000
   23.100
   23.200
   22.400
   21.400
   19.600
   18.100
   17.300
   16.200
   15.500
   15.800
   15.800
   16.000
   16.000
   16.300
   16.400
   17.000
   18.100
   19.200
   19.800
   21.000
   20.000
   20.400
   20.000
   19.400
   18.200
   16.700
   16.300
   16.200
   16.100
   15.600
   15.200
   14.800
   13.600
   13.700
   13.300
   13.100
   12.600
   12.500
   12.800
   13.500
   15.300
   15.600
   16.500
   18.600
   16.100
   18.800
   20.600
   21.200
   22.600
   22.400
   22.600
   22.100
   21.500
   18.800
   18.200
   17.800
   17.000
   16.600
   16.400
   16.500
   16.300
   16.000
   15.900
   16.300
   17.700
   19.500
   21.500
   22.900
   22.800
   23.800
   24.600
   25.800
   25.300
   24.900
   24.000
   23.000
   21.200
   19.900
   19.000
   18.200
   17.700
   17.400
   16.100
   15.900
   15.800
   14.200
   14.900
   16.600
   17.400
   19.100
   21.600
   21.200
   21.300
   21.200
   20.400
   20.400
   20.100
   19.900
   18.700
   18.400
   18.000
   17.800
   17.300
   17.000
   17.000
   16.600
   16.400
   16.500
   16.100
   15.900
   15.500
   15.800
   16.600
   18.500
   21.000
   22.300
   23.900
   25.500
   25.300
   25.300
   25.200
   24.200
   24.000
   23.100
   21.800
   20.400
   19.300
   18.900
   18.700
   18.000
   17.800
   17.600
   17.500
   17.500
   17.300
   18.700
   19.700
   21.500
   24.700
   26.100
   27.500
   28.900
   29.900
   30.000
   29.800
   29.800
   28.500
   26.800
   24.000
   23.100
   22.300
   21.400
   20.900
   20.000
   19.600
   19.200
   19.100
   19.400
   19.800
   20.500
   21.000
   21.900
   24.500
   24.400
   26.300
   26.900
   26.900
   27.600
   27.900
   27.400
   25.600
   24.800
   23.200
   22.000
   21.200
   20.200
   19.700
   19.400
   19.700
   18.500
   17.900
   17.600
   17.300
   17.800
   18.100
   18.000
   18.800
   19.000
   19.200
   20.900
   20.900
   20.000
   20.100
   21.200
   20.900
   20.700
   19.700
   19.100
   18.200
   18.000
   17.700
   17.700
   17.100
   16.300
   15.900
   15.700
   15.700
   15.900
   16.200
   16.600
   16.800
   17.100
   16.400
   17.500
   19.200
   20.200
   20.600
   20.500
   20.000
   19.400
   18.300
   17.800
   17.000
   16.500
   15.200
   14.400
   13.800
   12.800
   10.700
   11.200
   10.900
   12.800
   14.800
   15.900
   17.000
   18.700
   19.400
   20.800
   21.200
   22.700
   23.500
   23.700
   23.800
   23.600
   23.300
   21.400
   20.400
   17.800
   16.900
   15.100
   14.200
   13.800
   13.000
   12.600
   12.700
   14.500
   16.700
   19.700
   22.000
   23.900
   25.900
   27.500
   28.900
   29.700
   30.300
   30.600
   30.600
   29.400
   27.400
   25.200
   23.500
   22.100
   21.000
   22.000
   20.100
   19.300
   19.100
   18.700
   17.900
   17.700
   17.200
   15.800
   15.800
   16.100
   16.500
   16.200
   16.600
   16.400
   16.600
   17.000
   17.200
   17.600
   16.700
   15.700
   15.600
   15.100
   14.200
   13.900
   14.300
   13.900
   13.500
   13.500
   13.100
   12.900
   13.100
   14.500
   14.900
   16.100
   13.500
   14.000
   14.300
   14.800
   15.200
   13.700
   14.000
   11.900
   11.800
   11.000
   10.900
   10.300
    9.900
    9.900
    9.800
    9.500
    9.700
    9.800
    9.900
   10.300
   10.600
   11.500
   12.500
   14.100
   15.400
   16.600
   16.400
   17.300
   17.600
   18.500
   17.500
   17.300
   16.000
   14.900
   13.500
   13.200
   11.900
   11.200
   10.800
    9.700
    9.900
    9.400
    8.400
   10.300
   12.200
   14.200
   15.700
   16.500
   16.700
   16.200
   15.700
   15.700
   15.700
   14.800
   14.900
   15.600
   15.800
   16.700
   16.400
   16.000
   16.000
   15.400
   15.000
   14.700
   13.800
   14.000
   14.300
   14.800
   15.400
   16.200
   17.100
   17.200
   18.200
   19.000
   20.900
   20.800
   21.100
   20.400
   19.900
   19.000
   17.600
   16.000
   15.400
   14.500
   14.200
   13.800
   13.700
   12.100
   11.200
   10.900
   10.800
   12.100
   14.900
   15.800
   17.400
   18.900
   20.000
   20.900
   21.000
   20.000
   19.800
   19.600
   19.900
   19.200
   17.600
   16.300
   15.900
   14.700
   14.300
   13.500
   13.200
   12.500
   12.000
   11.200
   11.800
   12.600
   14.200
   15.500
   16.200
   17.700
   18.000
   18.800
   20.100
   21.000
   21.200
   21.200
   21.200
   21.300
   20.300
   17.900
   17.000
   15.400
   13.100
   13.200
   13.200
   10.500
    9.500
    9.000
    9.500
   11.500
   14.300
   16.900
   18.500
   20.400
   21.000
   22.000
   23.000
   23.700
   24.000
   24.200
   24.000
   23.900
   23.600
   22.400
   20.500
   19.000
   18.100
   17.300
   13.000
   11.900
   11.300
   11.000
   11.200
   13.400
   16.200
   19.300
   21.800
   24.100
   25.300
   26.500
   28.000
   28.600
   29.400
   29.700
   29.700
   29.300
   28.100
   24.600
   23.700
   20.200
   18.400
   17.000
   16.200
   14.700
   14.000
   12.700
   13.300
   16.000
   19.500
   23.000
   25.400
   28.100
   29.700
   31.000
   31.600
   33.100
   33.600
   33.500
   33.000
   32.100
   29.400
   26.500
   24.800
   23.400
   22.000
   21.000
   20.300
   18.100
   17.700
   18.200
   18.300
   20.100
   22.000
   23.600
   25.600
   27.400
   28.400
   29.000
   29.100
   29.500
   29.000
   28.500
   27.900
   26.900
   25.000
   22.900
   21.400
   20.700
   19.700
   19.400
   19.000
   18.400
   17.300
   16.300
   16.400
   19.100
   20.700
   22.700
   24.200
   25.800
   27.000
   28.300
   29.000
   29.500
   29.800
   29.800
   27.500
   27.000
   25.700
   24.800
   22.400
   21.500
   21.200
   20.600
   19.900
   18.900
   18.200
   17.600
   17.200
   17.300
   17.400
   17.900
   18.600
   19.900
   21.500
   23.100
   23.800
   24.100
   24.200
   24.100
   23.700
   23.400
   23.000
   22.200
   21.600
   20.800
   19.800
   19.100
   18.300
   18.300
   17.100
   16.300
   16.100
   16.600
   17.700
   19.200
   21.400
   22.400
   23.000
   23.800
   24.200
   25.100
   25.900
   26.300
   26.100
   25.700
   25.200
   23.100
   21.700
   20.600
   20.200
   18.200
   18.500
   15.200
   14.600
   13.900
   14.100
   16.000
   18.500
   21.300
   23.500
   25.400
   26.500
   27.600
   29.200
   29.500
   30.100
   30.700
   30.300
   29.800
   28.900
   26.400
   24.300
   22.300
   20.800
   19.400
   18.500
   17.400
   16.800
   17.000
   17.300
   17.300
   16.900
   17.500
   18.000
   19.000
   20.100
   20.300
   21.000
   21.400
   22.100
   22.600
   21.800
   21.000
   20.200
   19.900
   18.600
   17.900
   17.500
   17.100
   16.600
   16.500
   16.400
   16.400
   16.400
   16.100
   16.800
   18.700
   19.700
   20.700
   21.600
   22.400
   22.700
   22.700
   23.100
   23.100
   23.600
   23.700
   23.400
   23.000
   22.400
   21.700
   21.400
   21.000
   20.600
   19.700
   17.900
   16.600
   16.300
   17.500
   19.600
   21.900
   23.200
   24.600
   25.700
   26.600
   27.500
   27.900
   27.600
   26.800
   26.600
   25.300
   23.500
   22.300
   21.500
   20.300
   20.100
   19.800
   19.200
   18.600
   18.100
   17.700
   17.300
   17.200
   17.900
   19.000
   20.100
   20.900
   22.000
   22.900
   23.000
   23.500
   24.800
   24.100
   23.400
   23.200
   22.900
   22.600
   22.000
   21.900
   21.200
   20.100
   18.500
   17.900
   18.000
   17.700
   17.500
   19.000
   20.300
   22.200
   23.100
   24.100
   25.100
   25.900
   27.500
   27.600
   27.800
   28.300
   28.200
   27.800
   26.500
   25.100
   24.000
   23.200
   19.300
   18.900
   18.400
   18.600
   18.100
   17.500
   16.600
   16.900
   17.200
   17.700
   18.700
   20.400
   22.200
   22.500
   23.000
   23.700
   23.900
   24.000
   23.600
   23.300
   23.000
   21.900
   21.100
   20.500
   19.900
   19.700
   18.700
   18.100
   18.400
   17.900
   17.400
   18.100
   19.200
   20.200
   22.500
   24.400
   26.400
   26.100
   26.500
   22.500
   22.600
   23.300
   23.400
   22.800
   22.800
   22.300
   21.300
   19.900
   18.900
   18.500
   18.000
   17.800
   17.700
   17.600
   17.900
   18.400
   18.900
   20.000
   20.800
   22.300
   23.400
   24.700
   26.000
   26.100
   26.600
   26.900
   26.700
   25.500
   22.000
   21.300
   21.700
   19.100
   18.100
   17.200
   16.300
   16.200
   15.400
   15.600
   16.400
   15.900
   15.800
   17.100
   17.700
   20.500
   21.100
   23.200
   24.500
   24.300
   24.600
   25.100
   24.100
   24.400
   23.500
   21.700
   20.900
   19.700
   18.600
   18.300
   17.800
   17.600
   16.900
   16.700
   16.800
   17.400
   18.500
   19.400
   21.600
   22.700
   23.400
   23.700
   24.700
   24.800
   25.200
   25.800
   25.800
   25.700
   24.500
   22.400
   21.600
   20.700
   19.800
   18.900
   18.300
   17.400
   17.200
   16.000
   15.500
   16.100
   17.500
   19.300
   20.600
   21.800
   23.200
   24.400
   25.600
   26.000
   26.700
   26.900
   27.000
   26.600
   25.900
   23.700
   22.200
   20.300
   19.900
   19.500
   16.700
   15.600
   14.900
   14.400
   14.700
   16.100
   18.700
   21.100
   23.500
   25.200
   26.100
   27.500
   29.100
   30.300
   30.800
   31.400
   31.300
   30.500
   29.500
   28.600
   27.700
   26.200
   24.300
   21.800
   21.300
   20.900
   19.500
   19.200
   18.500
   18.300
   18.400
   18.300
   17.700
   17.200
   17.200
   17.600
   18.300
   17.600
   17.800
   19.500
   19.700
   18.700
   19.000
   18.700
   18.000
   17.700
   17.300
   16.600
   16.200
   16.200
   16.000
   15.900
   15.800
   16.200
   16.800
   17.900
   19.300
   20.400
   20.800
   21.500
   22.400
   22.900
   23.600
   24.000
   23.000
   22.300
   21.000
   19.200
   18.400
   17.200
   16.200
   15.700
   15.000
   14.000
   13.800
   13.700
   14.300
   14.900
   16.300
   17.500
   18.000
   18.900
   20.000
   21.100
   22.300
   22.800
   23.800
   25.000
   24.200
   23.600
   22.300
   20.100
   18.800
   17.800
   17.000
   16.400
   16.600
   17.500
   17.600
   17.400
   17.300
   17.200
   17.500
   18.100
   19.000
   20.000
   20.500
   21.000
   22.000
   23.300
   23.700
   23.900
   23.600
   22.900
   21.800
   20.700
   19.900
   19.400
   18.900
   19.000
   18.600
   18.300
   17.600
   17.400
   16.900
   17.100
   18.000
   19.200
   20.000
   20.800
   21.300
   22.000
   22.600
   22.700
   23.800
   23.700
   23.400
   23.400
   22.900
   21.900
   21.000
   20.100
   19.500
   18.100
   17.500
   17.200
   16.100
   15.700
   15.900
   16.800
   17.700
   18.000
   18.200
   19.500
   21.000
   22.200
   23.900
   25.500
   26.400
   27.500
   27.900
   28.000
   27.000
   25.300
   24.600
   22.500
   19.800
   18.500
   17.900
   16.900
   16.400
   16.200
   15.900
   17.200
   19.500
   21.500
   22.800
   23.100
   23.500
   23.200
   23.600
   23.000
   23.000
   23.400
   23.200
   23.000
   22.200
   21.300
   20.700
   19.700
   18.500
   17.900
   18.000
   16.800
   15.500
   14.600
   13.800
   13.900
   14.700
   16.400
   17.100
   18.300
   19.600
   21.200
   21.800
   22.500
   23.400
   23.400
   23.200
   22.600
   21.700
   20.600
   19.900
   19.400
   17.500
   16.100
   14.800
   14.200
   13.900
   13.400
   13.200
   13.600
   15.300
   16.600
   18.100
   19.000
   20.200
   21.100
   22.100
   22.900
   24.000
   24.600
   25.100
   24.600
   23.900
   21.900
   20.600
   19.600
   16.200
   14.600
   13.800
   13.300
   12.800
   12.100
   11.900
   13.400
   16.400
   19.000
   21.500
   23.200
   24.700
   26.000
   26.800
   28.300
   28.500
   28.200
   28.000
   27.300
   26.200
   24.300
   22.800
   21.600
   20.400
   19.800
   19.800
   19.400
   19.200
   19.000
   19.100
   18.600
   19.300
   20.000
   20.700
   21.400
   23.000
   24.700
   26.300
   27.100
   27.500
   27.400
   27.400
   27.300
   26.500
   25.100
   24.400
   22.800
   21.900
   19.700
   18.900
   17.800
   17.000
   16.500
   16.300
   17.200
   19.400
   22.000
   24.400
   26.100
   28.100
   29.500
   31.100
   32.100
   33.100
   33.100
   33.100
   32.600
   31.600
   28.000
   26.100
   24.700
   23.700
   24.100
   22.700
   21.800
   20.600
   21.000
   21.100
   21.200
   22.700
   25.200
   27.200
   28.700
   29.700
   31.100
   32.300
   32.900
   32.300
   31.100
   29.600
   28.700
   27.200
   24.900
   23.400
   22.100
   21.100
   20.900
   20.800
   20.500
   20.600
   20.700
   21.000
   21.600
   22.900
   24.600
   26.500
   28.200
   29.800
   31.500
   32.400
   33.100
   32.900
   31.700
   30.000
   28.100
   26.500
   24.900
   24.200
   23.500
   21.500
   20.600
   19.800
   19.400
   18.900
   18.700
   18.800
   19.300
   20.300
   21.500
   23.200
   23.700
   23.300
   23.700
   23.900
   24.200
   24.300
   24.000
   23.600
   22.600
   21.900
   21.300
   20.700
   19.100
   18.600
   18.900
   19.100
   17.700
   16.800
   16.000
   15.600
   16.900
   19.000
   21.600
   23.900
   25.600
   27.000
   28.600
   29.800
   30.400
   31.200
   31.400
   31.500
   31.200
   30.700
   29.000
   27.100
   23.600
   22.600
   20.300
   19.600
   20.500
   19.800
   18.300
   17.500
   18.500
   20.500
   22.100
   24.200
   26.000
   28.000
   29.400
   31.300
   33.100
   32.300
   32.300
   31.600
   30.000
   28.700
   26.900
   25.900
   24.400
   23.200
   21.900
   21.500
   20.800
   20.200
   20.000
   19.700
   19.800
   19.900
   20.400
   20.500
   21.300
   21.700
   22.500
   22.900
   23.000
   23.400
   23.500
   23.900
   23.300
   22.500
   21.800
   21.300
   20.700
   19.600
   19.100
   18.700
   18.300
   18.300
   18.100
   17.800
   17.900
   18.400
   19.200
   20.900
   22.600
   23.900
   25.000
   26.000
   27.200
   27.300
   28.000
   27.700
   27.700
   26.900
   25.200
   23.200
   22.400
   21.400
   20.500
   19.100
   18.300
   17.300
   16.800
   16.300
   17.400
   19.700
   21.400
   23.900
   25.400
   26.900
   28.800
   29.800
   30.900
   31.600
   31.800
   31.400
   30.600
   29.300
   28.500
   27.100
   23.300
   21.800
   20.600
   20.400
   19.900
   19.700
   19.200
   18.600
   18.100
   17.100
   17.600
   18.300
   19.000
   20.000
   21.100
   21.300
   21.300
   22.000
   21.800
   21.100
   22.000
   21.400
   20.400
   20.000
   19.400
   18.500
   17.600
   17.100
   16.200
   16.500
   16.500
   16.500
   17.100
   17.700
   18.200
   19.500
   20.600
   21.600
   22.800
   23.700
   24.100
   24.400
   24.900
   25.100
   24.400
   23.400
   22.600
   21.700
   19.700
   20.200
   20.200
   20.100
   20.000
   19.500
   19.500
   19.600
   19.100
   18.800
   19.900
   19.600
   21.200
   22.200
   23.300
   24.600
   26.000
   26.500
   27.200
   27.200
   26.700
   25.800
   23.600
   22.200
   20.900
   20.000
   19.100
   18.100
   17.400
   16.700
   16.100
   16.500
   17.400
   18.200
   20.000
   21.500
   22.400
   23.500
   24.500
   25.500
   26.100
   26.000
   25.700
   25.300
   24.800
   24.000
   22.400
   21.900
   21.000
   20.900
   20.500
   20.300
   17.800
   17.100
   17.100
   16.900
   16.400
   16.500
   16.600
   17.400
   18.300
   19.000
   19.600
   20.300
   20.600
   20.800
   20.700
   20.500
   20.400
   19.800
   19.500
   19.400
   18.900
   18.500
   18.300
   17.800
   16.200
   15.800
   15.500
   14.800
   14.900
   15.000
   14.700
   15.400
   15.400
   16.500
   16.200
   17.200
   18.100
   18.300
   18.000
   18.100
   18.600
   17.700
   17.100
   17.000
   17.000
   16.800
   16.200
   16.200
   15.900
   15.200
   15.000
   15.400
   15.100
   15.500
   15.100
   15.200
   15.700
   16.300
   17.500
   18.300
   19.400
   19.700
   21.000
   20.600
   20.500
   18.900
   17.900
   17.100
   16.700
   16.100
   15.400
   15.200
   14.900
   14.800
   15.100
   15.100
   15.600
   16.700
   17.400
   18.100
   20.500
   21.000
   21.400
   21.900
   21.500
   23.900
   24.100
   24.300
   23.700
   22.000
   21.100
   19.400
   18.500
   17.500
   16.800
   16.000
   15.700
   15.200
   14.600
   14.500
   14.900
   16.300
   17.700
   18.800
   20.200
   22.000
   22.600
   23.600
   24.000
   25.000
   24.600
   24.500
   23.500
   23.100
   22.800
   22.200
   21.600
   20.000
   20.800
   20.000
   19.000
   18.900
   19.600
   18.900
   19.400
   20.200
   21.400
   22.300
   24.000
   25.200
   25.600
   26.700
   27.500
   28.300
   28.200
   28.200
   27.900
   26.400
   23.600
   22.900
   21.400
   20.300
   18.800
   16.900
   15.300
   14.700
   14.600
   13.800
   15.000
   17.400
   20.000
   22.600
   24.600
   26.600
   27.500
   28.700
   29.700
   30.400
   30.800
   30.700
   30.100
   28.600
   26.800
   24.400
   22.200
   19.400
   18.100
   17.000
   16.200
   15.400
   14.800
   14.500
   15.500
   17.800
   20.900
   24.000
   26.300
   29.200
   30.800
   31.400
   32.400
   32.500
   33.000
   33.000
   32.100
   30.900
   29.200
   24.900
   22.800
   22.600
   22.900
   20.800
   20.500
   20.100
   18.700
   18.200
   19.000
   21.600
   23.900
   26.700
   29.200
   30.900
   32.300
   33.100
   33.800
   34.400
   34.300
   34.100
   32.600
   29.500
   27.400
   25.300
   24.300
   23.800
   22.900
   22.300
   21.400
   20.600
   20.200
   19.900
   20.300
   21.200
   23.600
   25.900
   28.100
   29.900
   32.100
   33.400
   34.800
   35.300
   35.500
   35.300
   33.900
   31.600
   28.900
   27.500
   25.900
   24.200
   23.600
   22.400
   21.700
   21.400
   21.300
   20.200
   20.200
   22.400
   25.100
   27.400
   30.000
   32.400
   34.200
   35.400
   36.300
   36.900
   36.900
   36.400
   35.100
   32.300
   30.000
   28.000
   26.800
   24.800
   23.500
   23.100
   21.700
   21.000
   20.200
   19.700
   19.900
   21.400
   23.200
   25.500
   27.800
   29.700
   32.700
   34.900
   36.500
   37.500
   37.200
   37.500
   36.700
   34.800
   32.100
   28.600
   27.700
   25.800
   25.700
   24.300
   23.200
   21.700
   22.000
   21.200
   21.400
   21.800
   22.400
   23.800
   25.800
   27.500
   27.600
   27.800
   27.800
   27.500
   26.800
   26.100
   25.300
   25.300
   24.900
   24.300
   23.400
   22.900
   22.400
   22.200
   21.700
   21.600
   21.300
   20.600
   20.300
   20.000
   19.800
   20.500
   21.600
   22.200
   22.800
   24.000
   25.700
   26.300
   26.200
   26.300
   26.100
   25.000
   24.100
   23.200
   22.300
   21.500
   20.900
   20.400
   19.700
   18.600
   17.400
   16.800
   17.300
   19.500
   21.400
   23.300
   25.000
   26.900
   28.000
   29.600
   30.000
   30.300
   31.100
   30.600
   30.300
   29.600
   28.300
   26.600
   25.100
   23.600
   22.200
   21.000
   20.100
   19.400
   19.100
   18.500
   19.000
   21.200
   23.900
   26.300
   28.300
   30.100
   31.600
   32.300
   32.200
   32.100
   32.500
   32.500
   28.700
   27.100
   25.600
   21.400
   20.100
   20.000
   20.100
   20.500
   21.400
   20.600
   20.100
   20.000
   20.200
   20.700
   21.700
   24.200
   26.100
   27.700
   28.000
   27.100
   26.500
   26.700
   27.500
   27.400
   27.500
   26.700
   25.800
   24.200
   23.400
   22.400
   21.200
   19.700
   19.600
   18.800
   18.300
   17.800
   18.000
   20.400
   22.000
   23.800
   25.200
   26.700
   28.500
   28.400
   28.600
   28.200
   28.600
   28.300
   27.900
   26.700
   25.300
   24.500
   23.800
   23.400
   22.500
   21.700
   21.000
   20.500
   19.300
   19.300
   19.300
   17.900
   17.000
   18.200
   18.400
   17.900
   19.900
   21.100
   22.900
   23.900
   24.300
   25.100
   24.600
   22.900
   22.900
   21.600
   21.000
   19.800
   18.800
   18.300
   16.300
   16.200
   16.200
   14.700
   15.100
   17.000
   17.300
   19.200
   21.100
   22.700
   24.300
   25.800
   26.600
   27.300
   27.500
   27.300
   26.700
   25.000
   23.400
   22.600
   22.000
   21.400
   20.000
   19.600
   19.000
   18.100
   17.500
   17.300
   16.700
   18.600
   20.200
   21.100
   23.200
   24.400
   25.000
   25.700
   26.700
   27.400
   27.500
   27.100
   26.100
   24.200
   23.200
   22.000
   21.000
   20.200
   19.200
   18.300
   17.900
   18.000
   17.200
   17.000
   17.200
   17.900
   18.400
   19.400
   20.600
   22.100
   22.800
   24.700
   25.600
   25.800
   26.200
   25.400
   24.700
   23.100
   22.000
   21.200
   20.700
   20.300
   19.900
   20.000
   19.900
   19.700
   19.300
   19.100
   19.200
   19.400
   20.300
   21.400
   23.000
   23.700
   25.100
   25.900
   26.500
   26.000
   25.600
   24.300
   22.300
   22.100
   21.500
   20.700
   20.900
   20.400
   19.700
   19.500
   19.500
   19.400
   19.300
   18.900
   19.000
   19.900
   21.200
   22.000
   22.500
   23.000
   23.800
   24.000
   26.200
   26.400
   26.600
   25.900
   24.900
   23.800
   22.500
   21.600
   21.300
   21.200
   20.800
   20.300
   18.900
   19.000
   18.700
   18.400
   18.400
   18.700
   19.500
   19.000
   17.700
   21.000
   23.000
   23.100
   24.100
   25.700
   25.200
   25.100
   24.500
   23.300
   22.400
   21.400
   21.000
   19.300
   19.700
   19.100
   18.600
   18.600
   18.600
   18.100
   17.500
   18.000
   18.800
   20.700
   21.100
   22.200
   23.900
   24.600
   25.600
   25.900
   26.100
   25.800
   25.400
   24.600
   23.400
   22.400
   20.800
   20.100
   18.000
   16.500
   15.400
   14.700
   14.400
   14.300
   14.600
   16.400
   19.400
   22.400
   23.700
   25.000
   26.700
   27.200
   27.900
   28.100
   28.300
   28.300
   27.400
   26.800
   25.700
   23.500
   22.500
   21.900
   21.100
   19.800
   19.400
   17.500
   18.800
   19.000
   18.500
   19.700
   21.500
   23.000
   25.300
   26.600
   27.400
   28.000
   28.200
   28.200
   28.100
   27.600
   26.400
   24.400
   22.300
   20.700
   19.200
   18.500
   16.600
   15.400
   14.200
   13.100
   12.400
   11.800
   11.600
   12.700
   13.700
   15.100
   16.200
   17.600
   18.500
   19.700
   20.500
   21.600
   22.800
   22.800
   22.500
   20.400
   18.700
   17.400
   15.700
   15.500
   14.100
   13.200
   12.900
   11.700
   11.600
   10.200
    8.800
   11.700
   13.700
   15.800
   17.900
   19.400
   21.000
   22.000
   22.600
   23.200
   23.400
   23.600
   23.200
   21.800
   20.600
   17.500
   15.900
   13.600
   12.800
   12.200
   11.300
   10.900
    9.800
    9.700
   10.700
   13.200
   17.200
   20.900
   22.600
   24.200
   25.900
   27.400
   28.400
   28.400
   28.200
   27.600
   26.300
   23.900
   21.800
   20.600
   19.500
   18.600
   18.100
   17.700
   17.400
   17.400
   17.800
   18.100
   18.700
   19.600
   21.800
   23.300
   25.000
   26.500
   28.600
   28.500
   29.700
   29.100
   29.200
   28.200
   26.600
   24.800
   23.600
   22.400
   21.400
   21.000
   21.200
   21.500
   21.500
   21.500
   21.600
   21.000
   20.900
   21.800
   22.700
   24.100
   26.200
   27.200
   27.900
   28.900
   29.400
   28.800
   28.100
   26.100
   24.200
   23.400
   22.700
   21.900
   21.700
   21.700
   21.600
   21.500
   21.800
   21.600
   21.600
   21.400
   21.200
   21.800
   22.600
   23.600
   24.900
   26.000
   27.400
   26.200
   24.000
   25.300
   25.600
   24.500
   23.400
   21.500
   21.300
   21.000
   20.000
   19.300
   19.900
   19.600
   19.100
   19.800
   19.500
   19.400
   18.900
   19.500
   19.800
   20.300
   20.600
   21.200
   21.900
   22.900
   23.700
   24.400
   24.200
   24.100
   23.700
   22.700
   22.300
   20.700
   20.100
   19.300
   19.200
   18.800
   18.600
   18.100
   17.800
   17.800
   18.300
   20.100
   21.200
   23.100
   24.500
   25.600
   26.400
   27.000
   26.600
   26.200
   25.300
   23.600
   22.400
   18.600
   18.600
   18.000
   17.500
   16.600
   16.000
   15.900
   16.000
   15.800
   15.700
   16.100
   16.100
   17.200
   18.500
   20.000
   20.500
   22.000
   19.700
   22.300
   22.400
   21.900
   22.800
   22.000
   21.000
   19.600
   18.400
   17.900
   17.300
   15.200
   14.500
   13.900
   13.100
   13.300
   12.900
   12.500
   12.300
   14.700
   17.700
   19.900
   22.400
   23.800
   25.400
   26.600
   27.700
   28.500
   29.000
   27.300
   25.700
   26.100
   23.500
   21.700
   20.500
   20.400
   20.200
   20.100
   20.300
   19.200
   18.500
   18.000
   18.100
   18.300
   19.100
   19.900
   20.400
   19.200
   18.300
   18.600
   18.300
   18.800
   18.700
   18.800
   18.100
   17.700
   17.400
   16.800
   16.900
   16.400
   15.900
   15.400
   15.400
   15.700
   15.500
   15.600
   15.800
   16.500
   18.400
   19.900
   20.700
   21.700
   22.000
   23.400
   24.200
   24.700
   24.500
   24.100
   23.200
   21.500
   20.400
   19.800
   18.300
   17.200
   16.400
   15.800
   15.300
   15.000
   14.900
   14.500
   15.600
   17.100
   19.700
   22.400
   25.500
   28.000
   29.300
   30.100
   30.500
   30.300
   29.700
   28.000
   26.000
   23.900
   22.400
   21.700
   20.500
   20.600
   20.700
   20.900
   20.700
   20.700
   19.500
   18.800
   18.900
   19.100
   20.000
   20.700
   21.000
   22.100
   22.500
   22.200
   22.000
   21.700
   21.200
   21.000
   19.800
   19.300
   19.000
   18.300
   17.500
   16.400
   16.100
   16.100
   15.900
   15.500
   15.300
   15.300
   15.100
   15.900
   16.700
   18.000
   18.700
   19.800
   20.000
   19.100
   18.300
   18.400
   17.200
   17.100
   16.600
   16.100
   15.500
   15.200
   15.100
   14.300
   13.600
   13.900
   13.900
   13.500
   13.300
   12.800
   12.600
   13.000
   13.600
   14.700
   13.600
   15.200
   15.700
   14.400
   14.000
   15.300
   15.000
   13.300
   13.800
   14.100
   13.900
   13.300
   13.600
   14.000
   14.000
   12.700
   11.400
   11.000
   11.400
   11.600
   11.500
   12.200
   12.600
   14.000
   15.800
   14.300
   15.800
   17.800
   15.500
   16.500
   17.000
   15.800
   15.400
   14.600
   14.200
   13.400
   12.700
   12.500
   11.400
   11.900
   11.700
   11.800
   12.400
   12.500
   12.600
   12.900
   13.300
   13.600
   13.800
   14.400
   16.500
   14.400
   15.000
   15.700
   15.300
   15.900
   15.200
   14.400
   13.700
   13.700
   13.300
   13.300
   12.900
   12.600
   12.900
   13.000
   13.000
   12.900
   12.900
   13.700
   14.800
   16.200
   17.200
   17.400
   19.200
   20.000
   20.600
   17.900
   19.000
   18.900
   18.600
   18.200
   17.200
   17.100
   17.200
   16.400
   16.300
   16.000
   15.800
   15.300
   15.500
   15.000
   15.300
   16.200
   16.700
   16.900
   16.800
   17.000
   18.500
   19.200
   20.600
   20.200
   20.700
   20.500
   19.300
   17.700
   16.700
   16.000
   15.300
   14.400
   13.600
   13.100
   12.300
   11.700
   11.400
   10.700
   10.200
   11.700
   13.600
   15.300
   16.500
   18.200
   19.000
   20.100
   20.500
   20.900
   21.100
   21.100
   19.900
   18.700
   17.200
   15.900
   14.800
   14.200
   12.200
   11.100
   10.000
   10.600
    8.800
    9.200
    8.900
   11.000
   13.000
   15.700
   18.200
   19.400
   20.900
   21.700
   22.900
   23.000
   23.800
   23.600
   22.600
   20.400
   17.500
   16.900
   15.600
   13.800
   12.900
   12.300
   12.000
   11.300
   10.700
   10.300
   10.300
   11.600
   13.700
   17.500
   19.800
   22.600
   23.900
   25.300
   25.900
   25.800
   25.400
   23.900
   21.500
   19.600
   19.300
   18.400
   17.200
   16.000
   14.900
   14.400
   13.400
   12.800
   12.600
   12.800
   12.300
   13.200
   16.600
   18.900
   20.800
   22.500
   23.700
   25.000
   25.500
   25.500
   24.700
   23.700
   21.500
   19.700
   18.700
   17.500
   16.600
   15.500
   14.900
   13.200
   12.600
   12.100
   13.300
   11.800
   12.000
   13.500
   15.300
   19.700
   21.300
   22.100
   23.000
   24.200
   24.900
   24.800
   23.900
   22.700
   21.000
   19.700
   18.600
   17.700
   16.900
   16.300
   15.300
   15.000
   13.700
   13.300
   12.700
   14.500
   16.200
   16.700
   18.000
   19.600
   20.700
   22.300
   23.100
   24.200
   24.500
   23.700
   22.500
   21.200
   20.200
   19.500
   18.600
   17.600
   17.500
   17.100
   17.200
   17.200
   15.600
   17.000
   17.100
   16.400
   15.600
   17.600
   18.400
   19.000
   20.000
   20.300
   21.500
   21.500
   21.000
   20.900
   20.100
   19.600
   18.600
   17.900
   17.600
   17.500
   17.400
   17.000
   17.200
   17.100
   17.000
   16.500
   17.000
   16.400
   16.100
   17.500
   19.400
   19.600
   20.500
   20.900
   22.800
   22.700
   23.200
   22.800
   22.000
   20.400
   19.600
   19.100
   18.700
   18.700
   18.400
   18.500
   18.400
   18.100
   18.400
   18.300
   18.200
   18.600
   18.800
   19.200
   17.600
   18.300
   19.300
   21.500
   22.900
   23.700
   23.700
   22.800
   21.600
   21.100
   20.200
   19.700
   19.500
   19.900
   20.100
   20.300
   21.100
   20.900
   20.700
   19.500
   17.700
   17.600
   17.400
   17.300
   17.400
   18.200
   20.000
   21.200
   22.200
   23.400
   23.200
   22.100
   20.700
   21.100
   20.100
   18.400
   18.600
   19.200
   17.400
   17.500
   17.200
   16.300
   16.700
   15.800
   15.800
   15.100
   14.800
   15.200
   15.500
   19.100
   20.000
   20.900
   22.000
   20.300
   21.400
   18.000
   18.500
   17.100
   16.500
   15.700
   16.400
   14.900
   15.200
   15.000
   13.200
   12.400
   11.200
   11.300
   11.700
   11.500
   12.300
   13.400
   14.700
   16.400
   18.100
   19.100
   19.900
   18.400
   21.300
   21.300
   21.300
   18.300
   17.300
   16.900
   15.900
   15.200
   14.800
   15.300
   14.000
   12.600
   12.200
   12.300
   12.100
   11.300
   12.500
   13.500
   15.500
   15.700
   18.500
   19.700
   21.100
   22.500
   22.900
   23.700
   23.100
   21.400
   20.000
   19.100
   17.700
   18.000
   17.800
   16.300
   15.200
   15.000
   14.900
   14.600
   14.500
   14.300
   14.700
   14.500
   15.400
   16.000
   17.500
   17.700
   18.800
   19.000
   19.300
   18.700
   18.600
   17.700
   16.100
   15.300
   15.400
   13.000
   12.900
   14.100
   12.900
   12.000
   11.700
   11.600
   11.600
   10.600
   10.200
   11.400
   12.800
   15.100
   16.400
   16.000
   15.700
   16.400
   17.300
   18.600
   17.500
   15.200
   14.900
   14.400
   13.600
   13.200
   13.100
   13.400
   13.200
   13.300
   13.000
   13.000
   13.300
   13.200
   13.300
   13.300
   13.800
   14.400
   15.500
   15.300
   16.700
   15.500
   15.400
   15.700
   15.300
   14.200
   13.700
   13.900
   13.700
   13.900
   13.700
   13.600
   13.600
   13.600
   13.500
   13.400
   13.400
   13.300
   13.200
   13.500
   14.000
   14.400
   16.000
   17.000
   18.200
   17.800
   17.800
   18.000
   17.300
   17.300
   16.000
   14.500
   13.300
   12.200
   12.000
   12.000
   11.700
   11.800
   11.800
   11.800
   12.000
   12.300
   12.400
   12.400
   12.700
   13.100
   13.200
   13.700
   14.100
   14.500
   15.200
   15.300
   15.600
   15.200
   14.200
   13.000
   12.700
   12.300
   12.200
   11.600
   11.800
   11.100
   11.300
   11.300
   11.000
   11.400
   11.400
   11.700
   11.800
   12.200
   12.700
   13.900
   14.800
   16.000
   16.200
   16.000
   15.800
   15.500
   15.000
   14.300
   13.800
   13.300
   13.200
   13.100
   12.100
   12.400
   12.500
   12.500
   12.000
   11.600
   11.800
   12.300
   12.800
   13.300
   14.200
   15.400
   16.200
   16.300
   15.100
   15.300
   14.400
   13.300
   12.700
   12.300
   12.000
   12.000
   11.400
   11.000
   11.000
   10.900
   11.000
   11.100
   11.000
   10.600
   10.300
   10.400
   10.900
   11.600
   12.200
   12.000
   13.900
   14.000
   14.100
   13.100
   12.400
   12.700
   11.400
   10.900
   11.200
   11.100
   10.600
   10.500
   10.400
   10.400
   10.400
   10.500
   10.000
   10.000
   10.200
   10.300
   10.400
   10.800
   11.200
   12.300
   13.000
   12.800
   12.800
   12.700
   12.700
   12.100
   11.700
   11.100
   10.900
   11.000
   10.700
   10.700
   10.400
   10.300
   10.300
   10.200
   10.000
    9.900
    9.700
    9.700
   10.200
   10.700
   12.500
   13.200
   12.500
   13.300
   13.300
   14.100
   13.400
   13.100
   12.700
   12.500
   12.300
   12.100
   11.500
   11.300
   11.100
   11.000
   10.500
   11.600
   11.500
   11.300
   10.900
   11.000
   11.500
   12.800
   14.700
   15.500
   16.800
   17.300
   17.300
   16.900
   16.400
   16.300
   15.700
   12.900
   12.600
   13.000
   13.200
   13.000
   12.800
   12.500
   12.500
   12.000
   11.700
   11.700
   11.700
   11.700
   13.000
   14.100
   15.900
   16.600
   16.800
   16.800
   17.100
   17.400
   17.000
   16.800
   16.400
   16.000
   15.700
   15.500
   15.200
   14.700
   14.500
   14.800
   14.900
   15.100
   15.100
   15.300
   15.400
   15.500
   15.400
   16.200
   15.400
   16.500
   16.700
   15.900
   16.200
   15.100
   15.300
   14.100
   12.700
   11.900
   10.800
   10.500
   10.900
   11.400
   11.200
   11.500
   10.800
   10.800
   11.100
    9.200
    9.400
    9.700
   11.800
   13.300
   15.100
   15.700
   16.500
   17.300
   17.700
   17.700
   17.200
   16.200
   14.800
   13.700
   13.000
   11.000
   10.500
    9.800
    9.200
    8.400
    8.300
    8.400
    8.400
    8.000
    7.700
    8.400
   10.500
   13.200
   15.800
   17.400
   17.700
   18.700
   19.500
   19.900
   19.800
   18.500
   16.900
   15.900
   14.800
   14.100
   12.200
   10.800
   10.200
    9.700
    9.100
    8.800
    8.600
    8.100
    8.100
    8.500
   10.700
   14.300
   16.200
   17.800
   18.600
   19.400
   19.300
   19.300
   18.900
   17.900
   16.700
   16.100
   15.400
   13.900
   12.000
   11.300
   10.700
   10.800
   10.000
   10.000
    9.400
    9.300
    9.100
   12.300
   14.100
   15.400
   17.100
   18.200
   19.100
   19.800
   20.100
   19.400
   18.700
   17.500
   16.600
   16.000
   15.500
   15.800
   16.000
   16.300
   16.500
   16.100
   15.700
   16.000
   15.800
   15.800
   15.900
   16.200
   17.300
   18.500
   19.800
   21.000
   22.500
   22.300
   21.600
   21.500
   20.300
   20.000
   18.100
   15.800
   15.600
   15.500
   15.600
   15.500
   14.800
   14.200
   13.600
   13.200
   13.000
   13.000
   13.000
   12.400
   13.200
   14.500
   15.000
   15.800
   16.300
   16.200
   15.800
   15.000
   14.500
   13.100
   12.800
   12.400
   12.700
   12.300
   12.000
   11.700
   11.200
   10.400
   10.300
    9.200
    9.100
    9.200
    9.000
    9.400
   10.300
   11.900
   13.500
   14.400
   15.700
   16.000
   15.700
   15.300
   14.600
   14.000
   13.300
   13.000
   12.400
   11.600
   10.600
    9.600
    9.200
    8.200
    7.900
    8.100
    7.800
    8.700
    8.300
    8.700
   10.900
   12.700
   13.600
   14.100
   15.000
   15.900
   16.200
   16.000
   15.500
   14.200
   12.800
   11.500
   10.300
   11.000
    7.700
    7.200
    6.000
    6.200
    4.900
    5.000
    4.500
    3.700
    4.100
    4.300
    7.100
   11.300
   15.000
   16.600
   17.400
   18.100
   18.500
   18.400
   17.700
   15.800
   14.300
   13.600
   13.100
   12.100
   11.000
   11.400
    9.100
    8.400
    8.700
    7.600
    7.200
    7.000
    7.800
    8.000
   10.400
   15.900
   17.200
   18.700
   19.200
   20.300
   20.700
   20.400
   19.100
   17.500
   16.200
   15.400
   14.600
   14.200
   13.800
   13.500
   13.100
   10.900
   10.600
   10.100
    9.500
    9.200
   10.100
   10.700
   12.300
   15.700
   18.200
   19.500
   20.800
   22.200
   22.700
   22.200
   20.600
   19.000
   18.500
   18.500
   16.900
   15.600
   14.800
   16.500
   17.800
   16.000
   16.100
   15.500
   15.000
   14.000
   13.200
   13.800
   14.900
   16.300
   17.300
   18.800
   19.400
   20.200
   20.500
   20.500
   19.700
   18.800
   17.300
   16.300
   15.100
   14.700
   13.700
   14.700
   14.600
   14.400
   15.000
   15.700
   15.900
   19.200
   16.800
   12.500
   12.500
   11.900
   13.300
   13.200
   13.100
   12.800
   12.900
   13.600
   13.600
   13.100
   12.500
   12.700
   12.100
   12.200
   12.200
   11.700
   11.200
   11.300
   11.300
   11.000
   10.300
   11.000
   10.700
   11.200
   11.200
   14.000
   15.100
   16.100
   16.100
   14.800
   14.100
   13.500
   13.800
   11.800
   12.500
   11.300
   11.100
   10.800
   10.500
   10.300
   10.100
   10.100
    9.900
    9.900
    9.900
    9.200
    8.300
    7.900
    9.400
   12.000
   14.100
   14.400
   15.900
   15.800
   16.100
   15.700
   15.000
   13.900
   12.400
   12.700
   11.800
   10.800
   10.400
   10.300
    9.800
    9.700
   10.000
   10.400
    9.900
    9.300
    9.100
   10.000
   11.900
   15.400
   17.600
   19.000
   19.500
   20.600
   20.000
   20.200
   19.600
   17.600
   16.300
   14.300
   13.600
   12.200
   11.300
   10.900
   10.200
    9.500
    8.500
    8.000
    8.600
    7.800
    7.700
    8.200
    9.400
   12.400
   16.000
   15.700
   12.500
   12.500
   12.800
   13.000
   12.600
   11.800
   12.300
   12.000
   11.200
   10.400
    9.800
    9.200
    8.500
    8.500
    8.100
    7.600
    7.000
    7.300
    6.900
    6.700
    7.900
    9.300
   11.900
   12.900
   13.500
   14.800
   13.800
   13.400
   12.400
   11.400
   10.500
   10.100
   10.300
    9.100
    8.900
    7.300
    6.400
    5.400
    5.600
    5.100
    4.700
    3.900
    4.000
    3.900
    5.800
    8.200
   11.400
   13.000
   13.900
   14.200
   15.400
   15.100
   14.800
   12.600
   11.800
   10.300
    9.100
    8.800
    7.900
    7.400
    8.400
    8.400
    8.600
    8.200
    7.900
    8.900
    9.300
    9.700
   13.200
   13.500
   14.400
   15.000
   16.100
   16.500
   16.000
   15.000
   15.400
   14.800
   14.500
   15.000
   14.500
   14.300
   13.700
   13.500
   13.200
   12.200
   12.000
   12.100
   11.800
   11.900
   12.000
   12.200
   12.600
   13.000
   13.300
   15.300
   16.500
   17.100
   18.800
   18.300
   18.100
   16.400
   16.300
   15.800
   16.000
   15.000
   14.300
   14.100
   14.000
   13.600
   13.000
   13.100
   12.600
   12.400
   12.700
   12.700
   13.100
   14.000
   14.600
   16.300
   16.000
   16.100
   16.200
   15.800
   15.100
   13.400
   13.100
   12.900
   12.800
   12.600
   12.400
   12.100
   11.300
   10.600
    9.800
    9.600
    9.500
    9.400
    9.300
    9.100
    9.400
    9.400
    9.600
   10.300
   10.700
   10.800
   10.900
   11.100
   10.000
    9.800
    9.600
    8.200
    8.300
    8.000
    6.500
    6.600
    7.500
    7.300
    6.500
    5.500
    4.800
    5.000
    4.800
    4.800
    6.300
    7.400
    7.400
    7.900
    8.700
    9.300
    9.000
    9.600
    9.400
    8.300
    6.700
    6.900
    5.000
    4.200
    3.700
    4.000
    2.700
    1.700
    1.200
    2.100
    2.200
    2.100
    1.600
    1.100
    1.500
    1.800
    3.100
    4.200
    5.800
    7.900
    9.800
   10.300
    9.600
    8.300
    7.300
    4.900
    4.500
    3.400
    2.700
    2.100
    1.500
    0.600
    1.100
    1.000
   -0.100
   -0.600
    0.000
   -1.200
    0.700
    1.000
    2.000
    4.200
    7.700
   11.000
   12.900
   14.600
   13.800
   11.200
   11.000
    8.300
    9.200
    8.400
    8.500
    7.900
    7.300
    7.700
    7.800
    7.200
    7.000
    4.300
    2.900
    3.700
    5.100
   11.500
   13.400
   14.200
   15.300
   16.000
   16.600
   16.100
   14.700
   12.600
   12.200
   11.300
   10.600
   10.300
   10.000
    9.700
    7.400
    6.000
    5.200
    5.100
    5.600
    6.300
    6.600
    6.100
    6.500
    7.000
    9.400
   12.200
   15.600
   17.900
   18.100
   17.500
   16.800
   15.300
   13.100
   12.700
   12.300
   10.700
   10.800
   10.200
   10.400
    9.700
    9.700
    9.800
    9.700
   10.000
   10.400
   10.400
   11.200
   13.700
   14.500
   15.100
   15.800
   15.900
   15.900
   16.100
   15.600
   13.400
   13.400
   12.300
   11.100
   10.200
    9.700
    9.900
    8.600
    7.400
    7.000
    5.700
    5.400
    4.700
    4.700
    3.800
    6.100
    7.800
    9.400
   10.500
   11.000
   11.600
   11.900
   11.700
   10.800
    9.300
    8.000
    6.200
    5.600
    4.800
    4.600
    4.100
    3.900
    4.600
    5.400
    5.600
    5.700
    6.000
    6.600
   10.800
   12.200
   12.700
   13.500
   14.000
   13.900
   10.000
   11.900
   12.000
   11.900
   10.400
   10.000
    9.700
    9.700
    9.300
    8.000
    6.400
    7.200
    6.900
    6.000
    5.100
    5.500
    4.200
    6.200
    6.100
    6.500
    7.600
    8.400
    9.000
    9.600
    9.300
    9.500
    9.200
    8.400
    7.700
    7.800
    8.300
    9.900
   12.600
   12.800
   12.800
   12.800
   12.900
   12.800
   12.100
   12.000
   11.400
   11.400
   11.300
   11.400
   12.000
   11.900
   10.600
   12.400
   12.800
   12.500
   10.400
   10.600
   10.900
   10.200
    9.600
    9.700
    8.900
    8.900
    8.500
    8.700
    7.600
    8.100
    8.700
    8.500
    8.500
    8.500
    8.600
    8.800
    9.700
   11.600
   12.200
   11.800
   12.000
   11.800
   12.300
   11.800
   11.300
    9.800
    9.000
    8.500
    7.300
    5.300
    5.700
    5.600
    5.300
    5.400
    4.500
    4.600
    5.100
    6.100
    5.200
    6.200
    7.700
    7.800
    8.400
    9.700
   11.100
   11.000
   10.600
   10.000
    7.700
    7.100
    5.800
    5.500
    4.500
    4.600
    3.000
    1.400
    2.100
    1.600
    0.500
    0.300
   -0.700
   -1.700
   -1.900
   -0.200
    2.600
    4.400
    6.400
    7.400
    8.300
    8.400
    7.900
    7.300
    6.600
    6.100
    5.100
    5.100
    5.100
    5.100
    4.800
    5.100
    4.800
    4.800
    4.500
    3.600
    2.500
    2.200
    2.300
    2.600
    4.200
    5.200
    5.800
    6.500
    6.900
    7.200
    6.900
    6.500
    6.100
    5.600
    5.300
    5.000
    3.600
    2.700
    1.300
    0.500
   -0.300
   -0.100
   -0.400
   -0.400
   -0.700
   -1.200
   -1.200
   -0.200
    1.000
    2.100
    3.200
    4.200
    4.700
    5.000
    5.000
    4.200
    3.300
    2.400
    1.700
    0.600
   -1.000
   -1.600
   -1.500
   -1.200
   -2.300
   -3.200
   -2.700
   -2.900
   -3.000
   -3.600
   -4.100
   -2.500
   -0.900
    0.400
    2.000
    3.900
    5.000
    6.100
    5.900
    4.700
    2.600
    2.500
    0.800
   -0.700
   -1.500
   -1.700
   -2.700
   -2.800
   -3.700
   -3.800
   -4.900
   -5.000
   -5.000
   -5.500
   -5.700
   -3.900
   -1.700
    1.100
    2.100
    3.500
    4.200
    4.700
    4.300
    3.500
    1.100
    0.100
   -0.600
   -0.800
   -2.500
   -3.000
   -2.700
   -3.600
   -4.400
   -4.700
   -5.400
   -6.000
   -6.800
   -6.300
   -6.500
   -5.900
   -3.700
   -2.000
    0.800
    2.200
    3.700
    4.200
    3.900
    2.500
    1.700
    0.700
    0.500
    0.100
   -1.200
   -1.300
   -1.200
   -1.600
   -2.600
   -3.200
   -4.100
   -4.800
   -4.500
   -3.900
   -3.500
   -3.200
   -2.000
   -1.100
    0.200
    2.000
    4.500
    4.400
    4.400
    3.800
    1.900
    1.200
    0.300
    0.000
   -0.400
   -1.500
   -2.900
   -3.400
   -4.000
   -4.500
   -4.800
   -5.000
   -5.400
   -5.700
   -5.700
   -4.100
   -1.700
    1.700
    2.900
    3.600
    5.100
    5.700
    5.600
    4.600
    3.800
    3.300
    2.600
    2.500
    1.900
    2.200
    2.800
    2.900
    1.500
    1.700
    2.100
    2.300
    2.200
    2.600
    3.200
    3.600
    4.100
    4.900
    5.500
    5.500
    5.900
    6.900
    7.100
    7.400
    7.300
    7.300
    7.300
    6.800
    6.200
    6.100
    6.100
    6.200
    5.700
    5.800
    6.200
    5.800
    5.500
    5.600
    5.800
    6.000
    6.900
    7.300
    7.000
    7.700
    7.900
    7.900
    8.100
    8.000
    7.600
    7.700
    7.000
    7.500
    6.800
    5.200
    5.900
    6.600
    7.300
    7.700
    7.400
    7.600
    7.500
    7.700
    8.000
    8.500
    8.800
    8.700
    8.800
    9.200
    9.900
   10.200
   10.000
    9.800
    9.600
    9.600
    9.800
    9.500
    9.400
    9.100
    9.000
    9.100
    9.200
    9.300
    9.200
    9.800
   10.200
   10.100
   10.100
   10.000
    9.900
   10.300
   10.400
   10.700
   10.700
   10.600
   10.600
   10.500
   10.400
   10.300
   10.000
    9.900
   10.200
   10.000
    9.200
    8.600
    8.300
    8.400
    6.600
    7.000
    6.800
    6.500
    6.300
    6.200
    6.200
    7.700
    8.200
    7.300
    8.100
    7.900
    6.600
    6.700
    5.800
    4.800
    5.000
    5.400
    5.400
    5.400
    5.300
    5.300
    5.300
    5.200
    5.000
    4.900
    4.600
    4.400
    4.300
    4.100
    3.800
    3.800
    3.600
    4.100
    4.800
    4.600
    4.600
    4.700
    4.500
    4.200
    4.400
    4.400
    4.200
    4.200
    4.100
    3.700
    2.900
    2.200
    1.700
    1.700
    0.800
   -0.300
   -0.600
   -0.400
    1.000
    1.500
    2.700
    3.800
    5.200
    5.500
    5.500
    5.100
    3.600
    3.300
    2.500
    1.900
    1.300
    1.100
    0.900
    0.600
    0.300
    0.100
    0.600
    0.600
    0.800
    0.700
    0.700
    0.800
    1.600
    2.200
    2.800
    3.200
    3.200
    3.100
    3.100
    2.900
    2.700
    2.500
    2.400
    2.300
    2.200
    2.200
    2.200
    2.000
    1.800
    1.700
    1.500
    1.500
    1.200
    1.200
    1.300
    1.400
    1.600
    2.000
    2.300
    2.400
    2.700
    2.800
    2.900
    3.000
    3.100
    3.100
    3.200
    3.300
    3.300
    3.400
    3.400
    3.300
    3.300
    3.300
    3.400
    3.300
    3.300
    3.200
    3.100
    3.000
    3.600
    3.600
    3.800
    4.500
    4.300
    3.800
    3.700
    3.700
    3.700
    3.500
    3.200
    3.000
    2.500
    2.200
    1.500
    1.000
    1.200
    1.400
    1.500
    1.300
    1.600
    1.600
    1.800
    1.900
    2.500
    3.400
    3.600
    4.200
    4.600
    4.800
    5.700
    4.200
    2.800
    1.900
    1.500
    1.200
    1.200
   -0.200
   -0.400
   -0.800
   -1.100
   -0.700
    0.600
    0.900
    1.100
    2.400
    2.200
    3.800
    5.000
    5.900
    6.700
    7.600
    8.700
    9.000
    8.400
    7.900
    7.000
    6.600
    5.700
    4.600
    3.200
    2.500
    2.400
    2.500
    0.300
   -0.200
    0.300
   -0.400
   -0.700
   -1.400
   -2.500
   -1.100
   -0.900
   -0.600
    0.000
    1.100
    3.400
    4.500
    4.700
    4.000
    2.200
    1.800
    0.500
    0.000
   -0.500
   -1.100
   -1.300
   -1.800
   -1.700
   -2.100
   -2.200
   -2.400
   -2.800
   -2.600
   -2.300
   -2.000
   -0.200
    1.800
    4.200
    6.000
    7.000
    7.400
    8.000
    7.300
    6.100
    4.300
    3.000
    1.800
    1.100
    0.200
   -0.400
   -0.600
   -0.800
   -0.900
   -1.200
   -1.300
   -1.300
   -1.000
   -0.700
   -0.500
    1.200
    2.800
    4.300
    5.500
    6.500
    6.100
    6.000
    5.900
    5.900
    6.100
    6.200
    6.100
    5.700
    5.900
    6.000
    6.000
    6.000
    6.300
    6.600
    6.600
    6.600
    6.600
    6.800
    7.300
    8.300
    9.300
    9.800
   11.000
   12.200
   12.800
   13.000
   11.900
   11.300
   10.900
   10.900
   10.200
   11.600
   12.000
   11.500
   11.900
   12.100
   11.500
   10.900
   10.500
   10.200
   10.200
    9.600
    9.300
   10.300
   11.300
   12.000
   12.300
   12.600
   12.500
   12.100
   11.300
   10.900
   10.600
   10.200
   10.000
    9.700
    9.400
    9.300
    9.200
    9.000
    9.000
    9.000
    9.100
    9.200
    9.200
    9.400
    9.900
   13.000
   13.700
   14.200
   14.900
   14.800
   15.000
   15.000
   14.700
   14.100
   13.100
   13.300
   11.700
   10.900
   10.400
    9.300
    9.700
    9.900
   10.100
   10.400
   10.400
   10.700
    9.600
    9.300
    9.700
   10.200
   11.500
   12.700
   13.600
   14.400
   14.200
   15.100
   13.800
   11.000
   10.700
    9.900
    8.800
    6.800
    6.400
    6.400
    6.600
    7.200
    6.900
    7.500
    7.000
    7.300
    7.100
    7.100
    7.100
    6.600
    6.700
    7.300
    7.900
    8.100
    8.300
    7.600
    7.100
    6.900
    7.100
    6.100
    5.500
    4.900
    5.100
    5.000
    5.100
    4.000
    3.500
    3.200
    2.400
    1.900
    1.500
    1.400
    2.400
    3.000
    4.000
    5.800
    6.200
    6.800
    7.900
    8.200
    5.700
    4.000
    3.700
    2.300
    2.400
    2.300
    2.500
    2.500
    2.700
    2.500
    3.300
    3.700
    1.300
    1.600
    1.100
    1.900
    2.700
    3.400
    4.000
    4.200
    4.400
    4.600
    4.500
    4.500
    4.400
    4.400
    4.300
    4.200
    3.300
    3.000
    2.900
    2.800
    3.300
    3.300
    3.200
    2.300
    1.800
    2.100
    2.300
    2.600
    2.000
    1.700
    2.300
    4.100
    9.300
   11.300
   12.300
   12.500
   10.800
    8.500
    7.800
    6.400
    6.200
    6.200
    6.500
    5.900
    5.000
    5.600
    3.400
    2.700
    2.200
    1.700
    1.700
    0.200
    0.200
    1.900
    4.800
    8.500
   10.700
   11.800
   12.100
   12.000
   10.400
    7.700
    6.700
    7.100
    5.400
    4.600
    3.800
    3.000
    2.900
    3.800
    4.100
    5.000
    7.500
    8.200
    8.900
    9.400
    9.200
   10.100
   10.300
   11.100
   11.400
   11.400
   11.500
   10.200
    8.500
    8.000
    8.600
    8.600
    8.500
    8.100
    8.000
    6.200
    5.300
    5.900
    5.800
    5.300
    5.200
    5.400
    5.400
    5.800
    6.200
    7.500
    9.200
    9.300
    8.600
    8.000
    7.600
    6.400
    5.200
    3.900
    3.700
    4.000
    4.200
    5.100
    5.400
    5.000
    4.700
    4.800
    4.000
    4.000
    2.800
    2.700
    2.100
    1.800
    1.500
    1.700
    2.600
    2.600
    3.400
    3.300
    4.100
    4.300
    3.600
    2.500
    2.100
    1.800
    1.300
    0.200
    0.400
    0.000
   -0.800
   -1.100
   -1.300
   -2.100
   -2.600
   -2.600
   -2.900
   -3.400
   -3.000
   -1.300
    0.900
    2.900
    2.800
    3.600
    3.900
    3.500
    2.800
    2.000
    0.600
    0.300
    0.100
   -0.200
   -1.400
   -1.900
   -1.700
   -1.800
   -2.500
   -1.500
   -2.700
   -2.200
   -1.800
    0.400
    1.000
    2.300
    3.200
    4.600
    5.800
    6.600
    7.100
    6.900
    6.500
    5.700
    4.700
    4.200
    3.400
    3.000
    2.600
    1.200
    1.100
    0.900
    1.000
    1.000
    1.600
    1.900
    2.200
    2.300
    2.300
    4.700
    5.800
    6.800
    6.500
    6.500
    5.700
    5.600
    5.600
    5.000
    3.500
    2.100
    1.400
    0.700
    0.100
   -0.300
   -0.800
   -1.000
   -1.500
   -1.600
   -1.400
   -0.800
   -0.300
   -0.400
   -0.700
   -0.100
    0.700
    1.400
    2.000
    2.700
    3.200
    4.500
    4.700
    2.300
    1.500
   -0.200
   -0.400
   -0.600
   -0.900
   -1.300
   -1.900
   -1.400
   -1.200
   -2.000
   -3.300
   -2.200
   -1.600
   -1.200
   -0.800
   -0.100
    1.600
    3.600
    5.300
    6.000
    6.700
    7.900
    6.700
    5.700
    6.100
    6.000
    6.500
    6.000
    6.700
    5.600
    5.400
    5.500
    5.500
    5.800
    6.200
    6.500
    6.200
    6.400
    7.000
    7.600
    8.400
   10.600
   11.000
   10.600
   10.600
   10.300
    9.200
    8.600
    8.500
    8.400
    8.100
    7.700
    7.500
    8.000
    8.500
    7.100
    6.400
    7.100
    7.100
    6.600
    6.000
    6.100
    5.800
    6.400
    6.900
    7.900
    9.700
   11.600
   12.200
   12.500
   10.800
    8.400
    7.100
    7.500
    7.000
    7.000
    5.900
    5.400
    4.500
    3.900
    3.100
    3.600
    4.000
    4.100
    5.000
    9.300
   10.400
   11.500
   12.600
   13.400
   13.700
   14.000
   14.000
   13.400
   12.300
   11.600
   11.300
   11.200
   11.100
   11.000
   11.200
   10.900
   10.900
   10.700
   10.900
   10.800
   11.000
   11.100
   11.100
   11.000
   10.800
   11.300
   11.600
   11.900
   11.900
   12.200
   12.400
   12.400
   12.300
   12.000
   11.900
   11.900
   11.800
   11.900
   11.700
   11.300
   10.600
   10.600
   11.000
   11.000
   10.600
   10.800
   10.300
   10.400
   10.600
   10.600
   11.200
   12.700
   13.300
   14.500
   14.100
   13.400
   12.500
   11.500
   11.100
   10.900
   10.600
   10.400
   10.000
    9.700
    9.300
    8.900
    8.700
    8.600
    8.000
    7.800
    6.000
    4.800
    3.700
    5.300
    7.300
    8.500
   12.100
   11.900
   12.200
   11.800
   11.400
   10.400
    9.700
    9.300
    8.300
    8.500
    8.600
    8.700
    8.900
    6.500
    5.600
    3.800
    4.300
    4.500
    4.500
    4.400
    4.300
    4.900
    5.600
    7.600
    9.200
    9.400
    9.200
    8.400
    8.100
    7.600
    8.500
    8.700
    9.400
    9.200
    8.600
    8.500
    8.500
    7.500
    7.000
    9.000
    7.500
    7.200
    6.800
    7.000
    7.700
    8.300
    9.600
   13.300
   13.300
   14.300
   14.600
   14.000
   13.100
   12.300
   12.300
   12.000
   11.300
   10.600
   10.400
    9.600
    8.400
    7.800
    7.000
    6.300
    5.700
    5.000
    4.900
    4.200
    4.500
    6.600
    8.400
   11.300
   13.700
   15.400
   16.500
   17.100
   16.500
   14.600
   14.400
   14.100
   10.800
   11.500
   11.100
   10.400
    8.500
    6.200
    5.700
    5.700
    4.000
    3.900
    3.700
    3.300
   10.100
   11.200
   12.500
   12.000
   13.500
   14.200
   14.100
   13.600
   12.500
   11.500
   11.000
   10.700
   10.500
   10.400
   10.400
   10.300
   10.600
   10.600
   10.800
   10.400
   10.400
   10.100
    9.900
    9.600
   10.000
   10.900
   11.900
   12.900
   13.500
   13.700
   13.400
   12.900
   11.700
   10.700
   10.200
   10.000
    9.600
    9.300
    9.300
    9.100
    9.200
    9.400
    8.900
    8.900
    8.600
    7.700
    7.700
    6.300
    5.400
    6.600
    8.900
   11.300
   12.600
   13.900
   15.200
   15.700
   14.500
   12.800
   11.400
   10.900
    9.300
    8.200
    7.100
    6.500
    6.500
    6.500
    7.000
    7.200
    7.300
    7.500
    7.800
    7.900
    8.000
    8.300
    9.300
   11.800
   12.400
   12.900
   12.800
   11.200
   11.400
   10.400
   10.300
   10.100
    9.800
    9.700
    8.800
    8.300
    8.300
    8.200
    8.100
    8.100
    7.900
    7.500
    7.400
    7.300
    7.300
    7.600
    8.200
    8.500
    8.700
    9.100
    9.000
    8.700
    8.500
    8.300
    7.800
    7.000
    6.300
    5.500
    5.100
    5.000
    4.900
    4.800
    4.800
    4.600
    4.300
    4.000
    3.400
    2.700
    1.800
    1.400
    2.800
    3.100
    2.900
    2.700
    2.400
    2.200
    1.900
    1.400
    1.300
    1.100
    1.300
    1.200
    1.100
    1.000
    0.800
    0.400
   -0.400
   -0.300
   -1.000
   -0.800
   -0.700
   -1.200
   -1.600
   -1.200
   -0.500
    0.300
    0.800
    1.900
    2.500
    3.000
    2.400
    1.100
    1.000
    1.000
    1.500
    1.200
    1.400
    1.400
    1.200
    1.000
    0.700
    0.800
    0.700
    0.500
    0.600
    0.500
    0.400
    0.400
    1.100
    2.400
    2.100
    3.700
    3.800
    4.500
    4.200
    3.100
    2.300
    1.900
    1.800
    1.500
    1.500
    1.500
    1.500
    1.700
    1.900
    2.200
    4.000
    3.700
    4.900
    4.600
    5.600
    6.300
    6.800
    7.500
    8.400
    9.200
    9.400
    8.400
    9.000
    7.900
    7.800
    7.400
    7.200
    6.700
    6.900
    4.900
    3.300
    3.800
    4.500
    6.400
    5.300
    5.200
    6.000
    6.900
    7.400
    9.100
   10.500
   10.900
   10.200
   10.500
   10.700
   11.200
   10.500
    9.200
    9.400
    9.200
    7.800
    7.400
    6.400
    4.800
    4.900
    5.200
    5.600
    3.800
    2.800
    1.700
    2.200
    1.100
    1.000
    2.500
    5.800
    8.400
    9.500
   10.400
   10.600
   10.500
    9.900
    8.200
    7.800
    8.100
    6.900
    6.600
    6.400
    6.400
    6.200
    6.300
    5.700
    5.400
    5.400
    5.900
    6.100
    6.200
    7.100
    8.500
   10.000
   11.100
   11.400
   12.100
   11.600
   12.100
   11.000
   10.300
    9.400
    9.400
    9.100
    9.200
    9.300
    8.800
    8.700
    8.300
    7.600
    6.300
    5.400
    7.300
    5.500
    5.000
    5.000
    5.600
    7.500
    8.700
    8.600
    9.400
    9.400
    8.400
    8.000
    7.200
    6.900
    6.700
    6.600
    6.500
    6.100
    5.900
    5.600
    5.400
    5.000
    4.900
    5.200
    5.300
    5.500
    5.600
    5.600
    5.600
    6.000
    6.500
    6.900
    7.500
    7.400
    8.500
    8.300
    7.300
    6.300
    5.000
    4.700
    3.300
    2.400
    1.200
    0.800
    0.900
    0.300
   -0.200
    0.000
    0.700
    0.500
    0.300
    0.400
    0.500
    1.000
    1.500
    2.700
    3.600
    5.400
    6.000
    6.200
    4.500
    4.000
    3.700
    3.700
    3.400
    2.800
    2.200
    1.300
    0.600
   -0.200
   -0.600
   -0.800
   -0.500
   -0.700
   -0.800
    0.500
    2.800
    8.900
   11.200
   11.500
   12.600
   13.000
   12.800
   12.200
   10.900
   10.400
   10.000
    9.800
    8.900
    8.600
    8.500
    8.100
    8.200
    8.200
    7.300
    7.000
    4.600
    4.300
    4.400
    4.300
    4.700
    6.600
    8.600
   11.300
   12.900
   13.200
   12.700
   12.300
   11.500
   10.700
   10.400
    9.700
   10.000
    9.800
    9.000
    8.100
    5.600
    5.500
    4.800
    4.800
    4.300
    4.500
    4.800
    4.900
    5.500
    7.000
    9.100
   11.500
   11.600
   12.400
   12.500
   11.900
   10.700
    9.900
    9.300
    8.600
    7.600
    7.200
    6.800
    6.400
    6.500
    6.600
    7.100
    7.300
    6.800
    6.400
    6.300
    6.300
    7.700
    9.100
    9.700
   11.000
   11.600
   12.100
   12.400
   12.000
   10.700
    9.000
    8.100
    6.900
    6.600
    5.700
    5.000
    4.500
    3.400
    2.600
    1.300
    0.600
    0.500
    0.200
    0.400
    0.600
    1.200
    3.000
    5.900
    9.000
   11.300
   13.000
   12.400
   12.300
   10.800
    8.300
    5.900
    5.800
    4.900
    2.800
    3.300
    2.600
    1.800
    1.800
    1.700
    1.000
    0.300
    0.400
    0.200
    0.700
    3.200
    6.800
    9.300
   11.700
   12.900
   14.500
   14.900
   14.500
   13.300
   10.100
    8.500
    7.200
    6.000
    5.700
    5.100
    4.600
    3.900
    3.300
    3.000
    1.700
    1.900
    1.900
    1.700
    2.700
    3.800
    6.100
    9.100
   10.100
    9.900
    9.100
    9.200
    9.100
    9.000
    7.900
    7.500
    7.700
    6.900
    6.700
    6.700
    7.300
    7.500
    7.700
    7.600
    7.600
    7.600
    8.100
    8.500
    8.600
    8.800
    8.700
    7.200
    7.100
    8.100
    8.800
    8.800
    8.000
    7.700
    7.900
    6.900
    7.000
    6.700
    6.500
    6.400
    8.300
    9.200
    9.000
    9.100
    9.200
    9.200
    9.600
    9.800
    9.800
   10.100
   10.300
   10.500
   10.700
   11.100
   11.000
   11.300
   11.200
   11.000
   10.800
   10.400
   10.000
   10.200
    9.800
    9.700
   10.000
    9.800
    9.700
    9.500
    9.400
    9.500
    9.300
    9.400
    9.400
    9.200
    9.100
    9.200
    7.300
    8.200
    8.500
    9.200
    9.300
    7.900
    7.200
    5.700
    5.100
    4.200
    3.500
    3.000
    2.600
    2.200
    1.300
    1.600
    1.300
    1.200
    1.300
    0.600
    0.600
    1.500
    2.000
    3.000
    3.900
    4.800
    6.200
    6.200
    6.000
    3.800
    2.700
    1.400
    0.900
    0.700
    0.400
    0.200
   -0.700
   -1.300
   -2.600
   -3.100
   -3.600
   -3.700
   -4.000
   -3.900
   -3.300
   -2.100
   -1.500
   -0.600
    0.300
    1.200
    2.000
    2.600
    2.900
    0.800
    0.400
   -0.300
   -0.700
   -1.300
   -1.700
   -1.900
   -2.600
   -3.000
   -3.300
   -3.700
   -3.800
   -4.200
   -4.200
   -4.500
   -4.000
   -2.700
   -1.700
   -0.300
    0.400
    1.500
    1.800
    2.000
    2.000
    1.600
    1.600
    1.300
    1.100
    0.800
    0.500
    0.400
    0.200
    0.100
   -0.400
   -0.700
   -0.900
   -0.300
    0.100
    0.400
    0.700
    1.100
    1.800
    2.700
    2.900
    3.100
    3.400
    3.300
    3.000
    2.700
    2.700
    2.900
    3.000
    3.200
    3.300
    3.300
    3.300
    3.300
    3.300
    3.200
    3.200
    3.200
    3.400
    3.400
    3.700
    4.200
    4.700
    5.800
    6.300
    6.200
    6.600
    6.400
    6.100
    5.700
    5.400
    5.500
    5.400
    5.200
    5.400
    5.000
    5.000
    4.600
    4.400
    4.400
    4.300
    4.400
    4.200
    4.400
    4.800
    5.200
    5.500
    6.200
    7.700
    8.200
    8.200
    8.000
    7.600
    7.300
    7.200
    7.100
    7.100
    6.800
    6.700
    6.600
    6.600
    6.500
    6.300
    6.400
    6.100
    5.900
    5.900
    5.800
    6.000
    6.200
    7.100
    8.900
    9.100
    9.100
    9.600
    9.400
    9.000
    8.700
    8.900
    8.800
    8.500
    7.700
    7.200
    6.600
    6.700
    6.600
    6.700
    6.700
    6.700
    6.100
    6.200
    6.500
    6.600
    6.900
    6.800
    7.800
    8.200
    8.700
    9.300
    9.000
    8.900
    7.000
    6.800
    6.800
    6.700
    6.600
    6.700
    6.800
    6.800
    6.600
    6.700
    6.500
    6.600
    6.700
    6.800
    7.200
    7.400
    7.800
    7.700
    8.100
    8.400
    9.300
    9.000
    9.400
    8.500
    8.100
    7.600
    7.200
    6.400
    6.400
    5.900
    5.100
    4.800
    4.500
    4.300
    4.300
    4.300
    4.000
    3.800
    3.700
    4.000
    5.100
    6.400
    8.000
    9.500
    8.900
    8.900
    9.400
    9.000
    8.800
    8.700
    9.000
    9.100
    9.400
    9.500
    9.500
    9.800
   10.000
    9.400
    9.000
    8.600
    8.500
    6.700
    6.500
    7.300
    7.700
   10.400
   10.400
   11.100
    7.800
    8.500
    8.200
    5.600
    3.800
    3.200
    3.000
    2.800
    2.400
    1.400
    1.800
    1.200
    0.700
    1.400
    1.000
    0.600
    0.400
   -0.600
   -0.600
   -0.400
    1.000
    2.000
    2.500
    3.100
    3.600
    4.000
    3.500
    1.000
    0.600
    0.600
    0.300
   -0.400
   -1.000
   -0.600
   -0.400
   -0.200
   -0.300
   -0.800
   -0.800
   -1.200
   -1.000
   -1.300
   -1.000
   -0.900
   -0.200
    0.700
    2.100
    3.400
    4.200
    4.300
    4.800
    4.500
    3.100
    2.500
    2.100
    1.100
    1.700
    1.800
    1.500
    1.200
    0.300
   -0.400
   -1.500
   -2.300
   -2.700
   -2.500
   -2.600
   -1.200
    0.400
    1.600
    2.800
    3.100
    3.600
    4.100
    4.500
    4.200
    3.100
    1.000
    0.400
    0.800
   -0.100
   -0.900
   -1.300
   -2.700
   -3.400
   -3.400
   -3.500
   -4.200
   -4.200
   -4.600
   -4.600
   -3.500
   -1.900
   -0.700
    0.700
    1.700
    2.500
    2.900
    3.100
    3.100
    1.300
   -0.100
   -0.300
   -1.400
   -2.700
   -2.900
   -2.800
   -3.500
   -3.900
   -4.200
   -4.400
   -4.800
   -5.100
   -5.000
   -5.100
   -3.900
   -2.000
   -0.800
    0.400
    1.100
    2.200
    2.200
    3.000
    3.100
    2.100
    0.500
    0.500
    0.000
   -0.200
   -0.500
   -0.900
   -0.700
   -0.300
    0.000
    0.300
    0.700
    0.300
    0.400
    0.500
    0.800
    2.200
    3.300
    3.800
    4.000
    4.800
    4.800
    4.800
    4.000
    3.800
    3.500
    3.500
    3.600
    3.500
    3.600
    3.600
    3.600
    3.700
    3.800
    4.000
    4.200
    4.600
    5.700
    5.900
    6.500
    7.300
    8.100
    8.700
    8.400
    8.300
    8.200
    8.100
    7.500
    7.000
    7.100
    7.200
    7.400
    7.500
    7.600
    7.500
    7.600
    7.700
    7.700
    7.600
    7.400
    7.200
    7.100
    6.200
    6.100
    6.700
    7.700
    8.600
    8.300
    8.800
    8.700
    8.400
    8.000
    7.800
    7.200
    6.800
    6.200
    6.000
    5.900
    5.500
    5.200
    5.600
    6.000
    6.700
    6.800
    6.800
    7.400
    7.300
    7.700
    8.500
    9.100
    9.700
   10.400
   11.300
    9.800
   10.700
   10.200
    9.700
    9.500
    8.800
    9.000
    9.000
    8.300
    8.200
    8.000
    7.900
    7.200
    7.700
    8.100
    7.900
    7.600
    7.700
    7.900
    9.000
   10.500
   11.600
   11.400
   10.900
   11.500
   11.600
   11.600
   11.300
   11.000
   10.700
   10.400
   10.300
   10.100
    9.800
    9.700
    9.500
    9.300
    9.100
    8.500
    7.800
    8.300
    8.800
    9.400
   10.400
   11.100
   11.900
   12.600
   11.800
   12.300
   11.700
   11.400
   11.200
   10.800
   10.600
   10.500
   10.500
   10.100
   10.100
   10.300
   10.500
   10.500
   10.700
   10.500
   10.700
   10.900
   10.800
   11.300
   11.300
   11.700
   12.900
   13.200
   13.500
   14.100
   13.600
   13.300
   13.200
   12.100
   12.200
   12.100
   12.000
   11.400
   11.200
   11.700
   11.900
   11.500
   10.800
   10.700
   10.300
   10.600
    8.900
    9.600
    9.800
   10.700
   10.400
   10.800
   11.500
    9.400
    9.700
    9.500
    8.700
    8.000
    7.800
    7.600
    7.300
    6.400
    5.900
    5.600
    5.500
    5.500
    5.700
    5.800
    5.400
    5.700
    6.100
    6.800
    7.800
    8.900
    9.100
    9.900
    7.700
    8.300
    8.300
    8.400
    7.900
    7.500
    7.400
    7.300
    7.000
    6.800
    6.600
    6.600
    6.800
    7.300
    8.700
    8.800
    8.800
    8.500
    8.500
    8.300
    9.600
   10.500
   11.200
   12.100
   12.600
   12.700
   12.600
   12.500
   11.900
   11.600
   10.900
    9.600
    9.000
    7.700
    7.800
    7.600
    7.300
    7.100
    7.000
    7.100
    7.600
    7.100
    6.700
    8.400
    9.600
   10.900
   12.100
   13.400
   14.300
   15.100
   15.000
   14.900
   13.400
   12.300
   10.100
   10.200
    8.500
    7.800
    6.700
    5.600
    4.200
    4.500
    4.700
    5.100
    5.300
    5.500
    5.700
    5.900
    6.100
    6.400
    6.600
    6.900
    7.200
    7.800
    8.100
    8.400
    8.700
    7.900
    6.300
    8.400
    8.900
    8.000
    7.900
    8.500
    9.000
    9.100
    9.600
    9.700
    9.600
    9.400
    9.800
   10.500
   11.600
   12.700
   13.800
   13.500
   13.700
   13.000
   12.600
   12.500
   12.300
   11.500
   11.200
   11.000
   10.500
   10.300
   10.100
    9.600
    9.400
    9.200
    8.800
    8.700
    8.600
    8.400
    8.400
    8.400
    8.200
    7.600
    7.700
    9.000
   10.500
   12.000
   12.400
   11.900
   10.500
    8.300
    7.300
    7.300
    6.200
    4.900
    3.500
    2.500
    2.100
    1.200
    1.300
    0.600
    0.300
    0.100
    0.400
    2.800
    5.800
    9.200
   11.000
   11.800
   12.800
   13.000
   13.400
   13.200
   12.300
   11.100
   10.700
   10.200
    9.300
    8.200
    5.800
    6.000
    4.500
    4.300
    5.500
    4.300
    2.500
    3.100
    4.100
    5.300
    6.400
    8.000
   11.500
   13.000
   13.400
   13.400
   12.600
   12.600
   12.600
   12.000
   10.100
    9.700
    9.000
    8.400
    7.500
    6.400
    6.200
    5.700
    5.800
    5.300
    5.000
    4.700
    4.900
    6.500
    7.900
    9.100
   10.200
   10.800
   11.500
   11.900
   11.100
   10.300
    9.800
    8.000
    6.800
    6.500
    6.000
    5.600
    5.600
    5.500
    5.500
    5.400
    5.800
    5.900
    5.000
    4.500
    3.300
    4.200
    5.000
    6.400
    8.000
    8.100
    8.100
    9.700
   10.300
    9.000
    7.200
    5.800
    5.400
    5.000
    5.100
    5.300
    5.200
    5.000
    5.000
    4.600
    4.300
    4.100
    3.600
    3.000
    3.100
    3.900
    4.200
    5.400
    5.600
    5.900
    6.600
    7.200
    6.000
    5.200
    5.400
    5.200
    4.700
    4.200
    4.000
    3.700
    3.800
    3.300
    3.100
    3.600
    3.500
    3.100
    2.700
    2.400
    2.700
    4.000
    5.000
    5.400
    5.500
    6.000
    5.700
    5.200
    5.300
    5.200
    4.300
    3.600
    3.800
    2.900
    2.500
    2.500
    2.700
    3.300
    3.100
    3.200
    3.200
    2.900
    3.000
    3.300
    3.500
    4.200
    4.900
    5.900
    5.800
    5.800
    6.600
    7.900
    8.100
    8.100
    8.000
    6.800
    6.200
    5.300
    4.500
    3.900
    5.000
    5.100
    5.600
    5.800
    6.000
    6.200
    6.400
    6.500
    6.600
    7.900
    8.800
   10.500
   11.700
   12.200
   13.300
   14.500
   14.300
   14.400
   13.300
   12.100
   10.900
    9.600
    8.400
    8.700
    8.300
    8.600
    8.700
    8.400
    8.600
    8.700
    8.600
    8.700
    8.800
    9.400
   11.300
   13.400
   14.800
   16.200
   16.600
   16.000
   14.900
   14.300
   13.500
   12.500
   11.800
   11.600
   11.500
   11.400
   11.300
   11.300
   11.300
   11.200
   11.100
   11.100
   11.200
   10.800
   10.900
   11.100
   13.000
   13.600
   14.800
   15.800
   15.800
   16.700
   16.100
   15.600
   14.300
   13.400
   12.900
   12.400
   12.200
   11.900
   11.800
   11.700
   11.900
   11.800
   11.700
   11.500
   11.400
   11.400
   11.500
   12.300
   12.900
   13.800
   15.800
   16.200
   16.700
   15.400
   16.200
   14.900
   14.600
   13.700
   13.300
   13.000
   12.600
   12.400
   12.300
   12.100
   12.200
   12.300
   12.300
   12.300
   12.100
   11.800
   12.000
   12.800
   12.900
   13.300
   13.400
   13.300
   13.700
   13.800
   14.100
   13.800
   13.300
   12.700
   12.300
   12.200
   12.000
   12.000
   11.900
   11.300
   11.300
   11.000
   10.600
   10.500
   10.700
   10.700
   11.500
   12.100
   12.100
   12.500
   13.500
   13.400
   13.100
   14.100
   14.600
   15.900
   13.700
   13.000
   12.400
   11.900
   11.500
   10.800
    9.400
    9.400
    8.900
    9.200
    9.400
    9.600
    9.300
    9.200
    8.700
    9.800
   10.800
   11.900
   12.400
   13.300
   13.700
   14.800
   14.400
   14.200
   13.500
   12.800
   12.100
   12.100
   11.400
   10.800
   10.700
    9.800
    9.100
    9.300
    9.000
    8.400
    7.700
    7.500
    7.700
    8.300
    9.400
   11.900
   14.900
   17.400
   18.200
   18.100
   18.600
   17.700
   16.700
   15.600
   13.700
   13.100
   12.600
   10.500
    9.300
    9.100
    8.800
    8.600
    7.700
    8.100
    9.200
    9.400
    9.400
    9.800
   10.400
   11.000
   11.300
   12.500
   13.500
   14.700
   15.700
   16.300
   15.900
   14.000
   12.300
   11.100
   12.500
   11.600
   10.800
   10.200
    9.600
    8.700
    8.100
    7.400
    6.800
    7.200
    7.600
    9.300
   11.000
   12.100
   13.400
   14.200
   15.000
   15.800
   15.700
   15.600
   15.300
   13.400
   11.700
   10.800
   11.700
   10.800
    9.500
    7.900
    7.300
    6.700
    6.000
    6.000
    5.100
    5.700
    6.600
    8.300
    9.900
   11.700
   13.300
   14.700
   15.700
   15.400
   16.700
   17.300
   15.400
   14.800
   14.100
   13.900
   12.200
   11.600
   10.900
   10.400
    9.700
    9.800
    9.600
    9.300
    9.200
    9.300
    9.600
   10.100
   11.000
   12.400
   13.300
   14.000
   13.600
   13.900
   13.800
   13.700
   12.900
   10.700
    8.800
    8.100
    7.500
    6.300
    5.400
    4.900
    4.300
    3.700
    3.500
    2.800
    2.800
    2.700
    3.700
    5.800
    7.400
    9.400
   10.500
   11.500
   13.000
   14.300
   14.500
   14.300
   13.900
   11.200
    9.700
    8.400
    7.800
    7.600
    6.600
    5.700
    5.200
    4.300
    3.200
    3.000
    2.700
    3.300
    4.200
    6.800
    8.800
   10.400
   11.800
   12.500
   13.400
   14.100
   14.400
   13.900
   12.700
   11.300
   10.800
   10.300
    9.900
    9.400
    9.100
    8.600
    8.400
    8.300
    7.600
    7.700
    7.600
    7.500
    7.600
    8.300
    9.000
   10.000
   11.300
    7.600
    9.500
   11.300
   11.000
   10.900
   10.100
    9.600
    9.300
    9.400
    9.000
    8.800
    8.100
    7.300
    6.300
    5.500
    5.300
    5.100
    4.300
    3.400
    5.300
    7.600
    9.600
   10.200
   11.100
   12.000
   13.000
   13.900
   14.200
   14.400
   13.900
   12.900
   12.000
   11.300
    9.200
    8.400
    7.300
    7.700
    6.900
    6.400
    5.100
    3.800
    3.200
    2.200
    4.500
    9.700
   13.400
   14.400
   15.400
   16.700
   17.500
   16.600
   15.200
   15.100
   15.200
   14.200
   14.300
   13.300
   12.600
   12.400
   11.900
   11.600
   11.700
   11.700
   11.700
   11.400
   11.500
   11.500
   11.700
   12.200
   13.300
   13.500
   14.500
   14.800
   15.200
   16.100
   16.100
   16.400
   15.200
   14.300
   13.300
   13.100
   12.200
   11.300
   11.000
   10.200
    9.200
    8.100
    8.000
    7.800
    7.500
    7.300
    7.400
    7.500
    7.700
    8.600
    8.400
    8.600
    8.700
    8.700
    9.200
    8.900
    9.400
    8.800
    7.500
    6.900
    6.400
    5.600
    5.600
    5.000
    3.800
    2.900
    1.600
    1.300
    2.000
    2.400
    3.400
    5.700
    6.100
    7.200
    7.100
    9.400
   10.100
   10.900
    7.000
    7.100
    7.900
    7.100
    7.000
    6.900
    6.500
    5.700
    5.500
    5.000
    5.000
    4.700
    4.700
    4.500
    5.300
    5.400
    5.700
    6.000
    7.000
    8.600
    9.800
   11.800
   12.600
   13.200
   13.400
   13.900
   13.100
   12.000
   10.400
    9.300
    8.600
    8.500
    8.600
    8.100
    7.200
    6.400
    6.500
    5.700
    5.100
    4.600
    5.800
    8.300
   10.100
   11.800
   12.600
   13.600
   14.500
   15.100
   15.100
   15.200
   14.900
   13.900
   12.600
   10.000
    7.900
    7.000
    5.900
    5.300
    4.900
    4.600
    3.500
    3.000
    2.600
    2.700
    4.900
    7.800
   11.300
   13.700
   15.300
   16.200
   17.100
   18.000
   18.400
   18.400
   18.200
   16.400
   15.000
   12.900
   12.500
    9.900
    9.200
    7.900
    7.200
    6.000
    5.800
    4.800
    4.600
    4.400
    6.400
   10.500
   13.500
   16.500
   18.300
   19.400
   20.100
   20.900
   21.400
   20.600
   18.700
   17.200
   15.500
   14.400
   12.700
   12.200
   11.000
   10.700
   11.000
   11.100
   11.200
   11.200
   11.200
   11.200
   12.200
   13.400
   13.800
   15.300
   16.400
   17.200
   18.100
   17.600
   17.000
   17.000
   16.100
   14.600
   13.600
   13.200
   12.900
   12.300
   11.700
   11.200
   10.200
    9.900
    8.500
    8.200
    7.800
    6.400
    8.100
    9.200
   11.200
   14.000
   16.600
   18.100
   19.000
   19.700
   19.600
   19.600
   18.500
   17.600
   16.400
   15.700
   14.800
   14.400
   13.600
   13.000
   12.300
   11.100
    9.600
    8.800
    8.500
    8.300
   10.600
   12.500
   14.500
   14.800
   16.900
   17.700
   17.900
   17.800
   17.600
   16.700
   15.900
   15.000
   15.000
   14.700
   14.500
   14.400
   13.900
   13.800
   13.700
   13.500
   13.000
   11.500
   11.200
   11.700
   12.900
   14.100
   14.900
   16.200
   17.600
   18.100
   19.200
   20.100
   20.000
   20.100
   19.600
   18.500
   16.100
   14.400
   14.300
   13.400
   12.500
   12.000
   10.700
   10.000
    8.600
    8.000
    7.700
    7.700
    9.900
   13.700
   16.600
   18.700
   19.800
   21.200
   22.500
   23.500
   23.500
   23.900
   22.800
   21.700
   20.100
   18.100
   16.300
   14.300
   12.900
   12.100
   11.000
   10.200
    9.600
    9.200
    8.200
    8.400
   11.400
   14.100
   17.900
   20.400
   22.400
   24.100
   25.800
   26.300
   21.200
   17.600
   15.300
   14.300
   14.000
   14.000
   13.500
   12.900
   12.200
   11.700
   11.600
   11.600
   11.500
   11.300
   11.500
   11.500
   11.700
   12.100
   12.500
   11.600
   12.700
   10.600
   13.700
   14.500
   14.400
   14.100
   13.400
   13.100
   11.800
   10.900
    9.800
    9.100
    8.800
    9.000
    9.100
    8.900
    8.700
    8.500
    8.500
    8.500
    9.100
    9.900
   10.900
   11.800
   12.500
   12.200
   13.500
   13.500
   14.100
   13.400
   13.300
   12.200
   12.000
   11.700
   11.800
   11.100
   11.300
   10.600
    9.600
    8.900
    8.000
    8.800
    9.200
    8.900
    9.400
   10.700
   12.800
   14.000
   14.500
   15.200
   15.600
   15.500
   16.300
   15.600
   15.300
   14.200
   12.800
   11.800
   11.300
   10.500
   10.900
   11.100
    9.200
    8.800
    8.200
    8.200
    7.800
    8.300
    7.900
    8.700
   10.300
   11.500
   12.300
   13.600
   14.300
   14.700
   15.300
   16.500
   16.300
   15.500
   14.200
   13.100
   12.300
   11.900
   11.800
   10.900
   10.400
   10.400
   10.400
   10.000
    9.100
    9.000
    9.600
   10.400
   11.100
   12.200
   13.200
   12.900
   13.300
   13.200
   12.600
   11.700
   11.900
   11.200
   10.500
   10.400
   10.100
    9.900
    9.300
    9.300
    9.300
    9.200
    8.900
    8.900
    8.800
    8.400
    9.000
   10.200
   10.900
   11.000
   11.300
   11.300
   11.500
   12.200
   11.400
   11.600
   11.700
    9.600
    9.200
    9.800
    9.900
    8.600
    7.900
    8.200
    7.800
    8.200
    8.400
    8.100
    8.100
    8.100
    9.200
   10.100
   11.500
    8.500
   11.600
   10.500
   11.000
   12.400
   10.500
   10.600
   11.000
    9.800
    8.900
    8.500
    7.600
    7.800
    8.000
    7.800
    7.400
    7.400
    6.800
    6.200
    6.300
    6.900
    7.600
    9.200
   10.800
   12.400
   12.200
   14.000
   14.500
   15.500
   15.200
   14.900
   14.000
   13.600
   10.700
    9.800
    8.300
    6.900
    6.200
    5.900
    5.800
    4.900
    4.600
    3.400
    2.900
    2.600
    3.400
    4.500
    5.800
    7.600
    9.100
   10.000
    8.000
   10.400
   10.300
   10.500
   10.400
    9.600
    8.200
    6.700
    7.100
    5.000
    3.800
    3.000
    3.900
    2.100
    1.500
    1.400
    0.700
    1.500
    4.600
    6.900
    8.500
   10.800
   11.400
   12.200
   13.500
   13.600
   13.700
   13.600
   12.800
   12.100
    9.300
    9.400
   10.200
    9.000
    8.700
    8.100
    7.700
    7.300
    5.300
    5.200
    5.700
    6.200
    6.300
    6.500
    7.400
    9.200
    9.200
   10.600
    8.800
    9.500
    8.100
    8.700
    7.600
    7.700
    7.800
    7.500
    4.900
    6.300
    7.300
    7.400
    7.200
    7.200
    7.000
    6.200
    5.700
    6.000
    6.400
    6.800
    9.200
   10.600
   10.600
   12.100
   13.400
   12.400
   11.600
   12.400
   11.800
   11.100
   10.400
    9.600
    9.100
    8.200
    7.400
    7.000
    7.500
    7.400
    7.200
    6.700
    6.400
    6.700
    7.900
    9.600
   11.900
   12.700
   13.700
   14.500
   15.700
   16.300
   15.800
   16.300
   16.400
   15.200
   14.600
   14.100
   13.200
   12.400
   12.000
   12.100
   10.800
   10.900
   10.800
   10.600
   10.700
   11.100
   11.600
   12.300
   14.000
   15.800
   17.400
   17.200
   16.700
   17.100
   17.200
   16.700
   16.200
   14.600
   14.000
   13.500
   13.300
   13.200
   12.700
   12.400
   11.900
   11.500
   11.400
   11.400
   10.900
   11.000
   12.700
   14.400
   15.600
   17.100
   18.300
   17.700
   20.100
   19.000
   18.900
   16.900
   16.300
   14.600
   13.900
   12.500
   12.000
   12.300
   10.400
    9.800
    9.600
    9.000
    9.500
    9.800
   10.500
   10.200
   10.400
   10.100
   10.200
   10.900
   11.800
   13.100
   14.800
   15.300
   15.500
   13.800
   13.700
   12.900
   12.200
   10.700
   11.100
   10.000
    9.200
    9.800
    9.100
    8.600
    8.800
    9.900
   10.800
   11.400
   11.000
   10.600
   10.500
   10.100
   10.300
   10.700
   12.300
   13.100
   11.800
    9.400
   11.200
   11.200
    9.700
    9.000
    8.400
    8.200
    8.000
    7.600
    7.300
    7.300
    7.000
    7.100
    6.600
    7.800
    9.400
   11.200
   12.500
   12.300
   12.900
   14.000
   13.900
   14.500
   15.700
   14.900
   14.400
   13.100
   12.300
   12.100
   10.500
    8.400
    8.400
    7.900
    7.000
    6.100
    5.200
    5.300
    5.000
    7.200
    9.400
   11.800
   14.600
   16.400
   17.500
   18.200
   19.000
   18.900
   18.700
   17.800
   17.400
   15.100
   14.500
   12.400
   11.800
   11.400
   10.700
   10.200
   10.100
   10.200
   10.100
   10.000
    9.800
    9.800
   10.400
   11.300
   12.200
   13.100
   14.200
   16.400
   16.400
   16.500
   16.800
   16.300
   16.100
   15.300
   14.500
   13.300
   12.000
   11.400
   12.000
   12.100
   12.000
   11.700
   10.900
   10.500
   10.000
   10.600
   11.800
   14.000
   14.300
   15.400
   15.700
   15.900
   16.800
   17.100
   17.500
   17.800
   17.200
   16.300
   15.200
   14.000
   13.400
   12.700
   12.200
   12.500
   12.400
   12.100
   11.800
   11.600
   12.800
   13.300
   13.400
   13.600
   13.300
   13.200
   14.100
   15.600
   16.600
   17.300
   17.300
   17.600
   16.900
   16.000
   15.900
   15.800
   15.400
   15.100
   14.800
   14.300
   13.800
   13.200
   12.900
   11.500
   11.400
   11.400
   12.400
   13.500
   16.400
   16.500
   18.100
   19.100
   20.000
   20.000
   19.700
   19.400
   17.700
   16.600
   12.700
   12.500
   12.000
   11.900
   10.700
   10.900
   10.900
   10.000
   10.100
    9.700
    9.500
   10.500
   12.500
   14.600
   16.200
   18.100
   19.300
   20.400
   21.200
   21.400
   21.700
   21.600
   21.400
   20.600
   19.700
   19.000
   16.800
   14.900
   13.600
   14.100
   13.900
   13.000
   12.500
   10.700
   10.300
   12.500
   12.900
   13.500
   15.700
   16.900
   18.100
   18.500
   18.700
   20.100
   18.600
   18.100
   18.100
   16.800
   16.200
   15.600
   15.400
   14.100
   13.600
   13.000
   13.100
   11.800
   11.700
   12.300
   12.800
   13.300
   14.500
   15.200
   15.600
   16.600
   15.900
   19.400
   20.600
   21.200
   22.000
   22.200
   20.900
   20.300
   19.000
   18.100
   17.300
   16.700
   16.800
   16.000
   15.400
   15.000
   15.000
   14.900
   14.700
   14.700
   15.500
   15.400
   15.700
   14.500
   14.100
   14.700
   15.400
   16.100
   17.000
   16.700
   15.600
   15.400
   14.600
   14.300
   13.900
   13.700
   13.600
   13.700
   13.600
   13.500
   13.500
   13.500
   13.600
   13.700
   13.800
   14.000
   14.400
   14.900
   15.300
   15.300
   14.500
   14.600
   14.100
   13.900
   13.500
   13.400
   13.200
   13.200
   13.000
   12.900
   12.700
   12.600
   12.200
   11.900
   11.800
   12.100
   11.800
   12.300
   13.000
   14.700
   16.500
   17.000
   18.900
   21.200
   21.400
   21.300
   22.200
   21.700
   21.300
   20.700
   19.800
   17.700
   17.300
   17.100
   16.700
   15.900
   15.600
   15.400
   14.100
   13.500
   13.100
   13.900
   15.700
   18.500
   19.800
   21.300
   23.000
   24.200
   25.000
   25.500
   25.300
   24.500
   23.300
   22.200
   20.800
   19.200
   18.200
   17.200
   16.600
   16.000
   15.700
   14.900
   15.000
   15.100
   15.200
   15.500
   15.600
   16.300
   18.000
   19.200
   20.000
   19.800
   20.900
   18.800
   18.100
   17.500
   17.800
   17.200
   16.100
   15.100
   14.900
   15.000
   15.100
   15.000
   13.600
   13.000
   12.800
   12.500
   12.700
   13.000
   13.500
   14.200
   15.500
   16.200
   17.900
   18.800
   19.800
   20.300
   20.600
   20.400
   20.400
   19.600
   18.500
   17.800
   16.500
   14.900
   13.900
   13.300
   12.400
   11.500
   11.400
   10.600
   12.300
   13.600
   15.800
   18.100
   19.400
   20.700
   21.500
   22.400
   22.200
   21.900
   21.700
   21.100
   20.700
   19.500
   18.400
   17.000
   15.900
   14.400
   14.800
   14.700
   14.800
   14.800
   15.000
   15.200
   15.100
   15.500
   16.000
   16.600
   18.400
   18.600
   19.500
   19.500
   19.200
   19.700
   19.700
   19.300
   18.600
   17.900
   17.200
   16.400
   16.000
   15.500
   14.800
   14.200
   14.300
   14.100
   14.200
   14.400
   14.200
   14.700
   15.900
   17.300
   19.100
   20.200
   21.400
   23.200
   24.700
   25.400
   26.400
   26.700
   26.200
   25.200
   23.600
   22.400
   21.700
   19.700
   19.100
   18.300
   17.000
   16.300
   15.200
   15.000
   14.900
   16.000
   17.300
   19.900
   22.100
   23.400
   25.100
   27.100
   28.200
   28.000
   27.400
   26.300
   26.300
   25.200
   24.000
   22.600
   21.100
   20.400
   19.100
   17.900
   18.000
   17.900
   17.200
   16.100
   15.300
   16.800
   19.100
   19.800
   21.200
   22.300
   23.400
   24.400
   25.300
   26.000
   26.300
   26.600
   26.700
   25.800
   23.900
   22.300
   20.900
   18.700
   18.300
   19.700
   17.600
   17.300
   17.200
   17.100
   17.200
   17.400
   17.600
   18.100
   17.000
   17.100
   17.200
   17.900
   19.200
   19.100
   18.400
   18.100
   17.900
   17.200
   16.700
   15.900
   15.300
   14.900
   14.700
   14.600
   14.500
   14.200
   14.000
   13.500
   13.400
   13.900
   14.400
   15.200
   16.100
   17.300
   16.700
   18.100
   19.600
   18.100
   18.400
   18.500
   16.800
   15.600
   14.800
   14.200
   13.900
   13.800
   12.900
   12.200
   11.900
   10.800
   10.300
   10.300
   10.400
   11.700
   12.600
   14.500
   16.900
   18.800
   19.400
   19.400
   21.200
   22.500
   23.000
   21.900
   22.100
   21.100
   19.900
   18.900
   17.900
   17.400
   15.900
   15.400
   12.800
   12.200
   11.200
   12.700
   13.500
   13.700
   13.500
   13.100
   13.300
   12.500
   12.200
   12.400
   12.100
   11.500
   12.300
   12.400
   13.000
   12.400
   11.600
   10.900
   10.400
    9.800
    9.600
    9.800
    9.700
   10.200
    9.800
    9.200
    9.600
   10.200
   11.900
   13.400
   16.000
   18.100
   19.200
   19.200
   16.900
   16.700
   16.400
   15.600
   14.000
   13.800
   13.300
   12.500
   12.200
   12.200
   12.100
   12.100
   12.400
   10.700
   10.600
   10.600
   10.800
   10.900
   12.000
   13.100
   13.400
   14.300
   15.000
   16.700
   16.900
   17.400
   16.200
   15.700
   14.400
   13.400
   13.200
   12.800
   12.600
   12.500
   12.500
   12.400
   12.300
   12.100
   11.800
   11.800
   11.900
   12.200
   13.100
   13.000
   14.400
   14.100
   13.700
   12.800
   12.800
   13.800
   13.600
   13.000
   12.800
   12.300
   12.000
   11.300
   11.500
   11.400
   11.400
   11.400
   11.500
   11.800
   12.000
   12.000
   12.100
   12.100
   12.500
   13.000
   13.600
   13.300
   13.000
   12.900
   14.100
   15.000
   15.000
   13.400
   14.800
   14.700
   14.200
   13.500
   13.200
   12.900
   12.900
   12.700
   12.700
   12.500
   12.400
   12.200
   11.900
   12.300
   12.800
   13.800
   15.000
   16.200
   15.600
   16.100
   17.000
   17.000
   16.300
   15.600
   15.700
   15.000
   14.700
   14.500
   14.200
   14.100
   13.800
   13.600
   13.400
   13.300
   13.200
   13.100
   13.000
   13.300
   14.000
   15.000
   15.400
   14.400
   17.000
   17.100
   16.900
   18.300
   18.800
   18.300
   18.200
   18.500
   16.600
   14.100
   13.100
   12.400
   12.200
   11.700
   12.100
   12.200
   12.400
   12.300
   12.400
   13.300
   14.800
   17.400
   18.500
   20.300
   20.900
   21.800
   22.700
   23.300
   23.700
   23.900
   23.600
   23.000
   21.600
   20.400
   19.400
   17.400
   17.000
   15.300
   14.500
   13.700
   14.300
   15.600
   15.600
   15.800
   16.200
   18.200
   19.600
   21.000
   22.400
   23.200
   23.300
   23.400
   24.500
   24.700
   23.700
   23.300
   22.300
   21.100
   20.000
   19.500
   17.800
   16.700
   15.000
   14.900
   14.400
   13.600
   14.200
   16.100
   18.900
   20.800
   22.800
   24.300
   25.300
   26.100
   26.800
   27.200
   27.300
   26.100
   25.400
   24.700
   23.000
   21.500
   20.400
   20.100
   18.500
   17.400
   17.000
   17.100
   16.900
   17.000
   17.200
   17.500
   18.400
   19.200
   20.800
   22.500
   22.700
   22.400
   21.600
   20.500
   19.500
   19.500
   19.400
   19.400
   18.100
   17.200
   16.600
   15.500
   15.200
   15.200
   15.800
   15.800
   16.000
   15.500
   15.900
   17.100
   18.500
   20.200
   21.900
   23.300
   24.200
   24.800
   26.300
   25.500
   25.700
   25.400
   24.200
   22.200
   21.000
   19.800
   19.200
   18.900
   17.800
   17.600
   17.500
   17.300
   17.000
   17.000
   17.200
   17.900
   19.300
   20.700
   21.700
   23.100
   24.200
   23.300
   24.300
   25.500
   25.300
   25.600
   23.900
   22.900
   21.800
   20.600
   20.000
   19.400
   18.800
   18.500
   18.200
   17.800
   17.600
   17.700
   17.300
   18.400
   19.500
   21.000
   22.000
   23.100
   24.100
   24.900
   25.400
   26.500
   25.500
   25.700
   24.400
   23.100
   21.900
   20.500
   19.800
   19.300
   19.100
   18.800
   18.000
   17.700
   16.700
   17.100
   17.500
   18.000
   18.600
   20.100
   20.400
   21.200
   22.000
   22.800
   23.700
   24.400
   24.600
   24.700
   24.400
   22.800
   21.400
   20.700
   19.600
   18.700
   18.400
   19.500
   17.900
   17.200
   17.200
   18.000
   17.900
   18.700
   21.700
   24.500
   27.000
   28.300
   29.400
   28.900
   26.300
   25.600
   26.600
   26.400
   27.100
   25.500
   23.400
   21.900
   20.500
   19.400
   19.900
   18.500
   17.400
   17.900
   17.800
   17.900
   17.500
   18.200
   20.400
   22.300
   22.300
   21.400
   20.700
   20.200
   20.900
   22.400
   22.600
   23.300
   23.400
   22.900
   21.100
   19.500
   17.400
   17.200
   16.700
   14.400
   15.500
   15.400
   14.600
   14.200
   14.600
   16.700
   18.600
   20.900
   23.400
   24.900
   26.100
   26.700
   26.900
   26.700
   24.600
   18.300
   18.800
   17.000
   15.900
   15.600
   15.400
   14.500
   14.400
   14.500
   14.500
   14.000
   12.500
   12.800
   13.100
   14.500
   16.500
   17.700
   18.600
   19.200
   19.900
   20.500
   20.100
   22.100
   21.600
   22.200
   21.700
   21.200
   20.100
   18.000
   16.800
   16.400
   14.600
   13.800
   13.400
   13.700
   13.200
   12.000
   12.500
   13.900
   16.000
   16.300
   16.800
   18.000
   18.000
   17.500
   18.700
   15.400
   14.600
   14.900
   14.800
   13.300
   12.800
   12.700
   12.500
   12.200
   11.800
   11.500
   11.200
   11.100
   11.300
   11.300
   11.300
   11.700
   12.100
   12.800
   14.900
   17.300
   18.200
   17.700
   19.600
   20.800
   20.000
   20.100
   19.500
   18.700
   17.200
   16.300
   15.500
   14.700
   14.100
   12.500
   11.600
   11.500
   12.200
   12.100
   12.700
   13.500
   14.100
   14.700
   14.800
   15.400
   17.000
   17.300
   17.300
   17.300
   17.600
   17.700
   18.000
   16.800
   16.400
   15.300
   14.500
   13.500
   13.500
   13.400
   13.300
   13.300
   13.200
   13.000
   12.800
   13.400
   14.500
   15.600
   16.400
   16.900
   18.000
   18.600
   19.100
   19.100
   20.500
   20.200
   19.300
   18.600
   17.900
   17.100
   16.300
   14.300
   14.400
   13.700
   11.900
   11.100
    9.500
    8.500
    9.600
   12.100
   14.700
   17.400
   19.400
   20.300
   20.900
   21.900
   22.200
   23.000
   23.700
   23.700
   23.300
   22.500
   21.500
   19.200
   18.300
   17.800
   17.600
   17.500
   17.100
   16.400
   16.100
   15.400
   14.900
   14.700
   15.900
   18.200
   19.800
   20.500
   21.300
   22.400
   22.600
   23.900
   23.400
   22.500
   23.500
   22.500
   20.600
   18.400
   17.900
   17.700
   16.800
   16.400
   15.800
   14.500
   13.900
   13.300
   13.800
   14.700
   15.800
   16.900
   18.600
   20.100
   21.800
   23.200
   24.200
   24.600
   25.200
   25.400
   24.200
   23.600
   22.700
   19.900
   18.600
   16.700
   16.000
   15.500
   15.100
   14.600
   14.600
   14.100
   14.200
   15.300
   17.000
   18.200
   20.300
   21.800
   22.700
   23.200
   24.500
   25.900
   26.000
   25.900
   25.800
   24.600
   22.900
   20.600
   19.900
   19.300
   19.300
   18.400
   17.800
   17.200
   16.200
   16.000
   15.900
   15.900
   16.500
   16.800
   16.900
   17.200
   18.200
   18.600
   20.500
   21.500
   21.900
   21.600
   22.300
   21.200
   19.700
   18.300
   17.900
   17.600
   16.900
   15.900
   14.700
   14.300
   13.300
   12.900
   12.600
   13.500
   15.600
   17.300
   19.500
   20.000
   20.200
   21.100
   22.500
   22.400
   22.600
   22.700
   23.000
   22.300
   20.500
   17.400
   17.000
   16.200
   15.800
   14.900
   14.100
   13.400
   13.500
   11.900
   12.200
   14.500
   17.600
   18.900
   21.300
   22.700
   23.400
   23.700
   25.100
   25.400
   26.300
   26.300
   26.600
   25.800
   24.700
   21.400
   19.600
   18.600
   17.600
   15.800
   14.900
   14.600
   13.700
   13.400
   13.500
   16.000
   19.500
   22.500
   24.800
   25.600
   26.700
   27.400
   29.000
   28.800
   29.000
   29.400
   29.000
   28.000
   26.800
   23.800
   21.800
   19.500
   18.400
   17.900
   16.300
   15.100
   14.900
   14.600
   17.300
   18.600
   19.700
   20.400
   20.500
   21.900
   24.800
   24.800
   24.200
   24.600
   25.400
   24.700
   23.600
   22.400
   21.700
   20.900
   20.000
   19.100
   18.300
   17.600
   17.000
   16.400
   16.400
   16.600
   17.300
   17.900
   19.100
   20.300
   22.700
   23.300
   24.600
   26.400
   26.800
   27.500
   27.100
   27.100
   27.900
   24.000
   22.800
   22.300
   21.500
   19.300
   18.000
   17.200
   16.500
   15.900
   15.900
   16.200
   16.200
   16.900
   17.400
   18.400
   19.200
   22.000
   22.900
   24.300
   25.300
   25.000
   26.000
   26.300
   26.000
   25.300
   22.900
   20.900
   19.600
   18.700
   18.000
   17.300
   16.700
   16.200
   15.900
   15.500
   15.600
   16.800
   17.100
   19.100
   20.200
   20.200
   20.400
   21.500
   23.300
   24.000
   24.800
   24.800
   24.400
   23.200
   22.000
   20.500
   19.500
   18.100
   17.300
   16.800
   16.400
   16.000
   16.000
   16.100
   16.300
   16.700
   17.400
   17.900
   16.300
   15.700
   18.200
   19.900
   20.600
   21.200
   21.000
   21.200
   20.000
   19.800
   18.500
   17.700
   17.000
   15.900
   14.500
   13.500
   12.600
   12.700
   11.000
    9.100
   10.400
   13.700
   15.100
   16.900
   19.500
   20.200
   20.700
   21.800
   22.800
   23.500
   23.900
   24.100
   24.200
   23.400
   22.600
   19.500
   18.500
   17.000
   16.000
   15.300
   14.700
   13.200
   10.200
   10.000
   10.600
   13.300
   15.700
   18.900
   21.500
   23.300
   24.300
   25.500
   26.700
   28.100
   28.600
   29.000
   28.400
   27.800
   26.300
   24.200
   21.600
   21.200
   19.300
   17.900
   18.400
   17.900
   16.600
   15.800
   15.200
   18.300
   20.800
   22.800
   25.200
   26.800
   28.700
   30.300
   30.900
   31.600
   32.000
   32.000
   30.900
   29.000
   27.000
   24.400
   23.300
   22.300
   21.300
   20.200
   19.900
   18.400
   18.300
   18.200
   18.700
   19.800
   21.800
   22.300
   24.200
   25.800
   27.900
   28.700
   28.000
   26.300
   24.300
   22.900
   21.600
   22.100
   21.800
   20.900
   21.000
   20.500
   18.300
   17.400
   16.900
   16.500
   16.200
   16.100
   17.200
   16.800
   18.500
   21.100
   22.200
   23.300
   23.100
   21.900
   23.500
   24.500
   23.700
   24.100
   23.200
   22.800
   20.900
   19.600
   18.500
   17.800
   17.100
   16.700
   17.200
   17.000
   17.200
   17.100
   17.200
   17.400
   17.900
   18.600
   18.700
   19.200
   21.900
   22.500
   23.300
   21.000
   22.100
   22.600
   20.800
   20.300
   19.100
   18.400
   17.600
   15.900
   15.800
   15.900
   15.800
   15.500
   15.500
   15.400
   15.200
   16.100
   16.900
   18.500
   19.900
   20.900
   22.800
   23.200
   23.800
   24.900
   25.400
   25.500
   25.500
   24.800
   23.100
   21.700
   21.100
   19.700
   19.300
   18.800
   18.900
   18.200
   17.900
   16.900
   17.300
   17.400
   17.700
   17.800
   19.400
   22.900
   26.100
   27.100
   28.700
   29.100
   29.700
   29.500
   28.000
   26.800
   25.600
   23.900
   22.600
   21.600
   20.300
   19.600
   17.900
   17.300
   17.300
   17.300
   17.900
   18.100
   18.300
   18.600
   19.200
   19.900
   21.600
   22.700
   25.400
   25.100
   26.000
   25.800
   25.300
   24.700
   23.600
   21.300
   19.900
   18.700
   18.100
   17.000
   14.700
   14.400
   13.800
   13.600
   13.700
   15.900
   18.800
   22.400
   24.400
   26.100
   27.400
   29.400
   30.900
   31.800
   32.700
   33.200
   33.000
   32.500
   30.500
   27.600
   26.400
   25.700
   23.600
   21.000
   19.800
   20.100
   18.800
   20.400
   21.000
   23.800
   26.100
   28.600
   30.200
   31.600
   33.100
   34.200
   35.200
   36.000
   36.100
   35.600
   34.100
   32.300
   30.300
   26.300
   23.900
   21.500
   20.200
   19.500
   18.800
   19.400
   19.300
   19.200
   19.100
   19.200
   19.500
   20.300
   22.500
   24.300
   25.700
   27.400
   28.000
   30.300
   31.000
   31.300
   30.800
   29.900
   27.500
   26.100
   25.100
   23.800
   22.600
   22.300
   21.600
   20.700
   20.300
   19.800
   19.800
   20.800
   22.600
   23.800
   24.500
   25.100
   25.600
   26.100
   27.400
   29.000
   27.400
   27.500
   26.900
   24.500
   23.400
   21.000
   20.000
   19.400
   19.100
   19.000
   18.600
   18.200
   18.300
   18.200
   18.100
   18.600
   19.500
   20.400
   22.300
   22.900
   24.600
   25.200
   26.500
   26.600
   26.900
   17.300
   16.600
   17.700
   17.900
   17.300
   17.000
   17.000
   16.300
   16.000
   15.900
   16.500
   16.400
   15.900
   16.300
   17.200
   18.100
   18.800
   19.500
   20.400
   23.200
   20.900
   23.900
   21.200
   23.500
   22.200
   22.000
   20.400
   20.900
   19.600
   19.300
   18.600
   17.900
   17.800
   17.300
   16.500
   15.400
   15.100
   15.300
   16.200
   17.100
   18.500
   20.000
   22.000
   22.600
   23.600
   23.300
   24.500
   25.000
   24.100
   24.400
   24.400
   23.400
   21.000
   19.900
   19.600
   18.700
   18.300
   17.900
   17.600
   16.600
   16.200
   15.600
   17.600
   19.100
   20.400
   22.500
   23.200
   24.700
   25.200
   26.200
   27.100
   27.500
   27.900
   27.800
   27.400
   26.300
   24.600
   23.600
   21.500
   20.400
   20.100
   18.600
   18.200
   17.200
   16.200
   16.900
   18.500
   20.500
   22.200
   24.500
   26.200
   27.600
   28.000
   29.100
   29.500
   29.400
   29.700
   29.400
   29.100
   27.800
   25.300
   23.700
   22.200
   21.400
   20.300
   19.100
   18.400
   17.500
   16.600
   16.500
   18.600
   20.700
   23.200
   25.000
   25.800
   27.400
   28.400
   28.300
   28.300
   29.100
   28.100
   28.000
   27.200
   25.900
   24.100
   22.300
   20.800
   19.900
   19.500
   18.900
   17.100
   16.700
   16.600
   17.200
   20.000
   22.000
   23.200
   24.900
   26.300
   26.100
   27.400
   28.100
   28.500
   29.500
   29.600
   30.000
   29.300
   28.300
   27.200
   24.400
   23.200
   23.100
   22.200
   21.900
   20.800
   19.800
   19.200
   19.200
   20.700
   22.600
   23.100
   25.000
   26.400
   27.700
   29.000
   29.900
   30.800
   30.800
   29.600
   28.700
   27.800
   23.700
   22.400
   21.500
   21.000
   19.100
   19.200
   19.300
   19.600
   19.300
   19.500
   19.800
   19.900
   20.500
   20.900
   22.600
   24.000
   20.300
   21.200
   22.100
   21.100
   23.200
   23.000
   19.000
   18.500
   19.000
   19.000
   19.100
   18.600
   18.700
   18.400
   18.300
   18.100
   17.500
   17.700
   17.400
   17.700
   18.700
   19.800
   21.200
   21.200
   21.400
   23.100
   24.100
   23.200
   23.500
   24.000
   23.700
   23.800
   21.600
   19.900
   18.800
   18.300
   17.700
   16.800
   16.800
   17.500
   17.400
   17.300
   17.300
   17.900
   18.500
   19.100
   20.400
   21.000
   21.800
   22.300
   22.500
   22.600
   23.600
   23.200
   22.600
   22.200
   21.800
   21.200
   20.500
   19.100
   18.900
   17.900
   17.100
   16.500
   16.200
   15.500
   16.500
   17.300
   18.200
   20.000
   22.600
   24.100
   24.900
   25.800
   26.300
   27.500
   27.700
   28.000
   28.300
   27.900
   27.100
   24.800
   23.200
   22.300
   19.000
   18.000
   17.200
   16.600
   15.800
   15.000
   15.600
   18.700
   21.700
   24.700
   27.800
   28.900
   30.100
   31.000
   32.000
   33.000
   33.800
   33.300
   32.400
   31.400
   28.700
   26.600
   25.100
   24.000
   22.300
   21.300
   20.600
   20.100
   20.100
   19.500
   19.800
   20.900
   21.600
   22.400
   23.400
   25.300
   26.300
   28.000
   29.700
   29.600
   30.000
   29.900
   28.500
   26.300
   25.500
   24.700
   23.600
   20.800
   19.500
   19.300
   19.400
   19.200
   18.500
   18.200
   18.600
   18.700
   18.800
   19.300
   19.700
   20.200
   20.700
   22.100
   23.900
   23.700
   25.700
   24.500
   24.700
   24.600
   23.600
   22.400
   21.200
   20.100
   18.900
   18.300
   17.700
   17.100
   16.700
   16.400
   16.400
   17.600
   20.100
   23.100
   25.200
   26.600
   27.300
   28.600
   29.100
   30.300
   29.700
   30.400
   30.100
   29.300
   28.300
   26.900
   25.500
   24.400
   23.200
   22.900
   22.200
   21.900
   21.500
   21.200
   21.000
   21.000
   21.400
   22.300
   22.900
   24.200
   25.200
   25.800
   26.100
   26.800
   26.500
   28.000
   27.500
   27.200
   25.500
   23.700
   22.900
   22.000
   22.100
   21.700
   21.200
   20.300
   18.700
   17.600
   17.000
   16.900
   17.300
   18.000
   20.100
   21.400
   21.100
   22.100
   23.100
   22.500
   22.600
   23.100
   23.100
   22.100
   20.600
   19.600
   18.100
   17.800
   17.700
   16.700
   16.200
   14.800
   14.000
   13.600
   13.300
   15.300
   17.200
   18.700
   20.500
   21.200
   23.300
   23.800
   24.500
   25.500
   26.100
   26.000
   25.700
   25.100
   24.200
   22.200
   20.200
   19.100
   18.100
   17.000
   15.600
   14.800
   13.900
   13.300
   12.500
   13.800
   16.600
   19.100
   20.600
   21.800
   23.100
   24.700
   26.600
   27.000
   28.400
   28.400
   28.600
   28.300
   27.000
   24.200
   22.600
   19.300
   17.300
   17.100
   15.700
   13.900
   13.800
   15.100
   14.800
   16.900
   20.700
   22.900
   25.800
   27.400
   29.300
   30.700
   31.700
   32.200
   33.200
   32.800
   32.700
   32.000
   30.400
   26.300
   23.600
   22.700
   21.500
   21.000
   18.400
   18.700
   17.900
   17.300
   16.000
   18.600
   21.900
   23.800
   25.400
   27.000
   29.600
   30.900
   32.900
   33.200
   34.200
   33.400
   33.000
   31.400
   29.400
   27.800
   26.300
   25.700
   24.600
   23.300
   22.300
   22.100
   21.700
   21.600
   21.900
   21.800
   22.200
   21.900
   21.800
   23.700
   24.200
   26.000
   27.100
   27.400
   28.500
   28.600
   26.900
   25.400
   21.400
   19.700
   19.600
   19.100
   18.600
   17.900
   18.200
   17.900
   18.900
   19.000
   19.100
   19.300
   19.800
   20.000
   21.500
   23.100
   24.900
   26.300
   25.500
   25.400
   25.800
   26.400
   24.500
   24.400
   23.500
   22.400
   21.900
   21.300
   20.300
   19.600
   18.900
   18.800
   18.500
   18.200
   18.600
   18.800
   19.400
   20.500
   22.700
   23.200
   25.900
   26.500
   27.200
   24.100
   26.500
   26.700
   25.200
   24.800
   24.000
   23.000
   21.800
   21.200
   21.300
   20.800
   20.500
   20.100
   20.100
   20.000
   20.100
   20.200
   20.000
   20.400
   21.300
   22.700
   23.900
   25.200
   26.300
   27.000
   27.400
   27.600
   27.600
   27.000
   25.900
   23.700
   22.700
   22.300
   21.400
   20.600
   19.400
   19.000
   18.400
   18.200
   18.900
   19.600
   20.000
   20.900
   22.300
   23.800
   25.100
   26.400
   27.900
   28.100
   29.300
   23.200
   19.200
   18.700
   18.700
   18.500
   18.600
   18.200
   18.000
   18.100
   17.400
   17.200
   16.800
   16.400
   15.900
   16.700
   18.600
   19.900
   22.500
   24.500
   25.500
   27.000
   28.300
   29.500
   29.800
   30.300
   30.100
   28.600
   27.200
   25.700
   24.600
   23.700
   22.200
   21.100
   20.500
   19.900
   19.300
   19.600
   18.800
   20.100
   22.300
   23.600
   26.000
   27.400
   29.000
   30.000
   31.400
   29.800
   30.500
   27.300
   25.900
   20.300
   19.200
   19.100
   19.200
   19.500
   19.600
   19.700
   19.700
   19.600
   19.300
   19.300
   19.000
   19.100
   19.500
   21.800
   23.300
   23.600
   24.900
   26.000
   26.600
   27.200
   27.700
   28.900
   26.900
   25.500
   24.000
   22.500
   22.200
   22.100
   22.200
   21.800
   21.900
   22.400
   22.500
   22.500
   22.600
   22.400
   23.500
   25.400
   27.100
   28.300
   29.500
   30.500
   31.000
   30.500
   30.000
   29.800
   27.600
   26.700
   25.300
   22.100
   20.300
   20.100
   20.500
   20.500
   20.800
   20.800
   20.800
   20.800
   20.900
   21.200
   21.500
   22.100
   23.100
   24.500
   24.300
   26.600
   27.800
   28.200
   28.900
   29.700
   29.100
   27.400
   26.200
   25.500
   24.600
   24.400
   23.700
   23.400
   23.300
   23.200
   23.300
   21.700
   21.900
   22.100
   23.200
   25.300
   28.100
   29.000
   28.700
   29.500
   27.600
   27.900
   21.100
   19.600
   19.500
   19.200
   19.100
   19.200
   18.700
   18.600
   18.000
   18.200
   18.100
   18.400
   18.000
   18.000
   17.800
   18.500
   18.900
   21.300
   23.100
   24.900
   26.300
   27.500
   27.500
   28.300
   28.100
   27.600
   26.600
   24.700
   23.900
   23.500
   22.500
   22.500
   22.500
   20.500
   19.200
   19.100
   19.700
   19.600
   19.400
   19.900
   22.200
   24.700
   26.600
   26.800
   27.300
   26.700
   27.600
   28.500
   28.700
   28.800
   28.300
   27.700
   25.200
   23.700
   23.100
   23.000
   21.600
   19.700
   19.800
   18.800
   18.700
   17.600
   17.700
   20.000
   21.300
   23.400
   25.600
   26.800
   28.200
   29.500
   28.800
   29.000
   28.700
   28.100
   27.000
   26.100
   25.300
   24.300
   23.300
   22.200
   21.400
   19.800
   18.500
   17.700
   17.800
   17.300
   17.800
   18.300
   18.800
   19.900
   21.200
   22.200
   23.900
   25.000
   25.100
   26.000
   25.300
   25.000
   24.300
   23.200
   22.100
   21.200
   20.600
   20.000
   19.300
   18.600
   18.200
   17.100
   16.400
   15.900
   15.400
   16.600
   17.700
   19.700
   20.500
   20.300
   20.500
   21.600
   23.100
   23.600
   23.100
   23.100
   22.400
   22.100
   21.100
   19.800
   18.900
   17.900
   17.500
   16.500
   14.800
   14.600
   14.700
   15.300
   15.300
   15.500
   17.800
   19.600
   21.700
   22.800
   23.600
   23.700
   22.600
   24.700
   25.100
   24.900
   24.700
   24.000
   22.000
   20.100
   19.000
   18.100
   17.800
   17.200
   16.700
   15.900
   15.800
   15.300
   13.800
   15.200
   17.600
   19.100
   21.600
   22.900
   24.100
   24.700
   25.200
   25.300
   26.500
   25.600
   25.000
   24.800
   23.400
   22.400
   21.000
   19.000
   19.000
   17.500
   16.700
   15.900
   15.700
   15.300
   14.400
   15.800
   17.100
   19.100
   21.900
   23.600
   24.600
   25.800
   26.900
   26.700
   27.800
   27.700
   27.100
   25.600
   23.400
   21.700
   21.900
   20.000
   20.600
   20.300
   20.700
   20.100
   19.400
   19.200
   19.100
   19.200
   19.600
   20.300
   21.000
   23.100
   22.900
   23.800
   24.500
   24.900
   24.800
   25.100
   25.600
   24.500
   23.100
   22.400
   21.800
   21.000
   20.500
   19.100
   18.600
   18.400
   18.200
   17.400
   16.800
   17.600
   18.700
   19.400
   21.100
   22.900
   24.600
   24.700
   25.700
   26.500
   26.000
   25.300
   24.500
   23.500
   22.700
   21.300
   20.300
   19.800
   19.900
   19.500
   18.400
   18.400
   18.600
   18.600
   18.100
   17.600
   19.100
   20.500
   20.800
   22.700
   24.000
   24.000
   24.700
   24.500
   24.200
   23.700
   23.200
   22.700
   22.300
   21.700
   20.800
   19.000
   17.900
   17.800
   17.200
   16.500
   16.200
   15.500
   15.400
   15.500
   17.400
   19.500
   21.900
   23.700
   25.600
   26.600
   25.200
   26.400
   26.100
   25.100
   24.600
   23.300
   22.400
   21.600
   20.800
   20.200
   19.800
   19.500
   19.300
   18.900
   18.600
   18.500
   18.300
   18.000
   19.400
   21.200
   22.000
   22.700
   23.100
   24.300
   25.200
   25.400
   24.300
   24.600
   23.800
   22.800
   21.700
   20.700
   20.100
   19.300
   19.700
   19.700
   19.500
   19.300
   19.000
   18.700
   18.500
   18.300
   18.900
   19.900
   20.900
   22.100
   23.600
   24.300
   25.200
   25.500
   25.400
   24.700
   25.000
   24.100
   22.800
   21.400
   20.400
   19.200
   18.400
   17.600
   17.100
   15.200
   14.600
   14.200
   13.900
   14.600
   17.100
   20.300
   22.900
   24.800
   26.100
   26.500
   27.100
   27.800
   27.600
   27.800
   27.300
   26.200
   25.200
   23.400
   22.200
   21.300
   20.500
   18.900
   17.000
   17.000
   15.900
   15.600
   15.100
   15.700
   18.500
   22.300
   25.100
   27.200
   28.400
   29.700
   30.600
   31.400
   31.500
   31.300
   30.700
   29.400
   27.600
   26.200
   25.100
   23.200
   22.700
   22.100
   20.800
   19.900
   19.100
   18.600
   18.200
   18.400
   19.300
   20.400
   23.300
   25.000
   26.500
   27.500
   28.900
   29.800
   30.600
   31.200
   30.900
   29.900
   28.200
   26.600
   25.800
   24.800
   23.700
   23.100
   21.800
   21.000
   20.500
   21.200
   21.600
   22.000
   24.100
   26.100
   27.900
   29.300
   29.900
   30.800
   31.700
   31.200
   31.100
   30.000
   29.700
   28.200
   26.700
   25.200
   23.800
   23.700
   23.500
   23.300
   23.700
   23.300
   23.600
   23.700
   23.600
   23.700
   24.700
   25.900
   27.400
   28.500
   30.200
   27.500
   26.700
   27.700
   28.600
   28.000
   27.200
   26.400
   25.700
   25.600
   24.800
   23.500
   23.400
   22.400
   22.600
   22.400
   22.100
   21.800
   21.400
   21.200
   21.700
   22.200
   23.800
   23.700
   24.300
   25.800
   26.500
   27.700
   28.600
   28.800
   27.600
   27.200
   26.200
   24.500
   23.200
   22.400
   22.000
   21.400
   21.400
   20.900
   20.800
   19.800
   19.500
   20.100
   20.400
   23.100
   26.100
   27.600
   29.000
   29.600
   29.400
   30.200
   30.200
   30.000
   29.800
   28.700
   27.200
   26.100
   25.000
   23.800
   22.800
   22.500
   21.700
   21.100
   20.700
   19.900
   19.700
   20.600
   21.900
   23.600
   26.800
   24.500
   24.100
   24.300
   22.100
   21.200
   23.600
   22.800
   21.200
   20.100
   19.700
   19.100
   18.400
   18.700
   17.600
   17.300
   17.600
   17.900
   16.900
   16.300
   16.100
   16.100
   17.800
   19.900
   21.500
   24.100
   25.400
   26.500
   26.400
   27.400
   27.500
   27.500
   27.500
   26.200
   23.300
   22.200
   21.200
   19.900
   18.600
   19.500
   19.200
   17.300
   16.300
   15.600
   15.100
   15.700
   18.600
   19.900
   22.600
   24.100
   25.600
   26.800
   27.400
   27.400
   27.100
   27.500
   26.500
   25.200
   23.800
   22.100
   21.200
   20.600
   18.700
   16.700
   15.900
   15.800
   15.200
   14.700
   14.100
   15.100
   17.700
   20.400
   22.900
   25.000
   26.600
   27.300
   27.900
   28.700
   28.900
   28.800
   27.900
   27.000
   24.600
   23.300
   22.000
   20.900
   19.200
   16.900
   16.100
   15.800
   15.300
   14.800
   14.600
   14.900
   17.700
   21.000
   23.900
   26.700
   27.400
   28.500
   29.000
   29.800
   29.900
   29.800
   29.200
   28.200
   26.000
   23.800
   22.600
   21.500
   19.600
   17.300
   16.700
   16.100
   15.500
   15.000
   14.200
   14.900
   17.200
   21.000
   25.200
   27.600
   29.200
   30.100
   31.300
   32.400
   32.500
   32.400
   32.200
   30.400
   27.200
   26.200
   24.600
   24.000
   20.200
   19.100
   18.200
   17.500
   17.000
   16.900
   16.400
   17.000
   19.300
   21.900
   23.700
   25.000
   25.300
   26.000
   26.800
   27.300
   26.300
   21.800
   18.900
   17.900
   17.400
   17.300
   17.200
   17.100
   17.100
   17.600
   17.700
   17.700
   17.900
   17.800
   17.900
   17.900
   19.000
   20.300
   20.500
   22.800
   23.600
   24.100
   26.000
   26.700
   26.900
   27.000
   26.100
   24.900
   23.200
   22.200
   21.000
   20.000
   19.200
   19.100
   18.700
   18.600
   17.200
   16.600
   16.600
   18.700
   20.800
   22.100
   24.500
   25.700
   26.500
   27.700
   28.700
   29.100
   28.100
   27.400
   26.000
   23.900
   23.200
   22.700
   18.500
   18.200
   18.400
   19.200
   19.500
   18.900
   18.700
   18.900
   19.000
   19.200
   19.900
   20.700
   21.100
   21.300
   22.500
   24.600
   26.000
   25.900
   26.800
   26.000
   24.500
   23.000
   22.000
   21.500
   21.200
   19.900
   19.100
   19.000
   19.100
   18.900
   18.200
   18.700
   18.300
   18.100
   19.200
   21.100
   20.800
   22.700
   23.900
   24.700
   25.100
   26.200
   26.700
   26.500
   26.200
   25.100
   23.400
   21.800
   20.500
   19.900
   19.200
   18.200
   16.900
   16.000
   15.500
   15.300
   14.900
   15.100
   16.400
   19.900
   22.400
   24.700
   25.800
   26.800
   27.700
   28.200
   28.500
   28.800
   27.600
   26.500
   25.000
   22.700
   21.100
   19.700
   18.300
   17.400
   17.000
   16.000
   15.500
   15.200
   15.200
   14.900
   16.600
   19.700
   19.500
   22.400
   25.000
   26.700
   28.200
   28.900
   29.400
   29.000
   28.600
   27.200
   25.100
   23.200
   22.300
   19.300
   17.500
   16.900
   16.100
   15.800
   15.200
   14.900
   14.900
   15.000
   17.200
   20.300
   23.500
   25.800
   27.700
   29.500
   30.600
   31.000
   31.600
   30.700
   30.500
   28.000
   26.300
   24.800
   23.500
   22.600
   22.200
   22.000
   21.100
   20.400
   20.400
   20.100
   19.900
   20.200
   21.600
   23.600
   25.200
   26.700
   28.400
   29.600
   30.600
   30.900
   31.000
   30.700
   29.300
   27.200
   25.500
   24.200
   22.800
   21.700
   20.000
   19.900
   20.000
   19.700
   19.900
   20.200
   20.500
   20.500
   20.900
   21.800
   23.900
   24.300
   25.800
   27.300
   29.000
   29.900
   30.800
   30.900
   30.100
   27.700
   25.800
   24.600
   23.500
   22.300
   21.800
   21.000
   20.300
   18.500
   18.900
   19.800
   20.400
   20.200
   20.200
   20.300
   21.700
   23.600
   24.300
   25.700
   26.600
   28.000
   28.000
   25.900
   26.500
   25.100
   24.300
   23.500
   22.400
   19.300
   17.700
   16.800
   16.800
   16.700
   16.200
   15.800
   15.600
   15.700
   15.500
   15.800
   16.000
   16.400
   17.100
   17.500
   17.900
   18.200
   18.100
   18.200
   17.400
   16.700
   16.300
   15.900
   15.900
   16.100
   16.100
   16.100
   16.000
   15.800
   15.400
   15.100
   15.000
   15.000
   15.000
   15.600
   17.400
   18.400
   19.800
   21.000
   21.100
   22.000
   22.500
   21.900
   21.400
   19.700
   18.100
   16.800
   15.900
   14.700
   12.400
   11.900
   11.700
   11.000
   11.200
   10.500
   10.300
   10.400
   12.300
   14.900
   18.100
   20.100
   21.800
   23.200
   23.800
   24.900
   25.000
   25.200
   24.200
   22.500
   21.400
   19.700
   18.400
   17.100
   15.200
   14.400
   13.700
   13.400
   13.100
   12.200
   13.600
   15.800
   16.600
   16.100
   15.800
   17.100
   18.400
   19.200
   21.100
   21.700
   22.000
   20.900
   19.800
   19.400
   18.400
   17.600
   16.900
   16.100
   15.100
   14.100
   13.500
   13.100
   12.600
   12.300
   12.100
   11.500
   13.500
   16.100
   17.900
   19.100
   20.800
   22.200
   22.900
   23.500
   23.700
   23.800
   23.200
   21.200
   19.700
   19.300
   19.200
   19.000
   19.000
   18.900
   19.100
   19.000
   19.100
   18.900
   18.700
   17.900
   19.800
   20.300
   21.900
   23.000
   23.400
   23.300
   23.000
   21.500
   21.200
   19.500
   19.900
   18.800
   16.500
   14.500
   14.600
   14.100
   13.500
   13.500
   12.200
   11.200
   10.900
    9.900
    9.800
    9.900
   11.800
   14.900
   17.500
   19.800
   19.900
   22.300
   22.600
   22.000
   23.000
   22.200
   21.800
   19.100
   17.600
   17.400
   15.900
   15.800
   14.700
   13.700
   13.300
   11.600
   11.700
   10.400
    9.700
    9.600
   12.700
   17.200
   19.900
   22.100
   24.000
   26.200
   24.400
   24.200
   24.000
   23.300
   22.700
   21.100
   20.200
   19.200
   18.900
   18.500
   18.500
   18.200
   18.200
   18.200
   17.400
   17.500
   17.600
   17.700
   18.900
   20.700
   23.000
   24.000
   24.900
   26.700
   28.000
   28.700
   29.300
   28.500
   26.300
   24.800
   23.800
   23.100
   22.400
   22.000
   21.400
   20.900
   21.000
   20.400
   19.900
   18.500
   18.300
   18.300
   20.000
   22.500
   23.900
   25.400
   27.200
   28.200
   28.800
   29.200
   28.100
   27.900
   27.200
   26.200
   24.700
   22.600
   21.300
   21.000
   20.200
   19.900
   19.200
   19.200
   18.800
   18.500
   18.900
   18.600
   19.700
   21.900
   24.800
   26.500
   27.600
   28.600
   29.800
   30.400
   29.900
   28.900
   26.500
   24.300
   22.900
   21.900
   21.700
   21.400
   19.900
   17.000
   16.700
   17.100
   17.100
   17.000
   17.100
   16.800
   17.000
   18.400
   19.300
   20.700
   21.600
   22.700
   21.200
   19.300
   19.600
   20.500
   20.300
   19.100
   18.500
   18.000
   18.000
   17.300
   17.100
   16.100
   16.000
   15.500
   15.100
   14.800
   14.700
   14.600
   14.900
   15.800
   17.100
   19.100
   20.500
   22.200
   22.300
   22.900
   23.000
   22.400
   21.400
   19.900
   19.000
   18.400
   17.800
   16.900
   16.600
   14.900
   15.100
   14.600
   14.500
   14.200
   13.800
   13.000
   14.200
   17.900
   21.600
   21.000
   22.000
   23.500
   22.700
   22.800
   22.900
   22.700
   21.800
   21.000
   19.500
   18.300
   17.700
   16.700
   16.700
   16.600
   15.200
   15.700
   15.500
   15.700
   15.800
   15.900
   16.200
   17.700
   19.200
   21.500
   22.100
   22.200
   22.600
   22.400
   22.500
   21.900
   21.700
   20.000
   19.100
   17.300
   16.600
   15.400
   13.900
   13.400
   12.400
   12.200
   11.500
   11.200
   11.100
   10.600
   12.300
   15.400
   19.500
   22.400
   25.200
   27.400
   28.300
   29.100
   29.500
   29.400
   27.700
   24.600
   22.400
   21.200
   20.000
   19.500
   18.600
   17.900
   17.700
   17.500
   17.400
   17.800
   18.600
   15.700
   14.600
   14.900
   16.000
   18.300
   19.200
   17.700
   17.800
   17.900
   17.800
   17.600
   17.200
   15.900
   16.000
   15.900
   15.800
   15.000
   15.000
   15.100
   14.600
   14.200
   14.500
   14.600
   14.400
   14.300
   14.600
   16.100
   17.500
   17.600
   18.300
   18.300
   18.700
   19.000
   19.600
   18.900
   18.800
   18.000
   17.400
   17.000
   16.200
   14.800
   14.700
   13.900
   12.600
   12.500
   12.600
   12.800
   12.500
   12.500
   12.400
   14.500
   17.300
   19.000
   20.500
   22.500
   23.600
   25.100
   24.800
   22.500
   21.500
   20.200
   19.600
   18.800
   17.600
   18.400
   18.200
   17.500
   17.300
   17.400
   17.100
   13.500
   13.200
   13.300
   13.000
   13.000
   12.500
   11.700
   12.400
   13.100
   13.600
   14.200
   14.400
   14.700
   14.700
   13.700
   12.800
   12.400
   11.500
   11.100
   11.400
   10.900
   11.700
   11.200
   10.200
   10.400
   10.800
   11.100
   11.400
   13.200
   13.600
   15.800
   16.100
   16.400
   17.700
   17.200
   13.500
   14.600
   12.200
   12.500
   12.300
   11.300
   10.400
   10.000
    9.600
    8.600
    7.800
    6.800
    6.400
    6.200
    6.700
    5.400
    6.800
    7.800
   10.700
   11.800
   13.300
   13.900
   15.200
   15.500
   15.500
   15.200
   14.400
   12.900
   11.500
   10.800
    9.500
    8.400
    8.100
    7.200
    5.400
    4.100
    4.300
    3.600
    3.400
    2.900
    3.500
    5.200
    7.700
   11.300
   13.800
   15.900
   16.000
   17.400
   17.000
   17.000
   15.500
   14.200
   12.500
   10.900
   10.100
    8.400
    6.600
    5.500
    5.300
    5.000
    4.300
    4.200
    3.800
    3.400
    5.000
    9.300
   11.300
   14.400
   16.600
   17.900
   19.100
   19.400
   19.400
   18.400
   17.400
   15.100
   13.400
   12.800
   11.800
   10.300
    8.900
    8.200
    7.500
    7.300
    6.700
    6.500
    6.000
    5.800
    7.700
   10.500
   13.600
   15.600
   17.200
   18.600
   19.000
   19.000
   18.900
   18.500
   17.200
   14.800
   13.200
   12.400
   11.700
   10.600
    9.700
    8.600
    7.900
    7.800
    6.900
    6.500
    6.300
    6.100
    7.000
    9.500
   12.600
   14.100
   15.800
   17.400
   17.700
   17.700
   17.100
   16.500
   15.400
   15.400
   14.700
   14.000
   12.700
   10.500
    9.000
    8.300
    8.000
    7.700
    6.900
    6.300
    6.100
    5.600
    6.700
    9.900
   12.500
   14.800
   16.400
   17.500
   17.700
   18.500
   19.000
   18.400
   17.600
   16.200
   14.100
   12.700
   11.200
    9.800
    8.400
    7.800
    7.300
    7.100
    6.900
    6.300
    6.100
    5.600
    6.200
    8.700
   12.200
   15.700
   18.000
   19.200
   20.900
   21.700
   22.400
   21.400
   19.500
   17.800
   16.800
   15.400
   13.300
   12.700
   12.900
   11.800
   10.600
   10.800
   11.100
   11.700
   10.900
   10.200
   10.400
   12.100
   14.500
   15.400
   17.400
   18.300
   18.800
   18.900
   19.400
   19.100
   18.300
   16.600
   16.600
   16.500
   16.500
   16.200
   16.000
   15.900
   17.400
   17.200
   16.700
   16.600
   16.900
   16.800
   16.900
   16.800
   17.200
   18.200
   18.900
   18.300
   20.100
   20.400
   20.200
   20.000
   18.000
   17.200
   16.300
   16.400
   16.500
   15.600
   14.600
   14.800
   14.700
   15.000
   15.400
   16.000
   16.500
   16.600
   16.700
   17.000
   17.600
   18.700
   20.100
   20.300
   19.700
   19.600
   19.700
   19.500
   18.700
   17.000
   16.900
   15.800
   15.200
   14.200
   14.200
   13.800
   14.200
   13.800
   13.100
   13.300
   13.700
   13.400
   13.400
   14.300
   16.000
   18.400
   19.200
   20.500
   20.700
   20.000
   19.100
   18.900
   18.100
   16.700
   16.200
   15.000
   15.800
   14.100
   13.300
   11.500
   10.900
   10.500
   10.000
    9.600
    9.500
    8.400
    9.300
   10.300
   11.300
   12.000
   14.500
   18.300
   21.100
   22.100
   23.200
   22.500
   20.300
   18.700
   18.100
   16.800
   16.200
   15.700
   15.300
   15.000
   14.600
   14.800
   14.700
   13.700
   11.900
   11.900
   11.700
   13.300
   15.200
   16.700
   18.000
   18.500
   19.200
   19.200
   19.400
   18.200
   17.300
   16.500
   16.400
   16.200
   15.700
   15.400
   14.800
   14.800
   14.800
   14.300
   14.100
   13.100
   12.900
   12.900
   12.800
   13.100
   14.500
   15.800
   16.900
   18.600
   18.800
   17.000
   16.400
   15.000
   13.900
   13.800
   14.200
   12.900
   12.800
   12.900
   13.200
   13.300
   13.300
   13.300
   13.200
   13.300
   12.500
   12.200
   12.600
   14.500
   15.700
   17.100
   17.900
   19.100
   18.500
   17.900
   17.800
   17.100
   16.800
   16.000
   15.400
   15.400
   14.900
   14.400
   13.300
   14.000
   14.100
   13.500
   13.000
   12.600
   13.200
   13.400
   13.800
   14.700
   15.400
   16.500
   17.100
   18.600
   19.000
   19.000
   18.900
   18.500
   17.500
   16.400
   15.600
   14.600
   14.300
   14.500
   14.600
   14.800
   13.500
   13.700
   12.700
   11.700
   11.100
   10.700
   11.400
   14.100
   15.600
   16.200
   18.300
   19.000
   19.600
   20.200
   20.600
   20.200
   18.200
   17.200
   16.200
   15.500
   15.200
   15.600
   15.900
   15.500
   15.300
   15.100
   15.700
   15.500
   15.200
   14.500
   15.100
   17.100
   18.700
   19.500
   18.900
   18.700
   18.900
   19.300
   19.700
   18.900
   17.500
   16.500
   15.200
   15.400
   13.900
   13.100
   12.800
   12.400
   12.300
   10.900
   10.000
    9.800
    9.300
    9.600
   10.000
   11.400
   13.300
   16.100
   18.500
   20.300
   21.800
   22.000
   22.700
   21.500
   19.800
   18.700
   17.300
   16.500
   16.200
   16.300
   15.700
   15.800
   16.100
   15.900
   16.200
   16.100
   14.900
   15.900
   15.800
   15.500
   16.800
   17.500
   18.700
   19.300
   19.600
   19.900
   19.900
   19.500
   17.700
   15.900
   14.400
   15.200
   14.500
   13.400
   13.000
   10.900
   11.900
   10.500
   10.100
    9.200
    9.300
    9.800
    9.700
   11.600
   14.700
   17.400
   18.600
   19.100
   19.900
   19.600
   19.700
   19.200
   17.700
   16.600
   15.300
   13.300
   13.900
   13.200
   11.900
    9.100
    8.300
    7.900
    7.100
    7.100
    7.300
    6.700
    6.800
    8.900
   12.100
   14.800
   16.400
   18.500
   19.100
   19.700
   20.000
   19.000
   18.400
   16.400
   15.600
   15.000
   14.100
   12.300
   12.500
   11.500
   11.300
   10.700
   10.300
   10.200
    9.900
   10.200
   11.000
   12.300
   14.200
   16.500
   19.700
   20.100
   20.000
   22.000
   22.000
   20.800
   19.400
   19.000
   18.300
   17.300
   16.800
   16.800
   16.100
   15.500
   15.300
   14.300
   11.600
   12.900
   12.200
   11.800
   11.500
   12.500
   14.100
   16.700
   19.100
   19.600
   19.700
   20.100
   20.100
   19.700
   17.600
   17.000
   16.600
   16.100
   15.700
   15.700
   15.400
   15.300
   14.900
   14.200
   14.100
   14.200
   13.400
   13.600
   15.600
   16.200
   16.900
   17.500
   18.500
   19.600
   20.300
   19.600
   18.900
   18.000
   17.800
   17.700
   17.700
   17.300
   17.300
   17.300
   17.200
   17.100
   16.900
   16.000
   15.200
   14.000
   12.700
   17.300
   17.200
   18.200
   19.400
   20.700
   22.400
   23.000
   23.700
   23.700
   22.900
   21.900
   19.900
   18.500
   18.000
   18.100
   17.500
   16.900
   16.600
   15.300
   15.400
   15.100
   15.100
   14.700
   14.600
   14.500
   14.500
   14.800
   16.100
   16.900
   18.100
   19.100
   19.600
   19.800
   19.800
   19.200
   18.000
   16.000
   15.400
   14.200
   14.300
   13.300
   11.300
   13.200
   12.000
   11.200
   14.700
   14.800
   15.100
   15.000
   15.400
   16.500
   18.100
   19.300
   20.100
   21.000
   21.100
   21.300
   20.200
   19.200
   18.500
   18.100
   18.200
   18.100
   17.900
   18.000
   17.700
   17.600
   17.700
   17.400
   17.500
   17.500
   17.400
   17.000
   17.000
   16.500
   16.400
   17.200
   18.100
   18.300
   19.700
   19.400
   18.800
   17.000
   14.600
   13.600
   13.000
   12.300
   12.200
   12.000
   11.500
   11.700
   11.300
   11.000
   10.300
    9.100
    8.700
    8.100
    7.800
    9.300
   10.400
   11.800
   13.000
   14.200
   14.400
   14.500
   13.800
   13.600
   11.500
   10.100
    9.900
    9.200
    8.500
    6.700
    5.200
    4.500
    3.100
    2.900
    2.400
    2.400
    1.700
    1.800
    1.800
    4.300
    6.800
   10.000
   11.700
   12.600
   13.700
   13.900
   13.900
   13.700
   11.900
   10.900
    9.900
    8.200
    6.400
    5.100
    4.400
    3.700
    2.600
    2.100
    1.100
    1.700
    0.500
    0.500
    0.900
    2.300
    4.800
    8.700
   12.300
   14.100
   15.100
   15.500
   15.100
   14.300
   13.300
   12.800
   12.000
   10.000
    9.400
    8.700
    8.900
    8.500
    8.600
    8.700
    8.900
    8.900
   11.100
   11.700
   11.500
   11.500
   11.400
   11.000
   11.500
   12.400
   12.700
   12.300
   12.900
   11.900
   11.700
   10.000
    9.700
    9.000
    9.500
    9.400
    9.100
    7.900
    7.500
    6.800
    6.300
    5.500
    5.200
    5.400
    5.500
    6.900
    8.100
    9.600
   10.600
   10.700
   10.600
   10.900
   11.600
   10.400
    8.800
    9.000
    8.900
    8.100
    7.700
    7.300
    6.500
    6.900
    4.900
    4.000
    3.800
    3.900
    3.700
    4.000
    3.800
    5.800
    8.300
   10.100
   11.200
   11.700
   12.900
   12.400
   12.600
   11.800
   10.700
   10.400
   10.100
   10.000
   10.100
    9.500
    9.800
    9.700
    9.700
    9.600
    9.500
    9.500
    9.400
    9.400
    9.400
    9.600
   10.000
   10.900
   11.500
   13.200
   13.600
   13.800
   13.300
   12.800
   12.100
   11.600
   11.600
   11.000
   10.800
    9.400
    8.500
    7.900
    7.500
    8.100
    8.200
    8.200
    8.000
    7.300
    7.600
    7.700
    8.700
   10.300
   11.200
   11.500
   11.000
   11.100
    9.400
    9.800
    9.100
    9.100
    8.500
    8.000
    6.600
    6.600
    5.500
    4.500
    4.200
    3.800
    3.200
    2.500
    3.800
    4.100
    4.100
    3.900
    4.400
    4.900
    5.300
    5.800
    6.400
    6.800
    7.100
    7.000
    6.800
    6.700
    6.500
    6.400
    6.200
    5.900
    5.200
    5.200
    5.800
    5.500
    5.200
    5.300
    5.300
    5.500
    5.400
    5.500
    5.500
    5.700
    6.000
    6.700
    7.600
    8.100
    8.400
    8.400
    8.300
    8.000
    8.200
    7.300
    7.000
    7.000
    6.900
    6.900
    6.800
    6.700
    6.500
    6.400
    6.100
    6.000
    6.000
    5.800
    6.000
    6.300
    6.900
    6.900
    7.200
    7.500
    7.700
    7.800
    7.700
    7.600
    7.700
    7.800
    7.900
    8.000
    8.100
    8.100
    8.100
    8.200
    8.300
    8.300
    8.400
    8.400
    8.300
    8.500
    8.900
    9.000
    9.300
    9.600
    9.600
   10.100
   10.400
    8.700
    8.000
    7.700
    7.700
    7.500
    7.500
    7.300
    7.400
    6.200
    6.200
    6.300
    6.100
    5.200
    5.700
    5.600
    5.600
    6.000
    6.300
    7.400
    7.600
    7.200
    8.000
    7.300
    6.900
    6.700
    6.400
    6.100
    6.100
    6.000
    5.900
    6.000
    5.800
    5.500
    4.400
    4.200
    4.400
    3.700
    2.900
    2.600
    1.700
    1.600
    1.600
    3.600
    4.600
    4.100
    5.100
    4.800
    5.500
    4.600
    3.300
    2.400
    1.900
    2.300
    3.500
    3.400
    3.800
    3.800
    3.700
    4.300
    4.800
    5.000
    4.900
    5.100
    4.900
    5.500
    6.200
    7.400
    8.100
    9.100
    9.100
    9.500
    8.900
    8.600
    5.800
    5.600
    6.900
    6.600
    6.100
    5.700
    6.200
    5.600
    5.900
    6.200
    6.300
    5.600
    4.600
    5.800
    6.500
    7.300
    8.400
    9.900
   11.000
   10.100
   10.300
   10.500
   10.900
   10.900
   10.600
   11.200
   11.300
   11.300
   11.300
    9.400
    8.000
    6.800
    5.000
    3.600
    2.700
    1.400
    1.400
    1.300
    1.100
    1.900
    2.400
    2.600
    3.100
    3.800
    4.200
    4.900
    5.100
    5.100
    4.800
    4.500
    1.900
    2.400
    2.800
    3.500
    2.900
    3.100
    3.200
    2.200
    1.300
    0.800
    0.700
    0.900
    0.900
    1.000
    1.200
    1.900
    2.500
    3.200
    2.300
    2.200
    2.100
    1.900
    1.000
    1.100
    1.100
    0.900
    0.700
    0.500
    0.500
    0.300
    0.200
   -0.200
    0.200
    0.200
    0.100
   -0.100
   -0.500
   -0.600
    0.000
    0.400
    0.600
    1.100
    0.900
    1.000
    0.700
    0.400
    0.200
   -0.300
   -0.300
    0.000
    0.200
    0.400
    0.300
    0.100
   -0.200
    0.000
    0.000
    0.100
    0.000
    0.100
    0.000
    0.200
    0.300
    0.900
    1.900
    1.400
    1.400
    1.300
    1.400
    1.400
    1.200
    0.500
    0.000
    1.000
    1.600
    2.000
    2.000
    2.000
    1.600
    1.700
    1.800
    1.900
    2.200
    2.400
    2.400
    2.900
    3.800
    4.500
    4.800
    5.500
    6.000
    6.800
    7.200
    7.300
    6.900
    6.100
    5.900
    5.800
    5.700
    5.400
    4.700
    4.200
    3.800
    3.500
    3.200
    3.300
    3.000
    3.000
    3.100
    3.300
    3.600
    4.100
    5.000
    6.600
    6.900
    7.000
    6.400
    6.200
    6.100
    6.200
    6.000
    4.700
    4.500
    4.100
    4.500
    4.800
    4.900
    4.800
    4.400
    3.600
    2.700
    2.000
    2.100
    2.200
    2.400
    3.500
    3.900
    4.500
    5.300
    5.600
    5.100
    4.100
    3.600
    3.300
    3.400
    3.400
    3.700
    3.100
    3.200
    2.900
    2.600
    2.500
    2.600
    1.900
    1.400
    0.900
    0.900
    3.300
    6.400
    8.100
    9.700
   10.800
   11.100
   11.200
   11.100
   10.400
    9.400
    8.100
    7.400
    7.600
    7.000
    5.400
    3.900
    3.700
    1.500
    0.800
    0.300
   -0.100
   -0.100
   -0.200
   -0.600
    0.600
    1.600
    4.300
    6.400
    7.900
   10.200
   12.500
   12.900
   11.500
    9.800
    8.400
    8.500
    7.900
    7.700
    7.300
    7.100
    4.400
    3.800
    2.500
    2.300
    1.700
    8.800
    9.300
    9.700
   10.400
   11.400
   12.700
   13.400
   14.000
   14.300
   14.100
   13.500
   12.800
   12.100
   11.800
   11.400
   11.500
   11.400
   11.400
   11.200
   11.100
   11.100
   10.900
   10.800
   10.700
   10.500
   10.300
   10.300
   11.000
   11.800
   12.800
   13.400
   13.400
   13.700
   13.700
   13.500
   12.600
   11.900
   11.200
   10.300
    9.400
    7.200
    6.400
    5.000
    4.000
    4.400
    4.000
    3.300
    2.700
    2.500
    2.400
    2.800
    3.000
    6.700
    8.500
   10.400
   11.800
   13.900
   14.200
   13.700
   11.700
    9.700
    6.800
    6.100
    6.500
    4.900
    4.500
    3.300
    2.800
    2.500
    2.000
    1.400
    0.600
    0.200
    1.300
    1.400
    1.900
    2.700
    4.000
    4.700
    5.100
    6.200
    6.800
    5.900
    5.000
    4.600
    4.400
    3.800
    3.300
    3.000
    2.600
    2.100
    1.900
    1.900
    2.000
    2.000
    2.100
    2.800
    3.300
    3.900
    4.400
    5.000
    5.900
    7.100
    9.300
   10.900
   10.600
   10.100
    9.100
    7.600
    6.100
    6.300
    6.900
    7.000
    5.600
    4.800
    3.700
    2.600
    1.900
    0.800
    2.200
    2.600
    2.900
    3.000
    3.400
    4.000
    4.700
    5.400
    6.900
    8.400
    8.700
    9.100
    8.600
    6.900
    6.200
    4.600
    4.100
    2.500
    2.800
    3.100
    2.000
    2.600
    2.700
    2.700
    2.900
    3.200
    4.000
    4.800
    5.100
    6.300
    7.000
    7.900
    8.700
    9.100
   10.000
   11.000
   11.200
   11.000
   10.800
   10.900
   10.200
    9.200
    8.800
    8.600
    8.200
    8.400
    7.600
    7.500
    7.100
    7.200
    6.700
    6.500
    6.400
    6.300
    7.600
    8.300
    8.700
    8.900
    9.200
    8.700
    6.800
    5.200
    3.300
    4.400
    3.700
    2.300
    2.500
    2.200
   -0.100
   -0.400
   -0.400
   -1.600
   -1.800
   -1.900
   -1.700
   -1.600
   -0.500
    0.800
    2.900
    5.900
    7.100
    8.300
    8.500
    8.900
    7.900
    6.800
    5.900
    5.500
    4.300
    2.500
    1.300
    0.800
   -0.300
   -0.300
    0.000
   -0.900
   -1.100
   -1.300
   -0.900
   -0.900
    0.300
    1.400
    4.000
    6.700
    8.400
   10.300
   10.900
   10.800
   10.300
    8.300
    8.400
    5.900
    5.200
    3.700
    3.400
    3.800
    3.100
    1.400
    1.900
    1.300
    0.100
    0.100
    0.000
   -0.300
    0.300
    1.600
    3.800
    7.100
    9.100
   11.400
   10.100
   10.500
    9.600
    7.500
    6.100
    5.800
    4.400
    3.700
    2.700
    1.600
    2.000
    2.100
    2.000
    1.600
    1.100
    1.000
    0.900
    1.000
    1.500
    2.500
    3.700
    4.700
    5.800
    6.700
    7.000
    6.900
    6.700
    6.600
    7.200
    7.600
    8.000
    7.500
    7.500
    6.800
    6.100
    5.800
    5.500
    5.500
    5.200
    5.000
    4.600
    4.100
    4.700
    5.200
    6.500
    7.500
    7.700
    7.400
    8.100
    7.900
    7.200
    6.800
    6.200
    6.300
    6.500
    6.700
    6.600
    5.800
    6.200
    8.300
    8.800
    9.600
    9.600
   10.000
   10.400
   10.400
   10.500
   11.300
   12.000
   12.000
   12.500
   13.700
   13.900
   14.000
   13.500
   13.400
   12.900
   12.600
   11.600
   11.400
   10.900
    9.400
    9.100
    8.600
    7.700
    6.800
    5.600
    7.000
    7.900
    7.500
    7.500
   11.800
   11.700
   11.700
   12.000
   11.200
   11.800
   11.400
    9.300
    8.200
    8.400
    7.700
    7.900
    7.800
    7.500
    7.400
    6.800
    6.300
    7.000
    6.200
    5.900
    5.800
    6.300
    6.600
    7.200
    8.200
   10.100
   10.700
   11.300
   12.100
   11.300
   10.900
   10.000
    9.100
    8.900
    7.400
    7.700
    7.200
    6.800
    6.200
    5.700
    5.400
    5.500
    6.100
    5.900
    5.700
    5.700
    5.700
    5.900
    6.300
    7.000
    7.500
    7.400
    7.400
    7.200
    7.400
    7.800
    8.100
    8.500
    8.700
    8.800
    8.500
    7.600
    7.000
    6.700
    5.500
    5.200
    5.200
    5.200
    5.000
    5.000
    4.900
    4.900
    5.200
    6.000
    5.800
    6.700
    7.200
    6.700
    5.300
    4.100
    3.700
    3.500
    2.900
    2.200
    2.000
    2.300
    0.600
    0.900
    0.800
    0.400
    0.000
   -0.300
   -0.300
   -0.200
    0.200
   -0.100
    0.500
    1.000
    1.800
    2.400
    3.100
    3.100
    3.200
    2.500
    1.500
    0.900
    0.800
    1.000
    0.300
   -0.100
   -0.600
   -0.200
   -0.800
   -1.000
   -1.000
   -1.100
   -1.400
   -0.600
   -0.600
   -0.600
   -0.400
    0.200
    0.900
    2.300
    2.500
    2.400
    2.800
    3.100
    3.100
    3.100
    3.000
    3.000
    2.800
    2.900
    2.800
    2.900
    2.800
    3.000
    3.400
    4.300
    4.500
    5.600
    6.900
    7.500
    8.200
    9.000
    9.700
    9.800
    9.900
    9.800
    9.600
    9.500
    9.500
    9.500
    9.500
    9.500
    9.700
    9.900
   10.000
   10.000
    9.900
   10.100
   10.300
   10.200
    9.700
    9.400
    9.600
   10.000
   10.000
    9.200
    9.600
    9.900
   10.500
   10.900
   10.900
   10.700
   10.700
   10.700
   10.600
   10.300
    9.600
    9.700
    9.700
    8.000
    6.300
    4.500
    2.500
    1.400
    0.400
    0.000
   -0.300
   -0.200
    0.600
    1.500
    1.600
    2.300
    2.800
    2.800
    2.900
    2.000
    0.700
    0.400
   -0.400
   -1.100
   -1.500
   -2.300
   -2.700
   -2.900
   -3.300
   -3.600
   -3.400
   -2.800
   -2.500
   -1.800
   -1.700
   -2.300
   -0.800
    0.000
    2.400
    4.000
    5.300
    6.300
    6.800
    6.200
    4.800
    3.800
    2.000
    1.500
    1.900
    1.600
    1.900
    1.500
    0.200
   -0.100
   -0.200
    2.700
    2.800
    2.800
   -0.200
    2.900
    3.900
    5.100
    6.300
    7.200
    8.100
    8.500
    8.300
    7.100
    6.400
    6.200
    6.000
    6.300
    6.900
    7.500
    7.700
    7.800
    7.800
    7.600
    7.700
    7.300
    8.200
    6.500
    6.100
    5.100
    4.800
    6.200
    7.000
    7.900
    8.600
    9.200
    9.400
    9.300
    8.900
    8.500
    8.200
    7.800
    7.900
    7.300
    6.800
    6.200
    6.200
    6.500
    5.700
    6.100
    6.300
    5.700
    5.700
    6.500
    6.800
    7.400
    8.900
   10.300
   10.300
   10.200
   10.100
    9.400
    9.000
    8.600
    8.600
    8.400
    7.900
    8.200
    8.500
    8.600
    8.600
    8.500
    8.600
    8.100
    8.000
    7.700
    8.200
    7.800
    8.000
    7.700
    8.800
   10.700
   13.900
   13.200
   12.700
   12.300
   11.400
   10.400
   10.600
   10.700
   10.900
   10.700
   10.500
   10.400
   10.300
    9.900
    9.700
    9.900
   10.100
    9.600
    9.800
   11.400
   13.100
   15.400
   16.000
   16.300
   16.300
   15.800
   15.300
   14.700
   13.300
   12.700
   10.600
   10.600
   10.600
   10.100
   10.200
   10.800
   11.400
   11.200
   10.700
   10.400
   10.400
    9.900
    9.300
    9.300
    9.100
    9.400
    8.900
    8.400
    9.400
   10.200
   10.500
   10.200
    9.500
    9.400
   11.100
   10.000
   10.900
    9.400
    8.400
    8.200
    7.800
    7.200
    6.200
    6.000
    5.700
    5.400
    5.300
    5.900
    6.000
    6.100
    6.200
    6.300
    7.500
    8.300
    6.300
    6.800
    5.500
    6.100
    6.200
    5.900
    5.200
    4.500
    4.300
    3.900
    3.800
    3.800
    3.400
    2.200
    1.600
    2.700
    2.200
    1.900
    1.700
    2.000
    2.300
    2.700
    3.500
    4.500
    4.500
    2.900
    2.000
    1.200
    0.800
    1.100
    0.800
    0.900
    0.300
   -0.600
   -1.000
   -0.800
   -0.400
   -0.900
   -0.900
   -1.000
   -1.200
   -1.400
    0.200
    2.500
    4.400
    5.400
    6.100
    5.900
    5.100
    4.400
    3.900
    3.800
    3.800
    4.000
    3.500
    3.200
    3.200
    3.200
    2.900
    2.800
    2.900
    3.000
    3.100
    3.200
    3.500
    3.700
    4.600
    6.200
    8.300
    8.700
    9.100
    9.200
    9.100
    8.800
    8.600
    8.400
    8.400
    8.200
    8.000
    8.100
    8.100
    8.100
    8.200
    8.200
    8.100
    7.900
    7.800
    7.500
    7.400
    7.500
    8.000
    8.700
    8.500
    9.000
    9.900
   10.100
    9.900
    9.800
    9.200
    8.900
    9.000
    8.800
    8.100
    8.000
    7.700
    7.900
    7.800
    7.300
    7.300
    7.300
    7.300
    7.500
    7.400
    7.400
    7.900
    8.500
    9.100
    9.800
   10.300
   11.200
   11.100
   10.000
    8.800
    8.700
    8.700
    8.500
    8.500
    8.300
    8.000
    8.200
    7.700
    7.600
    7.400
    7.300
    7.300
    7.100
    6.800
    6.600
    7.000
    8.100
    9.600
   10.800
   10.600
   11.400
   11.000
   10.100
    8.900
    8.500
    7.800
    7.300
    7.200
    6.900
    5.400
    4.100
    3.800
    3.100
    2.300
    2.500
    2.200
    2.300
    2.300
    2.600
    3.300
    3.000
    5.600
    8.300
   10.600
   11.800
   11.600
   10.600
    8.800
    7.000
    5.300
    4.800
    4.600
    4.900
    4.600
    4.200
    3.300
    2.300
    2.200
    2.200
    1.400
    1.000
    1.200
    1.200
    2.400
    5.100
    7.900
    9.200
   10.100
   11.100
   12.000
   11.400
   10.100
   10.200
    9.500
    9.300
    8.300
    7.200
    7.500
    7.300
    5.600
    3.300
    3.300
    2.900
    2.900
    2.300
    2.300
    3.600
    4.200
    7.300
   10.100
   10.700
   11.800
   12.200
   11.800
   11.200
    9.900
    7.700
    7.300
    5.300
    5.800
    3.500
    2.700
    2.200
    1.500
    1.400
    0.600
    0.800
    0.300
   -0.300
    0.300
    0.900
    2.300
    4.900
    6.900
    9.100
    8.200
    8.000
    8.000
    7.900
    7.200
    6.900
    6.700
    6.200
    6.400
    6.300
    6.100
    6.300
    5.800
    5.800
    6.500
    6.100
    6.400
    6.100
    5.700
    5.900
    6.400
    7.300
    7.800
    8.600
    9.200
    9.300
    9.300
    9.000
    8.500
    8.100
    7.700
    7.200
    6.800
    7.200
    6.800
    6.600
    6.600
    6.500
    6.400
    6.100
    6.400
    6.100
    6.500
    6.500
    6.700
    6.900
    8.200
    7.800
    7.000
    6.700
    6.300
    6.200
    5.900
    5.400
    6.000
    5.900
    5.800
    5.800
    5.700
    5.300
    5.000
    4.200
    3.700
    3.300
    3.000
    2.600
    2.300
    2.400
    2.600
    2.800
    2.500
    2.500
    2.700
    2.700
    2.900
    2.600
    2.500
    2.300
    2.300
    2.300
    2.200
    1.800
    1.200
    0.800
    0.600
    0.300
   -1.200
   -1.200
   -0.700
   -0.400
   -0.800
   -0.600
   -0.600
   -0.600
   -0.200
    0.200
    0.500
    0.900
    0.800
    0.700
    0.400
    0.100
    0.100
   -0.100
   -0.300
   -0.600
   -0.700
   -0.600
   -0.400
   -0.100
    0.000
    0.000
    0.000
    0.100
   -0.100
    0.100
    0.100
    0.200
    0.500
    1.400
    2.500
    2.500
    2.300
    1.800
   -0.400
   -0.500
   -0.500
   -0.300
   -0.400
   -0.800
   -1.700
   -1.600
   -1.200
   -1.000
   -1.100
   -1.300
   -1.700
   -1.800
   -1.600
   -2.100
   -0.800
    1.200
    3.200
    4.800
    6.400
    7.500
    7.500
    6.300
    5.300
    4.800
    4.800
    4.500
    4.400
    4.400
    3.500
    3.400
    1.300
    1.000
    1.900
    2.100
   -0.300
   -1.400
   -1.200
   -1.500
    0.400
    6.600
    8.900
   10.100
    9.800
   10.000
   10.200
    9.300
    8.100
    7.600
    7.500
    7.400
    7.500
    7.700
    7.400
    7.600
    7.500
    6.900
    6.800
    6.600
    5.400
    5.800
    5.500
    5.300
    6.000
    6.900
    7.800
   10.100
    9.800
   10.600
   11.200
   10.500
    9.500
    8.300
    6.500
    4.500
    4.200
    2.900
    2.700
    3.100
    0.500
    1.100
    2.100
    2.100
    1.800
    1.600
    1.700
    2.500
    3.100
    3.500
    4.100
    5.100
    5.500
    5.000
    5.200
    5.400
    3.700
    2.100
    2.000
    0.800
    1.500
    1.000
    0.100
   -0.900
   -0.600
   -0.700
   -0.600
   -1.000
   -2.000
   -1.400
   -2.100
   -2.000
   -0.300
    0.900
    2.100
    3.200
    4.600
    5.900
    5.700
    5.200
    3.500
    2.600
    1.800
    1.900
    1.300
    1.600
    1.300
    0.600
    0.600
    0.500
    0.000
    0.300
    0.500
    0.200
    0.300
    0.800
    1.300
    1.600
    2.200
    2.400
    2.800
    3.100
    2.900
    2.700
    2.300
    2.100
    2.100
    2.300
    2.300
    2.500
    2.600
    2.700
    2.900
    2.900
    3.200
    3.100
    3.100
    3.200
    3.200
    3.400
    4.100
    4.600
    5.200
    5.900
    6.200
    6.300
    6.400
    6.400
    5.200
    5.000
    4.900
    3.800
    2.400
    1.000
    0.000
   -0.600
   -0.300
   -0.500
   -1.900
   -2.400
   -2.900
   -2.600
   -2.300
   -2.100
   -0.500
    0.900
    2.900
    4.000
    4.800
    5.700
    5.400
    4.900
    2.600
    1.700
    0.800
    0.900
    0.400
   -0.600
   -1.700
   -2.300
   -2.200
   -1.800
   -1.100
   -1.700
   -1.500
   -0.700
   -1.000
   -1.400
   -0.700
    0.400
    1.700
    2.400
    3.000
    3.400
    3.300
    2.700
    1.900
    1.400
    1.500
    2.300
    2.000
    0.900
    1.600
    1.800
    1.900
    1.800
    1.700
    1.700
    0.800
    0.100
    1.000
    1.300
    2.000
    2.300
    2.800
    2.900
    3.200
    3.600
    3.800
    3.700
    3.500
    3.600
    3.500
    3.100
    3.300
    3.600
    4.300
    3.600
    3.900
    3.600
    3.200
    3.200
    3.000
    2.200
    1.200
    1.500
    2.600
    3.500
    4.500
    4.800
    5.100
    5.000
    4.900
    4.400
    3.800
    3.300
    3.400
    3.200
    3.100
    2.600
    1.700
    1.700
    1.500
    1.000
    0.600
    0.000
    0.100
    0.700
    0.500
    0.500
    1.100
    1.600
    2.900
    3.200
    3.200
    3.300
    3.100
    2.700
    2.100
    1.400
    0.100
   -0.200
   -0.800
   -1.700
   -2.900
   -3.200
   -2.700
   -3.000
   -3.800
   -4.000
   -4.100
   -4.300
   -5.300
   -5.500
   -4.400
   -3.400
   -2.900
   -2.100
   -0.900
    0.200
    0.500
   -0.300
   -1.400
   -1.900
   -2.400
   -2.900
   -2.700
   -2.400
   -3.000
   -1.800
   -1.100
   -1.200
   -1.400
   -0.700
   -0.700
    1.400
    1.600
    1.600
    2.500
    3.600
    5.400
    6.500
    7.000
    7.000
    6.400
    5.900
    4.700
    4.100
    3.800
    4.000
    3.500
    2.900
    2.500
    2.600
    1.700
    1.400
    0.500
    2.200
    2.400
    2.400
    2.400
    0.900
    4.800
    6.200
    7.700
    7.700
    7.900
    8.900
    9.000
    7.900
    6.100
    5.400
    4.800
    4.600
    4.400
    4.300
    3.800
    3.800
    2.200
    1.400
    0.500
   -0.300
    0.000
   -0.500
    0.700
    0.900
    1.000
    1.200
    2.500
    5.600
    8.100
    9.400
   10.100
    9.700
    8.400
    6.200
    5.100
    3.600
    3.300
    2.000
    1.000
    0.600
   -0.200
   -0.100
   -0.500
    0.000
    0.600
    1.400
    1.400
    1.700
    3.700
    9.000
   10.800
   11.400
   12.200
   11.600
   11.500
   11.200
   10.600
   10.500
   10.400
   10.300
   10.100
   10.500
   10.000
    9.700
    9.600
    9.400
    9.500
    9.700
    9.900
    9.700
    9.400
    9.700
   10.300
   10.400
   11.100
   11.600
   12.800
   12.100
   12.500
   12.600
   11.400
    9.400
    8.300
    7.800
    7.000
    5.600
    4.400
    3.700
    3.200
    2.200
    2.100
    2.300
    2.200
    1.800
    2.500
    3.700
    4.600
    5.700
    6.700
    8.400
   10.000
   11.400
   12.000
   12.100
   11.200
    9.200
    7.600
    7.000
    5.700
    5.100
    4.100
    2.600
    2.200
    1.900
    1.700
    1.400
    0.800
    0.300
    0.800
    1.500
    4.500
    8.000
   12.200
   12.800
   13.700
   13.300
   13.000
   12.500
   11.400
   10.700
   10.400
   10.200
   10.300
   10.200
   10.000
    9.800
    9.300
    9.400
    9.200
    8.900
    8.600
    8.400
    8.500
    8.700
   10.500
   12.000
   12.500
   12.300
   12.900
   13.500
   13.000
   12.800
   12.600
   12.000
   11.800
   11.600
   11.500
   11.400
   10.900
   10.700
   10.400
    9.800
    9.400
    9.100
    7.900
    7.700
    7.700
    7.600
    7.800
    8.600
    9.600
   10.300
   10.200
   10.200
   10.100
    9.900
    8.600
    6.700
    5.900
    5.100
    5.100
    4.500
    2.500
    1.700
    1.400
    0.600
    0.500
    0.200
    0.200
   -0.400
    0.600
    0.200
    0.700
    2.100
    4.400
    7.900
   10.200
   12.300
   13.900
   14.700
   13.700
   12.500
   12.000
   10.400
    9.800
    9.400
    8.600
    8.600
    8.300
    7.600
    7.300
    7.500
    7.700
    7.800
    8.000
    8.500
    9.600
   10.800
   11.900
   13.400
   14.200
   14.800
   14.200
   12.700
   11.300
   10.000
    8.900
    8.500
    7.900
    7.700
    7.800
    7.700
    6.000
    6.000
    4.400
    3.500
    3.600
    3.800
    3.400
    4.300
    6.500
   10.400
   11.800
   12.700
   13.700
   13.800
   12.800
   11.700
   10.600
    9.900
    9.800
    9.200
    8.400
    7.900
    7.600
    7.800
    8.500
    8.100
    8.000
    9.500
    9.200
    9.400
    8.900
    9.000
   10.100
   11.000
   12.300
   13.100
   13.600
   13.700
   13.500
   13.300
   12.700
   11.800
   12.300
   11.000
   11.300
   11.400
   11.600
   11.800
   12.100
   12.000
   12.200
   11.000
   11.400
   11.800
   11.900
   12.400
   12.900
   13.400
   13.200
   14.400
   14.500
   14.400
   14.400
   14.200
   13.400
   13.200
   12.900
   12.100
   11.500
   11.400
   11.600
   11.500
   11.300
   11.200
   10.400
    9.400
    8.400
    7.600
    7.900
    8.100
    9.200
   10.300
   11.200
   10.400
   11.300
   11.600
   11.600
   12.000
   10.800
    9.500
    7.600
    6.200
    5.000
    3.900
    3.800
    3.400
    2.300
    2.500
    0.600
    0.300
    0.000
   -0.500
   -0.700
    1.000
    3.100
    5.800
    8.300
   11.000
   12.400
   13.600
   14.900
   13.700
   13.400
   13.100
   12.000
   10.900
   10.800
   10.900
   11.100
   10.800
   10.700
   10.500
   10.400
   10.600
   10.500
    9.800
    8.500
    7.700
    7.100
    6.700
    6.400
    7.400
    7.800
    8.800
    8.800
    8.100
    6.600
    4.800
    4.200
    4.100
    2.700
    2.900
    3.000
    3.000
    2.800
    1.900
    1.400
    1.400
    1.400
    0.900
    0.600
    1.000
    2.700
    4.600
    6.000
    6.600
    7.100
    7.900
    8.000
    7.700
    6.700
    5.000
    4.200
    3.000
    2.400
    1.400
    0.700
   -0.200
   -0.500
   -0.800
   -0.600
   -0.600
   -0.600
   -0.400
    0.100
    0.800
    2.200
    3.000
    4.200
    5.200
    6.400
    6.800
    6.500
    6.500
    6.800
    6.300
    6.100
    6.300
    6.600
    8.300
    9.100
    9.700
    9.900
   10.100
   10.000
   10.100
   10.100
   10.300
   10.100
   10.300
   11.000
   11.100
   11.600
   11.800
   13.400
   12.300
   11.600
   11.100
   11.200
   11.500
   11.600
   11.600
   11.400
   11.300
   11.300
   11.200
   11.200
   11.000
   10.800
   10.600
   10.500
   10.400
   10.500
   10.700
   10.700
   11.700
   11.800
   12.900
   12.600
   13.000
   13.200
   13.100
   12.500
   12.000
   11.500
   11.200
   11.200
   11.100
   11.000
   10.600
   10.100
   10.300
   10.900
    9.800
    9.600
    9.300
    9.300
    9.200
    9.200
    9.000
    7.700
    9.900
   10.800
    7.200
    8.200
    7.800
    7.700
    7.300
    7.300
    6.800
    6.300
    6.400
    6.300
    5.800
    6.400
    6.200
    6.200
    6.000
    5.800
    6.000
    5.800
    6.200
    6.400
    6.700
    6.800
    7.900
    8.800
    9.000
    8.700
    8.000
    7.900
    8.000
    7.900
    8.300
    8.500
    8.600
    8.500
    8.300
    8.500
    8.700
    9.700
    9.900
   10.100
   10.500
   10.700
   11.100
   11.400
   11.900
   12.300
   12.000
   12.600
   12.800
   12.100
   11.900
   11.700
   11.000
   10.700
   11.000
   10.800
   10.600
   10.600
   11.000
   10.700
   10.700
   10.800
   10.200
    9.900
    9.700
    9.800
   10.000
   10.100
    9.700
   10.100
   10.800
   10.000
    9.800
    9.800
   10.600
   10.100
    9.500
    9.300
    8.900
    8.500
    7.800
    7.400
    7.200
    7.300
    7.200
    7.200
    6.600
    6.700
    6.400
    6.500
    6.500
    6.900
    7.600
    8.900
    9.300
   10.200
   10.400
   10.400
   10.300
    9.400
    8.000
    6.900
    4.700
    3.500
    2.800
    3.900
    1.300
    0.800
    0.500
    0.600
    0.200
   -1.000
   -0.800
   -1.300
    0.300
    3.700
    5.200
    6.700
    7.800
    8.800
   10.000
    9.900
    9.800
    8.800
    7.500
    6.300
    5.500
    2.900
    2.200
    1.300
    0.700
   -0.600
   -0.900
   -0.600
   -1.100
   -0.100
    0.100
    0.000
    0.600
    4.600
    5.900
    8.100
    8.800
    9.900
   10.800
   10.900
   10.700
    9.200
    7.300
    6.600
    5.400
    4.500
    2.900
    2.300
    2.500
    1.000
    1.200
    1.500
    0.600
    0.100
    0.000
    0.400
    2.000
    4.900
    7.900
    9.000
    9.800
   10.700
   11.300
   11.900
   11.200
   10.800
   10.300
   10.200
   10.100
    8.800
    8.400
    8.300
    8.200
    8.700
    7.900
    8.800
    8.700
    8.900
    9.100
    9.000
    9.300
   10.400
   11.300
   12.100
   12.600
   13.600
   13.400
   13.900
   13.300
   12.600
   12.100
   11.500
   10.100
   10.100
    9.800
    8.000
    7.300
    6.500
    5.600
    4.400
    4.100
    3.600
    2.800
    2.200
    4.000
    7.700
   11.200
   12.600
   14.700
   15.800
   16.400
   16.700
   16.600
   15.700
   14.300
   12.400
   11.200
   10.700
    8.700
    7.600
    6.700
    6.500
    5.600
    5.600
    5.500
    4.500
    4.300
    3.700
    5.400
    8.200
   10.400
   13.500
   15.300
   16.900
   18.100
   19.100
   19.000
   18.100
   16.600
   13.100
   12.700
   10.700
    8.600
    9.400
    7.100
    7.000
    5.900
    6.400
    7.200
    6.100
    4.800
    4.300
    9.100
   11.400
   13.300
   15.400
   16.900
   17.100
   16.700
   15.200
   13.700
   11.600
   10.700
   10.400
   10.300
   10.200
    9.900
   10.000
    9.700
    9.800
    9.800
    9.800
    9.900
    9.800
    9.700
    9.900
   10.900
   12.100
   12.900
   13.800
   14.200
   14.100
   14.200
   13.900
   13.500
   12.900
   11.800
   11.500
   10.900
   10.500
   10.300
   10.200
    9.800
    9.800
    9.600
    9.300
    9.000
    8.800
    8.200
    8.300
    9.400
   10.500
   11.000
   12.200
   13.000
   13.400
   13.700
   13.800
   13.300
   13.000
   12.700
   12.200
   11.900
   11.500
   11.400
   11.000
   10.900
   10.700
    9.600
    9.500
    9.700
   11.800
   12.300
   12.500
   10.600
   10.300
   10.200
    9.700
   11.800
   11.700
   12.400
    9.700
    9.800
    9.500
    8.600
    7.900
    8.200
    7.400
    6.700
    7.100
    6.200
    5.500
    4.800
    4.600
    4.000
    3.300
    3.200
    2.900
    4.500
    6.400
    8.000
    9.000
    9.500
   10.300
   10.600
   10.800
   10.900
   10.200
    8.900
    7.600
    6.700
    5.700
    4.200
    3.200
    2.800
    2.300
    1.200
    1.000
    0.600
    0.200
    0.200
    0.100
    2.600
    6.100
    8.800
   11.100
   12.900
   13.400
   14.800
   15.000
   14.600
   13.900
   11.600
   10.300
    9.700
    9.100
    9.100
    8.200
    7.600
    7.800
    8.200
    7.700
    8.400
    9.200
    9.600
   10.000
   10.000
   10.100
   10.400
   11.000
   11.200
   11.700
   11.500
   12.300
   12.600
   11.700
    8.800
    7.300
    7.000
    5.900
    4.800
    4.300
    3.000
    2.000
    1.600
    0.800
    0.600
   -0.300
   -0.300
   -0.200
    1.900
    4.300
    6.400
    8.000
    8.800
   10.400
   11.100
   11.700
   11.600
   11.100
    8.900
    8.200
    6.400
    5.500
    4.400
    1.600
    1.800
    1.000
    0.800
   -0.500
   -0.100
   -0.600
   -1.400
   -1.200
    2.700
    6.300
    9.500
   12.100
   13.200
   14.400
   14.900
   15.000
   14.300
   13.100
   10.700
    9.700
    9.300
    8.600
    7.600
    7.200
    7.100
    7.300
    6.100
    3.900
    3.800
    3.400
    3.500
    4.000
    6.000
    9.200
   12.800
   14.300
   15.900
   17.600
   18.100
   18.100
   17.600
   16.800
   14.000
   12.700
   12.100
   10.000
    7.900
    7.700
    5.100
    5.300
    4.900
    4.100
    3.200
    3.000
    3.100
    3.000
    6.100
    9.800
   12.800
   14.100
   15.300
   16.100
   17.200
   17.600
   17.500
   16.900
   15.700
   13.700
   11.000
    9.600
    8.600
    7.400
    6.400
    5.400
    4.600
    4.000
    3.100
    3.200
    3.200
    3.000
    6.200
    9.700
   14.100
   15.900
   17.600
   18.600
   19.200
   19.400
   19.300
   18.600
   15.400
   14.200
   13.100
   11.700
   11.300
   10.300
    8.500
    6.600
    5.900
    4.900
    4.000
    4.200
    4.100
    4.700
    8.200
   12.300
   13.900
   16.500
   17.800
   18.700
   19.700
   20.100
   19.800
   19.200
   16.600
   15.100
   14.000
   12.600
   10.600
    9.900
    9.200
    8.000
    6.900
    6.400
    5.900
    5.500
    5.500
    5.700
    8.600
   12.700
   14.200
   16.300
   17.500
   18.800
   19.900
   21.000
   21.400
   20.900
   18.100
   15.900
   14.500
   12.200
   10.500
    7.900
    7.300
    6.400
    5.800
    5.500
    4.700
    4.200
    3.900
    4.200
    7.600
   11.800
   14.500
   15.800
   17.500
   19.600
   20.500
   20.900
   20.700
   20.400
   17.600
   16.200
   14.300
   11.900
   10.300
    9.600
    8.500
    8.700
    7.800
    6.800
    7.400
    7.800
    6.800
    7.700
    8.100
    9.200
   10.400
   13.000
   13.900
   14.000
   14.600
   14.100
   14.600
   13.600
   12.200
   11.100
   10.400
    9.900
    9.300
    8.600
    8.500
    8.300
    8.700
    6.800
    7.100
    7.200
    7.800
    8.600
    9.100
    9.600
   10.300
   10.800
   12.200
   13.100
   15.000
   15.900
   16.400
   16.000
   13.500
   12.600
   13.400
   14.100
   13.000
   12.000
   11.100
   10.300
    9.600
    9.900
    9.900
    9.700
   10.000
    9.800
    9.300
   10.300
   12.000
   12.000
   13.500
   12.700
   13.900
   13.700
   13.500
   12.400
   11.100
   10.500
    9.700
    8.900
    7.800
    7.600
    6.300
    4.300
    3.700
    3.300
    2.800
    2.500
    2.300
    3.500
    5.700
    7.200
    8.900
   10.500
   12.000
   13.200
   14.000
   14.300
   14.000
   13.500
   11.700
   10.700
   10.100
    9.900
    9.300
    8.100
    6.900
    6.400
    5.400
    4.800
    3.200
    3.800
    3.700
    3.800
    6.400
    8.200
   10.500
   11.700
   13.400
   14.300
   15.100
   15.300
   15.500
   14.600
   13.000
   11.700
   11.600
   10.800
    9.400
    8.800
    8.100
    7.500
    7.300
    6.600
    6.400
    5.900
    5.600
    5.900
    7.200
    9.200
   11.100
   12.100
   11.800
   11.400
   11.700
   12.000
   11.700
   11.300
   11.000
   10.600
   10.200
    9.800
    9.200
    8.100
    7.700
    7.400
    6.100
    4.100
    5.500
    5.900
    5.900
    6.000
    6.500
    7.800
    9.000
    9.800
    9.900
   10.600
   11.400
   11.300
   11.900
   11.500
   10.300
    9.800
    7.700
    6.600
    5.800
    4.500
    3.400
    2.300
    1.900
    2.200
    0.900
    0.500
    0.700
    1.700
    3.400
    5.300
    8.400
   10.200
   11.600
   11.200
   12.300
   11.800
   11.400
   11.100
   10.600
    9.900
    9.700
    9.500
    9.200
    9.100
    9.100
    9.000
    8.900
    8.700
    8.500
    8.600
    8.500
    9.600
   10.800
   12.100
   13.000
   14.100
   14.800
   15.500
   16.000
   15.800
   15.100
   13.200
   11.800
   10.700
   10.000
    9.700
    9.200
    9.300
    9.200
    9.200
    9.200
    9.200
    9.200
    9.600
    9.900
   10.900
   11.700
   12.500
   13.100
   14.200
   15.100
   15.300
   14.200
   13.900
   13.500
   12.900
   12.600
   12.400
   12.200
   12.200
   12.100
   12.100
   12.000
   11.600
   11.600
   11.800
   11.700
   11.800
   11.900
   12.200
   12.000
   12.400
   13.500
   14.300
   13.300
   13.300
   14.400
   13.800
   12.900
   12.700
   12.200
   11.500
   11.800
   11.300
   10.700
    9.600
    9.600
   10.100
    9.800
    9.800
    9.700
    9.700
    9.600
    9.600
    9.700
    9.900
   10.700
   12.300
   13.400
   14.400
   14.300
   15.200
   15.000
   14.500
   13.600
   12.800
   12.500
   11.600
    9.200
    8.500
    7.400
    6.700
    6.300
    5.800
    4.800
    6.000
    6.500
    6.600
   10.800
   12.800
   14.500
   16.200
   17.700
   17.000
   17.600
   15.200
   13.300
   10.300
    9.800
    9.600
    9.600
    9.200
    8.500
    8.700
    8.300
    7.600
    7.300
    7.500
    7.200
    7.100
    7.000
    7.200
    8.000
   10.000
   10.200
   10.800
    9.400
   10.200
    9.200
    9.000
    8.200
    8.200
    7.500
    6.800
    6.900
    6.700
    6.700
    7.000
    6.900
    6.600
    6.200
    5.900
    5.600
    5.800
    5.800
    5.900
    6.000
    5.600
    6.500
    6.100
    6.400
    7.700
    8.000
    7.900
    7.800
    7.500
    7.100
    6.600
    6.400
    6.200
    5.700
    5.400
    4.800
    3.800
    3.600
    3.300
    3.600
    4.100
    4.200
    5.400
    5.800
    7.100
    8.700
    8.100
    9.200
   10.300
    9.900
   10.600
    9.000
    7.900
    7.500
    6.600
    6.300
    5.800
    5.300
    4.600
    4.200
    3.900
    4.200
    3.900
    3.600
    3.600
    3.600
    4.300
    4.700
    6.600
    6.700
    7.800
    9.100
    9.200
   10.700
   10.700
   10.000
    9.000
    7.500
    6.900
    7.000
    5.100
    3.900
    3.300
    3.100
    2.400
    2.500
    1.800
    1.600
    1.000
    1.100
    2.200
    5.300
    8.600
   10.600
   11.900
   12.900
   13.800
   14.300
   13.700
   13.700
   13.300
   12.900
   12.300
   11.000
   10.900
    9.900
    9.600
    8.600
    7.400
    6.400
    6.800
    4.100
    4.500
    5.600
    6.100
    7.700
    8.100
    7.900
    6.600
    7.000
    7.100
    7.500
    9.300
    9.800
    9.700
    8.300
    7.900
    7.400
    7.200
    7.000
    7.100
    6.800
    7.100
    6.800
    6.400
    6.200
    6.300
    5.200
    7.400
    9.300
   10.500
   11.800
   13.000
   13.000
   12.900
   14.800
   14.500
   14.000
   13.700
   12.600
   11.600
   10.600
   10.400
   10.000
    9.500
    9.300
    9.200
    9.400
    9.700
    9.800
   10.100
   10.500
   11.300
   13.500
   14.700
   16.100
   15.600
   15.400
   14.500
   14.800
   14.600
   13.100
   12.800
   11.900
   11.600
   11.500
   11.400
   11.600
   11.700
   11.900
   11.900
   12.100
   12.300
   12.400
   12.600
   12.400
   12.600
   13.900
   15.500
   16.400
   17.400
   18.100
   19.300
   19.600
   16.000
   14.400
   14.500
   13.800
   11.200
    9.700
   10.100
    9.000
    8.100
    7.500
    9.800
    8.100
    6.400
    6.700
    8.400
    8.800
    9.300
    9.800
    9.500
   10.300
   10.500
   10.600
   10.600
   10.400
   10.400
    9.600
    9.500
    9.000
    8.800
    8.900
    8.700
    8.600
    8.400
    8.200
    8.100
    7.900
    7.900
    7.400
    7.400
    7.300
    7.300
    7.100
    7.600
    9.300
    9.500
    9.900
   10.000
    9.100
    9.000
    8.600
    9.400
    8.100
    7.900
    6.300
    5.300
    5.000
    4.800
    4.200
    3.800
    4.000
    4.400
    4.600
    4.600
    4.000
    5.200
    6.000
    6.600
    7.300
    8.500
    9.000
    9.900
   10.300
   10.500
   11.000
   10.000
    9.000
    7.900
    6.500
    5.800
    5.500
    4.500
    4.400
    2.500
    2.200
    0.900
    1.100
    0.600
    0.800
    3.400
    6.000
    8.800
   10.600
   12.200
   13.900
   14.600
   15.800
   16.200
   16.900
   16.600
   15.600
   13.800
   12.400
   11.400
   10.600
    9.900
   10.000
    9.200
    8.100
    7.600
    8.100
   10.200
   11.000
   12.300
   12.800
   13.200
   14.700
   15.200
   14.400
   14.300
   14.200
   13.300
   11.400
   10.600
   10.700
    9.900
    9.400
   10.500
   10.600
   10.600
   10.600
   10.400
   10.300
   10.100
   10.000
    9.800
    9.900
    9.900
   11.200
   11.400
   11.300
   12.000
   12.800
   12.200
   12.900
   12.700
   12.500
   11.400
   10.100
    9.100
    8.900
    8.600
    8.400
    8.400
    8.500
    8.500
    8.400
    8.700
    8.900
    8.700
    9.400
    9.400
   11.300
   12.400
   12.700
   13.900
   13.700
   14.300
   14.500
   13.500
   13.000
   12.600
   12.300
   11.800
   11.400
   10.600
   10.300
   10.100
   10.000
    9.900
    9.600
    8.700
    8.300
    8.200
    8.100
    8.200
    8.900
    9.300
   10.300
   11.400
   13.500
   14.100
   12.100
   11.800
   10.600
   10.100
    9.500
    9.500
    9.100
    8.200
    8.600
    9.100
    8.100
    8.700
    9.300
    8.400
    7.700
    7.100
    7.300
    7.300
    7.600
    8.100
    8.600
    8.700
    9.800
   10.400
   11.700
   11.800
   10.500
   10.200
    9.300
    8.200
    8.000
    8.000
    7.800
    6.600
    6.300
    6.100
    5.900
    5.700
    5.700
    5.700
    5.900
    7.400
    8.800
   11.000
   12.800
   14.600
   15.300
   16.500
   16.700
   17.600
   17.300
   16.300
   15.200
   13.700
   12.700
   12.300
   11.600
   10.500
   10.000
   10.100
    9.900
   10.200
   10.400
   10.500
   10.800
   12.100
   12.700
   13.500
   15.000
   15.500
   16.700
   18.300
   17.600
   17.600
   17.500
   16.800
   15.300
   11.000
   10.600
    9.700
    9.400
    9.400
    9.700
    9.700
    8.600
    7.600
    6.500
    5.200
    5.800
    8.500
   11.000
   12.200
   13.300
   14.000
   15.300
   15.800
   16.100
   15.800
   15.600
   15.000
   14.500
   13.900
   13.800
   12.900
   12.000
   11.700
   11.600
   11.600
   11.100
   11.300
   11.100
   11.600
   12.100
   12.200
   14.600
   16.400
   16.800
   17.500
   17.400
   17.600
   16.400
   13.400
   12.600
   10.600
   10.600
   10.400
   10.300
    9.900
    9.000
   10.000
    9.600
    9.400
    9.600
    9.200
    8.400
    8.200
    8.600
   10.800
   12.200
   12.700
   13.900
   15.100
   16.000
   16.400
   16.400
   16.900
   16.500
   16.200
   14.700
   13.500
   12.300
   10.400
    8.000
    8.700
    7.300
    7.900
    6.000
    6.300
    5.800
    4.500
    5.400
    9.300
   12.300
   14.400
   15.600
   16.800
   17.900
   17.900
   17.500
   16.800
   11.200
   12.300
   11.800
   10.800
   10.300
    9.100
   10.100
    9.700
    8.800
    8.200
    8.100
    7.900
    8.300
    8.000
    8.200
    9.900
   11.400
   12.800
   14.000
   15.300
   16.500
   16.600
   16.400
   16.800
   17.800
   17.000
   16.300
   15.400
   14.000
   12.400
   11.700
   10.500
    9.200
    8.600
    8.600
    7.800
    7.500
    7.100
    7.900
   10.800
   13.100
   15.500
   18.300
   20.300
   21.300
   22.400
   23.200
   23.800
   23.200
   22.300
   20.700
   19.700
   18.100
   15.800
   14.200
   12.800
   14.000
   14.500
   14.700
   13.500
   13.200
   12.100
   12.400
   14.400
   14.700
   18.000
   19.800
   21.300
   22.600
   22.500
   23.900
   24.500
   24.000
   23.100
   21.300
   19.100
   17.700
   15.900
   15.000
   14.600
   14.200
   13.900
   13.700
   13.600
   13.600
   13.500
   13.800
   14.900
   15.600
   17.100
   18.000
   19.700
   20.300
   20.100
   19.300
   18.200
   17.900
   16.600
   16.200
   14.000
   13.400
   12.900
   12.600
   12.200
   12.100
   11.800
   12.000
   11.700
   10.500
    9.900
    9.700
    9.300
    9.600
   10.200
   10.800
   11.600
   12.600
   13.200
   10.500
   10.900
   13.200
   13.800
   13.200
   11.200
   10.300
    9.800
    9.000
    8.100
    6.900
    6.800
    5.800
    5.000
    4.300
    4.500
    5.600
    8.600
   11.000
   12.900
   14.200
   15.600
   16.600
   17.400
   17.900
   18.000
   18.200
   18.500
   17.100
   15.800
   14.900
   14.200
   13.100
   11.400
   10.700
   11.000
   10.700
   10.300
    9.200
   11.000
   12.500
   13.800
   16.400
   18.200
   19.800
   21.400
   22.700
   22.900
   22.200
   22.100
   21.100
   20.100
   18.600
   16.900
   15.200
   14.000
   13.600
   13.100
   13.500
   13.500
   11.900
   11.800
   12.200
   12.600
   12.200
   12.600
   13.500
   14.200
   14.700
   16.600
   17.700
   17.900
   17.500
   15.700
   15.200
   14.600
   14.200
   13.800
   13.200
   13.000
   12.900
   12.500
   12.100
   12.000
   11.800
   12.300
   12.800
   11.900
   11.400
   11.900
   11.300
   12.000
   13.500
   14.000
   14.000
   13.200
   12.500
   11.600
   10.900
   10.300
    9.500
    9.200
    9.100
    8.800
    8.600
    8.500
    8.300
    8.200
    8.300
    8.300
    8.300
    8.300
    8.400
    9.000
   10.500
   11.000
   12.200
   13.800
   12.500
   12.100
   14.000
   15.000
   13.300
   13.500
   13.500
   11.600
    9.700
    8.500
    7.400
    6.900
    6.700
    6.600
    5.300
    5.700
    4.900
    4.200
    6.400
    9.600
   11.900
   14.400
   16.200
   17.300
   18.300
   18.700
   19.300
   19.800
   19.800
   17.800
   16.400
   14.800
   14.000
   13.400
   12.900
   12.300
   11.900
   11.700
   12.200
   11.400
   11.200
   10.100
   10.800
   11.400
   14.900
   16.300
   17.100
   17.600
   18.400
   18.600
   19.800
   19.900
   19.400
   18.800
   16.500
   15.400
   14.800
   14.200
   13.300
   11.400
   11.200
   10.000
   10.200
   10.500
   10.000
    8.300
   10.500
   12.900
   15.400
   17.400
   19.000
   20.600
   21.500
   21.900
   22.700
   23.200
   22.800
   21.900
   20.000
   17.400
   17.000
   14.800
   13.900
   13.400
   13.300
   12.600
   10.300
   10.000
    9.700
    9.000
   10.200
   13.300
   17.300
   20.000
   21.800
   23.000
   24.100
   24.200
   24.600
   25.100
   25.500
   22.700
   21.600
   19.800
   17.500
   16.400
   15.300
   14.200
   13.000
   12.100
   12.100
   12.100
   12.000
   10.800
   13.100
   15.800
   17.500
   19.900
   21.600
   23.100
   24.500
   24.700
   25.400
   25.600
   24.800
   23.700
   22.000
   20.200
   18.800
   17.300
   16.400
   15.400
   15.000
   14.300
   15.100
   14.800
   14.600
   14.200
   15.200
   16.800
   18.700
   19.000
   20.000
   20.300
   20.200
   21.300
   20.700
   19.800
   19.700
   19.200
   19.200
   18.700
   17.500
   18.000
   17.200
   16.200
   15.000
   14.900
   14.400
   14.200
   14.800
   14.700
   15.500
   15.600
   17.500
   18.300
   18.600
   20.100
   21.500
   21.000
   21.700
   20.800
   20.100
   20.300
   18.600
   17.800
   16.400
   16.000
   15.100
   15.200
   15.100
   14.800
   14.500
   14.400
   13.800
   13.000
   13.900
   14.800
   15.600
   17.000
   17.600
   19.400
   17.900
   20.400
   22.000
   21.400
   21.800
   20.400
   18.200
   17.000
   16.100
   15.900
   15.500
   15.500
   15.400
   15.400
   14.900
   14.700
   14.500
   15.300
   15.600
   16.200
   17.000
   17.900
   19.200
   20.400
   21.100
   22.400
   19.600
   18.800
   17.400
   16.900
   16.600
   16.400
   15.700
   15.300
   15.000
   14.700
   14.800
   14.900
   14.700
   15.000
   15.100
   15.200
   15.600
   16.400
   17.300
   18.200
   18.600
   20.000
   20.600
   21.500
   22.300
   22.200
   20.500
   20.200
   18.900
   17.700
   17.200
   16.600
   16.100
   16.200
   16.100
   15.800
   15.800
   15.500
   15.300
   16.000
   15.700
   15.700
   18.100
   19.300
   18.400
   19.900
   21.500
   22.500
   21.300
   21.200
   20.600
   19.400
   18.500
   17.600
   16.900
   16.300
   16.200
   15.600
   16.500
   16.100
   16.100
   16.400
   16.300
   16.100
   16.300
   16.800
   16.800
   17.300
   18.000
   19.200
   19.300
   20.100
   20.200
   19.100
   17.100
   15.600
   15.900
   14.700
   14.000
   14.200
   14.600
   14.900
   14.300
   14.000
   13.900
   13.700
   13.500
   13.400
   13.700
   14.200
   14.900
   15.300
   15.700
   16.300
   17.600
   18.800
   18.300
   17.600
   17.900
   17.900
   18.000
   16.600
   15.900
   14.900
   13.900
   12.900
   12.700
   12.500
   11.500
   13.100
   13.200
   13.300
   13.500
   13.800
   16.700
   18.800
   19.800
   21.300
   22.200
   23.200
   23.400
   23.300
   23.000
   22.000
   20.900
   19.400
   18.900
   17.700
   17.200
   15.400
   15.200
   15.200
   13.900
   14.000
   13.100
   12.500
   14.600
   16.900
   18.500
   21.000
   22.000
   22.700
   23.500
   24.200
   24.900
   25.500
   25.500
   24.900
   24.200
   22.200
   20.300
   18.600
   17.900
   16.600
   15.600
   14.000
   13.800
   12.700
   13.100
   12.000
   14.700
   17.400
   19.900
   21.900
   24.100
   24.800
   25.800
   26.400
   26.800
   26.800
   26.400
   25.900
   24.800
   22.600
   20.600
   18.700
   18.300
   17.100
   16.100
   15.100
   15.000
   14.000
   13.000
   12.900
   16.300
   19.000
   21.000
   22.600
   24.000
   25.200
   26.000
   27.000
   27.600
   27.100
   26.900
   25.800
   24.200
   22.000
   20.900
   19.500
   18.600
   17.700
   17.300
   16.800
   16.800
   15.600
   14.100
   13.600
   15.200
   19.800
   21.000
   22.900
   24.200
   25.500
   26.100
   26.700
   26.500
   26.500
   24.500
   23.700
   22.400
   20.500
   19.900
   18.800
   17.100
   17.500
   17.200
   16.800
   16.400
   15.800
   15.600
   15.500
   15.500
   15.400
   14.600
   14.300
   14.700
   15.800
   15.700
   15.900
   15.800
   16.000
   16.200
   15.500
   15.300
   15.200
   14.600
   14.600
   14.500
   14.200
   13.600
   13.800
   14.000
   14.000
   12.100
   11.900
   12.100
   12.300
   12.800
   14.300
   14.600
   16.000
   16.400
   17.200
   15.300
   15.700
   15.900
   15.500
   14.900
   14.500
   14.000
   13.200
   11.900
   11.400
   11.100
   11.800
   11.600
   11.300
   11.200
   11.100
   11.500
   12.300
   13.400
   13.800
   14.800
   15.200
   15.600
   17.200
   17.100
   17.300
   18.000
   16.700
   15.700
   14.700
   14.100
   13.300
   12.500
   11.800
   10.900
   10.500
    9.100
    7.900
    6.800
    7.000
    9.900
   12.200
   14.000
   15.500
   16.200
   17.800
   18.700
   18.400
   19.200
   19.800
   20.100
   19.800
   18.300
   17.300
   15.800
   14.800
   13.200
   12.200
   12.300
   10.100
    9.700
    8.800
    7.900
    8.200
   10.600
   13.200
   16.800
   19.000
   19.700
   21.200
   21.200
   20.900
   20.500
   19.300
   18.500
   18.300
   17.500
   16.800
   16.500
   15.300
   14.200
   14.400
   13.700
   12.800
   11.600
   10.100
    9.100
    9.000
   10.900
   12.900
   14.500
   15.700
   16.500
   16.500
   17.800
   18.100
   18.400
   18.300
   19.000
   18.400
   17.600
   16.900
   16.100
   15.500
   15.100
   13.200
   11.800
    9.800
    9.200
    9.200
    8.000
    8.300
   11.000
   14.300
   16.800
   18.200
   19.800
   20.100
   21.100
   22.400
   23.100
   23.400
   23.300
   22.900
   22.500
   20.900
   19.300
   17.600
   15.800
   15.900
   12.900
   12.100
   11.100
   11.400
   11.100
   10.700
   13.100
   16.200
   19.600
   22.100
   23.400
   24.400
   25.200
   26.200
   26.700
   27.400
   26.900
   26.400
   25.600
   23.400
   21.700
   20.000
   17.400
   18.000
   16.300
   15.000
   14.100
   14.700
   14.700
   14.800
   15.200
   15.600
   16.400
   17.500
   19.300
   18.100
   19.200
   19.300
   18.500
   20.200
   20.400
   20.100
   19.200
   18.300
   17.700
   15.800
   15.800
   14.900
   14.400
   13.600
   12.100
   12.000
   11.800
   11.800
   13.700
   16.800
   18.900
   21.700
   24.000
   25.800
   27.300
   28.500
   29.000
   29.400
   27.500
   26.400
   19.100
   17.600
   17.000
   12.900
   12.500
   11.900
   12.300
   11.800
   11.500
   11.400
   11.500
   11.700
   12.200
   13.200
   14.500
   15.300
   16.800
   16.400
   18.500
   18.900
   18.400
   18.400
   19.000
   19.100
   17.800
   16.200
   15.700
   14.700
   14.300
   13.900
   13.200
   13.400
   13.800
   14.000
   14.300
   14.100
   14.300
   14.900
   15.100
   15.800
   16.800
   18.600
   20.000
   19.800
   20.000
   21.100
   20.500
   20.000
   20.000
   19.000
   17.900
   17.300
   16.600
   16.100
   15.400
   15.100
   14.800
   15.000
   14.700
   13.500
   13.200
   13.100
   13.600
   14.000
   15.100
   15.300
   16.100
   17.800
   18.200
   19.100
   20.200
   18.900
   18.500
   18.500
   17.900
   17.800
   17.400
   17.300
   16.800
   15.500
   14.400
   15.100
   16.500
   16.900
   17.800
   18.700
   19.800
   20.800
   22.700
   23.300
   23.000
   23.800
   24.200
   23.900
   23.900
   22.800
   22.200
   21.000
   20.600
   19.300
   17.900
   17.600
   15.900
   15.800
   15.200
   14.600
   14.200
   13.900
   14.900
   15.800
   16.300
   17.400
   19.600
   20.800
   21.700
   22.300
   23.200
   23.100
   22.700
   22.000
   21.000
   19.700
   18.400
   17.400
   16.700
   16.000
   14.600
   14.800
   14.000
   13.500
   12.300
   12.600
   15.100
   18.500
   20.800
   22.800
   24.400
   26.500
   27.900
   29.200
   30.100
   30.300
   30.000
   28.600
   26.900
   25.100
   23.300
   20.900
   21.500
   21.100
   20.000
   19.900
   18.800
   17.900
   17.000
   16.300
   19.000
   19.600
   20.400
   22.500
   25.000
   26.500
   27.400
   28.100
   28.800
   28.900
   26.700
   25.900
   23.700
   22.500
   21.800
   21.300
   21.100
   19.800
   19.100
   19.500
   18.200
   17.900
   17.500
   17.100
   17.500
   19.800
   19.500
   21.100
   25.000
   25.800
   27.200
   27.800
   28.500
   27.600
   27.700
   26.600
   25.200
   22.600
   22.100
   21.800
   21.700
   21.400
   20.700
   20.100
   19.700
   18.800
   17.800
   17.000
   16.900
   16.800
   17.000
   17.100
   17.800
   19.000
   21.700
   21.900
   20.400
   19.100
   20.500
   19.900
   19.500
   18.200
   17.900
   17.500
   17.400
   17.200
   17.200
   17.200
   17.000
   16.800
   16.800
   16.700
   16.900
   15.600
   15.200
   15.100
   15.400
   15.700
   17.500
   15.700
   15.700
   14.600
   13.800
   13.900
   13.500
   13.200
   13.100
   12.800
   11.900
   11.900
   12.300
   12.400
   12.700
   12.100
   11.600
   11.800
   12.100
   12.400
   13.200
   14.300
   15.800
   18.000
   17.700
   19.100
   18.000
   18.500
   19.600
   19.600
   18.400
   16.600
   16.200
   15.300
   14.900
   13.500
   12.500
   12.600
   12.200
   11.700
   11.200
   10.800
   12.100
   13.000
   14.200
   15.600
   17.500
   18.700
   20.400
   21.000
   20.500
   22.000
   22.300
   21.900
   21.300
   20.100
   17.300
   15.900
   14.400
   13.000
   12.900
   11.900
   11.400
   11.100
   10.600
   10.400
   12.700
   17.100
   20.100
   23.100
   24.100
   25.200
   25.900
   26.600
   27.600
   27.600
   27.500
   26.200
   25.000
   23.400
   22.100
   20.500
   19.600
   18.800
   18.500
   18.500
   18.400
   18.500
   18.100
   18.900
   18.700
   21.200
   23.000
   25.400
   26.000
   27.000
   26.600
   27.200
   25.900
   23.000
   22.300
   21.800
   21.000
   16.900
   14.500
   13.400
   13.300
   13.400
   13.400
   13.200
   12.900
   12.800
   12.700
   11.500
   11.000
   10.800
   11.000
   11.600
   11.900
   12.400
   13.200
   13.400
   13.400
   13.100
   12.800
   12.600
   12.300
   12.100
   12.000
   12.000
   12.000
   12.100
   12.200
   11.600
   11.400
   11.400
   11.500
   11.500
   11.300
   11.500
   11.600
   11.900
   12.100
   12.700
   13.200
   13.900
   14.000
   13.700
   14.100
   14.400
   14.400
   14.700
   15.100
   14.900
   14.400
   14.300
   14.200
   14.200
   14.000
   13.000
   12.200
   12.200
   12.600
   13.500
   15.200
   16.200
   17.500
   18.500
   18.300
   18.800
   21.200
   20.800
   20.500
   20.100
   19.200
   18.600
   17.900
   17.400
   17.100
   16.900
   16.600
   16.200
   15.900
   15.500
   14.600
   14.200
   14.900
   15.900
   16.800
   17.600
   18.700
   19.600
   21.100
   21.900
   22.600
   22.500
   23.300
   23.400
   22.400
   21.000
   19.900
   19.000
   18.900
   18.000
   17.900
   17.900
   17.500
   17.200
   16.800
   16.500
   16.400
   16.800
   17.300
   17.500
   18.000
   19.100
   21.200
   22.800
   25.300
   25.900
   26.400
   26.000
   25.100
   23.700
   22.300
   21.500
   20.700
   20.200
   19.500
   18.800
   18.200
   17.800
   17.100
   17.100
   17.800
   19.700
   21.000
   22.800
   25.000
   25.800
   27.000
   27.600
   28.400
   29.100
   29.300
   29.200
   28.300
   26.400
   23.700
   22.600
   21.500
   19.800
   18.500
   17.900
   17.400
   16.800
   16.100
   16.500
   18.300
   21.200
   24.300
   25.600
   28.200
   29.300
   30.100
   31.200
   30.900
   31.200
   31.600
   31.200
   30.300
   28.600
   25.800
   24.700
   23.200
   21.600
   20.500
   18.600
   17.200
   16.900
   16.600
   16.700
   19.000
   21.900
   24.000
   25.700
   27.800
   29.500
   30.500
   31.200
   31.300
   31.500
   31.500
   31.100
   30.000
   28.700
   26.500
   24.500
   23.500
   22.400
   21.300
   21.100
   19.400
   19.700
   19.400
   20.200
   21.900
   23.200
   24.500
   25.300
   26.500
   27.300
   28.500
   29.600
   29.300
   29.200
   28.200
   27.200
   25.300
   24.000
   22.800
   21.800
   21.100
   20.600
   20.000
   19.800
   19.300
   19.200
   18.800
   19.000
   20.300
   21.600
   23.500
   24.900
   26.400
   27.800
   28.900
   29.500
   29.700
   28.700
   28.200
   27.100
   25.800
   24.400
   23.100
   21.900
   21.200
   20.400
   19.600
   19.000
   18.300
   18.200
   18.000
   18.400
   19.300
   20.600
   22.000
   24.000
   25.100
   26.300
   27.300
   27.800
   28.200
   27.800
   27.200
   26.300
   24.800
   23.300
   21.700
   21.100
   20.400
   19.900
   19.400
   19.100
   19.000
   18.200
   17.900
   17.900
   18.500
   20.400
   21.700
   23.100
   24.700
   26.000
   26.800
   27.700
   27.600
   28.400
   27.800
   26.400
   24.700
   23.800
   22.800
   22.100
   20.800
   20.400
   19.300
   18.900
   19.100
   18.900
   19.100
   18.900
   18.900
   19.100
   19.300
   19.500
   20.000
   20.300
   21.000
   21.200
   21.800
   21.200
   21.100
   20.900
   20.500
   20.100
   19.500
   19.300
   18.500
   18.200
   18.000
   17.800
   17.400
   16.900
   16.700
   16.600
   16.600
   16.600
   17.300
   17.700
   18.500
   19.900
   20.200
   20.200
   20.600
   21.900
   20.500
   20.500
   19.600
   18.800
   18.200
   17.600
   17.300
   17.000
   16.300
   15.900
   15.500
   15.400
   14.900
   14.700
   15.200
   16.000
   16.900
   17.800
   18.300
   17.300
   18.700
   21.200
   20.400
   19.300
   19.700
   19.300
   18.600
   18.300
   17.700
   17.300
   16.800
   15.700
   15.100
   14.100
   12.900
   12.300
   11.500
   12.200
   13.600
   14.700
   16.800
   16.800
   17.900
   18.300
   19.700
   20.900
   21.200
   21.800
   22.900
   22.100
   21.000
   20.600
   19.900
   19.500
   19.200
   18.900
   18.100
   17.800
   18.100
   17.800
   17.200
   16.700
   18.300
   20.400
   22.300
   23.200
   24.000
   24.700
   25.700
   26.800
   27.300
   27.700
   27.900
   27.700
   26.900
   25.600
   24.600
   22.900
   22.700
   21.700
   21.800
   21.400
   20.600
   20.600
   20.200
   20.100
   21.600
   22.900
   23.800
   25.100
   26.300
   27.100
   28.100
   29.700
   30.800
   31.400
   32.200
   31.400
   29.500
   27.400
   26.000
   24.700
   23.400
   23.300
   22.200
   21.500
   21.100
   20.500
   20.000
   19.700
   19.800
   20.400
   21.200
   22.300
   23.800
   24.200
   24.600
   25.200
   25.000
   24.700
   25.500
   25.100
   24.500
   23.200
   21.900
   21.300
   20.700
   20.400
   19.800
   18.600
   18.700
   18.300
   17.900
   17.800
   18.000
   18.600
   19.600
   20.800
   21.500
   22.900
   23.000
   23.800
   23.800
   24.000
   24.900
   24.200
   23.700
   23.100
   22.500
   21.900
   21.100
   20.700
   20.300
   17.900
   17.100
   16.700
   16.500
   15.600
   17.600
   20.400
   22.700
   24.000
   25.000
   26.000
   26.500
   27.700
   28.400
   28.700
   29.200
   29.000
   28.400
   27.200
   26.100
   24.700
   24.000
   23.000
   22.300
   19.600
   19.700
   20.000
   19.100
   19.000
   19.800
   21.500
   23.700
   25.400
   26.200
   27.600
   28.100
   28.700
   28.900
   27.600
   28.500
   27.800
   26.000
   24.100
   22.700
   22.100
   21.700
   21.200
   20.800
   20.500
   20.400
   20.400
   20.900
   21.200
   21.900
   23.500
   25.100
   26.200
   27.200
   27.900
   28.700
   29.300
   29.800
   29.100
   28.400
   29.100
   27.100
   26.900
   25.700
   24.700
   23.500
   23.300
   22.600
   22.100
   21.900
   21.500
   20.900
   20.100
   20.500
   20.900
   21.300
   21.900
   24.100
   25.900
   26.800
   26.900
   29.500
   29.600
   29.400
   28.900
   28.300
   26.800
   22.200
   21.700
   16.000
   15.900
   16.000
   15.800
   15.600
   15.800
   15.700
   15.900
   16.200
   16.900
   18.200
   19.500
   20.900
   22.000
   22.600
   23.800
   23.900
   23.900
   23.800
   22.400
   22.000
   21.300
   20.200
   18.900
   17.900
   17.200
   15.300
   15.600
   14.800
   13.900
   13.900
   14.100
   15.400
   18.000
   19.900
   21.300
   21.900
   23.000
   24.300
   25.100
   25.500
   26.200
   26.500
   26.000
   25.700
   24.500
   23.500
   22.800
   22.200
   21.800
   21.000
   20.300
   18.600
   18.800
   17.900
   18.200
   19.900
   21.800
   23.900
   25.800
   26.700
   27.500
   29.600
   30.700
   30.300
   30.100
   29.900
   28.900
   27.700
   25.600
   23.600
   22.800
   21.900
   20.800
   19.300
   19.700
   20.400
   20.300
   20.300
   20.300
   20.100
   20.500
   21.500
   23.000
   22.900
   24.200
   24.600
   25.500
   25.300
   25.200
   24.600
   24.600
   23.300
   22.000
   19.900
   18.800
   18.000
   17.500
   17.000
   17.300
   17.000
   16.900
   16.800
   17.000
   17.200
   18.000
   18.800
   17.300
   17.200
   19.400
   22.400
   23.200
   22.800
   23.300
   24.100
   23.200
   21.900
   20.400
   17.800
   16.800
   16.400
   15.400
   15.000
   14.500
   13.600
   13.200
   13.200
   13.800
   15.000
   17.000
   18.000
   19.400
   21.000
   21.400
   21.800
   23.100
   23.900
   24.100
   23.500
   23.300
   22.600
   21.600
   19.700
   19.300
   18.300
   17.900
   16.400
   17.600
   17.400
   17.400
   17.400
   16.700
   17.100
   17.200
   16.900
   17.000
   16.900
   15.100
   15.000
   16.600
   17.700
   18.500
   19.400
   19.300
   18.200
   16.000
   14.800
   14.400
   14.200
   14.300
   14.100
   13.200
   12.700
   12.800
   12.200
   12.200
   13.700
   13.800
   15.100
   15.500
   16.900
   16.700
   16.500
   19.400
   19.800
   18.300
   17.000
   17.100
   14.200
   15.500
   14.000
   12.700
   12.900
   13.200
   12.400
   12.100
   12.500
   12.400
   12.200
   11.500
   11.900
   12.800
   14.400
   14.500
   16.200
   17.300
   18.600
   18.800
   20.000
   20.200
   21.000
   20.000
   19.500
   18.300
   16.400
   15.500
   14.300
   13.300
   13.200
   13.100
   12.600
   12.600
   12.700
   12.700
   14.400
   16.000
   17.600
   18.600
   20.200
   20.800
   21.800
   21.700
   21.600
   22.600
   22.000
   21.600
   21.000
   20.200
   19.400
   18.400
   17.800
   17.300
   16.900
   16.500
   15.900
   15.900
   16.200
   16.000
   16.400
   16.800
   16.700
   18.200
   18.500
   18.400
   18.200
   17.600
   18.200
   18.200
   18.100
   18.400
   17.900
   17.300
   16.200
   16.200
   15.700
   14.800
   15.100
   15.000
   14.800
   14.700
   14.100
   14.300
   14.700
   15.300
   15.800
   16.000
   16.300
   15.100
   14.600
   14.400
   14.800
   15.000
   14.900
   14.700
   14.400
   14.500
   14.600
   14.700
   14.200
   13.400
   12.700
   12.300
   11.400
   12.400
   13.000
   13.200
   13.800
   14.400
   15.000
   16.600
   18.200
   20.000
   20.300
   21.500
   22.000
   22.400
   22.200
   22.500
   21.800
   20.600
   18.800
   17.700
   16.400
   14.900
   14.100
   13.500
   12.500
   11.000
   10.500
   11.300
   13.600
   15.200
   17.500
   19.200
   21.100
   21.900
   22.300
   23.000
   23.300
   24.200
   24.500
   24.500
   24.000
   22.500
   20.500
   19.600
   19.100
   16.900
   16.200
   14.800
   14.200
   14.300
   13.600
   14.100
   15.600
   17.900
   20.500
   21.000
   22.800
   24.800
   26.100
   27.000
   28.000
   28.400
   28.600
   27.700
   27.100
   25.900
   24.100
   23.700
   21.700
   20.400
   19.300
   17.700
   17.400
   18.300
   17.000
   16.800
   18.000
   20.600
   22.900
   25.400
   26.600
   26.600
   27.700
   28.000
   28.800
   28.800
   28.900
   29.000
   27.700
   26.700
   25.700
   24.500
   23.300
   21.600
   21.100
   20.300
   19.700
   18.400
   17.300
   17.400
   19.400
   20.600
   22.500
   24.200
   25.800
   26.800
   27.700
   28.700
   29.500
   29.400
   29.700
   29.500
   28.700
   27.700
   25.300
   24.700
   21.500
   21.000
   19.800
   19.600
   18.900
   17.500
   17.300
   16.600
   19.200
   21.000
   23.300
   26.100
   27.900
   28.900
   29.600
   30.900
   31.400
   31.600
   31.800
   31.400
   30.000
   28.200
   26.500
   24.800
   23.900
   22.900
   22.500
   21.700
   21.000
   20.800
   20.600
   20.100
   20.800
   22.200
   23.600
   25.000
   26.700
   27.100
   27.200
   28.500
   28.500
   28.700
   28.200
   26.900
   25.700
   23.700
   22.600
   22.000
   21.500
   20.900
   21.300
   21.500
   21.700
   21.200
   20.500
   20.200
   20.400
   21.200
   22.200
   22.700
   24.100
   26.300
   24.900
   23.300
   23.300
   24.400
   24.300
   23.400
   23.400
   21.300
   20.500
   19.700
   19.700
   18.500
   17.200
   16.800
   17.100
   17.700
   17.400
   17.200
   17.600
   18.200
   19.200
   20.300
   21.800
   23.000
   23.900
   24.600
   25.300
   24.700
   24.800
   24.000
   23.200
   23.000
   21.600
   20.900
   19.200
   19.400
   18.600
   18.600
   18.500
   18.100
   18.100
   17.600
   18.500
   19.600
   19.700
   19.500
   19.500
   19.300
   20.500
   21.200
   21.800
   20.300
   19.500
   19.800
   20.300
   19.500
   18.500
   17.200
   16.800
   16.200
   15.700
   14.700
   14.600
   14.400
   15.000
   15.400
   16.600
   18.900
   19.800
   21.400
   22.200
   24.000
   25.400
   25.900
   25.600
   27.100
   27.000
   26.700
   26.200
   24.900
   23.500
   22.900
   21.400
   20.600
   20.000
   19.000
   16.900
   17.100
   16.200
   15.900
   17.700
   20.100
   22.200
   24.100
   26.300
   27.800
   29.300
   30.100
   31.400
   29.700
   28.300
   24.900
   23.200
   22.300
   21.600
   21.400
   20.900
   19.600
   19.400
   18.900
   18.900
   18.400
   18.200
   18.100
   18.200
   19.100
   19.900
   20.700
   22.200
   22.500
   23.100
   23.500
   24.900
   25.700
   25.500
   25.300
   24.900
   23.400
   21.900
   20.400
   18.900
   18.300
   17.000
   16.500
   16.500
   15.800
   16.100
   16.000
   16.300
   17.100
   18.700
   19.800
   20.400
   21.700
   22.600
   24.400
   24.500
   25.100
   25.600
   25.300
   24.700
   23.500
   21.500
   20.500
   20.500
   19.100
   18.100
   18.000
   16.900
   16.000
   16.300
   15.800
   16.600
   18.200
   20.000
   22.200
   22.700
   24.200
   25.500
   26.000
   26.500
   27.400
   27.300
   27.100
   26.600
   25.300
   23.000
   22.500
   21.100
   20.000
   19.100
   16.800
   15.500
   15.200
   14.700
   14.500
   16.000
   18.600
   22.000
   24.800
   26.600
   28.300
   29.900
   31.400
   31.600
   32.500
   32.800
   32.500
   31.500
   28.800
   27.300
   25.700
   24.500
   23.500
   22.600
   22.200
   21.200
   18.500
   18.400
   18.200
   19.200
   21.200
   24.400
   25.600
   27.200
   28.300
   29.800
   30.500
   31.500
   31.300
   31.300
   30.500
   29.000
   27.700
   26.500
   24.800
   24.000
   23.000
   21.400
   21.300
   20.700
   20.300
   20.100
   19.700
   19.700
   19.800
   20.000
   20.300
   20.700
   21.300
   22.500
   22.700
   23.800
   24.400
   24.700
   23.800
   23.500
   22.600
   21.800
   21.000
   20.500
   20.100
   19.700
   19.300
   18.800
   17.300
   16.200
   15.900
   15.900
   15.900
   15.700
   16.000
   16.100
   16.600
   17.000
   17.700
   16.900
   16.300
   16.400
   17.000
   16.600
   16.200
   15.900
   15.900
   15.800
   15.800
   15.600
   15.100
   14.300
   13.700
   13.200
   13.200
   14.000
   15.000
   17.200
   17.900
   18.100
   16.600
   18.500
   20.700
   21.700
   17.100
   17.600
   16.300
   16.200
   16.200
   15.900
   15.900
   15.900
   15.300
   15.200
   15.100
   15.000
   14.700
   14.700
   14.500
   15.000
   15.700
   16.500
   17.800
   18.200
   18.300
   20.700
   21.700
   22.500
   22.200
   22.200
   22.200
   21.000
   19.200
   17.900
   17.400
   16.600
   16.100
   15.700
   15.500
   15.400
   15.000
   14.900
   14.700
   15.300
   16.300
   17.900
   19.900
   21.600
   21.700
   22.300
   23.600
   23.900
   24.700
   23.800
   24.300
   23.700
   22.000
   21.400
   21.000
   20.800
   18.900
   17.700
   17.000
   16.100
   15.300
   15.700
   15.300
   15.900
   17.400
   18.500
   20.000
   21.600
   22.300
   24.100
   24.800
   25.800
   26.100
   25.900
   25.800
   25.300
   23.800
   22.200
   21.000
   20.300
   19.100
   17.000
   16.300
   15.500
   15.000
   14.500
   14.300
   15.200
   17.300
   20.300
   22.900
   24.600
   26.000
   26.900
   28.100
   28.200
   28.300
   27.800
   28.200
   27.000
   26.500
   25.500
   23.300
   22.400
   20.800
   21.200
   18.900
   18.000
   17.400
   16.500
   16.100
   16.900
   19.700
   23.100
   25.100
   26.800
   27.400
   28.800
   29.400
   30.400
   30.500
   30.300
   30.400
   29.900
   27.700
   25.900
   22.900
   21.600
   21.200
   20.100
   19.500
   18.200
   17.600
   17.300
   16.700
   18.100
   20.300
   23.400
   26.000
   28.000
   29.600
   30.800
   32.000
   32.900
   33.500
   33.700
   33.400
   32.100
   29.900
   27.400
   26.000
   24.700
   23.600
   22.600
   21.700
   21.200
   19.200
   19.300
   19.100
   19.400
   20.500
   22.800
   25.000
   28.700
   30.300
   32.400
   32.600
   30.500
   29.900
   29.100
   28.600
   26.800
   26.000
   25.000
   23.200
   21.200
   19.900
   19.400
   18.700
   18.500
   18.300
   18.400
   18.400
   18.700
   19.500
   20.500
   20.900
   21.200
   21.400
   23.400
   24.800
   24.600
   24.700
   25.000
   24.900
   24.700
   23.700
   23.300
   21.100
   21.200
   20.100
   19.300
   19.000
   18.200
   17.500
   17.300
   17.000
   17.800
   19.000
   19.900
   22.300
   23.800
   25.000
   27.300
   27.600
   28.600
   29.100
   29.700
   29.500
   28.800
   26.900
   24.800
   24.000
   24.000
   23.000
   22.000
   20.900
   19.100
   18.400
   19.100
   18.900
   19.300
   20.600
   22.600
   25.100
   26.500
   27.300
   28.500
   29.600
   30.200
   30.500
   30.800
   30.100
   29.500
   27.900
   26.600
   25.700
   24.600
   23.300
   22.300
   22.500
   22.700
   22.300
   21.800
   21.000
   21.000
   22.000
   22.900
   24.400
   25.700
   26.500
   27.300
   28.800
   28.800
   29.400
   29.200
   29.000
   28.300
   27.000
   25.100
   23.800
   22.300
   21.500
   21.300
   20.900
   19.800
   19.200
   18.900
   18.900
   19.700
   21.400
   23.200
   25.400
   26.500
   27.500
   29.000
   29.700
   30.300
   31.100
   31.000
   30.300
   29.600
   28.300
   27.100
   26.500
   25.400
   25.400
   24.100
   22.700
   20.800
   20.300
   20.000
   19.900
   19.900
   20.300
   21.500
   22.300
   23.100
   23.800
   25.600
   25.700
   26.600
   25.500
   25.600
   24.900
   24.200
   23.600
   23.900
   23.500
   23.100
   22.300
   21.600
   21.500
   20.600
   20.200
   20.100
   19.800
   19.800
   21.000
   22.200
   23.500
   25.200
   28.000
   29.200
   30.100
   30.900
   31.400
   31.700
   30.900
   29.500
   27.400
   26.000
   25.000
   23.400
   22.700
   22.100
   22.300
   22.500
   22.700
   22.800
   21.900
   21.700
   22.600
   23.800
   26.100
   27.400
   29.500
   30.900
   31.700
   32.400
   33.100
   31.800
   30.200
   28.300
   26.200
   25.200
   24.600
   24.100
   23.800
   23.600
   22.100
   22.800
   23.300
   21.800
   22.000
   22.100
   22.500
   23.800
   25.600
   27.000
   29.300
   30.800
   31.600
   32.400
   32.700
   32.300
   31.300
   29.400
   27.000
   25.700
   24.500
   24.000
   23.200
   21.800
   20.900
   20.600
   20.500
   20.100
   19.400
   19.400
   20.100
   20.500
   21.700
   20.800
   23.600
   23.800
   21.000
   18.900
   18.200
   20.300
   21.100
   20.400
   19.400
   18.600
   17.500
   16.600
   16.000
   15.100
   14.500
   13.600
   13.400
   13.000
   12.900
   13.900
   16.600
   18.600
   20.800
   23.600
   26.200
   28.000
   29.400
   30.500
   29.900
   28.600
   28.700
   27.700
   25.800
   24.200
   23.500
   22.000
   20.600
   20.100
   20.300
   19.300
   18.900
   19.200
   19.600
   20.300
   21.300
   22.700
   25.000
   27.000
   28.800
   30.700
   30.700
   31.400
   31.600
   31.300
   30.000
   27.800
   25.300
   23.900
   23.100
   22.600
   22.400
   22.200
   22.000
   21.100
   20.300
   19.900
   18.900
   19.500
   22.400
   23.200
   23.700
   25.600
   27.600
   29.300
   29.500
   29.300
   28.500
   28.400
   28.700
   27.600
   26.400
   25.700
   25.300
   25.300
   25.200
   25.500
   25.800
   25.800
   25.500
   24.800
   24.200
   24.500
   25.200
   25.800
   27.600
   29.700
   31.100
   30.400
   30.400
   31.100
   32.400
   32.000
   31.400
   29.400
   27.700
   26.500
   25.700
   24.600
   23.100
   23.100
   21.200
   20.700
   21.600
   20.900
   20.400
   20.300
   20.900
   21.100
   22.400
   21.400
   20.900
   21.000
   22.300
   21.800
   20.600
   21.100
   20.900
   21.100
   20.100
   18.700
   18.600
   17.800
   17.600
   17.000
   16.500
   16.100
   15.600
   14.800
   14.600
   14.900
   16.400
   18.300
   19.400
   20.500
   21.600
   23.500
   24.300
   24.300
   24.000
   24.200
   23.400
   22.600
   20.700
   19.300
   18.800
   17.400
   16.600
   15.900
   15.600
   14.300
   13.600
   13.000
   12.300
   13.100
   15.100
   16.900
   18.700
   20.300
   21.100
   22.300
   22.000
   22.900
   22.900
   23.000
   22.700
   22.100
   20.400
   19.300
   18.300
   18.000
   16.600
   14.700
   13.500
   13.000
   12.900
   12.500
   11.700
   12.400
   15.800
   18.700
   21.400
   24.000
   26.800
   28.500
   30.500
   31.200
   31.700
   31.100
   29.200
   26.100
   24.300
   23.200
   22.800
   20.200
   19.500
   18.700
   17.900
   17.600
   17.100
   17.800
   17.800
   17.600
   17.900
   19.100
   19.400
   20.000
   20.800
   21.300
   21.500
   22.100
   22.200
   22.800
   21.600
   18.800
   19.100
   18.900
   18.700
   18.300
   17.900
   17.800
   17.800
   17.600
   17.200
   16.800
   16.700
   16.100
   16.700
   18.500
   20.100
   21.000
   21.900
   23.200
   23.800
   24.100
   24.100
   24.200
   23.600
   22.600
   21.600
   21.000
   19.500
   18.500
   16.600
   16.200
   15.500
   15.200
   14.200
   13.600
   13.700
   13.900
   15.500
   16.400
   16.900
   18.900
   21.000
   22.500
   24.200
   23.900
   25.300
   25.400
   24.900
   22.700
   20.300
   19.700
   19.100
   18.400
   17.800
   16.500
   16.400
   15.300
   15.000
   14.500
   15.100
   15.500
   16.100
   18.800
   20.300
   20.800
   21.700
   22.400
   23.600
   24.100
   24.400
   24.300
   23.300
   21.800
   20.300
   19.000
   17.900
   16.900
   16.200
   15.500
   15.500
   15.600
   15.700
   15.400
   15.500
   15.500
   16.100
   17.500
   17.700
   19.000
   20.700
   21.200
   20.300
   21.700
   21.600
   21.800
   21.200
   20.100
   19.400
   18.500
   18.100
   17.400
   16.800
   16.500
   16.300
   16.000
   15.500
   15.100
   14.200
   14.100
   15.700
   17.000
   18.500
   19.800
   20.500
   21.700
   22.400
   22.800
   23.100
   23.400
   22.900
   21.400
   19.000
   17.500
   17.100
   15.200
   15.000
   13.700
   12.600
   12.100
   11.300
   10.500
   10.100
    9.600
   12.300
   14.600
   17.100
   18.800
   20.800
   22.000
   23.400
   23.700
   23.800
   24.200
   23.400
   22.500
   20.600
   18.700
   17.600
   16.500
   13.600
   12.100
   11.400
   10.800
   10.200
   10.100
    9.400
    9.500
   12.300
   15.500
   19.100
   21.800
   23.400
   24.800
   24.600
   25.000
   25.600
   25.800
   25.500
   23.800
   22.200
   21.000
   20.500
   19.200
   18.800
   18.100
   17.100
   16.400
   16.400
   16.200
   16.600
   16.900
   17.500
   18.200
   17.500
   19.700
   21.000
   22.800
   23.400
   24.700
   25.800
   25.800
   24.900
   24.100
   22.400
   21.500
   20.500
   19.900
   19.100
   18.100
   17.400
   16.200
   15.200
   16.100
   14.800
   14.700
   17.400
   19.800
   22.200
   23.700
   25.400
   25.900
   27.300
   28.200
   28.300
   28.600
   28.100
   27.100
   25.600
   23.400
   21.900
   19.500
   19.400
   20.000
   19.600
   18.200
   16.800
   16.200
   15.900
   15.400
   18.100
   20.700
   23.900
   26.000
   28.100
   29.100
   30.000
   30.300
   29.700
   29.600
   28.200
   25.700
   23.900
   22.100
   20.800
   20.200
   19.400
   17.300
   16.400
   17.100
   16.700
   13.900
   14.200
   14.500
   18.000
   20.200
   22.900
   26.400
   27.700
   29.200
   30.000
   30.400
   30.800
   30.400
   29.600
   27.000
   24.500
   22.500
   20.900
   20.600
   19.900
   17.800
   17.000
   16.800
   16.000
   15.400
   16.000
   16.200
   17.300
   20.200
   22.800
   25.800
   27.300
   28.600
   30.200
   30.700
   31.600
   31.500
   30.200
   28.800
   26.200
   24.900
   24.200
   23.300
   22.100
   21.900
   20.800
   20.800
   20.800
   20.200
   19.800
   19.600
   19.800
   20.300
   21.100
   22.300
   23.400
   24.600
   25.000
   25.200
   25.400
   24.900
   24.600
   24.400
   22.700
   21.900
   20.600
   20.600
   21.100
   20.400
   19.600
   18.900
   18.300
   17.600
   17.100
   17.100
   18.100
   19.800
   22.700
   24.300
   25.800
   27.100
   28.400
   28.300
   28.900
   28.200
   27.900
   26.900
   25.400
   24.000
   22.300
   21.100
   20.500
   19.700
   18.900
   18.900
   17.900
   17.000
   16.800
   16.400
   17.400
   19.700
   22.200
   24.700
   26.500
   28.000
   29.500
   31.300
   31.500
   31.600
   31.000
   28.600
   26.900
   25.300
   23.900
   23.000
   22.100
   21.900
   21.100
   20.300
   19.600
   17.200
   17.000
   18.000
   19.100
   19.900
   22.300
   24.100
   24.500
   24.500
   26.400
   28.200
   28.800
   29.400
   29.300
   27.700
   25.400
   24.800
   22.600
   20.600
   20.800
   21.400
   19.200
   18.700
   18.100
   17.600
   17.600
   18.200
   18.600
   19.400
   20.700
   21.500
   22.800
   24.000
   24.100
   24.000
   24.000
   23.900
   23.300
   22.700
   21.500
   20.600
   20.000
   19.000
   17.700
   17.000
   16.600
   16.100
   15.600
   15.600
   15.600
   15.100
   16.100
   17.200
   18.600
   20.600
   22.400
   23.000
   24.000
   23.800
   23.700
   23.600
   23.300
   22.700
   22.100
   20.500
   19.300
   17.900
   18.200
   18.100
   16.800
   16.600
   16.200
   15.100
   14.400
   13.900
   15.000
   17.300
   18.900
   20.800
   21.500
   22.700
   23.800
   24.400
   24.400
   24.400
   24.100
   22.900
   22.100
   21.000
   20.500
   19.500
   18.700
   18.400
   18.000
   18.100
   18.300
   18.000
   18.600
   19.100
   18.600
   19.000
   19.300
   20.000
   17.800
   16.800
   16.300
   15.600
   15.000
   14.400
   13.600
   13.800
   13.400
   13.300
   13.100
   12.500
   11.900
   12.300
   12.300
   12.400
   12.300
   11.600
   11.500
   11.400
   11.900
   12.100
   12.300
   12.500
   12.700
   13.000
   13.100
   13.100
   14.700
   16.200
   13.700
   15.300
   14.500
   13.600
   13.300
   12.500
   10.400
    9.900
    9.200
    9.000
    8.400
    8.100
    8.100
    8.600
   10.900
   12.800
   15.800
   17.500
   18.900
   20.800
   21.100
   21.400
   22.400
   22.300
   21.800
   20.100
   18.900
   18.200
   16.300
   13.700
   13.500
   12.800
   11.500
   11.400
   10.400
   10.500
   10.000
   10.100
   11.700
   14.800
   17.700
   20.500
   22.500
   25.100
   26.800
   27.800
   28.400
   28.400
   27.700
   26.000
   24.700
   22.000
   21.000
   20.900
   20.700
   20.200
   20.200
   19.200
   19.100
   18.600
   17.900
   17.300
   18.600
   20.200
   21.800
   23.000
   23.800
   25.100
   26.000
   26.400
   26.100
   24.400
   22.400
   20.800
   19.800
   19.400
   19.100
   18.800
   18.500
   18.600
   18.500
   18.500
   18.500
   18.600
   18.500
   18.500
   18.900
   19.600
   20.400
   21.700
   22.100
   23.000
   22.700
   22.600
   22.700
   22.700
   22.600
   21.300
   20.700
   19.500
   18.700
   17.600
   16.700
   16.000
   16.400
   16.600
   15.500
   14.800
   14.700
   15.400
   16.100
   16.600
   19.000
   21.800
   23.800
   25.500
   26.700
   27.600
   28.100
   27.100
   25.600
   23.900
   22.600
   21.300
   20.500
   19.500
   19.200
   18.900
   18.400
   18.100
   18.700
   18.900
   18.900
   19.300
   19.300
   20.100
   21.300
   23.600
   25.500
   25.500
   25.200
   24.000
   23.600
   23.400
   22.600
   22.000
   21.000
   21.200
   20.500
   19.700
   19.100
   18.900
   18.300
   17.800
   17.000
   16.500
   17.100
   17.300
   17.500
   17.800
   18.400
   19.000
   20.000
   21.000
   21.900
   23.400
   23.900
   24.000
   24.400
   22.900
   21.600
   20.500
   19.800
   19.400
   19.300
   19.100
   18.800
   18.400
   18.400
   18.000
   17.800
   17.900
   19.000
   20.600
   22.900
   24.400
   25.100
   27.400
   27.200
   26.900
   24.600
   20.400
   18.500
   17.600
   17.800
   17.500
   17.300
   17.100
   16.900
   16.100
   15.800
   15.700
   15.200
   14.800
   14.600
   14.600
   14.600
   14.600
   14.900
   14.400
   14.800
   14.600
   15.300
   16.600
   16.900
   16.300
   16.200
   15.100
   14.500
   13.400
   12.200
   12.200
   12.400
   10.700
    9.700
    9.600
    8.700
    8.500
    8.400
    8.400
    9.800
   11.400
   13.100
   14.000
   16.200
   17.300
   14.500
   16.900
   17.600
   16.600
   15.500
   15.100
   13.800
   13.700
   13.100
   12.000
   11.500
   10.500
    9.900
   10.600
   11.400
   11.000
   10.700
   11.000
   11.600
   12.600
   13.700
   14.900
   15.900
   16.200
   16.900
   17.200
   17.500
   17.300
   16.400
   15.300
   14.300
   13.200
   12.900
   12.400
   11.500
   10.800
   11.900
   13.000
   13.300
   13.300
   13.100
   12.200
   12.700
   12.700
   13.500
   14.300
   15.100
   16.400
   15.200
   17.300
   15.200
   16.400
   15.500
   14.000
   13.900
   13.600
   13.600
   13.600
   13.500
   13.300
   13.300
   13.100
   12.900
   12.300
   12.800
   12.800
   13.100
   14.200
   15.100
   15.800
   17.000
   17.200
   17.200
   18.000
   18.400
   18.100
   17.700
   16.700
   15.500
   14.500
   13.400
   12.100
   11.100
   11.500
   11.600
   11.700
   11.200
   10.500
   10.500
   10.100
   11.400
   13.600
   16.100
   17.900
   18.700
   19.700
   20.300
   20.600
   20.500
   20.400
   19.700
   18.600
   17.600
   15.600
   14.900
   14.000
   13.400
   13.200
   13.000
   12.600
   12.200
   11.900
   12.400
   13.400
   14.200
   14.400
   14.800
   15.200
   15.400
   15.500
   15.500
   16.100
   17.200
   18.200
   17.400
   15.600
   15.400
   15.200
   14.200
   13.300
   12.800
   12.700
   12.100
   12.400
   12.300
   12.500
   12.700
   12.600
   12.700
   13.000
   13.400
   14.700
   16.000
   16.400
   16.800
   17.200
   17.200
   16.600
   15.400
   13.100
   12.800
   11.800
   10.400
    9.900
    9.300
    8.800
    7.600
    7.200
    6.500
    5.300
    5.400
    5.200
    6.200
    9.300
   12.400
   13.900
   14.800
   15.900
   16.500
   17.300
   17.200
   17.200
   16.100
   14.400
   12.600
   11.000
   11.000
    8.300
    7.500
    7.100
    6.400
    6.000
    5.700
    5.300
    5.000
    4.800
    5.900
    8.700
   11.200
   14.000
   15.500
   16.100
   17.600
   17.800
   18.400
   18.400
   17.200
   15.400
   14.800
   14.500
   13.700
   13.600
   14.300
   14.100
   12.500
   13.000
   12.600
   11.900
   11.500
   11.500
   11.700
   13.000
   14.700
   15.000
   15.000
   14.900
   16.900
   17.500
   18.200
   17.900
   16.800
   15.400
   14.700
   14.000
   13.400
   13.200
   12.700
   12.300
   12.600
   13.500
   13.700
   14.000
   13.500
   13.200
   12.800
   13.600
   14.600
   13.600
   12.500
   14.500
   13.700
   12.400
   13.900
   14.000
   13.600
   12.500
   12.900
   12.800
   12.300
   12.500
   12.700
   13.000
   12.900
   13.100
   12.800
   13.200
   12.300
   13.000
   13.100
   12.500
   12.100
   12.000
   12.100
   12.200
   11.900
   11.800
   11.900
   12.100
   12.200
   10.600
   10.000
    9.300
    9.000
    9.200
    9.100
    9.000
    9.000
    9.200
    9.000
    8.500
    7.800
    7.700
    8.300
    8.800
    9.900
   10.400
   11.800
   12.200
   12.500
   13.300
   14.400
   14.800
   14.500
   13.300
   13.000
   12.600
   12.300
   11.500
   10.400
   10.400
    9.900
    9.500
    9.700
    9.400
    9.400
    9.700
    9.700
   10.100
   10.700
   11.400
   11.700
   11.800
   11.900
   12.300
   11.800
   12.200
   12.100
   11.500
   11.100
   10.900
   10.800
   10.400
   10.400
   10.300
   10.400
   10.500
   10.300
   10.400
   10.400
   10.600
   10.400
   10.600
   10.800
   10.600
   10.800
   11.400
   11.600
   11.800
   11.000
   10.800
   10.700
   10.600
   10.700
   10.500
   10.500
   10.500
   10.400
   10.400
   10.300
   10.400
   10.100
   10.200
   10.100
   10.200
   10.100
   10.100
   10.200
   10.400
   10.500
   10.600
   10.600
   10.300
   10.200
   10.100
   10.000
   10.100
   10.100
   10.000
    9.700
    9.600
    9.600
    9.700
    9.500
    9.400
    9.400
    9.600
    9.800
   10.100
   10.500
   10.800
   11.300
   12.300
   13.000
   13.000
   12.900
   12.500
   12.500
   12.800
   12.400
   12.400
   11.900
   11.400
   10.800
    9.800
    9.700
    9.800
   10.000
   10.300
   10.400
   10.400
   10.400
   10.500
   10.500
   11.200
   12.000
   12.700
   14.300
   15.800
   15.800
   16.200
   16.300
   15.800
   14.600
   13.800
   13.100
   12.300
   10.900
   10.200
   10.500
    9.100
    8.500
    8.200
    8.500
    8.500
    8.900
    8.900
    8.900
    9.100
    9.800
   11.900
   15.100
   16.900
   18.800
   19.900
   20.100
   19.800
   18.300
   16.600
   16.200
   14.200
   12.500
   11.600
   11.000
   10.600
   10.700
   10.900
   10.700
   10.600
   11.000
   10.800
   11.100
   11.800
   14.200
   16.200
   17.200
   18.700
   19.000
   20.900
   20.500
   20.000
   19.100
   17.600
   17.200
   16.500
   15.800
   15.100
   14.600
   13.900
   14.000
   14.600
   14.900
   15.200
   15.400
   15.400
   15.600
   16.200
   17.400
   18.400
   18.100
   18.300
   19.300
   19.100
   18.700
   18.400
   18.300
   18.100
   17.700
   17.600
   17.200
   17.500
   17.200
   17.200
   17.100
   17.000
   17.100
   17.100
   17.100
   17.300
   17.500
   17.400
   18.300
   18.700
   19.600
   20.100
   19.600
   19.000
   18.700
   18.200
   17.600
   17.500
   15.700
   14.600
   14.300
   13.900
   13.800
   13.800
   13.800
   16.000
   16.300
   15.900
   15.900
   15.600
   16.100
   17.400
   18.100
   19.800
   20.400
   20.400
   20.900
   20.700
   20.100
   19.400
   18.300
   17.500
   17.200
   17.200
   16.900
   16.600
   17.100
   17.100
   16.500
   16.700
   16.700
   16.500
   16.500
   16.900
   17.000
   17.700
   18.400
   19.100
   20.300
   21.000
   21.400
   21.100
   20.300
   19.600
   18.600
   18.200
   17.600
   17.300
   16.800
   16.500
   16.500
   16.300
   16.300
   16.400
   15.600
   15.600
   15.200
   15.200
   15.300
   16.200
   17.000
   18.300
   18.700
   20.000
   20.300
   21.200
   20.300
   19.900
   18.400
   18.000
   17.100
   16.300
   15.300
   15.000
   13.300
   14.100
   14.100
   14.300
   14.800
   14.500
   14.100
   14.300
   14.400
   15.700
   17.100
   18.400
   19.000
   20.000
   20.700
   20.800
   20.400
   19.700
   18.000
   16.600
   16.100
   15.500
   15.100
   15.000
   14.100
   13.800
   13.000
   13.500
   13.800
   13.700
   13.600
   14.100
   14.100
   14.600
   14.900
   14.900
   15.900
   16.900
   17.200
   17.700
   17.600
   17.300
   16.600
   16.300
   15.400
   15.200
   15.500
   14.500
   13.700
   13.600
   12.900
   12.400
   12.000
   11.300
   10.900
   11.400
   11.600
   12.300
   13.400
   14.500
   14.600
   15.300
   16.400
   16.300
   16.100
   15.700
   15.000
   14.900
   14.800
   14.600
   14.200
   14.200
   13.700
   11.900
   11.200
   10.500
    9.500
    7.800
    7.600
    7.000
    6.800
   10.500
   12.400
   15.200
   17.500
   18.300
   18.900
   19.200
   18.700
   16.700
   15.600
   15.100
   14.900
   14.800
   14.700
   14.100
   14.100
   13.900
   14.100
   13.600
   13.100
   12.700
   12.600
   12.500
   12.600
   12.900
   13.300
   14.000
   14.700
   15.000
   15.000
   15.500
   14.900
   14.800
   14.400
   13.700
   13.600
   13.500
   13.100
   12.000
   11.400
    9.600
    9.200
    9.000
    8.500
    7.800
    7.400
    6.600
    6.700
    8.400
   11.100
   15.000
   17.000
   18.100
   18.800
   19.000
   18.600
   17.700
   17.100
   16.700
   15.900
   15.400
   16.400
   14.800
   11.700
   10.900
    9.900
    9.600
    9.200
    8.900
    8.900
    9.300
    8.900
    9.300
   10.400
   12.400
   13.400
   14.100
   14.000
   14.600
   14.000
   12.900
   11.900
   11.100
   10.700
   10.100
   10.100
   10.600
   10.100
   10.100
   10.100
   10.200
    9.400
    7.900
    8.000
    7.300
    7.300
   10.200
   11.700
   13.900
   16.000
   16.300
   16.500
   17.300
   16.700
   15.800
   14.000
   13.800
   12.200
   10.000
    9.000
    9.600
    8.300
    8.500
    9.000
   10.600
   10.500
   10.500
   11.100
   11.900
   10.900
   10.900
   12.500
   13.100
   13.300
   13.900
   13.300
   13.000
   13.600
   13.400
   12.700
   12.000
   11.800
   11.600
   11.600
   11.500
   11.400
   11.000
   10.500
   10.400
   10.600
   10.500
    9.900
    9.300
    9.500
    9.300
    9.600
   10.500
   10.600
   11.700
   11.100
   10.200
   10.600
    9.600
    8.600
    8.200
    8.100
    8.200
    7.300
    7.300
    6.500
    6.500
    5.900
    6.100
    7.800
    8.300
    7.700
    7.900
    7.700
    8.400
    9.600
    9.900
   11.000
   11.700
   11.600
   12.500
   11.300
   10.300
    9.200
    8.300
    8.700
    8.900
    8.200
    7.900
    6.700
    6.800
    5.700
    4.900
    4.500
    5.400
    5.400
    5.600
    5.500
    6.800
    9.200
   11.800
   12.600
   13.000
   13.100
   13.200
   12.900
   11.500
   11.000
   11.000
   11.000
   11.300
   11.500
   11.100
   11.400
   11.600
   12.400
   10.700
   10.100
    9.800
    9.600
    9.200
    8.000
    9.700
   11.400
   13.600
   13.900
   15.200
   13.200
   12.800
   12.800
   12.500
   10.900
   11.500
    9.900
   11.200
   10.300
    9.900
    9.200
    8.700
    8.600
    8.700
    8.500
    8.900
    9.200
    8.800
    8.200
    8.500
    8.600
    9.000
   10.200
   10.200
    9.900
    8.400
    9.100
    8.500
    8.700
    8.600
    8.600
    8.000
    7.100
    6.500
    5.100
    4.500
    4.200
    3.300
    3.500
    3.000
    2.600
    3.300
    3.900
    7.200
    8.000
    8.500
    9.800
   10.200
   12.400
   12.400
   12.600
   10.700
    9.500
    8.900
    9.300
    8.900
    7.900
    7.900
    7.000
    6.400
    6.100
    6.600
    6.800
    6.800
    6.300
    6.300
    5.800
    6.500
    8.700
   10.600
   10.800
   12.400
   12.500
   13.100
   12.800
   13.100
   10.900
   10.300
    9.600
    8.900
    7.600
    7.800
    7.500
    7.000
    6.600
    6.600
    6.200
    6.200
    5.600
    5.000
    5.000
    6.600
    8.600
   11.100
   12.000
   12.600
   13.800
   12.800
   12.200
   12.100
   10.900
   10.100
    8.400
    8.500
    6.700
    5.400
    4.700
    4.200
    3.300
    2.700
    2.600
    1.100
    1.600
    1.200
    2.100
    2.600
    6.300
    8.100
   10.000
   11.500
   14.400
   14.800
   14.200
   13.300
   12.500
   11.700
    9.800
    9.200
    7.100
    7.100
    5.700
    5.100
    4.400
    3.600
    3.500
    3.300
    2.900
    3.000
    3.200
    5.700
   12.600
   15.300
   16.000
   18.300
   18.800
   19.100
   18.600
   17.700
   15.300
   14.400
   14.200
   14.000
   13.600
   13.400
   12.300
   12.200
   11.200
   12.000
   11.200
   10.900
   10.500
   11.100
   11.200
   11.300
   11.900
   12.000
   10.900
   10.800
   10.500
   10.500
   10.100
    9.900
    9.800
    9.600
    9.400
    9.300
    9.000
    8.800
    8.400
    8.200
    7.800
    7.700
    7.500
    7.300
    6.600
    6.600
    6.700
    7.200
    9.900
   11.300
   12.400
   12.400
   12.100
   12.800
   13.000
   11.300
   10.400
    8.500
    8.900
    8.500
    8.700
    8.200
    7.500
    7.200
    7.000
    6.200
    5.000
    4.300
    4.300
    4.200
    3.700
    4.400
    6.800
    9.100
   10.300
   11.400
   11.500
   12.400
   12.500
   11.300
    9.900
    8.200
    7.800
    7.300
    6.500
    4.500
    3.400
    2.900
    2.600
    1.700
    1.600
    1.500
    1.000
    0.800
    0.300
    1.800
    4.400
    7.000
    9.900
   11.400
   12.800
   13.400
   11.700
   11.100
    9.400
    9.300
    8.900
    8.000
    8.100
    7.600
    7.200
    7.600
    7.800
    7.200
    7.200
    6.900
    6.900
    7.100
    6.600
    6.500
    7.700
    8.900
    9.700
    9.900
   10.400
    8.200
    8.700
    8.400
    7.100
    6.700
    7.400
    7.300
    7.500
    7.200
    7.400
    7.100
    7.000
    7.100
    7.000
    7.100
    6.800
    7.000
    7.600
    8.100
    8.500
    9.000
    9.600
   10.400
   10.400
   10.900
   10.900
   10.600
    9.900
    9.800
    9.200
    9.100
    8.600
    7.700
    8.100
    8.000
    7.700
    7.600
    7.700
    7.600
    7.600
    7.600
    7.900
    8.900
   10.000
   11.700
   13.900
   13.700
   13.500
   13.700
   13.200
   13.200
   11.900
   10.800
   10.700
   10.700
   10.400
   10.400
   10.300
   10.100
   10.000
    9.700
    9.300
    9.000
    8.700
    8.600
    8.400
    8.400
    8.600
    8.700
    8.800
    9.200
    9.300
    9.500
    8.900
    8.900
    8.600
    8.600
    8.100
    8.000
    6.800
    6.400
    6.300
    6.200
    5.400
    3.400
    3.200
    3.500
    6.300
    5.700
    5.200
    5.800
    7.700
    9.200
   12.200
   13.100
   14.000
   13.400
   13.500
   12.800
   12.300
   12.000
   11.900
   11.500
   11.300
   10.600
   10.200
   10.100
    9.800
    9.500
    9.200
   10.700
   10.600
   10.300
    9.900
   10.700
   11.200
   13.300
   13.700
   14.000
   14.300
   14.000
   13.600
   13.000
   12.500
   12.300
   11.700
   11.800
   11.800
   12.300
   11.800
   12.300
   12.100
   12.300
   11.900
   11.100
   12.400
   12.000
   11.400
   11.800
   10.900
   10.000
    9.700
    8.700
    8.700
    8.600
    8.500
    8.600
    8.700
    8.100
    7.700
    8.100
    7.600
    7.500
    7.100
    7.000
    6.900
    7.100
    7.300
    7.100
    7.000
    7.100
    7.000
    6.800
    9.000
   10.300
   11.100
   11.500
   11.500
   11.300
   10.700
   10.200
    9.600
    9.200
    8.900
    8.400
    8.600
    8.000
    7.600
    7.400
    8.000
    7.900
    8.100
    8.000
    8.200
    7.800
    7.800
    8.100
    9.600
   11.100
   13.300
   13.600
   13.000
   13.200
   13.500
   13.000
   12.000
   12.000
   11.800
   11.900
   13.300
   12.700
   12.000
   12.100
   10.100
    8.700
    9.200
    9.800
   11.500
   10.500
   11.400
   11.800
   12.300
    9.300
   12.000
   14.100
   14.000
   14.000
   13.900
   13.000
   11.900
   11.700
   11.400
   10.500
   10.300
   10.900
    9.700
    9.700
    9.100
    9.900
   10.000
    9.600
    9.100
    9.200
    9.400
    9.800
   11.200
   12.100
   14.400
   16.300
   18.700
   19.100
   19.400
   17.900
   16.800
   16.500
   14.400
   12.600
   11.600
   10.900
   10.300
    9.300
    8.300
    8.400
    8.400
    7.100
    7.600
    8.600
    9.300
   10.600
   11.900
   12.700
   13.600
   14.100
   14.200
   14.200
   13.800
   13.300
   13.200
   13.500
   13.600
   13.800
   14.000
   14.100
   14.000
   13.800
   13.600
   13.600
   13.600
   13.100
   13.100
   13.300
   13.300
   13.900
   14.700
   15.400
   15.600
   15.800
   16.000
   16.100
   16.000
   16.100
   15.500
   15.400
   14.400
   13.600
   12.900
   12.400
   12.200
   12.000
   11.900
   12.000
   12.100
   12.000
   11.500
   11.400
   11.200
   11.200
   11.600
   13.200
   13.200
   13.900
   14.000
   15.000
   14.900
   14.700
   13.900
   13.500
   13.400
   13.200
   13.200
   13.400
   13.100
   13.000
   13.000
   13.200
   13.100
   13.200
   13.200
   13.500
   13.400
   13.400
   14.100
   14.400
   15.100
   15.600
   15.200
   14.600
   14.300
   14.400
   13.600
   13.200
   12.500
   11.800
   11.100
   11.800
   11.300
   10.600
   11.200
   10.300
   11.100
    9.700
    8.400
    9.400
   10.300
   11.100
   12.500
   13.100
   12.300
   12.100
   13.300
   13.200
   11.900
   10.900
   10.100
    9.700
    9.400
    9.300
    8.600
    8.200
    7.500
    8.000
    6.600
    5.700
    6.800
    6.400
    6.300
    4.900
    4.300
    4.600
    7.100
    9.400
   11.700
   11.700
   12.300
   13.300
   12.100
   10.500
    9.400
    8.900
    8.100
    7.100
    6.000
    5.200
    5.300
    5.200
    6.000
    6.400
    6.700
    7.200
    7.600
    8.600
    8.600
    9.000
   10.200
   11.400
   11.600
   11.800
   12.300
   13.800
   12.200
   11.400
   10.900
   11.000
   10.900
   10.700
   10.900
   10.600
   10.700
   10.500
   10.900
   11.100
   11.500
   11.400
   11.800
   11.400
   11.800
   12.300
   13.100
   13.600
   14.900
   14.800
   14.700
   14.400
   14.000
   13.800
   14.000
   14.000
   14.000
   14.000
   13.800
   13.500
   13.400
   13.600
   13.500
   13.300
   13.000
   12.900
   13.300
   13.000
   13.300
   13.300
   13.400
   15.200
   16.200
   15.900
   16.500
   17.100
   16.000
   15.500
   13.500
   13.100
   12.400
   12.700
   12.100
   12.500
   13.200
   13.300
   13.500
   13.600
   13.700
   14.000
   14.200
   14.500
   14.700
   14.900
   15.000
   15.500
   15.600
   16.300
   16.900
   17.800
   18.000
   17.500
   17.300
   16.500
   16.200
   16.300
   16.900
   15.800
   15.500
   14.600
   13.300
   11.300
   11.300
   12.600
   11.500
   11.100
   10.600
   10.000
   10.400
   10.800
   11.400
   12.700
   14.200
   14.300
   14.800
   13.900
   12.400
    9.900
    9.400
    8.200
    7.500
    6.400
    6.000
    6.200
    5.100
    5.500
    6.000
    6.200
    6.100
    6.200
    6.200
    6.900
    8.200
    9.200
   11.100
   13.500
   14.300
   12.900
   13.100
   12.500
   11.500
   10.700
    8.500
    7.800
    6.500
    5.700
    4.800
    4.700
    4.100
    4.100
    4.000
    4.000
    3.600
    3.900
    4.400
    6.000
    7.900
   11.400
   12.800
   14.000
   15.600
   15.600
   15.200
   13.300
   12.900
   11.100
   10.800
    9.900
    7.500
    6.900
    6.400
    5.900
    5.800
    4.900
    4.600
    3.900
    3.700
    3.600
    3.800
    4.400
    5.400
    7.200
    9.700
   11.200
   13.000
   13.700
   14.300
   13.100
   11.800
   11.100
   10.600
   10.100
    9.100
   10.300
   10.200
   10.200
   10.500
    7.900
    6.700
    7.600
    7.700
    9.200
    9.600
   10.200
   10.700
   12.500
   13.800
   13.400
   13.700
   13.400
   13.000
   12.300
   11.600
   11.200
   11.000
   11.200
   11.200
   11.000
   10.700
   10.600
   10.200
    9.300
    9.700
    8.700
    8.300
    7.700
    7.500
    7.800
    8.600
    9.600
   12.000
   13.700
   14.700
   14.300
   13.800
   12.900
   11.200
    9.500
    8.300
    7.200
    6.600
    6.800
    5.300
    5.500
    4.600
    5.200
    6.700
    6.600
    5.900
    5.000
    4.400
    4.700
    6.600
    7.400
    8.700
   10.700
   12.200
   12.200
   11.700
   11.900
   11.600
   11.300
   11.000
   10.600
   10.300
    9.800
    9.700
    9.800
    9.500
    8.400
    8.000
    8.100
    7.800
    7.300
    7.100
    7.500
    7.300
    8.000
    7.700
    8.200
    8.800
    9.000
    8.400
    7.400
    6.500
    6.200
    5.900
    6.300
    5.900
    6.000
    5.700
    5.300
    5.000
    4.900
    5.000
    5.500
    6.100
    6.400
    6.500
    6.600
    7.200
    8.200
    9.400
   10.000
   10.400
   10.500
   10.100
    9.300
    8.400
    8.400
    8.200
    8.200
    8.200
    7.800
    7.700
    6.900
    6.700
    6.600
    6.500
    6.600
    6.900
    7.100
    6.900
    6.900
    7.100
    7.900
    9.100
   10.500
   11.000
   12.300
   11.300
   10.100
    9.000
    8.300
    7.900
    7.500
    6.600
    6.200
    6.300
    6.200
    6.300
    6.000
    6.000
    5.100
    3.600
    3.400
    3.200
    3.800
    5.900
    7.900
    9.500
   11.700
   13.300
   13.500
   12.700
   11.700
   10.600
    9.600
    9.000
    7.800
    6.800
    7.500
    7.100
    6.200
    6.700
    8.100
    8.400
    8.200
    7.700
    6.200
    6.200
    9.200
   10.500
   11.800
   12.500
   12.300
   12.300
   12.200
   11.800
   11.300
   10.600
    9.700
    9.800
    9.500
    9.500
    9.700
   10.200
   10.000
   10.000
   10.400
    9.300
    8.700
    8.300
    7.200
    6.600
    9.400
   10.800
   11.700
   11.900
   12.900
   13.600
   13.800
   13.700
   12.700
   12.000
   11.900
   11.800
   11.800
   11.700
   12.200
   12.300
   11.800
   11.700
   11.800
   11.800
   11.800
   11.600
   11.800
   11.800
   12.000
   12.400
   13.600
   14.100
   14.600
   14.400
   14.500
   13.900
   12.700
   12.100
   11.900
   11.600
   11.500
   11.500
   11.500
   11.500
   11.500
   11.500
   11.400
   11.500
   11.600
   11.600
   11.800
   12.200
   12.400
   12.800
   13.200
   13.800
   13.800
   13.800
   13.300
   12.900
   12.600
   12.500
   12.300
   12.200
   12.300
   12.300
   12.500
   12.300
   12.400
   12.300
   12.100
   12.100
   12.000
   11.800
   11.700
   11.300
   11.300
   11.500
   11.700
   12.700
   13.200
   13.100
   12.400
   11.700
   11.200
   11.000
   11.200
   11.600
   11.300
   11.100
   11.000
   11.100
   11.200
   11.100
   10.700
   10.800
   10.800
   10.900
   11.000
   11.000
   11.000
   11.500
   11.900
   12.500
   13.200
   13.500
   13.700
   14.000
   12.600
   12.000
   11.400
   11.400
   11.100
   10.200
   10.700
   10.500
    9.900
    9.400
    8.300
    7.000
    6.300
    6.200
    5.700
    4.200
    4.500
    6.200
    9.100
   11.500
   13.200
   13.800
   14.900
   14.800
   12.500
   10.000
    9.400
    8.200
    6.600
    7.700
    6.200
    6.900
    7.300
    7.600
    8.200
    8.300
    9.100
    7.500
    5.600
    5.500
    5.900
    6.700
    8.500
   10.100
   11.900
   13.300
   14.300
   14.400
   12.300
   10.200
    8.900
    8.200
    7.700
    7.300
    8.100
    6.900
    6.100
    6.200
    6.100
    3.900
    6.900
    7.300
    7.100
    5.200
    6.500
    6.100
    6.300
    7.100
    8.300
   10.400
   10.900
   10.400
    9.500
    8.700
    8.400
    8.000
    8.400
    7.900
    7.200
    7.400
    7.000
    7.500
    6.800
    5.300
    4.800
    5.200
    5.600
    5.100
    4.600
    5.700
    6.100
    6.700
    6.800
    6.900
    6.700
    6.500
    6.100
    5.600
    5.400
    5.500
    5.200
    5.200
    5.400
    4.900
    6.200
    8.300
    6.800
    6.400
    6.000
    5.300
    5.000
    4.800
    4.800
    5.100
    6.000
    5.700
    6.800
    6.500
    7.200
    6.900
    6.700
    6.600
    6.500
    6.500
    6.400
    6.300
    5.300
    5.000
    5.000
    5.100
    5.300
    5.200
    5.000
    5.200
    5.600
    5.400
    5.500
    5.600
    6.000
    5.000
    3.400
    4.200
    4.800
    4.200
    4.000
    2.900
    2.500
    1.600
    1.000
    1.100
    1.300
    0.800
    0.600
    0.200
    0.000
   -0.300
   -0.300
   -0.800
   -1.200
   -1.500
   -1.200
    0.400
    2.400
    2.900
    4.600
    4.400
    4.500
    4.500
    4.100
    3.600
    3.000
    2.500
    3.200
    4.800
    5.600
    6.300
    6.400
    6.100
    5.900
    6.000
    5.800
    5.600
    5.600
    6.000
    6.400
    7.400
    7.300
    8.600
    9.300
   10.800
   10.500
   10.700
   10.200
   10.100
    9.200
    8.600
    8.400
    9.700
    8.900
   10.000
   10.200
    9.300
    7.500
    6.100
    6.500
    6.000
    5.300
    5.100
    5.500
    6.600
    7.200
    8.100
    8.700
   10.300
   13.000
   12.800
   11.400
   11.000
   10.100
    7.600
    7.800
    7.100
    7.700
    6.800
    5.000
    6.400
    5.500
    5.700
    5.300
    5.000
    4.900
    4.500
    3.800
    5.700
    8.300
   10.900
   12.300
   12.600
   11.800
   11.700
    9.800
    9.700
    9.400
    8.900
    9.100
    9.700
    9.700
   10.000
   10.000
    9.700
    9.400
    9.600
    9.200
    9.300
    8.500
    8.400
    8.000
    8.700
   11.100
   12.100
   12.500
   12.800
   13.100
   13.000
   12.100
   10.100
   10.000
    9.100
    7.300
    6.500
    5.100
    7.800
    8.300
    8.500
    9.000
    9.800
    9.400
    9.200
   10.200
   10.100
   10.200
    9.900
   10.500
   10.800
   11.200
   11.500
   12.200
   12.100
   11.500
   11.600
   11.400
   10.900
   10.900
   10.600
   10.600
   10.600
   10.500
   10.200
   10.100
   10.400
    9.900
    9.800
    8.900
    8.800
    8.500
    8.300
    8.400
    8.300
    7.800
    7.900
    7.500
    7.100
    7.000
    6.800
    6.600
    6.600
    6.400
    6.200
    6.200
    6.000
    6.000
    5.900
    5.900
    6.000
    6.100
    5.900
    5.800
    6.900
    7.200
    7.400
    7.900
    8.100
    8.900
    8.800
    9.200
    8.800
    8.300
    6.700
    6.900
    6.200
    5.800
    5.200
    4.200
    4.800
    5.100
    4.200
    4.000
    4.600
    4.800
    4.800
    5.100
    5.000
    4.800
    5.400
    5.600
    6.500
    6.800
    6.600
    7.700
    7.200
    6.700
    5.000
    5.100
    5.000
    4.000
    2.900
    2.100
    2.000
    0.700
    0.100
    1.300
   -0.300
   -0.300
    1.300
    1.300
    0.500
    1.200
    2.900
    6.000
    6.400
    7.400
    7.700
    7.400
    7.900
    7.400
    6.900
    7.000
    6.800
    7.000
    6.300
    5.600
    5.600
    3.500
    4.600
    2.700
    3.700
    5.000
    4.900
    5.700
    4.000
    2.900
    5.600
    8.700
   11.800
   12.800
   13.600
   13.600
   12.800
   12.000
   11.200
   10.800
   10.700
   10.500
   10.500
   10.000
   10.100
   10.500
   10.400
   10.300
   10.500
   10.200
   10.000
   10.100
   10.400
   10.400
   10.900
   11.800
   12.400
   12.700
   13.400
   14.200
   14.500
   14.000
   13.200
   12.700
   12.400
   12.600
   11.900
   12.400
   12.300
   12.400
   12.200
   13.000
   13.000
   12.800
   12.800
   12.600
   12.200
   12.800
   12.600
   13.100
   14.000
   13.900
   15.000
   14.000
   13.500
   12.900
   12.300
   11.700
   11.500
   11.000
   10.600
   10.300
   10.300
   10.000
    9.300
    9.300
    9.300
    8.700
    9.000
    9.100
    9.100
    9.300
    9.300
    9.800
   10.500
   10.800
   11.200
   11.100
   10.800
   10.800
   10.600
   10.700
   10.700
   10.000
    9.600
    9.200
    8.800
    8.400
    7.700
    7.400
    7.100
    6.500
    5.500
    5.000
    4.700
    3.800
    3.500
    3.700
    3.500
    3.300
    3.700
    4.000
    4.200
    4.400
    4.300
    4.500
    4.400
    4.500
    4.300
    4.200
    4.300
    4.300
    4.100
    4.400
    4.700
    5.200
    5.200
    5.100
    5.100
    5.400
    5.800
    6.400
    6.600
    8.000
    8.500
    9.000
    7.900
    7.300
    6.900
    7.000
    6.900
    6.700
    6.800
    6.600
    6.600
    6.700
    7.700
    7.600
    7.500
    7.300
    6.900
    6.500
    6.500
    6.300
    6.400
    6.700
    6.600
    6.700
    7.100
    7.400
    7.100
    6.600
    6.100
    5.600
    4.900
    4.200
    3.900
    3.300
    2.500
    2.100
    2.500
    3.000
    3.000
    3.200
    3.300
    2.900
    2.800
    2.900
    4.000
    5.200
    6.800
    7.900
    7.800
    7.900
    8.400
    8.000
    7.200
    6.100
    5.700
    5.300
    4.900
    3.000
    2.300
    2.700
    1.600
    1.600
    0.900
    2.400
    2.900
    2.900
    3.100
    4.100
    5.500
    7.200
    8.900
    8.100
    8.900
    8.600
    8.800
    8.700
    8.300
    7.500
    6.900
    6.600
    6.200
    6.300
    6.500
    6.500
    6.400
    6.200
    6.100
    6.200
    5.900
    6.100
    6.000
    6.100
    6.700
    7.700
    9.600
    9.200
    8.700
    9.200
    9.300
    9.100
    8.700
    8.200
    8.100
    7.300
    7.900
    7.500
    7.200
    7.500
    7.100
    7.000
    6.800
    6.900
    7.100
    7.300
    7.400
    7.600
    7.900
    8.500
   10.200
   10.200
    9.400
   11.000
   10.800
   10.100
    8.700
    8.200
    7.900
    7.900
    8.100
    8.500
    8.900
    9.100
    9.000
    8.900
    8.600
    8.600
    8.300
    8.400
    8.600
    8.700
    9.400
   10.700
   10.800
   11.900
   11.700
   12.300
   12.400
   11.500
   10.800
    9.400
    8.700
    7.200
    7.000
    7.600
    8.000
    8.400
    8.500
    8.400
    8.200
    8.300
    8.400
    8.100
    8.400
    8.500
    8.700
    9.400
   10.500
   10.900
   11.000
   11.200
   11.200
   10.900
   10.300
    9.900
   10.100
   10.100
    9.300
    8.300
    7.700
    8.700
    7.800
    6.700
    6.600
    6.000
    5.400
    4.700
    4.600
    4.100
    5.900
    9.600
   11.500
   13.400
   13.700
   13.900
   13.500
   13.000
   12.000
   10.900
   10.700
   10.500
   10.400
   10.800
   10.900
   10.800
   10.800
   10.700
   10.800
   11.000
   10.800
   11.000
   11.000
   10.200
   10.300
   10.300
   10.000
   10.800
   12.900
   13.300
   13.500
   13.100
   11.300
   10.900
    9.600
    8.300
    8.300
    8.400
    7.500
    8.300
    7.900
    8.300
    7.800
    7.800
    7.700
    8.700
    7.800
    7.300
    7.700
    8.100
    8.800
   10.800
   11.600
   10.600
   11.700
   10.900
    9.400
    7.500
    6.800
    6.200
    5.700
    4.700
    3.700
    2.500
    2.300
    4.800
    4.100
    3.000
    3.000
    2.400
    2.100
    3.200
    5.700
    7.600
    9.100
   10.000
   10.500
   10.600
   10.800
   10.200
    9.000
    8.100
    8.200
    8.200
    8.000
    7.800
    8.800
   10.800
   10.500
   10.200
    9.600
    8.900
    7.800
    7.100
    7.300
    7.300
    8.500
    9.000
    9.900
   10.600
   10.600
   10.700
   10.200
    9.700
    8.500
    8.000
    6.500
    5.700
    3.600
    5.200
    5.100
    3.900
    4.400
    5.200
    4.500
    5.100
    5.800
    5.600
    4.600
    3.800
    4.100
    5.100
    5.800
    6.200
    6.600
    6.600
    6.700
    6.600
    6.400
    6.200
    6.300
    6.400
    6.300
    6.200
    6.100
    6.100
    6.200
    6.200
    6.100
    6.100
    5.800
    5.400
    4.800
    4.900
    5.400
    6.000
    5.700
    5.400
    5.000
    5.500
    5.600
    5.900
    5.200
    5.100
    5.000
    4.300
    4.000
    4.000
    3.700
    3.000
    2.800
    2.200
    1.100
    0.700
    0.800
    1.400
    1.800
    1.900
    2.600
    3.500
    6.100
    6.400
    7.600
    7.400
    7.900
    7.200
    6.900
    6.700
    6.600
    5.500
    5.800
    4.800
    4.900
    4.600
    4.500
    4.500
    4.600
    5.700
    7.600
    8.200
    8.300
    8.200
    8.100
    8.000
    8.100
    9.200
    9.400
    9.700
    9.800
    9.100
    8.700
    8.100
    7.600
    7.700
    7.500
    7.500
    7.400
    7.600
    7.400
    7.200
    7.300
    6.900
    6.500
    6.700
    6.500
    6.100
    6.200
    6.600
    7.100
    7.900
    8.300
    8.300
    8.400
    7.900
    6.700
    4.900
    3.400
    3.500
    2.200
    1.600
    0.700
    0.100
   -1.000
   -1.200
   -1.200
   -2.000
   -2.100
   -1.500
   -1.500
   -0.700
    1.500
    4.600
    6.600
    7.900
    8.300
    9.800
   10.400
    9.900
    9.100
    8.900
    8.100
    7.700
    6.700
    6.700
    6.700
    6.700
    6.700
    6.600
    6.500
    6.200
    6.800
    6.300
    6.900
    8.700
   10.100
   11.000
   12.200
   13.300
   12.900
   12.800
   12.900
   12.800
   11.300
   10.300
    9.600
    9.100
    7.200
    6.500
    6.900
    6.700
    6.900
    7.300
    7.600
    6.200
    5.800
    5.200
    3.900
    5.500
    7.600
   10.400
   12.300
   13.900
   14.800
   15.300
   15.200
   15.800
   12.900
   10.800
    9.900
    8.600
    8.500
    8.600
    8.700
    8.800
    7.600
    6.300
    5.400
    4.500
    5.300
    4.900
    4.300
    5.100
    7.300
    9.500
   12.300
   14.600
   15.200
   15.000
   14.600
   14.100
   12.800
   11.900
   12.000
   11.400
   11.000
   11.000
   10.900
   10.300
    9.900
    9.300
    9.100
    9.200
    9.600
    9.600
    9.700
    9.900
   10.500
   11.600
   11.700
   12.100
   12.700
   13.000
   12.700
   13.000
   12.100
   11.500
   11.100
   11.100
   11.500
   11.800
   12.100
   11.400
   10.800
   10.100
    9.800
   10.700
   10.400
   10.100
   10.100
   10.400
   11.500
   13.000
   14.700
   15.200
   15.900
   16.100
   16.300
   14.500
   14.300
   13.200
   13.000
   13.400
   11.700
   10.400
   11.200
   10.500
    9.500
    8.900
    7.700
    5.900
    5.100
    5.600
    7.000
    7.300
    9.600
   11.800
   13.200
   14.100
   13.200
   13.300
   13.100
   13.000
   11.500
    9.400
    9.400
    7.700
    8.000
    7.700
    7.300
    7.000
    6.500
    6.200
    6.100
    5.200
    5.300
    5.500
    5.500
    6.000
    5.600
    6.100
    6.700
    7.600
    8.700
    9.000
    8.900
    8.700
    8.100
    7.500
    6.100
    5.900
    5.600
    5.500
    4.400
    3.500
    2.700
    1.100
    0.600
    0.800
    0.600
    0.500
   -0.200
    0.900
    3.400
    6.600
    8.600
   10.500
   12.600
   12.700
   13.300
   13.200
   12.700
   11.800
   11.000
   10.900
   10.600
   10.200
    9.800
    9.700
    9.700
    9.700
    9.800
    9.900
    9.700
    9.900
    9.900
   10.100
   10.600
   11.600
   12.200
   13.700
   15.000
   16.300
   17.000
   16.900
   16.200
   14.300
   13.300
   12.200
   11.500
   10.800
   10.600
   10.700
   10.400
   10.100
    9.700
    7.700
    8.300
    5.800
    5.100
    6.400
    9.200
   12.200
   14.100
   15.900
   17.300
   18.200
   18.700
   18.900
   15.900
   14.800
   13.300
   11.300
   10.200
   11.100
   11.500
   11.400
   11.500
   11.200
    9.300
    7.500
    7.800
    8.000
    7.200
    7.700
    7.500
    7.800
    8.200
    8.100
    8.400
    8.300
    8.000
    8.100
    7.800
    7.000
    7.200
    7.300
    6.100
    6.300
    6.300
    6.500
    6.400
    6.200
    6.100
    6.200
    6.300
    6.300
    6.300
    6.600
    6.800
    7.400
    7.900
    8.400
    8.500
    9.400
    9.700
    9.500
    8.900
    8.500
    8.000
    7.900
    7.700
    7.500
    7.000
    6.500
    5.800
    5.900
    5.700
    4.800
    3.400
    3.900
    3.600
    3.600
    3.800
    4.800
    6.200
    7.500
    9.900
   12.000
   13.300
   13.300
   12.300
   10.600
    9.200
    7.700
    6.600
    5.300
    4.300
    3.700
    2.700
    2.600
    2.000
    2.000
    1.600
    1.300
    1.900
    3.700
    4.300
    4.800
    4.800
    6.000
    6.700
    6.700
    6.400
    6.300
    6.200
    6.300
    6.400
    6.500
    6.500
    6.500
    6.400
    6.500
    6.300
    6.100
    5.900
    5.900
    5.700
    5.800
    5.700
    6.000
    6.100
    6.400
    6.900
    7.900
    8.500
    8.300
    8.200
    8.400
    7.800
    7.600
    7.600
    6.900
    6.000
    6.000
    4.700
    4.000
    4.200
    4.600
    4.500
    4.200
    3.200
    2.900
    2.900
    3.100
    3.600
    4.700
    4.900
    5.200
    5.600
    7.000
    7.700
    7.900
    7.400
    6.800
    6.600
    6.400
    6.000
    5.800
    5.600
    3.800
    3.000
    2.700
    2.800
    2.700
    1.000
    1.000
    0.700
    1.400
    4.500
    6.200
    7.500
    8.800
    9.800
   10.200
   10.200
    9.700
    8.300
    6.900
    6.100
    5.600
    4.800
    4.400
    3.100
    3.900
    2.000
    1.200
    1.300
    0.700
    0.400
    1.000
    3.100
    3.500
    4.300
    5.100
    6.800
    6.400
    7.300
    8.300
    8.600
    8.200
    7.100
    5.500
    5.200
    5.400
    5.000
    4.800
    4.000
    2.700
    2.300
    2.400
    1.900
    1.200
    1.000
    1.300
    1.200
    1.700
    3.900
    6.100
    7.200
    8.600
    9.300
   10.400
   10.600
   10.700
    9.600
    7.400
    6.200
    5.600
    5.600
    5.200
    4.600
    3.600
    1.900
    0.400
   -0.300
   -0.500
   -0.300
   -0.800
   -0.700
    0.700
    3.600
    6.000
    7.900
    9.700
   11.000
   12.100
   12.600
   12.400
   11.500
    8.700
    7.800
    7.600
    6.300
    6.000
    6.700
    6.900
    6.800
    6.600
    6.500
    6.600
    6.600
    6.700
    6.600
    6.400
    6.700
    7.100
    7.700
    8.600
    9.100
   10.300
   10.000
    9.600
    9.500
    9.300
    8.900
    7.900
    7.800
    7.700
    7.500
    7.400
    7.500
    7.300
    6.900
    6.800
    6.500
    6.300
    6.000
    5.900
    5.800
    6.700
    7.300
    8.500
    8.400
    7.900
    8.400
    7.600
    7.500
    6.000
    3.400
    3.200
    2.600
    2.300
    1.600
    1.200
    0.800
    0.300
   -0.100
    0.100
    0.400
    0.300
    0.600
    1.000
    1.600
    4.100
    3.500
    3.600
    4.200
    4.800
    4.800
    4.600
    3.700
    2.900
    2.200
    2.900
    1.100
    0.200
   -0.400
   -0.800
   -0.600
   -1.000
   -1.100
   -1.000
   -1.000
   -1.100
   -1.000
   -0.900
   -0.400
   -0.100
    0.800
    2.500
    4.000
    5.600
    5.700
    6.500
    4.900
    4.200
    3.100
    2.200
    2.200
    0.900
   -0.100
   -0.200
    0.800
    1.000
    2.200
    3.400
    3.600
    1.500
    1.700
    3.100
    3.700
    4.300
    5.300
    3.300
    4.900
    6.400
    4.200
    5.200
    4.800
    4.600
    4.700
    4.200
    3.600
    3.300
    2.600
    2.900
    3.300
    3.600
    3.400
    2.700
    2.200
    2.200
    3.100
    2.800
    3.700
    3.500
    3.500
    3.000
    4.200
    4.200
    3.800
    3.800
    2.700
    3.100
    3.100
    3.000
    2.400
    2.900
    3.000
    3.400
    3.300
    3.400
    3.500
    3.100
    3.300
    3.400
    3.300
    4.100
    5.600
    6.800
    7.100
    8.300
    8.800
    9.500
    8.900
    8.400
    7.700
    7.300
    6.800
    6.500
    6.200
    6.300
    5.900
    6.200
    5.700
    5.400
    5.600
    5.800
    6.900
    6.000
    6.100
    6.400
    6.800
    7.600
   10.800
   11.000
   11.200
   10.900
   11.300
   12.100
   10.900
   10.700
   10.500
   10.200
    9.700
    9.700
    9.400
    8.600
    8.100
    9.700
   10.800
    9.200
    7.700
    8.000
    7.700
   10.000
   13.000
   14.700
   15.600
   16.700
   17.500
   17.700
   18.100
   17.900
   17.100
   11.600
   10.900
   10.300
    9.100
    8.100
    9.100
    9.700
    9.100
    8.800
    8.400
    8.700
    8.700
    8.600
    8.800
   10.100
   10.900
   11.100
   11.600
   12.100
   12.200
   12.200
   12.000
   12.000
   11.500
   10.600
   10.500
   10.900
   11.100
   10.500
   10.200
    9.000
    8.900
    8.900
    8.900
    8.500
    7.000
    6.800
    7.500
    8.700
   10.500
   13.300
   14.600
   16.000
   16.300
   16.500
   17.000
   16.800
   16.200
   14.900
   14.300
   12.800
   11.300
   12.600
   11.600
   11.300
   11.200
   10.800
   10.600
   11.500
   11.400
   10.700
   11.100
   12.000
   13.300
   14.900
   16.000
   16.100
   16.400
   15.600
   16.000
   15.100
   14.000
   13.300
   13.100
   12.900
   12.800
   12.700
   12.800
   12.800
   13.000
   13.000
   13.100
   13.000
   12.800
   12.700
   12.700
   13.500
   13.900
   14.600
   14.700
   15.500
   15.900
   16.200
   15.700
   14.800
   13.400
   13.200
   13.100
   12.700
   12.400
   12.500
   12.300
   12.200
   12.200
   12.000
   11.700
   11.600
   11.400
   10.800
   11.100
   11.400
   12.300
   14.500
   15.800
   14.700
   15.800
   16.100
   16.100
   14.900
   11.000
   10.900
   10.300
    9.000
    8.400
    7.600
    7.000
    6.400
    5.700
    5.900
    6.300
    6.200
    6.600
    7.100
    7.300
    8.200
   10.000
   11.100
   12.600
   14.200
   14.600
   14.800
   15.500
   15.300
   14.300
   13.900
   13.400
   12.600
   12.400
   12.000
   11.500
   11.100
   11.200
   11.200
   11.200
   11.300
   11.700
   11.900
   12.400
   13.300
   14.500
   15.600
   15.900
   15.200
   14.200
   14.000
   13.700
   13.100
   13.200
   13.100
   12.600
   12.300
   12.300
   12.200
   10.400
   10.300
   10.000
   10.300
   10.900
   11.200
   11.300
   11.500
   11.700
   13.700
   16.200
   18.000
   18.800
   19.900
   20.500
   21.400
   21.800
   21.300
   20.800
   19.600
   17.000
   14.900
   14.300
   13.100
   13.300
   13.500
   13.700
   13.800
   13.200
   12.600
   11.800
   12.200
   11.900
   12.500
   13.300
   13.800
   13.300
   11.200
   11.300
   10.400
   10.100
    9.600
    9.300
    9.000
    8.900
    8.900
    8.200
    7.900
    7.300
    7.000
    7.600
    7.300
    7.400
    7.200
    7.300
    7.300
    7.900
    8.100
    9.800
   10.200
   11.200
   11.800
   12.000
   11.700
   11.500
   12.000
   12.100
   11.600
   11.100
   10.500
   10.300
   10.500
   10.300
   10.200
   10.000
    9.500
    9.300
    8.900
    8.300
    7.900
    9.100
   10.400
   11.100
   11.900
   13.000
   13.500
   13.600
   14.400
   14.400
   14.900
   14.300
   12.500
   11.800
   11.700
   11.600
   10.000
    8.800
    8.700
    8.700
    9.700
    9.400
    9.000
    8.900
    8.600
    8.900
   11.700
   14.100
   14.900
   15.800
   16.800
   17.400
   17.700
   17.600
   18.100
   17.200
   16.200
   14.200
   13.300
   12.400
   11.000
   10.400
   10.300
   10.900
   10.400
   10.500
   10.800
   10.800
   11.200
   11.700
   12.400
   13.600
   14.000
   13.600
   13.500
   13.800
   13.600
   13.400
   13.200
   13.000
   13.100
   12.500
   12.200
   12.300
   12.100
   11.900
   11.900
   11.900
   11.600
   11.300
   11.100
   10.700
   10.400
   10.400
   10.500
   11.200
   12.000
   12.600
   14.600
   13.400
   13.200
   14.600
   14.300
   14.000
   11.700
   11.300
   10.800
    8.300
    8.200
    6.700
    6.400
    5.900
    6.400
    5.300
    5.900
    5.200
    5.200
    5.300
    8.600
   10.800
   12.700
   14.700
   16.800
   17.200
   16.100
   15.500
   14.500
   14.000
   13.400
   12.800
   12.400
   12.100
   11.900
   11.800
   11.400
   11.400
   11.100
   10.400
    8.900
    8.400
    8.000
    9.000
   11.400
   12.700
   14.500
   15.900
   16.700
   17.900
   18.400
   18.400
   17.900
   17.300
   16.200
   15.800
   15.900
   14.800
   14.200
   14.200
   14.800
   14.200
   13.400
   12.900
   12.400
   11.700
   11.600
   12.100
   13.600
   14.900
   16.200
   17.600
   20.100
   21.900
   21.900
   22.400
   22.200
   21.700
   19.700
   19.800
   18.400
   17.000
   16.200
   15.400
   14.900
   14.600
   14.800
   14.600
   14.200
   13.300
   12.600
   12.900
   13.300
   14.400
   15.900
   16.900
   18.500
   18.300
   18.000
   17.900
   17.300
   15.900
   15.600
   14.400
   14.100
   14.600
   14.500
   13.900
   13.700
   15.100
   14.800
   14.400
   13.100
   13.300
   13.200
   14.100
   13.500
   14.200
   14.500
   15.500
   16.900
   18.400
   18.400
   17.700
   18.000
   17.300
   16.300
   15.600
   14.600
   14.300
   14.600
   15.100
   15.100
   14.500
   14.700
   14.300
   13.800
   12.300
   12.300
   12.900
   14.100
   16.000
   17.800
   19.200
   20.200
   21.500
   21.500
   21.000
   21.000
   20.600
   19.700
   18.000
   17.300
   16.000
   16.600
   15.400
   15.600
   15.900
   15.600
   15.000
   14.900
   13.500
   12.700
   13.100
   14.500
   17.000
   19.400
   22.000
   24.500
   25.600
   24.700
   23.500
   22.900
   21.700
   20.300
   19.000
   18.400
   17.000
   15.500
   13.200
   12.600
   11.600
   10.900
   10.700
   10.500
    9.800
    8.800
   10.300
   12.000
   13.800
   15.100
   16.000
   16.700
   16.700
   16.700
   16.700
   15.700
   14.100
   13.000
   12.000
   11.300
    9.500
    8.400
    7.800
    7.600
    6.900
    6.700
    6.000
    5.200
    5.300
    5.700
    7.100
    9.300
   11.000
   12.900
   15.000
   15.800
   16.500
   16.900
   17.000
   16.900
   16.300
   14.900
   13.900
   13.500
   12.300
   12.200
   11.700
   11.100
   10.600
   10.500
    9.600
    9.800
   10.300
   10.500
   10.700
   11.300
   12.100
   12.700
   13.800
   15.200
   15.200
   16.400
   16.700
   16.700
   16.400
   15.100
   13.300
   12.400
   12.900
   10.100
   10.000
    9.300
    8.200
    9.200
    9.300
    9.400
    9.700
    9.800
   10.000
   11.200
   12.100
   13.400
   14.000
   14.900
   15.900
   16.500
   16.500
   15.700
   15.200
   13.500
   12.600
   11.500
   11.600
    9.900
   10.400
    9.800
   10.600
   10.700
   10.400
    9.800
    9.800
    9.800
    8.300
    8.700
   10.200
   11.000
    7.400
   11.400
   10.000
   11.600
   10.500
   10.700
    8.900
    8.500
    8.300
    7.700
    7.700
    6.600
    6.700
    6.900
    7.600
    7.400
    7.400
    6.900
    6.400
    6.200
    7.100
    8.500
   10.100
   10.800
   11.300
   12.400
   12.500
   14.500
   13.400
   13.400
   13.500
   11.800
    9.900
    8.900
    8.000
    7.600
    7.600
    6.700
    6.800
    4.800
    5.000
    4.900
    5.200
    4.800
    6.900
    9.700
   13.300
   14.000
   14.900
   15.800
   16.100
   16.700
   16.900
   17.000
   16.800
   15.500
   14.000
   12.700
   10.800
    9.900
    9.600
    8.500
    8.100
    6.900
    6.400
    5.900
    5.300
    5.300
    8.000
   10.700
   14.400
   17.000
   18.400
   19.700
   20.600
   21.100
   21.100
   19.300
   18.300
   16.800
   14.900
   13.800
   12.200
   11.400
   10.600
   10.600
   10.500
   10.700
   11.000
   11.000
   11.300
   11.600
   12.700
   13.800
   15.100
   16.600
   17.900
   19.300
   20.000
   19.600
   19.200
   18.500
   17.300
   15.600
   14.200
   13.300
   12.900
   11.900
   12.300
   11.600
   12.200
   12.200
   11.300
   10.700
   10.900
   10.800
   11.000
   11.700
   12.300
   14.800
   14.600
   15.500
   16.500
   16.600
   17.800
   16.900
   16.700
   15.800
   14.600
   14.500
   13.900
   12.900
   12.100
   11.500
   11.200
   11.300
   11.400
   11.700
   11.800
   11.300
   12.100
   13.600
   14.500
   15.100
   16.200
   17.000
   16.800
   15.400
   14.300
   12.300
   11.100
   10.800
   10.600
   10.200
   10.000
    9.500
    9.100
    8.400
    8.600
    8.700
    8.900
    8.700
    8.700
    8.600
    9.300
   10.600
   12.400
   13.400
   14.400
   14.900
   15.300
   17.000
   17.200
   17.000
   16.700
   15.800
   14.600
   15.000
   14.000
   13.900
   14.000
   14.200
   13.800
   13.500
   13.700
   13.900
   13.800
   14.000
   14.800
   15.600
   16.400
   17.100
   19.400
   20.300
   21.100
   21.700
   22.100
   21.800
   17.300
   16.600
   15.900
   15.200
   13.300
   12.100
   11.900
   11.600
   11.200
   10.500
   10.000
    8.900
    9.000
    9.000
    9.200
    9.000
    9.500
   11.400
   12.000
   11.300
   10.100
   11.500
   11.500
   10.000
    9.400
    9.300
    9.000
    9.400
    9.700
    9.400
    9.600
    9.400
    9.100
    9.300
    9.300
    9.300
    9.200
    8.600
    9.300
    9.200
   10.400
   10.700
   11.100
   11.500
   11.200
   11.400
   11.700
   11.900
   11.400
   11.000
   10.400
    9.900
    9.500
    9.000
    7.400
    7.300
    8.100
    8.300
    8.300
    8.000
    7.400
    7.600
    9.200
   10.600
   11.600
   12.900
   13.700
   14.600
   15.600
   15.400
   15.100
   14.600
   14.200
   13.500
   12.800
   12.100
   11.800
   11.500
   11.200
   10.800
   10.500
   10.300
   10.300
   10.700
   10.900
   10.900
   10.900
   11.500
   12.900
   12.500
   12.700
   11.500
   13.200
   14.500
   14.500
   13.100
   10.900
   10.300
   10.200
   10.000
    8.900
    9.100
    9.000
    9.300
    9.200
    8.900
    8.300
    7.900
    8.600
    7.800
    8.300
    9.200
   10.600
   11.400
   10.900
   12.600
   13.600
   13.300
   13.600
   13.900
   12.400
   12.300
   11.300
   11.300
   10.500
    9.100
    9.300
    9.400
    9.200
    9.100
    8.600
    8.300
    7.700
    7.300
    7.300
    7.900
    9.100
   10.700
   12.400
   12.000
   13.400
   14.000
   13.300
   13.400
   12.800
   12.000
   10.900
   10.700
   10.400
    9.000
    8.400
    8.100
    7.600
    6.600
    6.100
    6.000
    6.300
    6.300
    7.300
    8.300
    9.000
   10.300
   11.400
   11.500
   12.700
   13.900
   14.600
   14.300
   13.800
   13.200
   11.900
    9.900
    8.800
    7.800
    6.200
    5.900
    5.600
    5.200
    3.600
    3.800
    3.400
    3.500
    4.800
    5.900
    7.300
    8.400
    9.700
   10.900
   11.800
   12.500
   12.900
   13.000
   12.600
   11.100
    9.100
    7.700
    5.900
    5.500
    5.500
    5.100
    4.600
    4.100
    3.000
    1.800
    2.100
    3.800
    6.200
    8.700
   10.200
   11.400
   12.800
   13.900
   14.700
   15.500
   15.600
   15.600
   15.200
   14.200
   13.800
   12.500
   10.700
    9.500
   10.000
    9.200
    9.100
    8.700
    8.600
    8.100
    8.300
    8.900
    9.300
   10.400
   11.900
   12.800
   12.900
   13.500
   10.100
   12.200
   12.000
   12.300
   12.300
   11.800
   10.500
    9.700
    8.300
    6.500
    6.300
    5.700
    7.100
    7.400
    7.100
    5.700
    5.000
    5.000
    7.100
    8.800
   11.300
   11.700
   13.000
   13.600
   13.500
   14.700
   14.600
   14.700
   14.300
   12.300
   10.300
    9.000
    8.500
    6.700
    6.400
    5.800
    4.800
    5.900
    4.500
    4.200
    3.800
    5.400
    8.000
    9.700
   10.900
   11.700
   12.200
   12.400
   12.700
   12.900
   12.500
   11.600
   11.100
   10.400
    9.900
    9.300
    9.000
    9.000
    8.700
    8.300
    7.900
    6.800
    6.000
    6.900
    7.000
    7.800
    8.600
    9.000
    9.600
    9.700
   10.000
    8.600
    9.900
   11.900
   12.000
   12.300
   11.100
   10.500
    9.000
    8.400
    7.700
    6.800
    5.600
    5.000
    3.900
    3.400
    3.100
    2.600
    3.600
    3.200
    4.700
    6.200
    7.900
    9.100
    9.000
    9.800
   10.700
   11.300
   11.200
   11.500
   10.800
   10.000
    8.500
    6.900
    5.500
    4.100
    4.100
    4.100
    4.400
    4.400
    4.000
    3.700
    3.600
    4.000
    4.500
    4.900
    7.200
    7.800
    7.500
    5.200
    8.600
    9.500
   10.400
   11.500
    9.600
    8.000
    6.400
    6.300
    6.000
    6.000
    5.400
    5.100
    4.300
    3.600
    3.900
    4.100
    4.500
    4.600
    5.600
    7.200
    8.900
   10.300
   10.500
   11.900
   12.600
   12.600
   12.500
   11.500
   10.300
    8.800
    8.100
    7.400
    7.300
    7.400
    8.400
    9.600
   11.700
   12.600
   12.500
   11.900
   11.700
   11.500
   11.500
   11.900
   12.500
   14.200
   15.500
   15.700
   15.900
   15.900
   17.300
   16.600
   16.800
   15.700
   13.600
   13.900
   13.200
   12.900
   12.400
   12.100
   11.700
   11.600
   11.100
   11.300
   11.500
   11.900
   13.200
   15.000
   15.200
   16.700
   17.800
   18.500
   19.400
   20.300
   19.800
   18.800
   18.000
   16.600
   15.300
   13.900
   13.500
   13.300
   13.900
   13.800
   11.700
   11.300
   11.000
   10.200
   10.000
   10.100
   10.400
   11.500
   14.200
   15.800
   15.900
   16.900
   17.500
   17.500
   17.800
   17.400
   16.500
   15.000
   12.600
   11.600
   10.700
   10.200
   10.000
    8.400
    7.300
    6.400
    6.400
    5.600
    4.900
    6.800
    9.600
   12.700
   14.300
   15.100
   16.400
   16.600
   17.200
   18.100
   18.300
   18.500
   17.800
   16.800
   15.300
   14.400
   13.600
   13.100
   11.100
    9.400
    9.100
    9.000
    7.900
    8.300
    8.400
   10.600
   11.200
   13.100
   15.800
   16.900
   18.600
   16.700
   17.100
   17.800
   16.400
   15.600
   14.600
   13.500
   13.000
   12.600
   12.500
   11.900
   11.500
   10.600
   10.000
    9.500
    8.500
    8.700
    8.100
    9.200
   10.900
   12.400
   13.200
   14.200
   16.000
   16.800
   18.300
   19.100
   19.800
   19.800
   19.500
   18.400
   16.300
   13.800
   12.300
   13.600
   12.500
   11.300
    9.600
   10.400
   10.000
    9.200
    9.100
   10.000
   11.400
   13.100
   13.600
   13.900
   14.300
   15.300
   15.500
   15.500
   14.800
   14.500
   13.600
   12.100
   11.800
   11.700
   11.800
   11.900
   11.900
   11.600
   11.000
    9.000
    8.700
    8.500
    8.300
    7.800
    7.800
    7.900
    6.800
    6.900
    7.400
    7.400
    6.800
    6.200
    6.000
    5.600
    5.200
    5.000
    5.300
    5.400
    5.500
    5.700
    5.700
    5.600
    6.200
    5.700
    4.700
    5.700
    5.200
    5.900
    8.100
   10.000
   11.500
   12.000
   13.200
   12.500
   14.800
   15.600
   14.900
   14.500
   14.400
   13.300
   11.400
   11.400
   11.100
   11.000
   10.900
    9.900
    9.900
   10.000
    9.700
   10.300
    9.800
   10.000
   11.300
   11.100
   11.900
   14.200
   16.200
   16.400
   16.800
   16.400
   16.100
   15.500
   14.400
   13.300
   12.200
   11.900
   11.500
   10.600
    9.300
    8.800
    9.600
    9.800
    9.800
    8.900
    8.200
    9.300
   10.400
   11.700
   13.400
   14.000
   14.700
   15.800
   16.700
   16.000
   10.500
   10.500
    9.200
    9.200
    9.500
    9.400
    9.700
    9.400
    9.300
    9.300
    9.100
    9.100
    8.700
    8.700
    8.700
    9.000
    9.400
   10.100
   11.500
   13.200
   13.600
   14.500
   15.000
   13.000
   15.100
   14.000
   13.800
   13.000
   12.100
   11.100
   10.800
   10.400
   10.200
   10.000
   10.300
   10.100
    9.900
    9.800
    9.700
    9.800
    9.800
   10.400
   10.200
   10.500
   10.500
   10.900
   10.300
    9.600
    9.000
    8.400
    8.400
    8.200
    7.600
    7.400
    7.200
    7.100
    6.900
    7.000
    7.000
    7.000
    7.000
    6.900
    7.000
    7.200
    7.400
    8.100
    8.300
    9.200
    9.400
    9.400
    9.700
   10.100
    9.500
    9.800
    9.800
    9.500
    9.200
    9.300
    9.300
    8.900
    9.000
    9.000
    8.900
    8.800
    8.700
    8.600
    8.600
    8.800
    9.200
    9.900
   10.400
   11.400
   11.600
   12.500
   12.900
   13.700
   13.100
   13.100
   12.800
   12.200
   11.800
   11.300
   11.200
   11.000
   10.900
   10.700
   10.600
   10.500
   10.300
   10.300
   10.300
   10.600
   11.200
   12.000
   12.600
   13.400
   14.600
   14.200
   14.200
   14.500
   15.300
   15.700
   15.300
   14.700
   13.500
   11.000
    9.600
    8.700
    8.000
    8.700
    7.200
    6.500
    5.800
    5.700
    5.700
    6.800
    9.000
   11.200
   14.300
   16.300
   17.000
   17.000
   17.000
   18.300
   18.300
   17.600
   16.900
   16.900
   16.100
   14.900
   14.700
   14.300
   14.100
   13.500
   12.600
   11.900
   12.200
   12.000
   12.100
   12.200
   12.300
   12.400
   13.200
   13.800
   15.300
   16.600
   17.400
   18.500
   19.100
   18.100
   17.200
   16.700
   15.800
   14.600
   14.500
   14.300
   13.600
   13.500
   13.600
   13.400
   13.100
   12.800
   12.700
   12.800
   13.300
   13.900
   14.700
   15.000
   17.600
   19.200
   20.700
   21.300
   21.600
   21.800
   21.000
   19.200
   18.100
   16.400
   15.600
   14.400
   13.400
   13.000
   12.200
   11.500
   11.300
   10.500
   10.200
   12.300
   14.700
   18.300
   20.500
   22.600
   23.900
   25.300
   25.700
   26.100
   26.200
   26.400
   25.500
   23.400
   21.500
   19.800
   18.600
   17.800
   17.300
   16.500
   15.400
   13.700
   12.700
   14.200
   14.100
   13.900
   14.200
   14.800
   15.500
   16.500
   17.600
   18.200
   19.100
   18.800
   18.700
   18.900
   18.700
   18.100
   17.700
   16.700
   16.300
   14.900
   14.700
   14.200
   14.000
   14.100
   13.500
   13.700
   13.800
   14.800
   15.500
   16.400
   18.100
   20.100
   20.800
   22.000
   22.000
   23.200
   22.900
   22.700
   21.800
   16.700
   16.500
   15.800
   15.500
   15.000
   15.000
   14.400
   13.300
   12.400
   11.700
   12.200
   13.000
   13.900
   15.400
   17.500
   19.400
   20.400
   20.900
   20.600
   22.200
   22.200
   23.100
   22.700
   22.800
   21.500
   20.400
   18.800
   18.100
   17.100
   16.100
   15.600
   14.400
   14.000
   12.600
   13.600
   13.400
   13.300
   17.100
   19.000
   20.800
   22.000
   23.400
   24.000
   24.400
   25.000
   25.100
   23.200
   23.500
   22.100
   20.100
   18.400
   17.500
   14.400
   14.500
   14.600
   14.500
   14.700
   14.500
   14.600
   14.500
   14.000
   13.800
   13.600
   14.300
   14.800
   15.100
   15.500
   17.000
   17.500
   16.700
   16.700
   16.700
   16.800
   15.800
   15.400
   15.300
   12.900
   12.600
   12.100
   12.000
   11.900
   11.000
   10.200
    9.600
   10.200
   10.900
   12.600
   13.400
   13.900
   15.400
   15.600
   16.400
   17.500
   17.300
   17.600
   17.300
   16.400
   14.500
   12.700
   12.000
   11.300
   10.400
   10.100
    9.600
   10.100
    8.600
    7.100
    6.500
    9.000
   11.900
   13.400
   15.100
   16.600
   17.900
   18.600
   19.100
   20.100
   20.500
   20.700
   20.700
   19.900
   17.700
   15.200
   13.300
   12.000
   11.000
   10.400
   10.100
    9.700
    9.600
    8.900
    8.600
   10.500
   13.500
   16.800
   17.600
   18.400
   19.300
   20.200
   21.800
   22.700
   23.100
   23.100
   23.300
   22.500
   20.600
   17.600
   17.400
   16.800
   15.800
   15.200
   14.300
   13.600
   12.700
   12.800
   12.800
   13.600
   14.700
   15.800
   17.200
   18.800
   20.100
   22.300
   23.000
   24.000
   24.600
   24.800
   24.200
   23.500
   21.600
   20.500
   18.800
   18.600
   17.200
   17.300
   17.100
   15.900
   15.400
   14.900
   14.600
   15.200
   16.600
   17.100
   18.800
   19.000
   19.100
   20.000
   21.500
   23.100
   23.900
   22.600
   23.100
   21.000
   16.600
   15.700
   15.600
   15.500
   15.500
   15.800
   15.600
   15.500
   15.200
   14.800
   14.700
   14.900
   15.300
   15.600
   17.400
   16.900
   16.600
   17.200
   17.400
   17.500
   17.100
   17.400
   17.500
   17.300
   16.900
   15.800
   14.300
   13.500
   13.200
   12.700
   13.500
   14.400
   14.200
   14.200
   14.200
   14.300
   15.300
   15.600
   16.200
   17.400
   17.000
   17.200
   16.800
   17.100
   17.600
   17.900
   18.100
   18.400
   17.300
   15.500
   14.400
   14.800
   14.400
   14.400
   14.000
   13.500
   14.400
   14.800
   15.000
   14.600
   14.400
   14.300
   13.900
   14.100
   15.500
   17.500
   19.500
   20.900
   21.800
   21.800
   21.500
   20.400
   18.800
   17.500
   16.800
   16.200
   15.500
   14.500
   13.600
   13.300
   12.800
   12.100
   11.800
   13.800
   15.300
   17.600
   19.500
   21.300
   21.400
   22.400
   23.400
   23.600
   23.900
   23.700
   23.600
   23.000
   21.300
   19.300
   17.800
   16.700
   17.700
   16.900
   15.500
   14.000
   13.600
   13.000
   13.000
   14.900
   17.800
   20.300
   23.200
   24.400
   25.300
   26.700
   27.600
   28.300
   28.500
   28.700
   28.300
   26.500
   24.900
   23.600
   21.200
   20.000
   18.600
   17.700
   16.700
   15.800
   15.400
   15.100
   15.100
   17.400
   20.100
   22.500
   25.200
   27.500
   29.100
   29.800
   30.600
   31.600
   31.800
   31.200
   30.600
   29.100
   27.800
   23.900
   21.600
   20.400
   18.100
   17.100
   16.800
   15.900
   15.400
   14.800
   15.100
   17.600
   20.200
   23.700
   26.700
   29.000
   29.900
   30.800
   31.600
   31.900
   32.000
   32.100
   31.600
   30.200
   28.000
   24.600
   22.500
   20.400
   19.800
   17.900
   17.100
   16.600
   16.000
   15.700
   16.300
   18.500
   21.400
   24.600
   27.400
   29.100
   30.800
   31.500
   32.400
   33.300
   33.200
   32.700
   32.100
   30.900
   29.100
   25.100
   24.000
   22.400
   20.500
   18.700
   17.600
   17.100
   17.500
   17.500
   17.700
   17.900
   18.100
   18.600
   19.200
   20.100
   20.500
   21.000
   21.600
   22.200
   21.100
   20.700
   21.800
   21.800
   21.400
   20.500
   20.100
   19.100
   18.400
   17.400
   16.100
   15.600
   15.800
   15.300
   15.000
   15.800
   16.900
   18.600
   20.000
   21.800
   22.800
   23.200
   23.700
   24.200
   24.600
   24.100
   23.800
   23.200
   21.300
   17.900
   16.100
   15.900
   15.200
   14.800
   13.600
   13.200
   12.800
   12.100
   11.900
   14.100
   16.000
   17.600
   19.800
   21.500
   22.500
   23.300
   23.700
   24.500
   24.800
   24.600
   23.900
   23.200
   21.700
   19.200
   18.700
   17.300
   15.900
   14.700
   14.900
   13.700
   13.700
   13.800
   13.900
   14.300
   14.500
   14.800
   15.100
   17.900
   19.400
   18.700
   20.300
   21.200
   21.000
   21.800
   22.000
   21.500
   20.000
   18.000
   16.500
   15.400
   14.200
   13.200
   12.700
   11.400
   11.200
   10.400
   10.500
   12.600
   14.800
   17.500
   19.800
   20.600
   22.200
   23.500
   25.100
   25.400
   25.900
   26.100
   25.400
   24.700
   23.300
   18.900
   17.500
   14.900
   12.800
   12.400
   11.800
   11.600
   11.200
   11.500
   11.500
   14.000
   17.000
   18.400
   19.600
   21.300
   22.400
   23.700
   24.500
   25.000
   24.600
   24.700
   22.700
   21.200
   19.600
   18.300
   18.100
   18.200
   17.400
   15.800
   15.300
   14.900
   14.500
   14.200
   14.400
   14.900
   16.500
   18.200
   19.900
   19.400
   19.200
   21.400
   21.200
   21.800
   22.500
   21.800
   21.300
   22.000
   20.300
   17.600
   17.000
   15.900
   16.500
   16.700
   15.000
   14.200
   12.700
   12.400
   12.700
   14.000
   16.500
   16.500
   18.100
   19.400
   21.100
   21.800
   23.400
   23.900
   24.100
   24.500
   24.600
   23.200
   21.600
   20.100
   19.700
   18.200
   16.600
   16.900
   15.800
   14.700
   13.900
   14.200
   13.800
   15.400
   18.800
   20.800
   22.200
   23.600
   24.600
   24.900
   25.900
   26.500
   26.500
   25.900
   24.500
   23.900
   22.800
   21.800
   21.100
   20.100
   19.800
   17.700
   16.600
   16.400
   16.200
   16.000
   15.800
   15.600
   15.500
   15.900
   16.500
   17.700
   18.300
   18.400
   18.800
   19.300
   18.200
   17.400
   17.100
   16.900
   16.700
   16.500
   16.500
   16.400
   16.100
   16.000
   16.000
   15.800
   15.700
   15.700
   15.600
   15.800
   16.100
   16.100
   15.100
   15.300
   16.100
   16.400
   16.700
   17.200
   18.000
   17.500
   17.100
   16.700
   15.600
   14.100
   13.900
   13.600
   12.500
   11.900
   11.300
   11.100
   10.800
   10.600
   10.100
   11.300
   13.900
   14.300
   15.400
   16.900
   18.000
   19.500
   19.900
   21.300
   21.500
   21.800
   21.600
   21.300
   20.000
   17.000
   15.700
   14.200
   12.000
   11.800
   11.200
   10.400
   10.000
    9.400
   10.000
   12.300
   15.100
   18.300
   21.100
   22.600
   23.700
   24.900
   25.800
   26.600
   25.400
   26.600
   25.400
   23.800
   21.300
   19.500
   19.400
   18.400
   16.500
   14.900
   15.100
   14.500
   13.500
   13.400
   13.600
   16.100
   19.100
   20.500
   22.000
   22.700
   24.100
   25.200
   25.600
   26.300
   26.700
   25.900
   26.200
   24.900
   23.400
   22.100
   21.400
   20.300
   19.500
   18.700
   17.900
   17.100
   16.500
   16.400
   16.400
   16.900
   17.800
   19.000
   21.700
   23.000
   24.400
   25.600
   26.000
   26.900
   27.900
   27.700
   27.700
   26.800
   25.000
   23.100
   22.100
   22.600
   19.700
   18.300
   17.400
   17.300
   16.800
   16.400
   16.400
   18.900
   21.500
   23.300
   23.700
   23.100
   24.800
   26.400
   26.900
   28.600
   28.000
   26.700
   22.200
   18.600
   18.000
   17.800
   18.000
   17.900
   17.700
   17.500
   17.300
   17.000
   16.600
   16.600
   16.200
   16.700
   17.200
   17.400
   17.800
   17.500
   16.900
   17.600
   19.000
   19.800
   18.300
   18.100
   20.900
   19.300
   17.800
   16.100
   15.700
   14.600
   14.300
   13.800
   13.100
   12.900
   12.900
   13.200
   13.400
   14.700
   15.600
   17.700
   15.300
   17.700
   20.200
   16.200
   16.600
   16.900
   16.100
   17.100
   16.500
   17.400
   16.600
   14.900
   14.800
   14.600
   14.700
   14.200
   13.700
   12.800
   12.800
   13.000
   13.200
   13.500
   13.600
   13.500
   15.100
   17.000
   18.500
   19.300
   20.800
   21.500
   21.700
   21.800
   22.400
   21.900
   20.500
   17.500
   15.800
   15.100
   14.300
   14.100
   13.800
   11.500
   10.400
    9.200
   10.100
   12.600
   15.700
   17.400
   19.400
   20.200
   21.300
   23.100
   23.400
   24.700
   25.500
   25.800
   25.800
   25.300
   24.000
   20.400
   18.900
   17.500
   16.100
   13.900
   13.600
   12.700
   11.600
   11.000
   11.400
   14.600
   17.100
   20.300
   21.800
   24.300
   26.100
   27.400
   27.900
   28.700
   29.300
   29.400
   29.500
   29.000
   27.900
   24.700
   22.400
   19.100
   17.100
   16.300
   15.500
   15.000
   14.500
   13.000
   13.500
   15.900
   19.000
   22.800
   26.100
   28.300
   29.400
   30.600
   31.700
   32.000
   32.300
   32.700
   32.400
   31.500
   30.200
   26.300
   25.500
   24.200
   21.800
   19.600
   18.200
   17.400
   16.400
   16.000
   16.400
   18.500
   22.000
   24.000
   25.900
   27.900
   29.300
   30.400
   31.100
   31.600
   32.100
   32.100
   31.700
   31.400
   30.300
   28.200
   26.300
   23.000
   23.000
   20.400
   19.900
   19.400
   18.300
   17.600
   18.400
   19.500
   20.300
   20.300
   21.300
   22.700
   23.500
   24.800
   25.000
   25.200
   26.200
   26.300
   26.400
   25.700
   23.500
   21.700
   20.600
   19.600
   19.500
   19.200
   18.800
   18.500
   18.300
   18.200
   18.300
   18.400
   18.900
   20.300
   21.900
   24.100
   25.400
   26.300
   28.300
   28.800
   29.700
   30.500
   30.500
   29.700
   28.800
   27.700
   26.900
   25.400
   23.800
   24.000
   21.500
   21.500
   21.000
   20.600
   20.800
   21.300
   23.600
   26.100
   28.700
   30.400
   31.700
   32.200
   33.600
   34.300
   34.500
   33.800
   33.200
   31.600
   29.900
   27.600
   25.500
   23.400
   22.800
   21.500
   20.200
   19.900
   18.700
   18.400
   18.700
   19.200
   19.900
   20.700
   20.700
   21.300
   22.500
   23.100
   23.700
   24.000
   24.700
   25.100
   25.700
   24.000
   22.400
   21.800
   21.500
   21.300
   20.300
   18.900
   18.700
   19.000
   18.700
   18.400
   17.900
   17.900
   18.000
   18.100
   18.800
   18.600
   19.700
   20.100
   20.600
   21.900
   20.400
   18.300
   18.600
   18.500
   18.100
   16.800
   16.900
   16.600
   16.500
   16.500
   16.100
   15.000
   14.300
   14.200
   14.700
   15.300
   15.300
   17.700
   19.300
   20.200
   21.700
   22.700
   23.100
   24.300
   25.000
   24.800
   24.900
   24.500
   23.400
   20.900
   19.700
   18.800
   17.900
   15.500
   14.400
   13.800
   13.000
   12.700
   12.800
   15.100
   17.800
   21.400
   23.600
   25.200
   26.500
   28.000
   29.100
   29.700
   30.300
   30.600
   30.200
   30.100
   28.300
   25.400
   24.000
   22.800
   22.200
   18.300
   17.500
   17.100
   18.000
   17.400
   17.400
   18.300
   19.100
   20.300
   21.500
   24.000
   25.800
   27.400
   28.500
   29.500
   29.800
   29.800
   29.900
   29.000
   27.600
   26.200
   24.400
   23.200
   21.800
   20.900
   20.300
   19.400
   19.300
   19.200
   18.500
   18.500
   19.700
   21.500
   23.400
   24.800
   26.000
   27.000
   28.300
   29.000
   29.200
   29.000
   29.000
   28.800
   27.200
   25.000
   23.100
   22.600
   21.200
   20.500
   19.300
   17.300
   16.000
   15.100
   15.500
   17.700
   20.400
   23.200
   25.600
   26.600
   28.400
   29.400
   30.300
   31.300
   32.300
   32.300
   32.400
   31.900
   30.700
   28.200
   25.800
   24.800
   23.200
   22.000
   20.600
   20.500
   19.600
   18.800
   18.500
   20.400
   22.200
   24.700
   26.200
   27.500
   29.200
   30.700
   31.500
   30.900
   31.000
   30.400
   29.900
   29.300
   26.800
   24.300
   21.700
   20.700
   20.400
   19.700
   19.600
   19.200
   18.700
   18.200
   18.000
   18.200
   19.100
   19.800
   20.300
   21.400
   21.200
   21.600
   21.700
   22.000
   22.000
   20.900
   19.600
   18.900
   18.100
   17.700
   16.800
   16.300
   16.000
   15.900
   15.600
   15.500
   15.400
   15.400
   15.400
   15.400
   15.600
   15.800
   15.700
   15.900
   16.500
   17.100
   18.400
   18.800
   18.500
   18.600
   18.300
   17.700
   17.500
   17.600
   17.400
   17.600
   17.600
   17.200
   17.500
   17.600
   17.600
   17.700
   17.700
   18.200
   19.000
   19.400
   20.400
   22.100
   21.900
   18.900
   18.000
   19.200
   19.500
   20.200
   20.800
   19.800
   18.600
   17.800
   17.200
   16.800
   16.600
   16.400
   16.100
   16.000
   16.100
   15.900
   16.100
   15.900
   16.100
   18.700
   20.400
   21.400
   21.800
   22.800
   24.000
   24.500
   24.400
   24.200
   24.500
   23.600
   21.900
   20.100
   19.000
   18.400
   17.400
   16.800
   15.900
   14.800
   15.700
   15.400
   15.800
   16.600
   17.500
   18.400
   19.300
   21.300
   21.700
   22.900
   23.200
   24.000
   23.500
   23.900
   23.200
   22.700
   22.100
   21.300
   20.600
   19.700
   18.500
   18.000
   17.800
   17.300
   17.500
   17.300
   17.200
   17.500
   18.600
   19.600
   19.600
   20.100
   21.100
   23.500
   24.000
   24.100
   23.900
   24.000
   24.800
   24.200
   23.800
   22.700
   21.500
   20.400
   19.300
   19.200
   18.400
   17.900
   17.400
   16.500
   18.000
   18.400
   19.200
   20.000
   21.400
   23.300
   24.100
   25.100
   26.000
   26.200
   26.700
   27.100
   25.800
   24.500
   23.300
   22.000
   20.900
   19.700
   18.900
   17.900
   18.000
   17.600
   17.000
   16.600
   17.300
   17.900
   18.900
   20.200
   21.900
   21.600
   22.200
   23.800
   22.600
   23.400
   22.700
   22.300
   21.900
   21.700
   20.700
   19.900
   19.500
   19.300
   18.200
   17.100
   16.400
   15.600
   14.800
   14.800
   15.100
   16.200
   18.800
   20.300
   21.300
   22.900
   23.800
   24.800
   26.000
   26.800
   27.300
   27.300
   26.100
   26.100
   24.600
   22.900
   21.300
   20.000
   19.000
   18.600
   17.800
   18.300
   18.300
   18.500
   17.900
   19.000
   20.200
   20.400
   22.000
   23.100
   24.100
   24.700
   26.200
   26.800
   26.800
   27.200
   26.600
   26.500
   25.600
   23.800
   23.500
   23.300
   22.100
   21.400
   20.300
   20.000
   19.400
   18.900
   19.500
   20.400
   22.400
   23.800
   25.200
   26.100
   27.300
   28.600
   27.600
   28.500
   21.300
   21.600
   18.800
   19.300
   18.500
   17.500
   16.500
   15.200
   13.900
   13.900
   13.700
   13.400
   12.800
   12.700
   12.400
   12.500
   12.900
   13.700
   13.700
   14.900
   15.400
   17.500
   19.200
   20.000
   19.700
   20.000
   17.600
   18.900
   17.700
   16.200
   16.400
   16.000
   15.200
   14.600
   14.200
   13.900
   13.000
   12.900
   13.200
   14.100
   15.000
   16.800
   18.400
   20.100
   21.000
   21.400
   21.600
   22.000
   22.000
   22.700
   22.700
   21.900
   20.900
   20.000
   18.200
   16.800
   16.100
   15.300
   15.100
   15.200
   14.800
   14.700
   14.800
   15.200
   15.600
   17.100
   19.800
   21.200
   22.800
   24.100
   25.000
   25.800
   26.300
   26.800
   26.400
   25.100
   23.700
   22.400
   21.300
   18.100
   16.100
   16.200
   16.200
   16.200
   16.200
   16.100
   15.700
   16.000
   16.300
   17.200
   17.500
   19.600
   20.900
   21.600
   21.600
   21.100
   21.200
   22.400
   21.800
   20.900
   19.400
   17.900
   18.000
   17.600
   16.600
   14.800
   15.300
   16.000
   15.700
   14.900
   14.900
   14.600
   14.800
   15.500
   16.700
   16.300
   18.400
   17.300
   19.300
   19.000
   17.100
   16.700
   17.600
   17.800
   16.600
   15.800
   15.500
   15.400
   14.300
   14.000
   14.200
   14.100
   13.800
   13.700
   13.800
   14.100
   13.900
   15.900
   16.700
   16.500
   18.400
   20.500
   20.600
   21.400
   21.300
   21.100
   21.800
   20.800
   19.900
   18.100
   16.300
   15.300
   15.300
   13.800
   11.600
   11.400
   11.000
   10.700
   10.800
   12.800
   14.600
   17.800
   20.200
   21.000
   22.300
   23.800
   24.800
   26.100
   26.600
   27.500
   27.500
   27.000
   25.800
   23.800
   22.600
   20.800
   19.200
   16.600
   16.000
   15.400
   14.400
   13.700
   13.400
   15.200
   18.500
   21.500
   23.700
   25.500
   27.400
   28.800
   30.300
   30.900
   31.700
   31.800
   31.700
   30.600
   27.900
   25.000
   24.400
   22.500
   21.100
   19.900
   18.500
   18.800
   18.500
   18.200
   18.300
   18.300
   18.700
   19.500
   20.000
   20.500
   21.200
   22.500
   24.700
   25.600
   26.800
   27.400
   27.100
   26.800
   25.600
   23.600
   22.600
   21.400
   20.700
   20.700
   20.100
   19.300
   19.000
   18.300
   18.200
   18.500
   18.500
   18.600
   19.200
   19.700
   20.800
   22.300
   24.900
   26.700
   28.200
   28.500
   28.500
   28.000
   26.300
   24.600
   23.500
   22.800
   20.600
   18.900
   18.000
   17.500
   17.000
   16.400
   16.500
   18.100
   20.600
   21.600
   23.300
   25.100
   26.700
   28.100
   29.400
   29.900
   29.900
   30.100
   29.500
   28.800
   28.200
   26.800
   25.200
   24.300
   23.600
   20.900
   20.400
   21.000
   20.200
   19.500
   19.100
   19.400
   19.900
   20.300
   22.200
   23.900
   26.300
   27.300
   28.800
   29.600
   29.600
   29.600
   29.100
   28.000
   26.300
   25.900
   25.200
   24.200
   23.100
   23.000
   21.300
   20.200
   19.500
   19.100
   19.000
   20.000
   20.800
   21.400
   22.200
   22.000
   21.300
   23.600
   24.600
   25.300
   26.000
   26.300
   26.600
   25.800
   24.700
   23.900
   22.900
   22.300
   21.800
   21.200
   20.900
   20.800
   20.000
   20.200
   19.700
   19.700
   20.000
   20.400
   20.900
   21.700
   22.000
   23.800
   23.900
   23.800
   24.500
   25.200
   24.900
   24.800
   23.700
   22.500
   22.500
   21.800
   21.100
   21.200
   21.000
   21.400
   20.600
   19.400
   19.000
   20.200
   21.900
   23.600
   25.400
   26.800
   27.900
   29.700
   29.600
   30.200
   30.700
   30.900
   30.400
   29.800
   28.500
   26.900
   25.600
   25.000
   24.100
   22.100
   21.200
   20.600
   19.800
   19.600
   19.300
   20.500
   23.000
   26.000
   28.200
   29.500
   30.300
   31.200
   32.000
   32.700
   33.300
   32.900
   32.600
   31.800
   30.700
   29.000
   27.200
   26.500
   25.100
   24.400
   22.100
   21.100
   20.500
   20.100
   20.200
   21.000
   23.600
   26.000
   28.800
   30.100
   31.100
   32.200
   33.300
   33.200
   33.500
   33.100
   32.300
   31.300
   30.300
   27.800
   27.000
   26.100
   25.400
   23.800
   23.700
   21.800
   21.600
   20.800
   20.600
   21.700
   23.800
   26.400
   28.700
   31.000
   32.200
   34.100
   35.600
   36.400
   36.500
   36.100
   35.700
   34.000
   32.900
   31.700
   30.300
   28.000
   27.700
   27.800
   27.800
   27.600
   26.500
   22.500
   21.300
   20.700
   21.700
   22.800
   23.300
   24.700
   26.100
   27.400
   27.300
   27.600
   28.200
   28.400
   26.800
   26.300
   24.700
   23.500
   22.700
   22.100
   21.700
   21.300
   20.500
   18.600
   18.000
   17.900
   17.600
   17.700
   17.800
   18.000
   18.800
   19.800
   22.000
   21.300
   21.100
   21.400
   21.500
   21.400
   22.000
   21.600
   20.400
   19.200
   18.800
   18.400
   18.200
   18.300
   18.400
   18.600
   18.300
   18.000
   17.400
   18.200
   19.000
   20.300
   21.200
   20.900
   19.400
   21.900
   22.000
   23.600
   23.200
   23.500
   22.600
   22.200
   21.400
   20.700
   20.600
   19.500
   17.900
   16.600
   15.600
   14.800
   14.400
   13.900
   13.600
   15.100
   17.000
   18.500
   19.800
   20.300
   21.200
   23.000
   23.500
   24.400
   25.000
   24.700
   24.800
   24.400
   23.100
   20.900
   20.900
   21.100
   20.100
   20.000
   19.200
   18.200
   18.300
   17.300
   17.900
   17.900
   19.400
   20.000
   20.600
   19.300
   21.600
   23.300
   22.900
   24.300
   23.700
   24.400
   24.500
   23.500
   22.300
   20.700
   19.800
   18.200
   17.300
   16.900
   15.700
   15.000
   14.600
   15.100
   16.200
   16.300
   17.100
   19.400
   20.800
   21.900
   23.600
   24.400
   26.100
   27.200
   28.000
   28.400
   28.300
   27.600
   26.100
   24.600
   23.500
   22.300
   21.600
   21.200
   20.900
   20.400
   20.500
   20.000
   19.700
   20.000
   20.400
   20.400
   20.800
   20.700
   21.800
   22.200
   24.000
   24.400
   23.300
   23.200
   23.000
   22.300
   21.400
   20.400
   19.300
   18.500
   18.300
   18.200
   18.300
   18.100
   17.800
   17.600
   17.800
   17.800
   17.700
   17.500
   17.500
   17.900
   17.100
   17.300
   17.800
   17.800
   18.100
   18.500
   18.800
   18.600
   18.400
   18.100
   18.300
   18.100
   17.800
   16.800
   16.500
   14.600
   14.100
   13.300
   12.800
   13.700
   15.500
   17.000
   18.300
   19.600
   20.600
   21.700
   21.900
   22.800
   23.600
   23.600
   22.900
   22.400
   20.600
   18.400
   17.200
   16.300
   15.600
   14.700
   13.900
   13.400
   11.800
   10.600
   11.300
   12.000
   14.500
   16.600
   18.800
   20.700
   21.500
   23.000
   23.300
   24.200
   24.600
   25.100
   24.700
   24.200
   23.300
   20.600
   19.400
   16.300
   15.200
   13.300
   12.800
   12.100
   11.800
   11.000
   10.400
   11.900
   14.700
   17.600
   21.200
   24.000
   25.300
   26.400
   27.500
   28.400
   29.200
   29.100
   28.900
   27.800
   26.200
   24.300
   23.100
   21.700
   19.000
   16.300
   15.700
   15.300
   14.500
   13.900
   13.500
   14.700
   17.500
   20.500
   23.300
   25.300
   27.400
   28.400
   29.500
   30.100
   30.300
   30.500
   30.300
   29.700
   28.400
   25.800
   21.700
   22.200
   22.900
   23.000
   20.000
   20.200
   20.300
   19.400
   19.800
   20.100
   21.800
   23.600
   25.100
   27.200
   28.100
   28.800
   29.600
   30.100
   29.400
   28.900
   27.400
   26.400
   21.700
   19.800
   19.900
   19.200
   19.900
   20.500
   20.400
   19.900
   20.600
   20.600
   20.200
   20.900
   22.500
   23.900
   25.600
   26.900
   28.100
   28.000
   29.300
   24.000
   22.800
   26.100
   25.500
   25.500
   23.800
   23.100
   22.700
   22.100
   21.600
   21.800
   21.000
   20.400
   19.900
   19.800
   19.800
   19.800
   19.800
   20.200
   19.900
   20.000
   20.800
   21.800
   22.600
   22.000
   21.700
   21.700
   21.600
   21.400
   21.100
   20.300
   19.600
   18.900
   18.500
   18.500
   18.300
   18.100
   17.400
   16.600
   16.800
   16.700
   17.500
   18.200
   20.000
   21.500
   22.300
   22.900
   23.700
   24.800
   25.400
   25.400
   25.300
   24.800
   23.700
   22.700
   21.100
   21.000
   20.700
   18.500
   17.700
   17.400
   17.600
   18.000
   18.000
   18.800
   20.700
   22.100
   23.500
   25.200
   27.000
   27.100
   27.600
   28.400
   28.600
   27.800
   20.500
   23.200
   21.400
   21.200
   20.500
   19.600
   18.700
   18.600
   18.700
   18.800
   18.000
   17.800
   18.000
   17.700
   18.000
   19.200
   19.500
   19.900
   20.900
   23.000
   23.300
   23.700
   23.800
   24.700
   24.500
   23.300
   22.800
   22.100
   21.200
   20.400
   20.000
   19.700
   19.800
   20.100
   19.300
   18.800
   18.200
   18.100
   18.500
   20.300
   21.000
   22.300
   22.900
   23.200
   23.200
   23.100
   23.200
   24.100
   24.500
   23.300
   21.900
   20.600
   19.700
   18.700
   17.700
   16.200
   15.300
   14.600
   14.400
   13.800
   12.900
   14.000
   16.200
   18.400
   22.100
   23.700
   25.300
   26.700
   28.500
   29.400
   29.600
   29.400
   29.000
   27.800
   25.600
   23.400
   22.700
   21.400
   19.700
   18.200
   17.600
   18.500
   18.300
   18.100
   18.200
   18.400
   18.900
   19.300
   20.700
   23.000
   25.200
   26.500
   27.800
   28.600
   29.400
   29.600
   29.100
   28.300
   26.200
   24.000
   23.200
   20.800
   19.700
   18.700
   18.000
   17.000
   16.600
   16.200
   15.800
   16.400
   18.400
   21.800
   24.300
   26.400
   28.300
   29.300
   30.700
   31.500
   32.000
   32.000
   31.700
   30.300
   28.700
   26.400
   25.400
   24.700
   23.600
   20.800
   19.600
   19.100
   18.300
   17.900
   17.400
   18.000
   20.000
   22.900
   25.700
   27.900
   30.100
   32.600
   34.000
   34.700
   35.200
   35.300
   34.600
   31.800
   29.100
   28.300
   26.200
   24.200
   23.600
   22.600
   22.000
   22.600
   21.300
   21.500
   19.400
   20.300
   22.500
   24.700
   26.600
   28.200
   29.700
   31.200
   32.400
   33.300
   33.400
   32.600
   31.000
   28.700
   26.800
   25.500
   24.400
   23.800
   22.900
   22.000
   22.000
   20.400
   20.400
   22.100
   22.100
   22.400
   23.500
   25.000
   26.700
   28.100
   29.400
   29.400
   29.600
   30.900
   31.500
   30.100
   29.800
   29.000
   28.400
   25.500
   24.200
   23.200
   22.200
   21.100
   20.700
   20.500
   20.000
   19.600
   19.000
   19.400
   21.200
   23.600
   25.700
   27.900
   29.400
   31.200
   32.200
   32.900
   33.000
   33.300
   32.400
   31.300
   29.700
   29.000
   27.700
   25.600
   25.100
   22.700
   22.000
   21.700
   20.800
   20.300
   20.100
   19.900
   23.000
   25.100
   28.300
   30.700
   32.500
   33.700
   35.200
   35.500
   35.300
   35.000
   34.800
   32.900
   29.800
   28.600
   26.700
   26.200
   25.400
   23.200
   22.100
   21.800
   21.600
   21.800
   21.000
   20.700
   21.700
   22.400
   22.500
   22.600
   23.800
   24.000
   25.100
   26.200
   24.600
   23.100
   23.600
   24.300
   22.800
   21.600
   20.500
   19.600
   19.000
   19.000
   19.100
   18.200
   17.900
   18.100
   18.100
   18.500
   19.000
   20.200
   21.200
   22.700
   21.000
   23.700
   24.800
   23.500
   22.100
   23.700
   22.800
   22.300
   21.000
   19.500
   19.300
   18.700
   18.500
   17.500
   17.300
   16.900
   16.200
   16.400
   16.900
   17.100
   16.700
   18.400
   19.300
   20.200
   21.100
   22.200
   20.500
   22.100
   21.300
   20.700
   22.000
   20.400
   18.700
   17.900
   17.700
   17.000
   16.600
   15.900
   15.500
   14.800
   15.000
   14.100
   13.700
   13.600
   15.200
   16.700
   17.700
   19.300
   20.500
   20.700
   21.800
   22.200
   21.400
   21.300
   21.400
   20.000
   18.200
   16.700
   16.300
   14.500
   14.100
   13.600
   12.300
   10.600
   10.100
    9.900
    9.400
   10.100
   13.000
   16.600
   18.500
   20.800
   21.900
   23.300
   23.600
   24.300
   24.700
   24.500
   24.200
   23.300
   21.400
   19.600
   18.600
   16.600
   15.000
   13.300
   12.600
   12.500
   11.700
   10.800
   10.200
   11.200
   14.100
   18.000
   20.600
   23.300
   24.800
   25.900
   26.500
   27.300
   27.000
   26.800
   26.000
   24.500
   23.500
   22.500
   22.000
   21.700
   20.800
   19.900
   19.000
   18.200
   16.600
   16.100
   15.400
   14.900
   16.000
   16.900
   18.300
   20.300
   20.500
   21.100
   21.400
   21.300
   22.300
   21.700
   21.400
   20.500
   19.400
   18.900
   19.200
   18.200
   17.600
   16.600
   16.200
   15.500
   15.100
   14.900
   13.800
   13.300
   14.800
   16.600
   18.300
   19.700
   20.800
   21.800
   22.000
   22.200
   22.300
   22.300
   21.400
   20.000
   18.500
   17.000
   15.800
   14.400
   13.400
   12.900
   10.500
    9.800
    9.100
    8.900
    8.700
    9.100
   11.500
   15.600
   17.800
   19.100
   20.600
   21.700
   22.600
   23.200
   23.300
   23.300
   22.700
   21.700
   19.100
   18.200
   18.700
   18.400
   18.600
   18.000
   17.200
   16.600
   16.400
   15.900
   15.500
   15.600
   16.200
   17.500
   19.100
   19.300
   20.600
   21.600
   22.300
   22.800
   22.700
   22.500
   22.800
   21.700
   19.600
   18.200
   18.000
   17.200
   17.200
   16.600
   16.300
   15.900
   15.700
   14.700
   13.900
   13.700
   14.300
   16.100
   17.800
   18.500
   20.600
   21.200
   22.200
   22.900
   21.700
   22.100
   21.000
   19.700
   18.700
   18.600
   18.400
   18.400
   18.000
   17.700
   17.100
   15.500
   15.200
   15.600
   15.500
   15.800
   16.100
   15.800
   17.200
   17.300
   18.000
   19.000
   19.300
   20.900
   21.100
   21.900
   20.500
   19.100
   18.200
   17.400
   17.000
   15.900
   15.900
   14.000
   12.900
   12.400
   12.100
   12.000
   11.500
   11.500
   12.600
   14.200
   16.600
   17.400
   18.600
   18.500
   19.500
   20.200
   20.000
   19.400
   19.100
   17.800
   16.200
   13.800
   13.900
   12.000
   11.100
   10.800
    8.500
    8.100
    6.800
    6.700
    6.400
    6.600
    9.200
   12.500
   15.800
   17.600
   18.300
   19.300
   20.400
   20.600
   21.100
   20.900
   20.600
   19.000
   17.100
   16.400
   15.400
   14.000
   12.800
   10.300
    8.500
    8.000
    7.500
    7.100
    7.100
    7.000
    9.300
   13.000
   16.900
   19.500
   20.400
   21.300
   22.300
   23.200
   23.400
   23.200
   22.600
   21.400
   19.500
   18.000
   16.700
   15.000
   11.800
   11.000
   10.500
    9.600
    9.100
    8.900
    8.500
    8.700
   11.200
   14.900
   18.400
   19.800
   21.800
   22.800
   23.400
   24.000
   24.500
   23.500
   22.700
   21.300
   20.200
   19.100
   18.700
   17.900
   17.500
   17.000
   16.600
   16.500
   14.800
   13.500
   13.800
   14.200
   14.900
   16.400
   15.700
   16.600
   17.900
   18.700
   18.400
   19.800
   19.500
   18.300
   18.100
   17.000
   15.800
   15.200
   14.900
   14.200
   13.500
   13.300
   12.900
   11.800
   11.200
   10.500
    9.000
    8.600
   11.200
   14.200
   16.600
   18.300
   18.600
   18.700
   20.700
   20.900
   21.000
   20.100
   19.900
   18.300
   16.000
   15.000
   15.300
   16.400
   16.600
   15.800
   15.300
   15.100
   14.900
   14.600
   14.200
   14.600
   14.400
   15.600
   16.400
   18.100
   18.300
   18.300
   19.700
   19.900
   19.600
   19.200
   18.800
   16.500
   16.400
   16.600
   15.800
   15.000
   13.800
   12.700
   12.500
   12.700
   12.400
   12.100
   12.100
   12.200
   12.300
   13.200
   15.000
   16.300
   18.200
   17.400
   18.600
   18.500
   18.800
   15.800
   15.500
   14.500
   12.400
   11.400
   11.000
   10.100
    9.600
    9.000
    7.300
    6.300
    5.900
    6.300
    5.900
    7.100
    8.600
   10.500
   13.800
   15.600
   16.400
   18.000
   19.000
   19.000
   18.300
   17.900
   17.100
   16.600
   14.700
   13.300
   12.800
   11.600
    9.200
    8.000
    7.600
    7.400
    7.200
    8.200
    7.600
    7.300
    9.100
   12.100
   14.900
   18.400
   18.700
   20.400
   21.600
   21.300
   20.500
   20.800
   20.700
   19.700
   18.700
   16.300
   15.600
   14.500
   14.300
   14.000
   13.100
   12.700
   12.200
   11.100
   10.800
   11.300
   13.100
   16.400
   18.900
   20.800
   22.200
   23.600
   23.900
   24.100
   23.600
   22.400
   20.800
   19.100
   17.900
   17.200
   16.600
   16.300
   16.300
   16.200
   16.100
   15.700
   15.800
   16.200
   16.500
   16.300
   16.700
   17.200
   18.100
   20.700
   22.500
   24.400
   24.300
   24.600
   23.900
   22.400
   21.300
   20.300
   19.300
   19.200
   19.000
   18.600
   18.500
   18.600
   18.300
   18.400
   17.700
   17.500
   16.900
   16.700
   16.900
   17.800
   19.700
   20.500
   21.800
   23.200
   22.800
   22.000
   22.200
   21.500
   20.400
   19.200
   18.900
   18.300
   18.500
   18.800
   18.600
   18.300
   17.900
   16.900
   16.300
   16.000
   15.700
   15.500
   15.700
   16.300
   17.700
   19.000
   18.900
   20.200
   21.100
   23.000
   21.300
   20.800
   20.200
   18.500
   17.700
   16.600
   15.900
   14.800
   14.200
   13.800
   13.400
   13.200
   12.500
   12.000
   11.600
   11.900
   12.300
   14.200
   15.000
   15.700
   16.700
   18.000
   18.700
   18.100
   18.200
   17.700
   16.600
   14.900
   14.300
   12.000
   11.700
   10.500
    9.900
   10.100
    9.900
    9.500
    9.800
    9.000
    8.900
    8.900
   10.600
   12.600
   14.300
   16.200
   17.000
   18.300
   16.700
   17.300
   18.000
   15.100
   14.900
   14.600
   13.400
   12.500
   12.000
   11.500
   10.900
   10.300
   10.100
    9.600
    9.300
    9.000
    9.000
    9.900
   10.900
   13.000
   14.800
   17.000
   18.100
   19.400
   20.800
   21.700
   21.800
   21.600
   20.800
   19.400
   18.000
   16.800
   15.300
   14.600
   12.300
   11.200
   10.000
   10.800
    9.700
    9.000
    8.400
    8.800
   10.500
   14.400
   16.500
   19.600
   21.600
   22.800
   23.600
   24.000
   24.000
   23.000
   21.100
   19.200
   18.300
   17.500
   16.700
   16.300
   16.100
   16.500
   16.500
   16.300
   18.000
   18.200
   18.300
   18.000
   18.500
   19.200
   20.500
   21.200
   21.900
   22.300
   22.500
   21.300
   20.800
   20.200
   19.400
   18.900
   18.600
   18.500
   18.400
   18.300
   18.200
   17.800
   17.800
   17.600
   17.300
   17.400
   17.400
   17.100
   16.800
   17.200
   18.500
   19.400
   19.600
   21.300
   21.700
   22.100
   21.900
   21.900
   21.400
   20.900
   19.400
   18.100
   17.000
   16.200
   15.200
   14.900
   14.400
   13.900
   13.200
   13.800
   14.500
   14.500
   14.700
   14.500
   15.700
   18.700
   21.600
   23.500
   25.000
   25.900
   25.500
   25.300
   23.200
   21.000
   19.800
   18.600
   17.900
   17.400
   16.600
   16.800
   16.900
   16.800
   16.700
   16.400
   16.300
   16.400
   16.800
   18.400
   20.000
   21.400
   22.900
   24.500
   25.000
   24.800
   24.000
   22.800
   20.900
   19.600
   19.000
   18.600
   18.400
   18.000
   17.600
   17.400
   17.900
   18.200
   18.600
   19.000
   19.200
   19.200
   19.800
   21.500
   23.000
   24.200
   25.100
   26.000
   26.300
   26.100
   26.500
   25.100
   23.200
   21.400
   20.800
   20.900
   20.400
   20.300
   20.200
   20.000
   20.200
   20.100
   19.900
   19.900
   20.300
   20.200
   20.000
   20.200
   21.100
   22.700
   23.000
   24.600
   24.600
   23.300
   19.800
   17.100
   15.500
   15.100
   14.700
   14.600
   14.400
   14.400
   14.300
   13.900
   13.800
   13.600
   13.300
   13.100
   12.400
   12.200
   12.300
   15.000
   16.300
   17.200
   17.900
   19.000
   20.200
   21.200
   21.500
   21.100
   20.800
   19.800
   18.700
   15.800
   16.900
   16.800
   15.900
   15.900
   15.400
   15.300
   14.400
   15.300
   16.000
   16.000
   16.000
   17.200
   18.300
   19.200
   19.900
   21.600
   20.800
   20.900
   20.200
   19.500
   18.600
   17.700
   17.200
   17.300
   17.400
   17.800
   17.900
   18.200
   18.200
   18.100
   18.300
   18.200
   18.300
   18.200
   18.200
   18.200
   20.000
   20.600
   21.200
   21.600
   21.300
   21.300
   21.000
   20.500
   20.000
   19.600
   18.900
   18.300
   18.300
   18.400
   18.300
   16.200
   14.000
   14.000
   13.700
   13.900
   13.900
   13.400
   13.100
   16.000
   18.100
   19.700
   20.900
   22.000
   23.000
   23.100
   23.400
   23.000
   21.600
   20.900
   18.300
   17.000
   17.400
   16.800
   15.500
   15.600
   17.100
   16.700
   15.900
   15.500
   14.600
   13.900
   13.900
   14.400
   14.900
   14.200
   13.700
   14.300
   14.600
   15.000
   16.800
   16.300
   15.100
   13.500
   13.300
   12.900
   12.800
   12.600
   12.500
   12.400
   12.200
   12.400
   12.100
   11.900
   12.000
   11.700
   12.200
   12.600
   13.000
   14.200
   15.300
   16.800
   18.200
   18.300
   18.600
   18.500
   18.000
   16.800
   15.800
   14.500
   13.900
   14.200
   13.700
   13.100
   12.800
   12.800
   12.400
   12.400
   12.700
   12.400
   12.600
   13.300
   13.700
   17.900
   20.000
   20.900
   21.200
   21.400
   21.400
   21.100
   20.000
   18.900
   17.000
   15.900
   14.900
   14.400
   13.200
   13.000
   12.500
   11.200
   10.000
    9.800
    9.600
    9.600
   10.400
   13.400
   16.900
   19.200
   21.600
   23.400
   25.200
   25.800
   24.800
   23.800
   22.300
   21.400
   20.500
   19.600
   19.300
   18.600
   18.200
   18.300
   18.000
   17.700
   17.700
   17.200
   16.800
   17.100
   17.600
   18.900
   20.900
   22.800
   24.000
   25.300
   25.600
   25.400
   24.100
   23.600
   22.200
   20.900
   20.400
   20.100
   19.500
   19.100
   19.000
   18.900
   18.800
   18.800
   18.600
   18.600
   18.300
   18.300
   18.500
   19.400
   21.100
   20.600
   21.200
   21.500
   21.700
   21.800
   21.500
   20.900
   20.300
   18.800
   17.400
   18.100
   17.700
   17.600
   17.200
   16.300
   14.900
   14.200
   13.200
   13.200
   12.800
   13.900
   14.300
   14.400
   14.500
   15.200
   17.400
   20.600
   22.900
   24.300
   24.000
   24.200
   23.000
   21.200
   19.700
   19.000
   17.900
   17.300
   16.900
   16.100
   14.800
   14.900
   14.000
   14.800
   15.400
   14.600
   13.900
   17.500
   20.100
   21.000
   21.400
   22.800
   23.900
   24.000
   23.100
   22.600
   22.000
   21.000
   20.400
   19.500
   19.000
   18.000
   16.800
   15.700
   15.100
   13.400
   13.100
   12.100
   12.500
   11.600
   12.300
   15.000
   18.200
   20.100
   22.200
   23.500
   25.100
   26.000
   26.200
   25.700
   24.500
   20.800
   20.900
   20.300
   18.800
   18.700
   18.100
   17.800
   17.800
   17.500
   17.000
   16.800
   16.800
   16.800
   17.600
   18.900
   19.500
   20.300
   20.800
   21.600
   22.400
   22.200
   22.000
   21.100
   20.900
   19.900
   19.600
   19.200
   18.900
   18.800
   18.600
   18.500
   18.600
   17.600
   17.000
   16.500
   16.300
   15.900
   14.800
   15.700
   17.000
   18.000
   19.600
   21.300
   21.800
   22.100
   22.400
   22.100
   21.100
   19.600
   18.900
   18.200
   17.400
   17.300
   17.300
   17.400
   17.700
   17.800
   17.900
   18.300
   18.200
   18.200
   19.200
   20.800
   21.100
   21.900
   22.900
   23.900
   24.000
   23.700
   22.600
   22.300
   21.300
   20.500
   20.200
   20.400
   20.400
   17.100
   16.800
   15.900
   14.200
   16.300
   18.400
   15.700
   14.800
   14.000
   12.900
   16.600
   18.700
   19.900
   21.700
   22.800
   23.600
   22.800
   18.900
   17.600
   16.700
   15.900
   15.000
   14.800
   13.100
   12.500
   13.000
   11.300
   10.400
   11.600
   11.600
   11.600
   10.400
    9.000
    9.600
   11.600
   13.500
   16.800
   20.900
   21.600
   22.200
   22.400
   22.200
   20.500
   19.300
   18.000
   17.000
   14.700
   12.900
   11.800
   11.500
   10.000
    9.100
    8.700
    8.500
    8.300
    7.800
    7.500
    8.600
   11.400
   14.400
   19.000
   21.000
   22.300
   22.500
   23.400
   22.600
   21.300
   19.700
   18.300
   17.500
   16.700
   16.100
   15.900
   15.400
   14.800
   14.600
   14.300
   14.000
   13.300
   14.000
   14.000
   13.800
   14.100
   14.800
   15.300
   16.400
   17.000
   17.300
   18.000
   17.700
   17.800
   17.000
   16.400
   14.600
   13.500
   12.900
   12.000
   11.200
   10.700
   10.000
    9.000
    8.900
    8.700
    8.100
    7.800
    8.400
   10.400
   13.100
   16.200
   18.300
   19.100
   20.500
   21.200
   21.200
   20.000
   17.700
   16.100
   15.700
   14.000
   13.300
   12.600
   11.000
    9.600
    8.900
    8.600
    8.200
    7.700
    7.600
    7.200
    7.700
    9.900
   12.800
   15.700
   17.500
   18.100
   19.400
   19.800
   19.900
   18.800
   17.700
   15.100
   14.900
   13.500
   12.000
   11.600
    9.000
    8.100
    7.800
    6.900
    6.600
    6.200
    5.900
    5.500
    5.900
    8.200
   13.300
   16.400
   18.800
   20.100
   20.500
   20.900
   20.800
   19.800
   17.000
   16.400
   15.400
   14.900
   14.400
   13.600
   13.100
   12.200
   10.800
   10.200
   10.300
   10.800
   11.600
   11.700
   12.200
   14.100
   15.600
   17.400
   20.000
   21.100
   22.100
   22.300
   22.100
   20.800
   19.400
   18.500
   17.800
   17.400
   16.900
   16.400
   16.700
   17.500
   17.400
   17.300
   17.100
   16.700
   16.700
   16.500
   16.600
   17.700
   18.800
   20.700
   22.600
   22.700
   23.800
   24.400
   23.700
   22.600
   20.800
   19.500
   18.500
   17.900
   17.000
   16.400
   15.500
   14.400
   13.500
   13.100
   12.200
   11.700
   12.900
   12.800
   13.000
   13.400
   14.500
   17.600
   21.200
   24.000
   24.800
   26.300
   26.200
   24.800
   23.000
   20.500
   18.000
   16.800
   15.000
   13.100
   11.900
   11.800
   10.600
   10.500
    9.400
    9.300
    8.700
    8.300
    8.400
   11.100
   15.000
   17.400
   21.200
   23.900
   25.600
   26.500
   26.600
   26.000
   23.400
   19.200
   19.600
   18.700
   17.700
   17.200
   16.900
   16.700
   16.600
   16.400
   16.300
   15.900
   16.000
   16.000
   16.300
   17.200
   18.500
   19.900
   21.200
   22.600
   23.100
   22.300
   19.300
   19.500
   18.600
   17.900
   16.300
   15.700
   15.700
   15.000
   14.300
   11.800
   10.800
   10.000
    9.100
    8.400
    7.900
    7.400
    7.200
    8.800
   10.200
   11.700
   13.000
   13.900
   14.300
   14.900
   15.100
   14.100
   12.100
   11.100
   10.400
    9.100
    7.700
    6.800
    5.700
    5.000
    3.800
    3.300
    2.600
    2.200
    1.900
    1.800
    2.100
    5.100
    8.000
   10.100
   11.800
   13.300
   14.700
   15.300
   15.100
   14.600
   13.300
   10.800
    9.100
    8.800
    7.100
    6.400
    4.800
    4.400
    3.900
    3.600
    2.900
    2.600
    2.400
    2.600
    2.400
    5.100
    9.000
   12.600
   14.600
   16.900
   18.200
   18.500
   18.900
   19.000
   15.600
   12.200
   12.000
   10.200
    9.400
    8.800
    7.900
    7.500
    6.900
    6.300
    5.300
    4.500
    4.300
    3.900
    4.200
    5.600
    8.200
   10.300
   13.600
   16.100
   18.100
   18.900
   18.900
   18.100
   15.100
   13.600
   11.700
   12.200
   10.800
   10.400
    9.600
    8.000
    6.500
    6.200
    7.000
    8.000
    8.400
    8.000
    8.600
    9.400
   11.200
   12.500
   13.400
   12.600
   12.000
   13.400
   12.900
   12.800
   12.100
   11.100
   10.000
    8.800
    8.700
    8.600
    8.400
    8.500
    8.200
    7.500
    7.700
    7.800
    7.900
    7.700
    7.500
    7.400
    7.500
    7.800
    9.000
   10.800
   12.300
   12.800
   12.900
   12.100
   11.900
   11.600
   11.600
   10.700
   10.300
   10.300
    8.900
   10.300
    8.600
    7.900
    9.600
    8.900
   10.300
   10.500
   10.400
   10.400
   11.000
   12.200
   13.200
   13.800
   14.300
   15.400
   15.300
   14.800
   14.900
   14.500
   14.100
   13.900
   13.300
   13.300
   13.200
   12.900
   13.100
   12.900
   12.600
   11.800
   12.200
   12.500
   12.200
   12.700
   12.400
   14.100
   13.800
   15.000
   12.400
   13.500
   13.600
   13.400
   11.700
    9.700
    9.600
    9.300
    9.300
    8.700
    7.300
    6.700
    6.400
    5.800
    4.600
    5.000
    4.600
    4.200
    3.900
    4.400
    4.600
    5.700
    6.200
    7.100
    8.200
    7.600
    7.000
    6.300
    5.300
    4.400
    4.000
    3.200
    2.600
    2.300
    1.800
    1.300
    1.000
    0.400
    0.000
    0.500
    0.500
    0.200
    0.000
    1.100
    2.200
    3.500
    4.200
    4.300
    4.400
    5.100
    5.400
    4.400
    3.000
    2.000
    2.200
    1.800
    1.300
    1.000
    0.500
    0.000
   -0.700
   -1.600
   -1.600
   -1.100
   -0.600
   -1.300
   -1.500
   -1.400
   -1.100
    0.900
    1.800
    1.600
    1.800
    1.300
    1.800
    2.400
    2.500
    2.300
    2.500
    3.600
    4.200
    3.900
    3.500
    3.300
    1.800
    2.000
    2.000
    1.600
    1.200
    0.800
    0.500
    0.900
    1.100
    1.900
    3.100
    3.800
    5.000
    5.700
    6.300
    6.800
    6.900
    6.800
    6.500
    6.200
    5.800
    6.400
    6.500
    6.700
    6.200
    6.200
    6.400
    7.100
    7.400
    7.700
    7.900
    8.500
    9.100
   10.300
   10.900
   10.900
   10.500
   10.800
   10.600
   10.400
   10.100
   10.200
   10.200
   10.000
    9.600
    9.300
    8.200
    6.800
    5.800
    5.500
    5.300
    5.400
    4.900
    4.900
    4.500
    5.000
    5.700
    5.800
    6.700
    6.700
    7.100
    6.900
    7.200
    6.700
    6.100
    5.400
    5.400
    5.200
    4.600
    4.200
    3.900
    3.600
    3.400
    3.000
    2.900
    2.700
    2.600
    1.900
    1.500
    2.000
    2.600
    3.200
    2.600
    3.000
    3.300
    3.500
    3.500
    3.800
    3.700
    3.600
    3.500
    3.500
    3.100
    3.100
    3.100
    3.600
    3.400
    3.400
    3.500
    3.600
    3.700
    3.800
    4.100
    4.700
    5.800
    7.000
    8.800
   13.600
   13.600
   14.000
   13.200
   12.800
   12.400
   11.700
   11.200
   12.300
   12.100
   11.700
   11.300
   10.800
   10.100
    9.900
    9.800
   10.000
    8.600
    9.500
    9.700
    9.400
   11.000
   13.100
   14.900
   15.400
   15.700
   14.700
   13.100
   12.100
   11.400
   10.800
   10.700
    9.600
    9.200
    9.600
    8.600
    6.900
    6.700
    5.800
    5.500
    4.800
    3.200
    3.000
    2.300
    3.500
    5.900
    8.200
   10.300
   10.900
   10.000
    9.900
   10.100
    9.900
    8.400
    8.100
    8.700
    9.100
    8.400
    8.300
    8.300
    8.100
    7.800
    8.700
    8.500
    8.500
    8.500
    8.700
    8.800
    8.800
    9.000
    9.300
    9.300
    8.800
    8.800
    8.900
    7.900
    6.500
    4.800
    4.300
    4.600
    4.700
    4.900
    4.400
    4.200
    4.200
    3.300
    3.100
    2.900
    2.900
    2.800
    3.000
    3.000
    3.200
    3.600
    3.900
    4.100
    4.500
    4.800
    4.700
    4.200
    4.100
    4.000
    3.700
    3.500
    3.500
    3.600
    3.600
    3.500
    3.500
    3.500
    3.600
    3.500
    3.600
    3.600
    3.500
    3.600
    3.800
    4.100
    4.900
    5.700
    6.300
    6.300
    6.200
    6.000
    5.900
    5.600
    5.500
    5.000
    5.100
    5.200
    5.300
    5.200
    5.100
    5.000
    5.000
    4.700
    4.800
    4.700
    4.800
    5.100
    5.500
    5.900
    5.800
    6.000
    6.300
    5.800
    5.800
    6.000
    5.800
    5.600
    5.900
    5.700
    4.800
    2.700
    2.400
    2.000
    2.500
    2.900
    2.900
    3.500
    4.300
    4.400
    5.100
    5.300
    5.900
    6.400
    6.900
    7.400
    7.800
    8.900
    8.600
    8.000
    7.300
    4.700
    5.100
    5.200
    4.500
    4.300
    4.400
    2.700
    2.700
    2.200
    1.700
    1.000
    0.000
   -0.400
    0.100
    0.200
    0.700
    3.000
    5.600
    6.900
    8.000
    8.700
    8.500
    8.200
    7.700
    7.200
    6.800
    6.900
    6.500
    6.700
    6.100
    5.000
    5.100
    5.100
    5.100
    5.200
    5.300
    5.400
    5.500
    5.800
    6.000
    6.500
    7.200
    7.900
    8.600
    9.100
    9.300
    9.500
    9.200
    8.700
    8.600
    8.600
    8.800
    8.600
    8.600
    8.500
    8.400
    8.200
    8.000
    7.700
    7.700
    7.700
    7.500
    7.300
    7.200
    7.400
    8.100
    8.800
    9.700
    9.800
   10.000
   10.100
    9.700
    9.200
    8.900
    8.800
    8.500
    8.200
    8.000
    7.600
    7.200
    7.300
    7.400
    7.500
    8.400
    8.100
    7.300
    6.800
    6.700
    6.600
    7.400
    6.800
    7.300
    7.900
    7.400
    8.200
    7.500
    5.600
    4.300
    3.900
    2.500
    1.200
    0.800
    0.100
    0.200
   -0.700
   -0.500
   -0.400
    0.100
    0.800
    1.300
    2.200
    3.400
    4.600
    6.500
    8.700
    8.200
    9.300
    9.700
   10.200
   10.000
    9.900
    9.900
    9.600
    8.600
    8.100
    8.300
    7.900
    6.400
    7.100
    6.600
    6.800
    6.800
    6.300
    4.600
    3.300
    3.700
    6.200
    6.500
    7.900
    9.300
   10.200
   10.500
   10.200
   10.400
    9.200
    8.700
    7.600
    7.800
    7.900
    7.700
    7.600
    7.900
    9.400
    9.900
   10.000
   10.000
   10.100
   10.700
   11.200
   11.400
   12.200
   12.800
   13.000
   13.900
   13.500
   13.400
   12.900
   12.600
   12.500
   12.100
   11.600
   11.300
   11.300
   11.300
   11.200
   11.100
   10.200
   10.000
    9.900
    9.800
    9.700
    9.600
   10.100
    9.900
   10.300
   10.700
   11.500
   11.700
   12.000
   12.200
   11.900
   11.600
   11.400
   11.000
   10.700
   10.400
   10.100
    9.700
    9.300
    9.200
    9.200
    9.000
    8.900
    7.900
    7.700
    7.200
    4.700
    5.000
    6.700
    9.600
   11.600
   14.500
   15.000
   14.800
   14.200
   13.000
   12.000
   10.900
   10.200
   10.000
    9.100
    9.000
    9.800
    9.500
    9.300
    8.600
    7.500
    7.500
    7.500
    7.700
    8.100
    8.500
    8.900
    9.900
   11.000
   12.200
   12.600
   13.100
   13.500
   13.100
   12.100
   11.400
    9.700
    8.200
    7.500
    7.200
    6.200
    4.600
    4.700
    3.700
    2.800
    2.800
    2.500
    3.300
    3.600
    4.900
    6.000
    8.000
   11.300
   13.800
   14.500
   14.200
   13.900
   13.500
   12.200
   12.200
   12.000
   11.700
   11.600
   12.500
   12.300
   11.900
   11.600
   10.500
    8.800
    7.600
    7.700
    7.900
    8.000
    7.700
    9.700
   11.600
   12.400
   13.200
   14.700
   14.900
   14.500
   13.600
   13.300
   13.200
   13.100
   13.000
   12.800
   12.400
   12.300
   11.700
   11.900
   11.500
   11.900
   11.900
   11.600
   11.800
   11.900
   12.100
   13.100
   13.500
   14.000
   15.200
   15.400
   15.200
   15.200
   13.900
   13.100
   12.600
   11.400
   10.700
   10.900
   10.900
   11.100
   10.300
   10.100
    9.900
    9.700
    9.600
    9.200
    8.800
    7.600
    6.700
    7.000
    7.000
    7.100
    8.400
   10.300
   11.500
   12.000
   11.000
    9.800
    7.800
    6.300
    5.400
    5.300
    5.700
    3.700
    3.700
    4.200
    2.200
    2.000
    1.500
    1.700
    1.300
    1.900
    2.600
    3.300
    4.700
    6.300
    7.500
    8.200
    9.100
    9.700
    8.400
    6.700
    5.600
    5.600
    5.400
    4.600
    3.600
    3.200
    2.100
    2.500
    1.900
    0.800
   -0.300
   -0.600
   -1.400
    0.100
    2.100
    4.400
    7.000
    9.400
   10.800
   11.400
   11.700
   11.300
    9.600
    8.600
    7.500
    6.800
    6.800
    6.700
    6.700
    6.400
    6.200
    6.000
    5.800
    4.700
    3.000
    1.600
    1.100
    7.200
    7.000
    8.600
   10.200
   11.400
   11.600
   12.200
   11.900
   11.300
   10.400
    9.200
    8.600
    7.900
    7.600
    6.900
    5.700
    2.500
    2.000
    1.500
    0.300
    0.400
   -0.400
   -0.900
   -1.300
   -1.800
   -1.400
    1.300
    4.600
    6.600
    8.000
    9.500
    9.800
    9.500
    8.900
    7.300
    5.400
    4.100
    2.400
    0.800
   -0.500
   -0.900
   -1.800
   -1.700
   -2.100
   -2.300
   -3.000
   -3.100
   -3.700
   -3.600
   -3.300
   -0.700
    1.900
    3.000
    4.400
    5.700
    6.200
    5.900
    4.900
    2.800
    2.000
   -0.200
    0.500
   -1.100
   -1.100
   -0.900
   -2.000
   -2.800
   -2.700
   -3.200
   -3.400
   -3.900
   -3.400
   -1.900
   -1.700
   -1.300
   -0.400
   -0.100
    0.300
    0.100
    0.800
    1.300
    1.700
    0.300
   -0.400
   -0.600
   -0.900
   -0.900
   -0.500
   -0.700
   -0.500
   -0.300
   -0.400
   -0.800
   -2.600
   -2.700
   -2.800
   -2.900
   -2.100
   -3.200
   -3.300
   -3.200
   -3.900
   -4.800
   -4.500
   -3.900
   -3.700
   -3.700
   -4.700
   -4.700
   -4.500
   -4.500
   -4.900
   -5.500
   -5.400
   -5.700
   -6.100
   -7.200
   -7.500
   -7.800
   -6.900
   -7.400
   -6.900
   -5.700
   -3.500
   -2.400
   -1.300
   -0.700
   -0.400
   -0.400
   -1.700
   -2.800
   -3.300
   -4.100
   -4.200
   -3.900
   -4.600
   -5.700
   -6.200
   -6.600
   -6.100
   -6.000
   -7.400
   -7.000
   -7.500
   -6.100
   -6.400
   -4.900
   -2.400
   -1.300
    0.600
    1.500
    1.500
    1.400
    0.000
   -1.800
   -2.900
   -3.700
   -4.500
   -4.000
   -3.400
   -4.600
   -4.000
   -3.700
   -4.400
   -5.000
   -5.400
   -5.600
   -5.400
   -4.300
   -5.500
   -5.800
   -4.500
   -2.800
    0.200
   -0.600
    0.100
    0.500
    0.300
   -1.200
   -2.600
   -3.500
   -2.700
   -3.200
   -3.700
   -4.900
   -5.600
   -4.100
   -3.200
   -3.000
   -3.100
   -3.700
   -5.600
   -5.500
   -5.300
   -3.100
   -1.400
    1.400
    3.000
    4.000
    4.400
    4.200
    3.200
    0.500
    0.000
   -1.000
   -2.700
   -3.400
   -4.000
   -4.500
   -4.800
   -5.300
   -5.600
   -6.100
   -6.400
   -6.500
   -7.200
   -7.700
   -6.600
   -3.900
   -1.400
    1.200
    3.000
    4.600
    5.800
    6.100
    5.200
    1.800
    1.200
    0.700
   -1.500
   -2.800
   -3.200
   -3.600
   -4.200
   -4.400
   -4.300
   -5.300
   -5.600
   -5.100
   -6.400
   -6.400
   -6.000
   -4.200
   -2.400
   -1.100
    0.900
    1.700
    2.400
    2.600
    1.300
   -0.700
    0.000
   -0.400
   -0.800
   -1.200
   -1.400
   -1.500
   -2.400
   -2.500
   -3.400
   -3.700
   -4.600
   -4.500
   -4.600
   -4.800
   -4.600
   -4.000
   -3.500
   -3.200
   -2.900
   -2.600
   -2.900
   -3.000
   -3.600
   -3.800
   -4.200
   -4.500
   -4.600
   -4.300
   -4.400
   -4.700
   -4.800
   -5.000
   -5.200
   -5.400
   -5.500
   -5.300
   -5.700
   -5.600
   -5.600
   -4.500
   -3.800
   -3.500
   -2.300
   -1.500
   -2.400
   -2.400
   -1.900
   -1.600
   -1.200
   -1.100
   -1.000
   -0.900
   -0.900
   -0.800
   -1.800
   -0.600
   -0.300
   -0.500
   -0.700
   -0.600
   -1.100
   -0.800
   -0.700
   -0.500
   -0.200
    0.100
    0.700
    1.300
    2.200
    0.800
   -0.600
   -1.300
   -1.600
   -1.900
   -2.300
   -3.500
   -3.700
   -4.500
   -4.800
   -5.800
   -6.100
   -6.000
   -6.500
   -6.900
   -6.300
   -6.000
   -5.800
   -4.000
   -2.500
   -0.800
    0.300
    1.200
    1.600
    1.200
    0.200
   -1.500
   -2.600
   -5.200
   -4.700
   -5.400
   -6.100
   -6.900
   -7.500
   -8.100
   -7.900
   -8.500
   -9.100
   -9.500
   -9.500
   -9.300
   -8.900
   -6.100
   -3.500
   -1.200
   -0.100
    1.800
    3.100
    3.300
    2.900
   -0.300
   -1.500
   -2.700
   -1.700
   -3.500
   -2.800
   -3.300
   -1.900
   -0.300
    0.200
    3.000
    3.600
    3.900
    4.100
    3.200
    2.400
    3.600
    3.900
    5.100
    6.000
    6.200
    6.700
    5.900
    4.900
    3.800
    3.400
    2.800
    2.800
    2.900
    2.800
    2.700
    2.700
    2.400
    2.000
    1.300
    1.700
    1.600
    1.600
    1.900
    2.700
    2.700
    4.500
    8.000
    8.300
    9.100
    9.500
    9.800
    9.100
    8.400
    8.300
    7.700
    7.300
    7.400
    7.500
    7.700
    7.400
    7.900
    7.600
    8.300
    7.700
    7.600
    7.700
    8.100
    8.500
    9.200
    9.100
   10.800
   11.200
   11.200
   11.200
   11.000
   10.500
   10.200
    8.600
    8.700
    8.200
    6.500
    5.500
    3.800
    6.500
    2.900
    2.300
    2.300
    1.800
    1.200
    1.200
    1.100
    1.500
    3.600
    6.700
    8.700
   11.600
   12.200
   11.600
   11.100
    9.700
    8.000
    7.500
    7.800
    8.100
    8.300
    8.700
    7.700
    8.400
    9.300
    9.700
   10.000
   10.700
   10.900
   11.200
   11.400
   10.300
   10.000
    8.500
    7.900
    7.900
    7.600
    7.400
    7.400
    6.900
    6.300
    5.900
    5.700
    5.300
    5.000
    4.600
    4.100
    3.800
    2.800
    2.300
    2.100
    2.000
    2.300
    1.900
    2.100
    2.300
    2.400
    3.700
    6.000
    5.200
    5.800
    6.700
    5.800
    5.400
    4.600
    3.900
    3.500
    2.200
    1.200
    0.400
    0.000
   -0.600
   -1.200
   -1.400
   -1.300
   -1.600
   -1.400
   -1.700
   -1.400
   -1.700
    0.000
    2.200
    6.000
    6.700
    6.800
    7.400
    7.100
    7.000
    7.100
    7.500
    7.600
    7.800
    7.800
    8.000
    7.900
    7.900
    7.500
    7.500
    7.500
    7.600
    7.600
    7.700
    7.800
    7.700
    8.500
    9.400
    9.600
   10.100
   10.500
   10.200
    9.900
    9.300
    9.200
    9.000
    9.200
    9.300
    9.400
    9.400
    9.500
    9.300
    9.300
    9.000
    8.900
    8.500
    8.000
    7.900
    7.800
    8.200
    8.500
    9.400
   10.000
   11.500
   13.000
   12.900
   12.500
   11.700
   11.600
   11.400
   11.300
   10.800
   10.900
   10.500
   10.500
   10.300
   10.200
   10.100
   10.000
    9.400
    8.900
    8.900
    8.600
    8.700
    8.900
    9.100
    9.500
    9.700
    9.200
    9.300
    8.800
    8.600
    8.400
    8.200
    8.000
    8.100
    8.200
    8.200
    7.800
    7.500
    5.900
    5.800
    5.000
    4.200
    3.800
    1.700
    2.700
    3.600
    4.700
    6.700
    8.500
   10.500
   11.000
   11.200
   10.700
    9.500
    8.400
    8.200
    7.400
    6.200
    5.700
    4.300
    3.300
    1.800
    1.800
    1.200
   -0.500
   -0.600
   -2.000
   -1.700
   -2.700
   -2.800
   -1.000
    1.600
    4.300
    6.000
    7.700
    8.600
    9.500
    9.000
    7.400
    5.200
    4.000
    2.400
    0.700
   -0.200
   -0.300
   -0.300
   -0.400
    0.100
    0.100
    0.400
    0.000
   -0.300
   -0.500
   -0.100
    0.700
    0.800
    1.500
    2.100
    2.500
    2.700
    3.000
    2.200
    1.700
    2.000
    2.700
    2.700
    2.300
    2.400
    2.300
    0.900
    3.200
    3.400
    3.700
    3.600
    4.400
    4.300
    4.000
    2.100
    1.500
    4.400
    6.100
    7.800
    9.600
   10.800
   13.200
   12.100
   10.500
    9.700
    9.100
    8.500
    7.700
    4.800
    5.000
    2.000
    2.100
    1.300
   -0.200
   -1.600
   -2.200
   -2.300
   -2.700
   -2.400
   -0.500
    1.900
    5.500
    8.000
    9.100
   11.100
   12.100
   10.900
    8.800
    8.300
    7.600
    7.400
    6.700
    6.400
    5.300
    4.700
    2.500
    2.100
    2.000
    2.500
    3.000
    2.600
    2.500
    2.400
    2.800
    3.800
    6.300
    8.400
   10.100
   10.600
   10.600
    9.600
    7.000
    5.900
    5.800
    5.900
    5.300
    3.700
    2.400
    3.000
    2.600
    1.600
    0.500
    0.200
    0.300
    0.400
    0.400
    0.100
    0.900
    2.000
    4.200
    7.300
    9.300
   11.100
   11.600
   11.000
    9.400
    6.900
    5.500
    4.600
    3.200
    1.900
    1.400
    0.700
    0.300
   -0.300
   -0.200
   -0.200
   -1.300
   -1.900
   -1.900
   -1.500
    0.700
    4.500
    6.400
    9.300
   11.600
   13.300
   14.500
   13.500
   11.500
    9.400
    9.200
    8.700
    8.400
    7.900
    3.900
    3.900
    3.400
    4.000
    4.000
    3.600
    3.700
    3.600
    3.700
    4.200
    5.800
    6.800
    8.800
    9.300
   10.000
   10.200
    9.500
    8.900
    8.400
    7.800
    8.000
    7.700
    8.200
    8.000
    8.100
    8.200
    8.300
    8.200
    8.200
    8.800
    8.900
    8.900
    9.000
    9.100
    9.200
    9.900
   10.100
   10.800
   10.600
   10.500
   10.500
    9.700
    9.500
    9.300
    9.000
    8.700
    8.400
    8.300
    7.500
    7.100
    6.900
    6.500
    6.700
    5.300
    5.900
    5.700
    5.600
    5.800
    6.800
    7.400
    8.200
    8.500
    8.200
    8.300
    9.200
    8.500
    8.300
    8.100
    7.500
    7.200
    6.600
    6.100
    5.600
    6.300
    6.300
    6.300
    6.300
    6.200
    6.300
    6.100
    5.800
    5.600
    5.600
    6.000
    6.100
    7.000
    7.000
    6.700
    6.600
    6.400
    4.900
    4.300
    3.400
    2.600
    2.600
    1.000
   -0.400
   -0.800
   -1.300
   -1.500
   -1.500
   -2.800
   -2.700
   -3.000
   -2.800
   -2.200
    0.000
    2.400
    3.100
    2.500
    3.000
    3.400
    3.800
    2.900
    1.500
    0.300
   -0.200
   -1.100
   -1.200
   -1.100
   -1.300
   -1.600
   -1.900
   -2.300
   -2.500
   -2.400
   -2.200
   -2.400
   -2.600
   -3.000
   -2.500
   -1.700
   -1.100
   -0.100
    0.600
    2.100
    3.200
    3.200
    2.100
    1.200
    0.100
   -0.500
   -0.700
   -0.500
   -0.600
   -1.200
   -1.200
   -1.000
   -1.400
   -1.100
   -1.500
   -1.800
   -1.800
   -1.300
   -0.600
    0.200
    1.400
    2.900
    3.500
    3.800
    4.200
    4.500
    4.400
    4.500
    4.400
    4.700
    5.000
    5.000
    5.100
    4.800
    4.400
    4.200
    3.900
    4.000
    3.900
    3.500
    3.100
    2.600
    2.700
    3.000
    3.500
    4.900
    7.400
    8.000
    9.400
    8.900
    8.100
    6.600
    4.700
    4.400
    1.700
    1.100
    1.600
    1.400
    1.100
    1.000
    1.300
    0.900
    0.700
    0.300
    0.000
    0.000
    0.300
    2.800
    7.100
   11.600
   13.300
   12.400
   11.000
   10.500
    8.800
    8.000
    7.500
    7.500
    7.600
    8.000
    6.300
    5.200
    5.800
    6.000
    6.100
    6.200
    5.900
    6.400
    5.700
    5.400
    8.200
   10.600
   11.000
   12.100
   11.000
   12.200
   12.600
   11.800
   10.600
    8.800
    6.900
    7.200
    5.900
    6.500
    6.000
    5.900
    5.500
    6.900
    7.400
    8.100
    8.600
    8.700
    9.000
    8.900
   10.000
   10.800
   10.600
   11.300
   10.900
   11.600
   11.500
   11.300
   11.400
   10.900
   10.500
    9.800
    9.400
    8.000
    7.500
    7.800
    8.400
    9.100
    8.900
    9.100
    9.400
    9.100
    8.800
    9.000
    9.900
    9.600
   10.000
   10.200
   10.200
    9.100
    8.400
    8.600
    8.700
    8.500
    8.700
    8.600
    8.300
    8.300
    8.200
    8.100
    8.000
    7.200
    7.800
    7.900
    7.500
    7.500
    7.200
    7.800
    9.100
   11.700
   12.600
   13.800
   13.600
   13.000
   13.400
   12.800
   11.700
   10.900
    8.900
    7.500
    6.500
    6.100
    6.200
    6.900
    7.200
    6.400
    5.500
    4.400
    4.600
    4.000
    3.300
    4.000
    7.200
   10.500
   12.700
   14.000
   15.300
   15.800
   16.500
   15.700
   13.400
   11.900
    9.600
    8.400
    7.700
    6.500
    6.800
    6.100
    5.100
    4.700
    3.600
    3.700
    3.600
    2.900
    2.400
    3.400
    6.700
    8.700
    9.400
   11.200
   15.000
   15.700
   15.400
   14.700
   13.200
   10.900
    9.100
    9.200
    8.500
    7.600
    6.600
    6.100
    5.200
    4.400
    4.200
    3.800
    2.400
    2.300
    2.500
    2.900
    6.600
    9.300
   11.900
   14.100
   16.200
   16.600
   16.600
   15.800
   14.900
   13.300
   12.700
   11.500
    9.700
    8.900
    7.500
    6.000
    5.200
    4.100
    3.700
    2.700
    1.100
    1.400
    1.400
    1.800
    3.900
    7.100
   10.100
   12.800
   16.200
   17.800
   17.200
   17.000
   14.200
   13.000
   12.600
   11.500
   10.000
    9.800
    9.300
    8.800
    9.000
    8.600
    8.800
    8.700
    8.900
    9.000
    9.400
    9.600
   10.100
   11.400
   12.800
   13.500
   13.400
   13.000
   12.400
   11.800
   10.900
   10.500
   10.200
   10.300
   10.300
    9.900
   10.100
   10.100
    9.800
    9.700
    9.600
    9.400
    9.400
    8.800
    8.400
    7.700
   10.300
   11.000
   12.300
   14.000
   13.900
   13.900
   13.200
   12.700
   11.500
   10.900
   10.500
   10.400
    9.400
    8.400
    7.200
    5.300
    4.900
    4.600
    4.000
    3.100
    2.100
    2.000
    1.900
    2.500
    5.500
    9.900
   12.700
   15.400
   16.800
   17.300
   18.100
   17.600
   15.000
   13.700
   12.600
   11.700
   10.800
   10.200
    9.800
    9.300
   10.500
    9.200
   10.000
    9.300
    9.600
    9.700
    9.900
   10.600
   11.800
   13.200
   13.800
   14.500
   15.400
   15.000
   14.200
   13.200
   12.400
   12.000
   11.500
   11.400
   10.900
   10.900
   10.800
   10.800
   10.600
   10.800
   10.600
   10.700
   10.800
   10.800
   10.600
   11.300
   12.500
   12.700
   12.700
   12.800
   13.200
   13.800
   13.500
   12.800
   12.400
   12.100
   11.800
   11.600
   11.100
   10.700
   10.400
    9.300
    9.200
    8.400
    8.300
    8.300
    7.300
    6.400
    6.300
    7.600
    9.800
   12.100
   13.600
   14.700
   15.900
   16.300
   16.300
   15.500
   13.500
   12.500
   12.000
   11.900
   11.700
   10.700
    9.900
    9.800
    9.300
    8.900
    9.200
    9.300
    9.500
    9.800
   10.000
   10.200
   10.800
   11.200
   12.100
   13.200
   13.800
   13.800
   14.100
   12.300
   10.800
    9.900
    9.500
    9.200
    8.900
    8.400
    8.500
    7.500
    7.300
    7.300
    7.300
    7.300
    7.000
    7.200
    7.400
    7.500
    8.300
    7.800
    9.200
   10.000
   11.500
    9.900
    9.500
    9.400
    8.700
    7.700
    7.400
    7.200
    6.700
    6.500
    6.100
    5.500
    5.100
    4.900
    4.400
    3.900
    3.500
    3.500
    4.000
    4.600
    5.600
    6.600
    8.000
    8.800
    9.000
    9.700
   10.200
    9.800
    8.300
    7.000
    7.400
    6.300
    5.600
    3.800
    2.600
    2.400
    2.200
    1.900
    1.800
    2.300
    2.700
    3.100
    3.600
    4.400
    5.600
    6.600
    7.700
    9.000
   10.100
   11.200
   11.700
   11.300
   11.200
   10.800
   10.600
   10.100
    9.500
    8.900
    7.500
    8.100
    8.100
    8.000
    7.100
    5.000
    4.800
    4.700
    5.400
    6.200
    7.100
    9.000
   11.000
   12.600
   13.600
   14.200
   14.600
   14.300
   13.800
   13.400
   11.200
   12.900
   13.100
   12.700
   12.400
   12.000
   11.600
   11.400
   11.200
   10.900
   10.800
   10.800
   10.600
   10.500
   11.700
   12.500
   13.500
   13.900
   15.100
   14.200
   14.600
   14.700
   13.500
   11.300
   10.600
    9.700
    7.900
    7.000
    6.100
    4.900
    4.600
    4.000
    3.500
    2.900
    2.600
    2.500
    2.000
    3.600
    6.500
    9.600
   11.900
   14.100
   15.700
   16.500
   16.800
   16.700
   15.800
   14.800
   11.500
   11.200
    9.300
    8.000
    6.300
    5.000
    4.400
    3.800
    3.500
    2.400
    1.800
    2.300
    2.000
    3.700
    6.400
    9.800
   13.500
   15.300
   16.700
   18.100
   17.300
   16.800
   16.000
   14.700
   12.300
   11.200
    9.900
    7.900
    6.800
    5.900
    5.900
    5.000
    4.500
    4.500
    3.400
    3.300
    3.400
    4.200
    6.300
    9.900
   12.200
   15.200
   17.300
   18.500
   18.800
   18.800
   17.100
   15.100
   13.700
   12.200
   11.300
   10.800
   11.100
   10.000
    9.200
    7.200
    6.600
    6.400
    6.700
    6.900
    6.800
    6.700
    6.700
    6.400
    7.200
    7.100
    7.200
    6.900
    6.000
    5.600
    4.800
    4.400
    4.000
    4.000
    3.600
    3.600
    3.700
    4.200
    4.300
    4.500
    4.800
    4.900
    4.600
    4.100
    3.800
    4.000
    4.400
    4.400
    4.400
    4.000
    3.900
    3.800
    3.900
    3.700
    3.300
    3.000
    2.800
    2.600
    2.400
    2.500
    2.500
    2.400
    2.300
    2.300
    2.300
    2.300
    2.300
    2.400
    2.400
    2.400
    2.700
    3.700
    4.600
    4.900
    5.900
    5.900
    5.600
    5.300
    4.900
    4.600
    4.100
    3.700
    3.600
    3.500
    3.700
    3.700
    3.500
    3.200
    3.100
    3.000
    2.600
    2.200
    1.900
    2.200
    2.500
    3.000
    3.500
    3.500
    3.400
    3.500
    3.700
    3.800
    3.800
    3.800
    3.500
    3.500
    3.400
    3.400
    3.700
    3.700
    3.700
    4.300
    4.300
    4.200
    3.900
    3.900
    3.500
    3.800
    4.600
    5.000
    6.800
    7.800
    8.400
    8.300
    8.400
    8.300
    8.100
    7.500
    7.300
    7.100
    7.000
    6.500
    6.400
    6.200
    4.900
    3.900
    3.100
    2.900
    2.400
    3.100
    4.100
    5.000
    5.500
    6.500
    7.800
    8.400
    8.300
    9.200
    9.000
    9.300
    8.700
    8.400
    8.100
    8.100
    8.100
    7.900
    7.700
    7.900
    7.800
    7.500
    7.200
    6.800
    6.600
    6.900
    7.100
    7.400
    7.600
    9.200
    9.800
   10.400
    9.000
    9.100
    8.500
    8.200
    8.500
    8.800
    8.700
    8.800
    8.900
    8.600
    8.500
    7.900
    7.200
    6.900
    6.100
    6.400
    6.600
    6.400
    6.200
    6.400
    4.200
    7.300
    7.500
    7.900
    9.100
    9.100
    9.700
    9.600
    8.400
    6.400
    5.000
    4.400
    4.100
    4.500
    2.800
    3.100
    2.000
    3.300
    3.600
    3.400
    2.700
    3.400
    3.200
    4.600
    6.800
    8.500
    9.600
   11.400
   12.200
   12.900
   13.300
   12.700
   11.800
   11.000
   10.600
   10.500
   10.300
    9.400
    9.500
    9.000
    9.000
    9.100
    9.200
    9.600
    9.800
    9.800
   10.000
   10.300
   10.800
   11.400
   12.000
   11.700
   12.500
   13.000
   12.800
   12.100
   11.500
   10.700
   10.500
   10.800
   10.600
   10.400
    9.900
    9.900
   10.000
    9.500
    9.200
    9.000
    8.800
    8.300
    8.400
    9.000
    9.900
   10.200
   10.700
    9.800
    9.800
   10.800
   11.000
   10.400
   10.200
   10.200
   10.100
    9.700
    9.600
    9.500
    9.800
    9.400
    9.200
    9.000
    9.000
    8.700
    9.300
    9.200
    9.000
    9.200
   10.200
   10.900
   12.100
   12.300
   12.100
   12.300
   12.600
   13.000
   12.500
   11.500
   10.800
    8.400
    7.400
    6.500
    6.200
    5.400
    4.900
    4.500
    4.100
    4.100
    3.900
    4.000
    4.800
    5.200
    6.800
   10.300
   11.800
   13.700
   15.400
   16.900
   17.100
   16.800
   16.000
   14.800
   14.000
   13.000
   11.400
   10.800
    9.700
    9.800
    9.900
    9.400
    8.800
    8.500
    8.300
    9.600
    9.800
    9.600
   10.800
   12.500
   13.500
   14.300
   15.700
   15.800
   15.800
   15.100
   14.300
   13.800
   12.400
   10.000
   10.400
   10.400
   10.100
    9.900
    9.300
    9.500
    9.200
    8.900
    8.600
    8.500
    8.400
    8.700
    9.100
    9.900
   10.200
   10.900
   11.300
   11.200
   11.300
   11.000
   10.600
    9.200
    8.300
    8.100
    8.200
    8.000
    8.000
    8.100
    7.600
    7.500
    7.400
    7.300
    7.300
    7.400
    7.500
    7.800
    8.400
    9.600
   11.700
   12.400
   12.800
   13.300
   13.700
   13.300
   12.800
    8.600
    7.900
    7.900
    7.700
    7.500
    7.400
    7.100
    6.700
    6.400
    6.200
    5.900
    6.100
    5.200
    4.900
    6.100
    6.700
    7.400
    8.000
    8.700
    9.300
    9.900
    9.400
    9.600
   10.400
    8.000
    6.700
    5.300
    6.800
    5.900
    5.600
    4.900
    4.600
    3.500
    2.900
    2.900
    2.900
    2.700
    3.000
    4.200
    6.300
    7.500
    8.900
    9.200
   11.600
   11.300
   11.300
   11.300
   10.500
    9.900
    7.400
    7.500
    6.300
    4.600
    3.500
    3.300
    3.500
    3.100
    3.200
    2.900
    1.900
    2.400
    3.200
    5.600
    8.200
    9.800
   10.000
   11.200
   11.900
   12.100
   12.300
   12.700
   12.600
   12.200
   11.900
   11.300
   10.800
   10.700
   10.200
   10.400
   10.000
    9.400
    9.200
    8.600
    8.300
    9.100
    8.800
    8.600
    8.700
    8.400
    8.000
    8.400
    8.500
    8.700
    8.600
    8.700
    8.400
    8.000
    7.500
    7.600
    7.600
    8.100
    7.700
    7.300
    7.000
    6.600
    6.200
    5.700
    5.600
    5.600
    5.600
    5.900
    6.400
    6.600
    6.900
    7.900
    8.200
    8.600
    8.600
    8.800
    8.500
    8.300
    8.300
    8.200
    8.200
    8.100
    8.100
    8.100
    8.000
    7.600
    7.600
    7.400
    7.200
    7.300
    7.100
    7.100
    7.400
    7.700
    8.100
    8.100
    8.300
    8.700
    9.100
    9.500
    9.400
    9.300
    9.400
    9.400
    9.400
    9.300
    9.400
    9.400
    9.300
    9.600
    9.700
    9.600
    9.000
    8.700
    9.400
   10.100
   10.800
   11.100
   12.600
   12.900
   14.100
   14.400
   15.900
   14.700
   14.700
   13.100
   12.300
   10.500
    8.600
    7.900
    6.900
    6.600
    6.500
    7.100
    7.600
    7.900
    8.100
    8.300
    9.200
    8.800
    9.100
   10.700
   11.400
   10.800
   11.000
   12.000
   12.400
   12.100
   11.500
   10.400
    9.700
    9.600
    9.400
    8.800
    8.600
    8.900
    8.700
    8.300
    6.400
    5.200
    5.600
    5.600
    5.500
    6.700
    8.300
   10.000
   12.000
   13.500
   14.700
   15.300
   15.800
   16.000
   15.400
   14.300
   12.600
   10.800
    9.700
    7.400
    6.500
   10.500
    7.000
    6.300
    6.000
    5.900
    5.800
    9.000
   10.000
   11.700
   13.200
   14.500
   15.500
   16.400
   17.400
   16.300
   16.100
   15.300
   14.500
   13.700
   12.800
   12.300
   12.000
   11.700
   11.600
   11.400
   11.300
   11.100
   11.100
   11.400
   11.200
   11.100
   11.500
   11.800
   12.500
   13.800
   15.200
   16.900
   17.700
   16.900
   16.000
   16.200
   15.500
   13.900
   13.000
   12.300
   11.800
   12.000
   11.700
   11.600
   11.300
   11.000
   11.200
   11.100
   11.000
   11.100
   11.500
   12.500
   15.400
   15.400
   16.900
   17.300
   17.800
   18.600
   18.300
   17.500
   15.900
   15.000
   14.000
   13.200
   12.700
   12.700
   12.700
   12.900
   12.700
   10.600
    8.500
    7.300
    7.400
    6.300
    7.500
    9.900
   11.800
   13.800
   15.900
   17.300
   18.500
   18.800
   18.000
   18.800
   16.600
   15.200
   14.000
   13.300
   12.700
   11.300
   10.100
   10.000
    9.700
    9.200
    9.400
    9.800
    8.800
    9.300
   10.400
   11.900
   14.600
   15.600
   16.300
   16.700
   17.200
   17.700
   17.900
   18.100
   17.800
   15.000
   13.600
   12.600
   12.100
   11.600
   11.200
   11.000
   10.800
   10.900
   11.100
   11.100
   11.300
   11.700
   11.700
   12.300
   13.000
   14.300
   15.000
   15.000
   15.800
   15.400
   14.700
   14.500
   14.100
   13.100
   12.700
   12.100
   12.000
   12.000
   12.100
   12.000
   11.700
   10.200
   10.300
   10.200
    9.700
    8.300
    8.200
   11.100
   13.100
   13.400
   15.500
   16.200
   16.900
   17.800
   17.700
   17.300
   15.800
   14.500
   13.400
   12.700
   12.300
   11.900
   12.000
   12.200
   12.000
   11.800
   11.500
   10.300
   10.000
   10.400
   10.600
   12.200
   14.300
   15.500
   16.300
   17.500
   17.900
   18.000
   17.400
   16.700
   16.200
   14.900
   14.100
   14.300
   13.300
   13.000
   11.400
   10.800
   10.700
   11.100
   11.100
   11.000
   10.400
   10.500
   11.100
   11.700
   12.700
   15.300
   17.300
   19.600
   20.300
   20.300
   19.900
   19.200
   18.300
   17.300
   16.700
   16.100
   15.700
   15.500
   14.700
   14.200
   13.500
   12.800
   12.800
   13.200
   13.000
   13.500
   13.900
   15.200
   16.000
   16.400
   17.200
   19.000
   19.500
   18.900
   19.400
   19.800
   19.400
   18.100
   15.200
   15.500
   14.200
   12.500
   11.500
   10.400
    9.500
    9.200
    8.600
    8.200
    7.800
    7.700
    8.600
   11.000
   15.100
   17.600
   19.500
   21.100
   22.700
   23.100
   24.200
   24.200
   23.200
   21.900
   19.300
   17.600
   14.700
   13.300
   12.300
   11.800
   12.000
   12.100
   12.100
   12.000
   12.100
   12.100
   12.100
   12.700
   13.400
   14.100
   15.200
   15.700
   16.500
   18.000
   18.200
   18.700
   17.500
   16.400
   14.400
   13.600
   12.800
   12.400
   11.900
   12.900
   12.200
   10.900
    9.500
    9.000
    8.200
    9.000
    9.900
   11.900
   13.600
   15.200
   16.500
   18.000
   18.400
   19.000
   19.400
   19.500
   18.600
   16.400
   14.200
   13.300
   13.600
   10.600
    9.900
    8.100
    9.500
    8.800
    7.700
    7.400
    6.400
    4.800
    5.000
    8.300
   10.100
   11.600
   13.400
   14.600
   16.000
   16.300
   16.900
   17.000
   16.200
   15.400
   13.500
   11.700
   10.600
   10.600
    9.400
    8.200
    7.300
    6.600
    6.100
    5.600
    5.000
    4.100
    4.300
    6.600
    9.000
   11.100
   12.000
   12.400
   13.300
   14.200
   15.100
   15.400
   14.800
   12.600
   11.000
   10.200
    9.200
    9.200
    6.100
    4.300
    3.400
    5.000
    3.600
    3.400
    3.700
    3.300
    4.500
    6.200
    7.900
   10.500
   11.700
   13.600
   14.800
   15.900
   15.800
   15.800
   15.400
   13.200
   11.600
   10.800
   10.200
   10.500
    9.800
    8.700
    7.500
    6.100
    5.200
    4.100
    3.600
    3.700
    4.100
    6.500
    8.800
   10.800
   12.000
   13.300
   14.300
   15.000
   15.800
   16.000
   15.300
   14.100
   12.700
   10.100
   10.200
    9.400
    8.500
    7.200
    8.300
    8.600
    9.000
    9.800
    9.700
    9.700
   10.500
   12.000
   13.500
   14.400
   14.700
   15.600
   16.100
   15.800
   15.600
   14.700
   13.900
   12.500
   11.400
   10.400
    9.800
    9.200
    9.200
    9.600
    9.700
    9.800
    9.600
    9.700
    9.800
    9.900
   10.000
   10.900
   12.400
   13.600
   14.400
   15.100
   14.500
   13.400
   12.800
   12.300
   11.900
   11.600
   11.000
   10.500
   10.400
   10.000
    9.700
    9.400
    8.900
    8.700
    8.000
    7.800
    7.900
    7.900
    9.400
   11.400
   12.800
   14.300
   15.700
   17.000
   17.600
   18.100
   18.200
   17.600
   16.900
   15.200
   13.700
   12.300
   11.300
   11.000
   10.000
    9.700
    8.600
    6.900
    6.400
    6.100
    6.000
    5.800
    6.500
    9.100
   11.400
   13.800
   15.200
   16.800
   17.800
   19.400
   20.000
   19.700
   18.900
   18.000
   16.500
   15.300
   13.900
   12.400
   11.700
    9.900
   10.000
   10.000
    7.500
    7.200
    6.700
    6.700
    8.000
   12.100
   13.900
   15.700
   18.400
   19.600
   21.300
   21.900
   22.300
   22.400
   20.200
   17.800
   16.000
   15.100
   13.900
   12.700
   11.400
   10.900
   11.000
   11.100
   11.300
   11.700
   10.600
    9.300
    9.800
   11.200
   13.000
   14.000
   14.600
   14.700
   14.500
   14.900
   14.400
   14.700
   13.900
   13.400
   12.700
   12.500
   12.300
   12.100
   11.800
   11.900
   11.800
   11.900
   11.700
   11.500
   11.300
   10.900
   10.600
   10.400
   10.600
    9.800
    9.800
   10.000
    9.700
    9.400
    8.600
    8.500
    8.400
    8.200
    8.000
    7.800
    8.200
    8.800
    8.700
    8.500
    8.300
    8.300
    8.300
    8.100
    8.100
    8.100
    8.400
    8.600
    8.800
    9.100
    9.600
    9.900
   10.200
   10.100
   10.900
   10.700
   10.000
    9.900
    9.600
    9.100
    8.500
    8.200
    8.200
    8.300
    8.100
    8.100
    8.000
    7.700
    6.700
    6.700
    7.700
    8.800
    9.900
   12.100
   13.300
   13.700
   14.800
   15.300
   15.700
   15.500
   15.200
   14.500
   14.000
   12.700
   12.100
   10.900
    9.600
   10.000
    8.700
    7.400
    7.600
    7.300
    7.400
    9.100
    9.600
   12.000
   14.400
   14.900
   16.400
   18.200
   18.300
   18.100
   16.500
   14.900
   14.500
   13.700
   13.300
   13.100
   13.300
   13.600
   13.600
   13.900
   14.000
   13.700
   13.900
   14.000
   14.100
   14.800
   14.600
   14.100
   13.900
   14.600
   14.900
   14.600
   14.700
   15.700
   15.800
   16.600
   15.500
   14.800
   14.100
   13.600
   13.600
   13.400
   13.300
   13.100
   13.100
   12.800
   13.100
   12.900
   12.900
   12.900
   13.200
   13.900
   13.900
   13.800
   13.800
   13.900
   13.500
   13.600
   12.000
   12.100
   12.200
   12.200
   12.200
   11.700
   11.400
   11.200
   10.900
   10.900
   11.100
   10.400
   10.500
   10.100
   10.800
   11.300
   11.500
   11.500
   11.900
   11.800
   12.700
   13.400
   13.700
   13.700
   14.000
   14.100
   13.400
   12.900
   12.500
   12.000
   11.500
   11.100
   10.500
   10.100
    9.600
    9.100
    9.100
    8.800
    8.700
    8.300
    8.000
    8.200
    8.700
    9.500
   10.500
   10.900
   11.100
   11.400
    8.800
    9.400
    9.900
    9.200
    9.200
    9.100
    8.900
    8.300
    8.200
    8.200
    7.800
    7.500
    7.600
    7.600
    7.800
    7.900
    8.100
    8.600
    9.600
   12.900
   13.600
   14.700
   15.400
   16.300
   15.200
   14.700
   14.000
   13.200
   12.600
   12.100
   11.800
   10.900
   10.800
   10.500
   10.300
   10.200
   10.200
   10.000
    9.900
   10.000
   10.100
   10.400
   11.100
   11.100
   11.100
   12.100
   12.900
   13.100
   12.900
   12.700
   12.800
   12.600
   12.600
   12.200
   11.900
   10.900
   10.000
   10.300
   10.000
    9.300
    8.500
    8.200
    7.700
    7.600
    7.700
    7.900
    8.300
    9.200
   10.700
   11.100
   11.600
   12.000
   12.500
   12.600
   12.600
   11.200
   10.300
    9.200
    8.900
    8.900
    8.600
    8.200
    8.100
    8.000
    7.900
    7.700
    6.900
    7.000
    7.600
    8.000
    8.400
    9.000
   10.500
   12.600
   11.900
   12.200
   12.300
   12.300
   11.600
   10.800
   10.200
    9.700
    9.300
    8.700
    8.600
    8.200
    8.300
    7.600
    5.600
    5.600
    5.200
    5.500
    7.400
    8.900
   10.800
   12.200
   12.800
   13.100
   13.800
   13.500
   13.500
   13.400
   13.000
   12.500
   11.600
   10.700
   10.100
    9.200
    8.500
    8.200
    7.000
    6.700
    5.700
    5.100
    5.000
    5.500
    7.600
    9.400
   10.800
   11.900
   12.300
   12.000
   13.900
   13.400
   14.700
   14.000
   13.400
   13.300
   12.200
   10.500
    8.800
    7.400
    5.900
    5.600
    4.700
    4.500
    4.100
    3.500
    3.000
    3.500
    6.100
   10.200
   12.900
   14.700
   15.900
   16.700
   18.100
   18.900
   19.100
   18.900
   18.800
   17.700
   16.700
   15.100
   13.500
   10.400
   11.500
   11.600
   10.700
   10.500
   10.500
    9.600
    9.700
   10.000
   10.900
   11.800
   13.600
   13.800
   14.400
   15.100
   16.000
   16.000
   16.000
   15.500
   15.400
   15.100
   14.600
   13.700
   13.600
   12.200
   11.700
   11.300
   10.600
   10.200
    9.300
    9.000
    8.300
    8.400
    9.300
   10.600
   13.000
   15.000
   15.400
   16.300
   16.900
   17.500
   18.200
   17.900
   17.400
   16.200
   13.900
   12.600
   11.600
   11.000
   10.200
    9.600
    8.800
    7.200
    5.200
    4.700
    4.300
    5.100
    8.100
   12.100
   14.200
   16.000
   16.800
   17.600
   18.000
   19.000
   19.500
   19.400
   19.100
   17.800
   15.600
   14.900
   13.400
   12.800
   12.100
   11.900
   11.200
    8.600
    7.300
    6.500
    6.000
    6.500
    9.900
   12.100
   13.700
   15.500
   16.400
   17.600
   18.500
   19.900
   20.500
   20.200
   20.000
   18.800
   16.900
   14.500
   13.000
   11.500
   10.300
    8.900
    7.700
    6.800
    6.200
    5.700
    5.400
    6.600
    9.700
   12.300
   15.600
   18.400
   19.700
   20.800
   21.200
   21.500
   21.900
   22.000
   21.600
   20.600
   18.500
   17.400
   16.800
   16.400
   15.700
   14.400
   14.000
   12.800
   12.200
   11.800
   10.800
   11.400
   13.000
   15.000
   16.600
   18.900
   20.400
   21.500
   22.500
   23.300
   23.700
   24.300
   23.400
   21.800
   20.000
   18.100
   17.500
   16.500
   16.100
   15.500
   12.000
   10.900
   10.400
   10.500
   10.100
   10.600
   13.300
   15.200
   17.200
   19.200
   21.500
   22.600
   23.700
   23.800
   24.400
   24.600
   24.300
   23.000
   21.100
   19.700
   19.200
   18.800
   17.600
   14.300
   13.000
   13.700
   11.700
   11.600
   11.100
   12.200
   15.100
   18.500
   20.700
   22.500
   24.400
   25.700
   26.800
   27.200
   27.300
   27.000
   26.800
   24.300
   22.700
   21.000
   18.600
   16.300
   14.700
   14.000
   14.200
   13.800
   13.500
   13.600
   13.500
   13.300
   13.300
   13.600
   13.000
   13.900
   14.400
   14.400
   14.800
   16.200
   16.000
   16.200
   16.400
   15.900
   15.000
   14.300
   14.200
   13.700
   12.900
   12.000
   11.900
   11.700
   11.100
   10.100
   10.400
   10.600
   11.200
   13.400
   14.700
   15.500
   16.100
   17.400
   17.300
   18.300
   18.200
   18.300
   17.600
   16.900
   15.600
   14.900
   13.800
   12.600
    9.700
    8.300
    8.100
    7.500
    7.000
    6.200
    5.800
    6.800
    9.600
   11.800
   13.800
   15.400
   17.000
   18.400
   19.300
   19.600
   19.600
   18.500
   18.100
   18.100
   16.900
   15.500
   14.800
   13.800
   13.400
   12.700
   12.100
   12.300
   12.500
   12.600
   12.700
   12.700
   13.200
   14.700
   15.800
   13.800
   15.300
   16.300
   17.100
   17.000
   18.800
   17.000
   16.500
   15.700
   14.500
   12.500
   11.700
   11.300
   11.400
   10.700
    9.700
    8.700
    8.300
    6.600
    6.500
    8.400
   11.500
   13.800
   15.700
   17.700
   19.600
   22.300
   23.800
   24.800
   25.500
   24.700
   23.300
   20.100
   17.200
   15.200
   14.800
   14.400
   14.700
   14.700
   14.900
   13.900
   13.300
   13.200
   13.200
   13.100
   13.100
   13.300
   13.600
   13.300
   13.600
   13.800
   13.400
   12.800
   12.200
   10.400
    9.900
   10.200
   10.100
   10.300
   10.300
   10.000
    8.800
    9.400
    9.600
    9.200
    9.000
    9.000
    8.900
    9.000
    9.700
    9.900
   11.600
   12.100
   13.500
   12.400
   14.100
   13.400
   14.100
   15.900
   12.600
   10.800
    9.600
    9.300
    9.200
    9.700
    9.500
    9.300
    9.000
    8.500
    8.300
    8.300
    8.200
    8.200
    8.600
   10.000
   12.000
   13.700
   15.700
   15.800
   15.200
   16.800
   17.400
   15.700
   13.700
   11.700
   11.000
   10.600
   10.200
   10.000
    9.200
    9.100
    9.400
    9.100
    9.100
    9.100
    9.000
    9.300
   10.000
   10.000
    9.900
    9.300
    9.700
   12.000
   10.800
   13.200
   14.000
   10.100
   10.800
   10.500
    7.800
    8.000
    8.000
    7.800
    8.000
    8.100
    7.900
    7.400
    6.400
    5.500
    4.900
    6.000
    8.600
   10.700
   11.900
   12.600
   14.000
   13.700
   14.500
   13.400
   14.600
   14.500
   15.400
   14.700
   12.800
   11.100
    9.900
    9.400
    8.700
    6.900
    6.300
    5.700
    5.500
    4.900
    5.600
    6.200
    7.400
    8.900
   10.500
   12.300
   13.900
   15.000
   15.800
   16.400
   16.900
   16.400
   16.100
   15.900
   14.800
   13.200
   13.100
   12.200
   11.900
   11.300
   11.100
   10.700
   10.200
   10.500
   10.600
   10.500
   10.500
   12.100
   14.600
   16.300
   17.000
   18.800
   18.700
   18.500
   18.200
   18.600
   17.700
   15.100
   14.200
   12.900
   12.700
   12.200
   12.300
   12.200
   11.900
   12.100
   11.800
   11.800
   11.800
   12.100
   12.300
   12.800
   13.000
   14.100
   15.100
   16.500
   16.200
   15.800
   14.800
   14.900
   14.600
   14.200
   14.000
   13.300
   13.300
   13.100
   13.400
   13.400
   13.300
   13.000
   12.900
   12.700
   12.600
   12.800
   13.100
   14.000
   15.100
   16.300
   17.200
   19.100
   20.100
   20.600
   20.400
   19.400
   17.800
   16.600
   15.300
   14.700
   14.100
   13.300
   13.000
   12.700
   12.700
   12.500
   12.600
   12.500
   12.300
   12.300
   12.200
   12.200
   12.600
   12.500
   12.400
   12.100
   12.600
   12.600
   13.400
   13.400
   12.500
   12.100
   11.800
   11.800
   11.600
   11.300
   11.300
   11.100
   10.700
   10.600
   10.500
   10.600
   10.600
   10.700
   10.600
   11.200
   11.600
   13.300
   13.900
   14.500
   15.800
   16.100
   13.600
   14.200
   14.400
   14.100
   13.300
   13.000
   12.300
   12.500
   12.100
   11.700
   10.200
    9.900
    9.900
    8.800
    9.500
   10.400
   11.900
   12.900
   13.700
   14.600
   16.300
   17.000
   17.700
   18.800
   19.000
   18.900
   19.000
   18.500
   17.800
   17.100
   15.200
   13.900
   13.000
   13.000
   12.500
   10.900
   11.200
   10.300
   10.800
   12.400
   15.000
   17.900
   19.300
   20.400
   21.300
   21.600
   21.900
   22.200
   22.400
   22.100
   20.800
   19.700
   14.600
   14.000
   13.100
   12.900
   12.200
   11.800
   11.100
    9.900
    9.100
    8.500
    8.900
   11.100
   13.400
   15.600
   17.400
   19.000
   20.200
   21.500
   22.300
   23.000
   22.900
   23.100
   22.900
   22.000
   20.900
   19.800
   19.000
   16.300
   15.600
   13.700
   13.200
   12.100
   11.900
   11.500
   10.800
   13.000
   17.200
   19.700
   22.600
   25.000
   26.200
   27.000
   27.600
   28.000
   28.100
   27.800
   27.200
   25.900
   23.200
   21.500
   20.200
   19.600
   18.900
   18.100
   16.700
   15.800
   15.400
   15.200
   14.900
   16.000
   17.600
   19.400
   21.100
   22.900
   24.100
   25.300
   26.200
   25.800
   25.500
   24.900
   24.000
   22.200
   20.500
   19.400
   18.400
   18.000
   17.800
   17.600
   17.400
   17.300
   17.000
   17.000
   16.900
   17.000
   18.200
   18.200
   18.900
   18.700
   20.500
   21.600
   22.000
   22.800
   21.900
   21.000
   20.200
   17.400
   16.000
   15.200
   13.300
   12.900
   12.600
   12.400
   12.300
   12.400
   12.600
   12.700
   12.500
   12.700
   13.600
   14.100
   14.800
   14.700
   18.000
   18.700
   19.400
   19.000
   16.500
   17.300
   16.500
   15.900
   15.200
   15.300
   13.700
   13.100
   12.200
   11.200
   10.700
   10.000
    9.200
    8.600
    8.400
   11.000
   13.400
   14.400
   15.700
   16.900
   18.000
   18.800
   20.200
   21.100
   21.300
   21.500
   21.200
   20.400
   19.700
   18.500
   17.400
   16.100
   14.800
   13.800
   13.300
   12.200
   12.100
   11.000
   11.200
   12.300
   15.700
   18.300
   20.900
   22.800
   24.100
   25.000
   26.000
   27.100
   27.600
   27.700
   27.100
   26.600
   25.100
   22.400
   20.800
   19.600
   18.900
   18.400
   16.400
   16.100
   17.400
   17.700
   16.100
   16.500
   18.200
   19.900
   21.400
   22.800
   23.500
   24.600
   24.800
   25.300
   25.100
   23.800
   22.300
   21.400
   20.800
   19.900
   18.700
   17.900
   17.700
   17.300
   17.200
   17.300
   17.200
   16.300
   15.700
   16.100
   16.200
   18.100
   18.400
   17.700
   13.900
   13.100
   13.100
   13.100
   13.000
   12.800
   12.600
   12.700
   12.800
   12.600
   12.300
   12.300
   12.100
   11.800
   11.700
   11.800
   11.700
   11.500
   11.600
   11.300
   11.300
   11.500
   11.600
   12.300
   12.500
   13.200
   14.000
   15.600
   13.300
   12.500
   14.900
   12.400
   12.900
   12.300
   12.100
   11.700
   10.600
   10.000
    9.000
    8.100
    8.000
    7.600
    7.900
    9.400
   11.900
   14.500
   16.300
   18.400
   20.100
   21.100
   21.300
   22.000
   21.300
   21.000
   21.000
   19.700
   19.100
   18.800
   18.000
   16.200
   15.800
   15.300
   15.800
   13.200
   11.500
   11.100
   10.800
   10.900
   11.100
   11.700
   11.900
   13.700
   13.900
   15.600
   16.800
   15.700
   17.700
   17.800
   16.500
   16.100
   15.200
   14.500
   13.500
   11.800
   11.100
    9.300
    9.300
    8.400
    8.500
    8.100
    8.400
    9.100
   10.000
   11.200
   12.400
   14.000
   15.300
   16.200
   15.900
   13.700
   14.500
   13.600
   12.100
   11.600
   11.000
   10.800
   10.400
    9.900
   10.000
    9.700
    9.700
    8.900
    7.800
    8.200
    8.600
   10.200
   10.500
   12.500
   13.400
   12.800
   14.600
   15.000
   14.100
   14.700
   13.000
   13.000
   12.400
   12.600
   12.100
   11.500
   11.300
   10.600
    9.500
   10.100
    9.800
    9.800
    8.900
    8.200
    8.800
   10.400
   12.900
   14.300
   15.600
   16.800
   17.500
   18.600
   18.900
   19.700
   20.800
   21.100
   20.200
   19.900
   18.800
   17.700
   16.900
   16.000
   14.600
   14.600
   14.000
   13.600
   13.500
   13.600
   13.400
   13.200
   13.500
   14.300
   15.000
   15.700
   16.600
   17.300
   18.000
   19.000
   19.400
   19.200
   18.400
   18.100
   17.700
   17.200
   16.300
   14.800
   14.600
   13.900
   13.000
   12.200
   11.700
   10.600
   11.700
   12.600
   14.000
   16.200
   16.600
   18.600
   19.700
   21.100
   21.900
   22.400
   23.100
   23.500
   23.500
   23.000
   22.000
   20.100
   19.500
   18.400
   18.100
   15.200
   13.900
   13.600
   13.100
   13.100
   13.200
   15.400
   17.500
   20.300
   22.600
   24.200
   25.800
   26.900
   27.600
   28.400
   29.000
   29.300
   28.900
   27.900
   26.800
   25.300
   22.800
   22.100
   20.900
   19.200
   19.300
   19.400
   17.700
   17.400
   18.000
   19.800
   20.700
   20.400
   20.100
   21.800
   24.300
   25.200
   26.500
   27.500
   27.300
   24.800
   24.200
   23.500
   22.000
   21.100
   20.300
   18.800
   17.600
   17.500
   17.500
   15.100
   14.600
   14.600
   14.600
   17.500
   19.800
   22.100
   23.700
   25.400
   27.100
   28.500
   29.400
   29.500
   30.100
   30.200
   29.800
   29.100
   27.700
   25.900
   24.600
   23.200
   22.600
   20.100
   18.700
   17.500
   17.300
   17.200
   17.200
   17.200
   17.700
   18.400
   19.100
   20.100
   18.700
   21.400
   20.200
   19.600
   19.500
   19.000
   18.700
   18.800
   18.700
   18.500
   18.600
   17.900
   17.600
   17.200
   17.000
   16.600
   16.600
   16.700
   16.600
   16.800
   17.200
   18.500
   18.000
   17.300
   17.400
   18.300
   18.700
   20.300
   22.400
   22.100
   21.700
   17.900
   17.600
   17.000
   13.800
   14.800
   14.800
   14.000
   13.500
   13.400
   12.900
   12.800
   12.900
   13.200
   13.400
   14.600
   15.400
   15.400
   15.000
   15.200
   14.200
   15.100
   13.900
   12.200
   11.500
   10.800
   10.300
   10.200
   10.100
   10.000
    9.900
   10.200
   10.600
   11.000
   11.000
   10.800
   10.800
   10.700
   10.500
   11.300
   11.800
   12.600
   13.200
   14.700
   15.900
   14.400
   15.600
   15.500
   13.700
   13.700
   13.800
   13.400
   12.600
   12.500
   11.200
   10.600
   10.100
    9.500
    9.300
    9.500
   10.200
   10.800
   12.800
   13.800
   14.900
   15.700
   16.800
   17.700
   18.600
   19.000
   19.200
   18.700
   17.500
   14.300
   13.800
   13.500
   13.700
   13.600
   13.600
   13.600
   13.200
   12.700
   12.000
   11.600
   11.000
   10.700
   10.600
   10.600
   11.200
   12.200
   12.200
   13.600
   13.400
   15.100
   12.700
   13.500
   14.100
   13.400
   13.000
   12.500
   12.400
   12.500
   12.600
   12.500
   12.000
   11.900
   11.600
   11.300
   11.300
   11.800
   12.400
   12.800
   15.000
   13.900
   15.300
   15.500
   16.700
   15.900
   16.400
   16.400
   16.000
   15.500
   15.100
   14.800
   14.000
   12.300
   12.800
   13.300
   13.600
   13.300
   12.900
   11.900
   11.400
   12.300
   13.000
   14.200
   15.400
   15.500
   16.500
   17.600
   17.700
   18.700
   18.700
   18.200
   18.200
   18.100
   17.100
   15.200
   14.200
   13.100
   13.000
   12.200
   11.600
   10.400
   10.000
   10.200
   10.600
   12.700
   14.300
   15.800
   16.200
   18.100
   19.500
   20.300
   21.500
   21.900
   22.000
   21.700
   21.500
   21.600
   20.700
   19.100
   18.500
   17.000
   16.200
   15.100
   15.200
   13.800
   13.000
   12.600
   12.800
   15.200
   17.200
   19.700
   22.400
   24.600
   26.300
   27.900
   28.500
   28.900
   29.100
   29.100
   28.800
   27.600
   25.800
   23.300
   22.000
   21.200
   20.100
   19.100
   18.000
   17.400
   16.700
   15.700
   15.700
   16.300
   16.700
   19.000
   20.900
   22.500
   24.000
   25.800
   27.600
   29.100
   29.800
   30.600
   30.600
   30.100
   29.300
   28.000
   25.600
   24.500
   23.200
   21.800
   21.200
   21.100
   19.400
   18.900
   18.100
   20.000
   23.700
   25.500
   27.300
   28.600
   29.500
   30.200
   31.100
   31.700
   31.700
   31.100
   30.200
   28.200
   26.700
   24.300
   22.700
   21.400
   20.900
   19.400
   17.200
   16.700
   16.700
   16.800
   16.800
   17.300
   17.800
   18.800
   20.100
   22.900
   24.300
   25.100
   26.500
   27.600
   28.200
   29.100
   29.500
   28.300
   27.100
   25.200
   23.000
   21.900
   20.500
   19.700
   18.900
   18.600
   18.100
   17.500
   17.700
   19.200
   21.000
   22.100
   24.200
   25.300
   26.600
   28.100
   29.300
   30.200
   30.300
   30.100
   29.200
   28.300
   26.400
   24.700
   23.400
   21.700
   20.700
   19.900
   19.400
   19.200
   18.800
   19.000
   19.200
   20.300
   21.800
   24.000
   25.400
   27.600
   28.300
   29.500
   30.300
   30.700
   31.000
   30.300
   29.900
   28.800
   27.300
   25.600
   23.900
   22.600
   21.500
   21.200
   20.900
   20.800
   19.100
   17.800
   18.300
   19.700
   20.400
   21.000
   22.900
   23.200
   22.900
   22.900
   22.200
   22.300
   21.100
   21.300
   21.200
   22.100
   21.700
   21.300
   20.800
   20.600
   20.300
   19.700
   20.000
   19.900
   20.000
   20.000
   19.600
   19.500
   20.000
   20.500
   21.200
   22.700
   24.000
   24.900
   25.400
   26.900
   26.400
   26.600
   26.300
   25.300
   24.500
   22.300
   22.000
   21.100
   20.200
   19.700
   19.500
   18.800
   19.100
   18.900
   18.800
   17.900
   17.900
   18.200
   19.000
   18.900
   19.800
   20.400
   21.000
   21.200
   22.200
   23.000
   22.600
   22.300
   22.000
   21.600
   20.300
   19.500
   19.500
   19.500
   19.200
   19.100
   18.900
   19.000
   19.100
   19.300
   19.900
   20.600
   21.700
   22.800
   24.200
   25.300
   26.000
   27.100
   27.300
   27.500
   27.200
   26.600
   25.700
   23.700
   23.100
   22.100
   21.400
   20.800
   20.800
   19.300
   19.700
   20.500
   19.800
   20.900
   22.500
   24.600
   26.000
   27.600
   29.300
   30.500
   31.600
   32.600
   32.900
   33.400
   33.500
   31.800
   30.500
   28.400
   26.900
   26.000
   25.000
   22.700
   21.300
   20.100
   19.800
   19.400
   19.100
   19.400
   20.500
   21.600
   22.300
   22.700
   22.900
   22.900
   23.000
   22.600
   22.900
   22.200
   21.700
   21.500
   20.900
   19.200
   18.800
   18.000
   17.600
   17.200
   16.800
   16.600
   16.400
   16.400
   16.400
   16.300
   16.500
   16.600
   17.000
   17.000
   17.300
   17.400
   18.200
   19.100
   19.700
   19.800
   19.700
   19.500
   19.200
   18.900
   18.800
   18.700
   18.500
   18.300
   18.200
   18.000
   17.500
   16.900
   16.800
   17.400
   18.400
   19.900
   21.500
   23.400
   24.700
   25.800
   26.700
   27.200
   27.800
   28.000
   27.600
   27.000
   25.300
   23.100
   22.000
   21.100
   19.800
   17.900
   16.700
   15.900
   15.000
   14.500
   14.800
   18.000
   19.800
   21.400
   23.700
   25.200
   26.500
   27.400
   29.000
   29.500
   29.900
   29.600
   29.600
   28.400
   28.200
   27.000
   26.000
   24.300
   22.500
   20.500
   19.700
   19.500
   19.300
   17.600
   17.600
   19.500
   21.100
   24.100
   25.600
   27.500
   28.600
   29.600
   30.600
   31.300
   32.300
   31.200
   30.600
   29.500
   22.500
   19.800
   19.100
   18.200
   17.500
   17.200
   17.000
   16.900
   16.900
   16.600
   16.100
   16.700
   16.700
   17.900
   19.000
   19.600
   20.900
   21.700
   23.200
   23.500
   24.300
   23.400
   22.700
   22.100
   22.300
   20.200
   19.200
   18.500
   16.700
   15.700
   14.400
   13.800
   13.200
   12.600
   12.400
   13.900
   15.500
   17.000
   18.700
   20.800
   22.000
   22.300
   22.200
   22.400
   20.700
   21.400
   21.200
   21.300
   20.000
   19.200
   17.800
   17.100
   16.800
   16.400
   15.900
   15.800
   15.400
   15.000
   14.900
   14.800
   14.700
   15.300
   16.600
   18.700
   20.500
   21.200
   21.100
   22.300
   21.700
   21.900
   21.000
   21.000
   19.800
   17.800
   17.000
   16.100
   14.300
   14.400
   13.500
   12.800
   12.500
   11.700
   11.900
   13.600
   15.400
   16.700
   18.700
   19.600
   21.600
   22.500
   23.800
   24.500
   24.900
   25.400
   25.100
   24.100
   23.700
   22.600
   21.500
   21.200
   19.600
   18.700
   17.800
   17.300
   16.000
   15.900
   16.200
   16.600
   17.000
   16.200
   17.100
   17.200
   18.100
   18.600
   18.000
   17.900
   18.700
   18.600
   18.500
   18.600
   17.900
   16.400
   15.300
   14.200
   13.500
   12.900
   12.800
   12.300
   12.200
   11.300
   11.500
   12.800
   15.600
   18.200
   20.500
   22.700
   24.900
   25.900
   24.600
   23.400
   21.300
   21.000
   21.800
   20.500
   19.900
   19.000
   18.400
   17.500
   16.500
   16.700
   15.700
   15.200
   14.900
   14.000
   14.400
   15.000
   15.400
   16.900
   18.200
   18.700
   19.800
   21.300
   21.700
   22.200
   22.800
   23.000
   23.000
   22.300
   21.500
   20.000
   18.600
   16.900
   16.400
   14.000
   12.600
   12.000
   11.900
   11.900
   11.700
   13.500
   15.300
   16.800
   18.800
   19.900
   21.500
   22.200
   22.400
   23.100
   22.100
   21.900
   21.500
   20.900
   20.000
   19.300
   16.800
   15.800
   15.900
   15.900
   15.900
   16.300
   16.500
   16.600
   15.600
   15.600
   16.000
   16.800
   17.600
   19.400
   20.100
   20.600
   20.400
   21.500
   20.300
   22.400
   21.000
   20.600
   19.700
   19.000
   18.600
   17.800
   17.400
   16.100
   15.700
   14.400
   13.400
   12.500
   12.300
   14.900
   17.200
   19.200
   20.700
   21.600
   23.200
   24.200
   25.600
   26.500
   26.900
   27.700
   28.400
   27.800
   26.500
   25.000
   23.600
   22.300
   21.500
   19.100
   18.600
   19.800
   17.800
   16.500
   16.800
   19.000
   20.800
   22.300
   24.700
   26.300
   27.500
   29.000
   28.700
   23.400
   20.800
   18.900
   19.600
   20.400
   18.700
   18.600
   19.000
   20.700
   19.800
   18.600
   18.100
   16.800
   17.500
   17.700
   17.900
   18.200
   18.700
   20.100
   20.900
   21.600
   23.100
   24.300
   25.300
   26.700
   26.800
   26.500
   25.600
   25.400
   24.000
   23.100
   22.500
   15.900
   14.200
   14.000
   13.900
   13.200
   13.600
   13.600
   13.900
   14.200
   15.800
   15.900
   18.100
   18.900
   19.900
   20.700
   21.900
   21.400
   22.800
   22.600
   22.100
   22.600
   22.100
   21.700
   21.400
   20.900
   19.500
   18.000
   16.200
   15.700
   15.100
   14.800
   15.000
   15.200
   15.900
   16.900
   17.300
   18.300
   19.500
   21.000
   21.200
   22.300
   21.800
   21.800
   21.800
   21.500
   21.000
   19.800
   18.600
   16.900
   16.300
   15.600
   14.900
   14.500
   13.900
   13.500
   13.600
   15.100
   17.500
   19.500
   21.800
   22.800
   23.500
   24.100
   23.000
   23.300
   23.300
   23.400
   23.300
   21.200
   18.700
   19.400
   18.300
   18.600
   18.400
   18.500
   17.500
   17.200
   17.100
   16.200
   15.700
   15.700
   16.900
   17.700
   17.700
   18.600
   19.900
   19.100
   18.900
   18.000
   18.500
   21.200
   21.900
   21.300
   19.600
   18.400
   14.200
   13.100
   13.600
   13.500
   13.500
   13.300
   13.100
   12.600
   12.300
   13.200
   14.600
   16.200
   18.200
   18.900
   20.000
   20.500
   20.200
   20.700
   21.200
   21.200
   21.100
   21.000
   20.200
   19.400
   18.800
   18.400
   18.000
   17.900
   17.600
   17.100
   16.600
   16.100
   15.900
   15.800
   16.200
   16.400
   17.400
   17.900
   16.600
   15.700
   16.300
   16.400
   17.000
   16.800
   16.400
   16.000
   16.400
   16.300
   16.000
   15.800
   16.000
   16.100
   16.100
   16.200
   16.300
   16.400
   16.700
   16.800
   17.200
   17.700
   18.000
   19.100
   19.400
   19.700
   20.600
   20.600
   20.600
   21.900
   20.300
   20.200
   19.400
   17.700
   17.800
   17.700
   17.300
   17.100
   16.900
   16.500
   16.500
   16.500
   16.700
   16.900
   17.700
   18.300
   19.200
   20.300
   22.000
   23.700
   24.100
   25.200
   25.500
   26.100
   26.000
   25.700
   24.100
   21.700
   21.000
   19.700
   18.500
   18.800
   17.000
   16.000
   15.300
   14.800
   14.900
   16.000
   18.200
   21.300
   23.200
   24.700
   25.000
   26.000
   27.100
   27.600
   27.900
   28.000
   27.800
   27.500
   26.800
   23.900
   22.900
   22.200
   20.200
   18.400
   17.600
   16.900
   16.200
   16.600
   15.700
   17.900
   20.300
   22.200
   24.100
   26.100
   27.800
   28.900
   30.200
   30.600
   31.900
   31.700
   31.400
   30.500
   29.000
   27.500
   26.000
   23.400
   22.800
   22.100
   21.400
   19.000
   19.000
   19.500
   18.000
   18.100
   20.200
   24.000
   25.500
   27.000
   28.200
   29.700
   31.400
   32.100
   32.600
   32.800
   31.700
   30.900
   28.600
   27.300
   25.600
   22.900
   22.700
   22.800
   23.300
   22.400
   21.200
   19.700
   19.400
   20.200
   22.300
   24.000
   25.300
   26.200
   27.000
   27.700
   28.600
   29.800
   30.400
   30.200
   29.800
   29.000
   27.700
   26.100
   24.600
   24.100
   23.400
   22.000
   21.300
   20.600
   19.500
   18.900
   18.600
   19.100
   20.600
   22.100
   24.200
   25.700
   26.900
   28.400
   29.200
   29.400
   30.300
   30.200
   29.800
   29.400
   27.900
   26.500
   25.000
   24.400
   24.500
   23.600
   22.600
   21.300
   19.900
   19.300
   19.300
   19.400
   19.600
   20.000
   21.700
   23.400
   24.900
   26.200
   27.500
   27.500
   28.000
   26.800
   26.700
   24.700
   23.100
   21.800
   20.800
   20.000
   18.800
   17.700
   16.700
   16.600
   16.800
   16.400
   16.000
   16.300
   17.100
   17.800
   18.700
   19.200
   19.300
   19.400
   21.100
   21.600
   21.400
   21.100
   21.100
   20.700
   19.700
   19.100
   19.000
   19.000
   18.600
   18.400
   18.200
   17.500
   17.300
   17.300
   17.300
   16.100
   16.300
   16.900
   17.800
   18.500
   19.600
   21.000
   21.200
   22.100
   22.900
[truncated: 564,321 more chars]
