# Supplementary material for: On the use of local weather types classification to improve climate understanding: An application on the urban climate of Toulouse
Source: PLoS One. 2018 Dec 12;13(12):e0208138. doi: 10.1371/journal.pone.0208138 (PMC6291111; doi:10.1371/journal.pone.0208138)
Supplement: S1 File — (ZIP) [file pone.0208138.s002.zip › LWT_Method_Test_case20181116/script/00_MAIN.R]

#----------------------------------------------------------------------------------------------------------------------
# MAIN script V1.2018-05-25
# R code to obtain Local Weather Types (LWT) from single point meteorological data.
# Name: Local weather types classification 
# Description: This R script propose a method to facilitate the identification of the weather 
# situations plurality representative of a place. A Local Weather Type (LWT) makes here
# reference to the atmospheric situation description directly emerging from the analysis 
# of climatic data from the atmospheric boundary layer. The Partitioning Around
# Medoids (PAM) method is used that is a classical statistical technique to separate the data set of n objects into k clusters.
#   
# Authors: Julia Hidalgo (julia.hidalgo@univ-tlse2.fr) and Renaud Jougla (renaudjougla@yahoo.fr)
#-----------------------------------------------------------------------------------------------------------------------
# This program is free software: you can redistribute it and/or modify it under the terms
# of the GNU General Public License as published by the Free Software Foundation, either 
# version 3 of the License, or (at your option) any later version.

# This program is distributed in the hope that it will be useful, but WITHOUT ANY WARRANTY; 
# without even the implied warranty of MERCHANTABILITY or FITNESS FOR A PARTICULAR PURPOSE. 
# See the GNU General Public License for more details.<https://www.gnu.org/licenses/>
#------------------------------------------------------------------------------------------------------------------------
# STRUCTURE & MAIN TABLES
#- STEP 1 - PREPARATORY STEP

#- STEP 2 - FROM HOURLY TIME STEP TO DAILY TIME STEP 
#-- data_ref_h -> T, FF, DD, RR, q, u, v -> Reference serie at hourly time step
#-- data_ref_j -> dT, T, Tn, Tx, RR, q, u, v , FF, DD, DD_deg -> Reference serie at daily time step + some extra variables

#- STEP 3 - CLUSTERING
#-- data_ref_j_clust -> dT, RR, q, FF, DD -> Reference serie at daily time step, variables to be clusterized
#-- data_ref_j_clust_diss -> dissimilarity matrix
#-- kk -> clustering result. To be saved in kk_"k".RData
#-- kk_tab -> centroids table
#-- attrib_J_TT-> LWT per day 
#-- wanted_date	-> Centroids date	
	    
#- STEP 4 - SEASONAL REPARTITION 
#-- ind_sais -> index days 
#-- data_ref_j_saison -> dT, T, Tn, Tx, RR, q, u, v, FF, DD, DD_deg 
#-- data_ref_h_saison -> Reference serie at hourly time step per season

#- STEP 5 - OBTAINING MEAN DIURNAL CYCLES PER LWT AND SEASON 
#-- ind_tt -> LWT index 
#-- data_ref_h_tt -> Reference data per LWT
#-- attrib_J_TT_sais -> LWT per day and season
#-- ind_sais_tt -> LWT index per season
#-- data_ref_j_sais_tt 
#-- data_ref_j_clust_sais_tt 
#-- data_ref_h_sais_tt
#-- data_ref_h_sais_tt_moy -> mean diurnal cycle

#- STEP 6 - RECONSTRUCTING HOURLY CYCLES FROM LWT MEAN CYCLES TO CALCULATE A NEW DISSIMILARITY MATRIX. 
#-- data_rec_h -> reconstructed serie at hourly time step
#-- tab_diss_rec & ecart -> distance of both series

#- STEP 7 - COMPARING ORIGINAL AND RECONSTRUCTED SERIES USING GOWER DISTANCE  

#---------------------------------------------------------------------------------------------------------------------------

#---------------------------
# STEP 1 - PREPARATORY STEP
#---------------------------
## Folders
setwd("/media/julia/WD/05_Classif_TT/Test_case/") # working folder specification
dir.create("Results") # create folder for calculation results

## Needed libraries and functions
source('script/FFDDuv.R') # for uv2ffdd and ffdd2uv
source('script/search_seasonal_indices.R') # fct name is search_season
source('script/reconstruction_data_day2hour.R') # fct name is reconstruct

library(cluster) # for PAM method

## Sites
sites = c('Tou') # only one place, please specify site name. Here 'Tou' means Toulouse city.
# sites = c('Nan','Tou','Val') # more that one place, please specify site names using this syntax. Here 'Nan','Tou','Val', makes reference to Nantes, Toulouse, Valenciennes...

# starting treatment per site/city
for (ss in 1:length(sites)) {
	t1 = Sys.time() # beginning of the timer
	## Current site
	city = sites[ss]
	print(city)

	## Dates 
	date_start = '1998-01-01' # format 'AAAA-MM-JJ'
	date_end = '2008-12-31'

	## Atmospheric data 
	var = c('T','FF','DD','RR','q')
	data_ref_h = NULL
	for (vv in 1:length(var)) {
		data_temp = read.table(paste('OBS/Blagnac_1998_2008_',var[vv],'.txt',sep=""))
		data_ref_h = cbind(data_ref_h,data_temp[,1])
	}
	data_ref_h = as.data.frame(data_ref_h)
	colnames(data_ref_h) = c("T","FF","DD","PP","q")
	#return(data_ref_h)

	## Number of clusters 
	# quick test with one K value
	#k_min = 11
	#k_max = 11
	# several K values. 
	k_min=4
  	k_max=15
	
	## Folders
	# MAIN_script Listing 
	file_name = paste("Results/listing_0_",city,".txt",sep="")
	capture.output(city, file=file_name)
	# Results for the current site 
	main_rep = paste("Results/save_classif_",city,sep="")
	dir.create(main_rep)
	dir.create(paste(main_rep,"/data_ref/",sep="")) # to save different versions of initial data

	#-----------------------------------------------------
	# STEP 2 - FROM HOURLY TIME STEP TO DAILY TIME STEP 
	#-----------------------------------------------------
	## Adding u and v components to initial atmospheric data.  
	# FF, DD to u,v components 
	u = ffdd2uv(as.numeric(as.character(data_ref_h$FF)),as.numeric(as.character(data_ref_h$DD)))[[1]]
	v = ffdd2uv(as.numeric(as.character(data_ref_h$FF)),as.numeric(as.character(data_ref_h$DD)))[[2]]
	data_ref_h = cbind(data_ref_h,u,v)
	colnames(data_ref_h) = c("T","FF","DD","RR","q","u","v")

	# listing 1
	capture.output(paste(as.character("Listing 1 : size data_ref_h :"), dim(data_ref_h)), file=file_name,append=T)

	# Daily means for (u, v, q, RR) and daily amplitude, mean, max, min for (T). 
	data_dT = sapply(1:(dim(data_ref_h)[1]/24),function(x) {
	  max(as.numeric(as.character(data_ref_h$T[(24*(x-1)+1):(24*x)]))) - 
	    min(as.numeric(as.character(data_ref_h$T[(24*(x-1)+1):(24*x)])))})
	data_Tmoy = sapply(1:(dim(data_ref_h)[1]/24),function(x) {
	  mean(as.numeric(as.character(data_ref_h$T[(24*(x-1)+1):(24*x)])))})
	data_Tmin = sapply(1:(dim(data_ref_h)[1]/24),function(x) {
	  min(as.numeric(as.character(data_ref_h$T[(24*(x-1)+1):(24*x)])))})
	data_Tmax = sapply(1:(dim(data_ref_h)[1]/24),function(x) {
	  max(as.numeric(as.character(data_ref_h$T[(24*(x-1)+1):(24*x)])))})
	data_u = sapply(1:(dim(data_ref_h)[1]/24),function(x) {
	  mean(as.numeric(as.character(data_ref_h$u[(24*(x-1)+1):(24*x)])),na.rm=T)})
	data_v = sapply(1:(dim(data_ref_h)[1]/24),function(x) {
	  mean(as.numeric(as.character(data_ref_h$v[(24*(x-1)+1):(24*x)])),na.rm=T)})
	data_RR = sapply(1:(dim(data_ref_h)[1]/24),function(x) { 
	  mean(as.numeric(as.character(data_ref_h$RR[(24*(x-1)+1):(24*x)])))})
	data_qmoy = sapply(1:(dim(data_ref_h)[1]/24),function(x) {
	  mean(as.numeric(as.character(data_ref_h$q[(24*(x-1)+1):(24*x)])))})

	data_ref_j = cbind(data_dT,data_Tmoy,data_Tmin,data_Tmax,data_RR,
		           data_qmoy,data_u,data_v)
	data_ref_j = as.data.frame(data_ref_j)
	colnames(data_ref_j) = c("dT","T","Tn","Tx","RR","q","u","v")

	# u,v to FF and DD 
	ff = uv2ffdd(data_ref_j$u,data_ref_j$v)[[1]]
	dd = uv2ffdd(data_ref_j$u,data_ref_j$v)[[2]]
	DD_degr = dd # just changing name

	# DD from degrees to quadrants
	for (ll in 1:length(dd)) { 
	  if (is.na(dd[ll])==F) {
	    if (dd[ll]<=90 & dd[ll]>0) {
	      dd[ll] = 1
	    } else if (dd[ll]<=180 & dd[ll]>90) {
	      dd[ll] = 2
	    } else if (dd[ll]<=270 & dd[ll]>180) {
	      dd[ll] = 3
	    } else if (dd[ll]<=360 & dd[ll]>270) {
	      dd[ll] = 4
	    }
	  }
	}

	data_ref_j = cbind(data_ref_j,ff,dd,DD_degr)
	data_ref_j = as.data.frame(data_ref_j)
	colnames(data_ref_j) = c("dT","T","Tn","Tx","RR","q","u","v","FF","DD","DD_degr")
	
	# activate if you want to save data at daily time step
	# write.table(data_ref_j,file=paste(main_rep,"/data_ref/data_ref_j.txt",sep=""))
	# listing
	capture.output(paste(as.character("Listing 2 : size data_ref_j, (dT,T,Tn,Tx,RR,q,u,v,FF,DD,DD_degr):"),dim(data_ref_j)), file=file_name,append=T)
	print('Step 2 -> ok !')
	
	#---------------------
	# STEP 3 - CLUSTERING  
	#---------------------
	## Disimilatiry matrix definition using Gower distance, this allows to take into account the variable type (quantitative or qualitative)
	# selecting and preparing data to be clustered
	data_ref_j_clust = cbind(data_ref_j$dT,data_ref_j$RR,data_ref_j$q,data_ref_j$FF,data_ref_j$DD) 
	data_ref_j_clust = as.data.frame(data_ref_j_clust)
	colnames(data_ref_j_clust) = c("dT","RR","q","FF","DD")
	data_ref_j_clust$DD = as.factor(data_ref_j_clust$DD)	
	
	# Calculating and saving the dissimilarity matrix
	data_ref_j_clust_diss = as.matrix(daisy(data_ref_j_clust,metric="gower"))
	write.table(data_ref_j_clust_diss,file=paste(main_rep,"/data_ref/data_ref_j_clust_diss.txt",sep=""))

	## Clustering with pam method 
	for (k in k_min:k_max) { # k values to be tested
	#dir.create(paste(main_rep,"/",k,"/data_clust/",sep="")) # to save data from the clustering analysis 
	  # listing
	  capture.output(paste("Listing 4, k : ",k), file=file_name,append=T)
	  # applyng PAM method to the dissimilarity matrix "data_ref_j_clust_diss"
	  kk = pam(data_ref_j_clust_diss,k,diss=T) 
	  assign(paste(kk,'_k',sep=''),kk)
	  #Saving in RData format
	  save(kk,file=paste(main_rep,'/kk_',k,'.RData',sep=""))
	  
 	  # Centroids table 
	  med = kk$medoids # medoids index 
	  kk_tab=cbind(data_ref_j[med,1], data_ref_j[med,5],data_ref_j[med,6],data_ref_j[med,9],data_ref_j[med,10])
	  kk_tab = as.data.frame(kk_tab)
	
	  # LWT attributed to each day 
	  attrib_J_TT = kk$clustering
	  attrib_J_TT = as.numeric(attrib_J_TT)
	
	  # Centroids date	
	  wanted_date = as.Date(as.numeric(med)-1,origin=date_start)
  
	  ## Saving clusterig indicators 
	  dir.create(paste(main_rep,"/",k,sep=""))
	  #write.table(med,file=paste(main_rep,"/",k,"/ind_k.txt",sep="")) # centroids index
		write.table(kk_tab,file=paste(main_rep,"/",k,"/kk_tab.txt",sep="")) # centroids table "dT","RR","q","FF","DD"
	  write.table(attrib_J_TT,file=paste(main_rep,"/",k,"/attrib_J_TT.txt",sep="")) # LWT per day
		write.table(wanted_date,file=paste(main_rep,"/",k,"/wanted_date.txt",sep="")) # Centroids date
	  
	  # listing
	  capture.output(as.character("Listing 5"), file=file_name,append=T)
	  capture.output(as.character("kk_tab"), file=file_name,append=T)
	  capture.output(kk_tab, file=file_name,append=T)
	  capture.output(paste("dates centroïdes :",wanted_date),file=file_name,append=T)##
	  print('Step 3 -> ok !')
	

	#-------------------------------
	# STEP 4 - SEASONAL REPARTITION  
	#-------------------------------
	for (sais in 1:4) {
	  ind_sais = search_season(date_start,date_end)[[sais]] #index seasons
	  # at daily time step 
	  data_ref_j_sais = data_ref_j[ind_sais,]
    # at hourly time step
	  data_ref_h_sais = matrix(NA,nrow=length(ind_sais)*24,ncol=dim(data_ref_h)[2])
	  for (i in 1:length(ind_sais)) {
	    for (j in 1:dim(data_ref_h)[2]) {
	      data_ref_h_sais[(1+24*(i-1)):(24*(i)),j] = 
		as.numeric(as.character(data_ref_h[(1+24*(ind_sais[i]-1)):(24*(ind_sais[i])),1:(dim(data_ref_h)[2])][[j]]))
	    }
	  }
	  data_ref_h_sais = as.data.frame(data_ref_h_sais)
	  
	  # Saving all previous data per season 
	  dir.create(paste(main_rep,"/data_ref/sais",sais,sep=""))
	  write.table(ind_sais,file=paste(main_rep,"/data_ref/sais",sais,"/ind_sais",sais,".txt",sep=""))
	  write.table(data_ref_h_sais,file=paste(main_rep,"/data_ref/sais",sais,"/data_ref_h_sais",sais,".txt",sep=""))
	  #write.table(data_ref_j_sais,file=paste(main_rep,"/data_ref/sais",sais,"/data_ref_j_sais",sais,".txt",sep=""))

	  # listing
	  capture.output(paste("Listing 3 : taille saison",sais,":",length(ind_sais)), file=file_name,append=T)
	} # end sais loop

	print('Step 4 -> ok !')

	#---------------------------------------------------------------
	# STEP 5 - OBTAINING MEAN DIURNAL CYCLES PER LWT AND SEASON  
	#---------------------------------------------------------------
  	## data per LWT
		for (t in 1:k) { # for each LWT
	  	ind_tt = which(attrib_J_TT == t) # LWT index
 			write.table(ind_tt,file=paste(main_rep,"/",k,"/ind_tt",t,".txt",sep=""))
		
	  	data_ref_h_tt = matrix(NA,nrow=length(ind_tt)*24,ncol=dim(data_ref_h)[2])
	  	for (i in 1:length(ind_tt)) {
	  	  for (j in 1:dim(data_ref_h)[2]) {
				  data_ref_h_tt[(1+24*(i-1)):(24*(i)),j] = 
				   as.numeric(as.character(data_ref_h[(1+24*(ind_tt[i]-1)):(24*(ind_tt[i])),1:(dim(data_ref_h)[2])][[j]]))
	  	  }
	  	}
	  	data_ref_h_tt = as.data.frame(data_ref_h_tt)
	   	dir.create(paste(main_rep,"/",k,"/data_ref_h",sep=""))
	  	write.table(data_ref_h_tt,file=paste(main_rep,"/",k,"/data_ref_h/data_ref_h_tt",t,".txt",sep=""))
		}
	  	
		## data per LWT and season
		for (sais in 1:4) {
		  ind_sais = read.table(file=paste(main_rep,"/data_ref/sais",sais,"/ind_sais",sais,".txt",sep=""))[,1]
		  ind_sais = as.numeric(ind_sais)
		  
			attrib_J_TT_sais = attrib_J_TT[ind_sais] # LWT per day and season
		  write.table(attrib_J_TT_sais,file=paste(main_rep,"/",k,"/attrib_J_TT_sais",sais,".txt",sep=""))
		  dir.create(paste(main_rep,"/",k,"/sais",sais,sep=""))
	    
	    #LWT frequency per season 
	    tab_ind_sais_tt = matrix(nrow=k,ncol=4)
	    data_ref_h_sais = read.table(file=paste(main_rep,"/data_ref/sais",sais,"/data_ref_h_sais",sais,".txt",sep=""))
	    
	    tab_sais_tt_moy = matrix(nrow=k,ncol=5) # no standardized
	    for (t in 1:length(unique(attrib_J_TT_sais))) {
	      tt = unique(attrib_J_TT_sais)[t]
	      ind_sais_tt = which(attrib_J_TT_sais == tt)
	      ind_sais_tt = as.numeric(ind_sais_tt)
	      tab_ind_sais_tt[tt,sais] = length(ind_sais_tt) 
	      data_ref_j_sais_tt = data_ref_j[ind_sais[ind_sais_tt],]
	      data_ref_j_clust_sais_tt = data_ref_j_clust[ind_sais[ind_sais_tt],]
	      
	      dir.create(paste(main_rep,"/",k,"/sais",sais,"/ind_sais",sep=""))
	      write.table(ind_sais_tt,file=paste(main_rep,"/",k,"/sais",sais,"/ind_sais/ind_sais",sais,"_tt",tt,".txt",sep=""))
	      dir.create(paste(main_rep,"/",k,"/sais",sais,"/data_ref_j",sep=""))
	      write.table(data_ref_j_sais_tt,file=paste(main_rep,"/",k,"/sais",sais,"/data_ref_j/data_ref_j_sais",sais,"_tt",tt,".txt",sep="")) # Ref daily data per LWT and season
	 
				# Hourly data
	      data_ref_h_sais_tt = matrix(NA,nrow=length(ind_sais_tt)*24,ncol=dim(data_ref_h)[2])
	      for (i in 1:length(ind_sais_tt)) {
					for (j in 1:dim(data_ref_h_sais)[2]) {
					  data_ref_h_sais_tt[(1+24*(i-1)):(24*(i)),j] = 
		  		  as.numeric(as.character(data_ref_h_sais[(1+24*(ind_sais_tt[i]-1)):(24*(ind_sais_tt[i])),1:(dim(data_ref_h_sais)[2])][[j]]))
					}
	      }
	      dir.create(paste(main_rep,"/",k,"/sais",sais,"/data_ref_h",sep=""))
	      write.table(data_ref_h_sais_tt,file=paste(main_rep,"/",k,"/sais",sais,"/data_ref_h/data_ref_h_sais",sais,"_tt",tt,".txt",sep="")) # Ref hourly data per LWT and season
	      
		    tab_sais_tt_moy_temp = apply(data_ref_j_sais_tt,2,mean)
	      tab_sais_tt_moy_temp = as.data.frame(t(tab_sais_tt_moy_temp))
	      tab_sais_tt_moy_temp$FF = uv2ffdd(tab_sais_tt_moy_temp$u,tab_sais_tt_moy_temp$v)[[1]]
	      tab_sais_tt_moy_temp$DD = uv2ffdd(tab_sais_tt_moy_temp$u,tab_sais_tt_moy_temp$v)[[2]]
	      tab_sais_tt_moy[tt,] = cbind(tab_sais_tt_moy_temp$dT,tab_sais_tt_moy_temp$RR,tab_sais_tt_moy_temp$q,tab_sais_tt_moy_temp$FF,tab_sais_tt_moy_temp$DD)
	      tab_sais_tt_moy = as.data.frame(tab_sais_tt_moy)
	      colnames(tab_sais_tt_moy) = c("dT","RR","q","FF","DD")
      
	
				## hourly mean cycles per season and LWT.
	      data_ref_h_sais_tt_moy = matrix(nrow=24,ncol=dim(data_ref_h)[2]) # averaged
	      for (h in 1:24) { # hourly time step
	        data_ref_h_sais_tt_moy_temp = NULL
	        for (v in 1:7) { # 7 variables ("T","FF","DD","RR","q","u","v")
	          data_ref_h_sais_tt_moy_temp = cbind(data_ref_h_sais_tt_moy_temp,mean(as.numeric(as.character(data_ref_h_sais_tt[seq(h,(dim(data_ref_h_sais_tt)[1]-24+h),24),v]))))
	        } # end loop for v
	        data_ref_h_sais_tt_moy[h,] = data_ref_h_sais_tt_moy_temp
	      } # end loop for h
      
	      data_ref_h_sais_tt_moy = as.data.frame(data_ref_h_sais_tt_moy)
	      names(data_ref_h_sais_tt_moy) = c("T","FF","DD","RR","q","u","v")
	      ff = uv2ffdd(data_ref_h_sais_tt_moy$u,data_ref_h_sais_tt_moy$v)[[1]]
	      dd = uv2ffdd(data_ref_h_sais_tt_moy$u,data_ref_h_sais_tt_moy$v)[[2]]
	      data_ref_h_sais_tt_moy$FF = ff
	      data_ref_h_sais_tt_moy$DD = dd
	      data_ref_h_sais_tt_moy = as.data.frame(data_ref_h_sais_tt_moy)
	      names(data_ref_h_sais_tt_moy) = c("T","FF","DD","RR","q","u","v")
      
	      dir.create(paste(main_rep,"/",k,"/sais",sais,"/tab",sep=""))
	      write.table(tab_sais_tt_moy,file=paste(main_rep,"/",k,"/sais",sais,"/tab/tab_sais_tt_moy.txt",sep="")) # daily mean values per season and LWT
	      write.table(data_ref_h_sais_tt_moy,file=paste(main_rep,"/",k,"/sais",sais,"/tab/data_ref_h_sais_tt",tt,"_moy.txt",sep="")) # hourly mean cycles per season and LWT
      
	    } # end loop for t
	    # listing
	    capture.output(paste(as.character("sais : "),sais), file=file_name,append=T)
	    capture.output(as.character("tab_sais_tt_moy : "), file=file_name,append=T)
	    capture.output(tab_sais_tt_moy, file=file_name,append=T)
	  } # end loop for sais
	} # end loop for k

	print('Step 5 -> ok !')


		#-----------------------------------------------------------------------------
		# STEP 6 - RECONSTRUCTING HOURLY CYCLES FROM LWT MEAN CYCLES TO CALCULATE RMSE  
		#-----------------------------------------------------------------------------
		for (k in k_min:k_max) { # number of k to be tested
	  data_rec_h = matrix(nrow=dim(data_ref_h)[1],ncol=5) # hourly time step reconstructed variable 
	  data_rec_h = as.data.frame(data_rec_h)
	  for (sais in 1:4) {
	    attrib_J_TT_sais = read.table(file=paste(main_rep,"/",k,"/attrib_J_TT_sais",sais,".txt",sep="")) # reading LWT per day and season
	    ind_sais = read.table(file=paste(main_rep,"/data_ref/sais",sais,"/ind_sais",sais,".txt",sep="")) # reading index seasons
	    for (t in 1:length(unique(attrib_J_TT_sais)[,1])) {
	      tt = unique(attrib_J_TT_sais)[t,1]
				data_ref_j_sais_tt = read.table(file=paste(main_rep,"/",k,"/sais",sais,"/data_ref_j/data_ref_j_sais",sais,"_tt",tt,".txt",sep=""))
	      data_ref_h_sais_tt = read.table(file=paste(main_rep,"/",k,"/sais",sais,"/data_ref_h/data_ref_h_sais",sais,"_tt",tt,".txt",sep=""))
	      data_ref_h_sais_tt_moy = read.table(file=paste(main_rep,"/",k,"/sais",sais,"/tab/data_ref_h_sais_tt",tt,"_moy.txt",sep=""))
	      ind_sais_tt = read.table(file=paste(main_rep,"/",k,"/sais",sais,"/ind_sais/ind_sais",sais,"_tt",tt,".txt",sep=""))

	      for (i in 1:dim(data_ref_j_sais_tt)[1]) { # for each day i 
	        data_rec_temp = reconstruct(data_ref_j_sais_tt,data_ref_h_sais_tt_moy,i) # calling external fct 'reconstruct'
	        data_rec_h[((ind_sais[ind_sais_tt[,1],1][i]-1)*24+1):(ind_sais[ind_sais_tt[,1],1][i]*24),] = data_rec_temp # et ici dans le tableau général
	      }# end loop for i
	    } # end loop for t
	  } # end loop for sais
	  colnames(data_rec_h) = c("T","FF","DD","RR","q")
	  write.table(data_rec_h,file=paste(main_rep,"/",k,"/data_rec_h.txt",sep=""))
	} # end loop for k

	print('Step 6 -> ok !')

		#---------------------------------------------------------------------------
		# STEP 7 - COMPARING ORIGINAL AND RECONSTRUCTED SERIES USING GOWER DISTANCE  
		#---------------------------------------------------------------------------
	# preparing original hourly series 
	dd_ref_h = numeric(length(data_ref_h$DD))
	dd_ref_h[] = NA
	for (h in 1:length(dd_ref_h)) {
	  if (is.na(data_ref_h$DD[h])==F) {
	    if (data_ref_h$DD[h]<=90 & data_ref_h$DD[h]>0) {
	      dd_ref_h[h] = 1
	    } else if (data_ref_h$DD[h]<=180 & data_ref_h$DD[h]>90) {
	      dd_ref_h[h] = 2
	    } else if (data_ref_h$DD[h]<=270 & data_ref_h$DD[h]>180) {
	      dd_ref_h[h] = 3
	    } else if (data_ref_h$DD[h]<=360 & data_ref_h$DD[h]>270) {
	      dd_ref_h[h] = 4
	    }
	  }
	}
	data_ref_h$DD = dd_ref_h 

	ecart = numeric(k_max-k_min+1)
	for (k in k_min:k_max) {
		# preparing reconstructed series
		data_rec_h = read.table(file=paste(main_rep,"/",k,"/data_rec_h.txt",sep=""))
	  dd_rec_h = numeric(length(data_rec_h$DD))
	  dd_rec_h[] = NA
	  for (h in 1:length(dd_rec_h)) {
	    if (is.na(data_rec_h$DD[h])==F) {
	      if (data_rec_h$DD[h]<=90 & data_rec_h$DD[h]>0) {
	        dd_rec_h[h] = 1
	      } else if (data_rec_h$DD[h]<=180 & data_rec_h$DD[h]>90) {
	        dd_rec_h[h] = 2
	      } else if (data_rec_h$DD[h]<=270 & data_rec_h$DD[h]>180) {
	        dd_rec_h[h] = 3
	      } else if (data_rec_h$DD[h]<=360 & data_rec_h$DD[h]>270) {
	        dd_rec_h[h] = 4
	      }
	    }
	  }
	  data_rec_h$DD = dd_rec_h  
	 
	  data_rec_h[,3] = as.factor(data_rec_h$DD)
	  data_ref_h[,3] = as.factor(data_ref_h$DD)

		# Applying daisy function to compare both series trough Gower distance 
	  tab_diss_rec = numeric(dim(data_rec_h)[1])
	  for (h in 1:dim(data_rec_h)[1]) {# for each hour in the serie
	    tab_temp = rbind(data_ref_h[h,1:5],data_rec_h[h,1:5]) # one table for both series (original and reconstructed)
	    tab_diss_temp = as.matrix(daisy(tab_temp,metric="gower"))
	    tab_diss_rec[h] = tab_diss_temp[1,2] # tab_diss_temp is a simetric 2x2 matrix so it is enough to save just the value of the first row and the second column

	  } # fin boucle for h

	capture.output(paste(as.character("tab_diss_rec[h] : "),tab_diss_rec[1:20]), file=file_name,append=T) 

	  ecart[k-k_min+1] = (1/dim(data_rec_h)[1])*sum(tab_diss_rec) # sum all the calculated differences and divide by the number of data available 
	} # end loop for k
	write.table(ecart,file=paste(main_rep,"/ecart.txt",sep=""))
	capture.output(paste(as.character("Distance : "),ecart ), file=file_name,append=T)

	print('Step 7 -> ok !')


	# Plot distance between the original and reconstructed series for each k tested 
	png(paste(main_rep,"/Iteration_k_test.png",sep=""),width=620,height=700)
	par(mar=c(3.5,3.5,2.5,3.5))
	plot(k_min:k_max,ecart,type='l',lty=2,xaxt="n",lwd=2,xaxt="n",ylab="",xlab="Nombre de TT",main=city)
	axis(1,at=k_min:k_max,labels=k_min:k_max)
	abline(v=k_min:k_max,lty=3)
	dev.off()

  # the same in percentage (%)
	ecart_prct = (1-ecart/ecart[1])*100
	png(paste(main_rep,"/Iteration_k_test_percentage.png",sep=""),width=620,height=700)
	par(mar=c(3.5,3.5,2.5,3.5))
	plot(k_min:k_max,ecart_prct,type='l',lty=2,xaxt="n",lwd=2,xaxt="n",ylab="",xlab="Nombre de TT",main=city)
	axis(1,at=k_min:k_max,labels=k_min:k_max)
	abline(v=k_min:k_max,lty=3)
	dev.off()

	t2 = Sys.time() # beginning of the timer
	print(t2-t1)

} # end loop for ss


#quit(save = "no", status = 0, runLast = TRUE)
