# Supplementary material for: On the use of local weather types classification to improve climate understanding: An application on the urban climate of Toulouse
Source: PLoS One. 2018 Dec 12;13(12):e0208138. doi: 10.1371/journal.pone.0208138 (PMC6291111; doi:10.1371/journal.pone.0208138)
Supplement: S1 File — (ZIP) [file pone.0208138.s002.zip › LWT_Method_Test_case20181116/script/FFDDuv.R]

#####################################
##### FFDD to uv and VICE VERSA #####
#####################################
## FFDD to uv
# DD is in degrees, radians conversion
ffdd2uv = function(FF,DD) {
  u = -FF*sin(DD*pi/180)
  v = -FF*cos(DD*pi/180)
  return(list(u,v))
}

# uv to FFDD
uv2ffdd = function(u,v) {
  FF = sqrt(u*u+v*v)
  theta = ifelse(v>=0,180,ifelse((u<0 & v<0),0,360))
  DD = (atan(u/v))*(180/pi)+theta 
  return(list(FF,DD))
}

###############
##### END #####
###############
