# Supplementary material for: On the use of local weather types classification to improve climate understanding: An application on the urban climate of Toulouse
Source: PLoS One. 2018 Dec 12;13(12):e0208138. doi: 10.1371/journal.pone.0208138 (PMC6291111; doi:10.1371/journal.pone.0208138)
Supplement: S1 File — (ZIP) [file pone.0208138.s002.zip › LWT_Method_Test_case20181116/script/reconstruction_data_day2hour.R]

#################################
##### HOURLY RECONSTRUCTION #####
#################################

reconstruct = function(data_ref_j_sais_tt,data_ref_h_sais_tt_moy,i) {
  data_rec = matrix(nrow=24,ncol=5)
  # Reconstruction using Hidalgo et al. [2014] equations
  #T
  cte_T_diff = (data_ref_j_sais_tt$Tx[i]-data_ref_j_sais_tt$Tn[i])/
          (max(data_ref_h_sais_tt_moy$T)-min(data_ref_h_sais_tt_moy$T))
  tempe_diff = data_ref_j_sais_tt$T[i] + (data_ref_h_sais_tt_moy$T-mean(data_ref_h_sais_tt_moy$T))*cte_T_diff
        
  # q, RR, FF and DD
  q = data_ref_h_sais_tt_moy$q - mean(data_ref_h_sais_tt_moy$q) + data_ref_j_sais_tt$q[i]
  RR = data_ref_h_sais_tt_moy$RR - mean(data_ref_h_sais_tt_moy$RR) + data_ref_j_sais_tt$RR[i]
  RR[which(RR<0)] = 0
  u = data_ref_h_sais_tt_moy$u - mean(data_ref_h_sais_tt_moy$u,na.rm=T) + data_ref_j_sais_tt$u[i]
  v = data_ref_h_sais_tt_moy$v - mean(data_ref_h_sais_tt_moy$v,na.rm=T) + data_ref_j_sais_tt$v[i]
  FF = uv2ffdd(u,v)[[1]]
  DD = uv2ffdd(u,v)[[2]]
  data_rec = cbind(tempe_diff,FF,DD,RR,q)
  data_rec = as.data.frame(data_rec)
  colnames(data_rec) = c("T","FF","DD","RR","q")
  
  return(data_rec)

}
  
