# Supplementary material for: On the use of local weather types classification to improve climate understanding: An application on the urban climate of Toulouse
Source: PLoS One. 2018 Dec 12;13(12):e0208138. doi: 10.1371/journal.pone.0208138 (PMC6291111; doi:10.1371/journal.pone.0208138)
Supplement: S1 File — (ZIP) [file pone.0208138.s002.zip › LWT_Method_Test_case20181116/script/search_seasonal_indices.R]

############################
##### INDEX PER SEASON #####
############################

search_season = function(date_debut,date_fin) {
  dates = seq(as.Date(date_debut),as.Date(date_fin),by='1 day')
  mois = substring(dates,6,7)
  ind_djf = which(mois=='12' | mois=='01' | mois=='02')
  ind_mam = which(mois=='03' | mois=='04' | mois=='05')
  ind_jja = which(mois=='06' | mois=='07' | mois=='08')
  ind_son = which(mois=='09' | mois=='10' | mois=='11')

  return(list(ind_djf,ind_mam,ind_jja,ind_son))

}
